# Supplementary material for: Evolutionary discovery and characterization of fungal transcriptional activators using active learning
Source: bioRxiv. 2025 Oct 29:2025.09.12.675635. Preprint. [Version 2] doi: 10.1101/2025.09.12.675635 (PMC12636428; doi:10.1101/2025.09.12.675635)
Supplement: Supplement 1 [file media-1.csv]

DNA_sequence	Protein_sequence	Activity	Reads
CAGCTCTTCGGAGATGTGCAAAAGGTTCATCGTTTTGGTAGCGACCAAGTTTACTTTGGCGGGGAGGAAGACATGTCTAGTGTCTCCAATTTTGTTGATATTGAGTGGCTTTCATCAGAAAACCCATGCGAGAATGCTTTATTTGACAGGTCGTCGGAG	QLFGDVQKVHRFGSDQVYFGGEEDMSSVSNFVDIEWLSSENPCENALFDRSSE	92529.82886	17098
ACTGAATGTGATAATGAAGAATTTCTTCTTTGTAATGAAACTCAAGCAGTTGATTTGGGATTTGAAACCGGAGAAGAAGTACTTGTAGAGGGGAAACAGTTACTTGAAGCTTCTGATGGTTTGGCTACTCAGGTTTTGGATCTTTGTGATGATGAAGTT	TECDNEEFLLCNETQAVDLGFETGEEVLVEGKQLLEASDGLATQVLDLCDDEV	52081.24162	7086
TTAAAGGAAGAAATTTCGAATGTTCAAGAAAGCAAAATAGAACAAATCAAAGCTGAAATCCAAGAGACCGGTCACAACTTTGCAGAAAGGCAAGATTTAATAAATGAGTTGTATCTGGAAGCCACTGGTGATATTGAAAATTGTTGGGATTCGCTCAAT	LKEEISNVQESKIEQIKAEIQETGHNFAERQDLINELYLEATGDIENCWDSLN	81551.31589	2294
ATGGGAACTAGTGAACAAGTAGAAGAAGAAACTAAGAAGTTAAAGGCTAGTGGTTGTTTTGACCGTTCGCTTCATGATTTTGATGAAATCCAACACATGGATGACATGTTCTTTTCCATTTTGGAGGATGTTCCAGGGAATGAGAATTTTCTTTCTTTC	MGTSEQVEEETKKLKASGCFDRSLHDFDEIQHMDDMFFSILEDVPGNENFLSF	168393.8422	12668
GTAATGGAGGATGAGCCTAGAGAAGCCACAATAAAGCCTTCTTATTGGCTAGATGCTTGCGAGGACATCTCTTGTGATCTTATCGATGATCTCGTGTCTGAATTTGATCCTTCCTCTGTTGCTGTCAATGAATCCACTGATGAAAACGGCGTCATCAAT	VMEDEPREATIKPSYWLDACEDISCDLIDDLVSEFDPSSVAVNESTDENGVIN	69086.24671	25366
GAAATTGAATCCCAGAAAGGGACTTCTGCTCCACAGTCTGGCTATGTGTGGGATGAAGCATCTGGTTATTACTATGATGCGGCTTCTGGATACTACTACGATGGAAATTCAGGTCTCTATTATGACAGCAATAGTGGGCTTTGGTACTCGTATGACCAG	EIESQKGTSAPQSGYVWDEASGYYYDAASGYYYDGNSGLYYDSNSGLWYSYDQ	22941.02398	69308
GTACAAACCCACACGTTCGATCCCATCCACGACTGCCTCGAGCTGCTCGACGACACACTTGACATGTTATCTCGCATCCATGCGGATAATGATGAAGAAGATGTCCATACATGGCTAAGCGCAGCACTCACGAACCAAGACACTTGTGAGCAGAGCCTT	VQTHTFDPIHDCLELLDDTLDMLSRIHADNDEEDVHTWLSAALTNQDTCEQSL	75892.24215	30974
TTTAAGCCTGACTTGTGCCACATAATACGTCTTGATGACGGTTCTGGTATAGCTTCCACCATGTATGAGAACTTGTGGGATTTGACACCGGATACTGACCTACTTAAAGAGCTACCAGAAAATTATAGCTTTGAGACAGCTCTCGCGGATCTAATAGAC	FKPDLCHIIRLDDGSGIASTMYENLWDLTPDTDLLKELPENYSFETALADLID	225270.0175	56820
AAACTAATGAATATGCTCTCAGATCTGTCTGAAGAAGACATGAAGTCTTCCACTTGGGTTTCTACTTCGTCAACTAAACCCGTTGACTTTACTCAGGTCGAAGATTTTTGTGTCGAATTTGGTCAAGAGATTCTTGACCTTGTTATGGACCAGCTAGTT	KLMNMLSDLSEEDMKSSTWVSTSSTKPVDFTQVEDFCVEFGQEILDLVMDQLV	103488.8947	27270
GAGGTAATCGAGTTTGATGCAATGGAGGAACCACCATCGGTATTAGATGTGGAGGTATTTGATTTTGATGGTCCATTTGACCAGGGGGCTTCTCTTGGTCATGCAGAGATCAATTTCTTGAAACATACAGCCGATGAACTTGCTGACTTGAGTGTTGCT	EVIEFDAMEEPPSVLDVEVFDFDGPFDQGASLGHAEINFLKHTADELADLSVA	77634.1917	19071
GTGCTGGTGTTTCCTGGAGCTATTCACTGTGAACCACACGATCATAATTCATGGTCCGAATTTAAGTATGTCATTGATGATTATGGAGATATCTTTTTTGAAATTCCTGATGATGAGAACATCTTAGAAGATCCTGGAGCTAGTAATCCAGTGAAAGCC	VLVFPGAIHCEPHDHNSWSEFKYVIDDYGDIFFEIPDDENILEDPGASNPVKA	97329.67575	16812
CTTGATACAGAGTATGGTTCTGCTGCAGAGGATGATGAGGAAATTGTTTCATCTCAAGAATCATGTCTTCCATCTCACCACCCTCAGGTTACAAGGGACGGTCAGTTTGACTTTGATCTTGAAGATATAATGGTCATGGAAGCAATATGGCTTTCGATG	LDTEYGSAAEDDEEIVSSQESCLPSHHPQVTRDGQFDFDLEDIMVMEAIWLSM	53016.88214	20741
GCTGGAGGCTTCCCTGGCGGTGCGGGCGGATTCTCCGGAGGACATGCGTTCAGTAATGAGGATGCTTTCAATATTTTTTCACAATTCTTTGGCGGCAGTTCCCCATTCGGTGGTGCTGATGACAGTGGCTTCAGTTTCTCTAGTTATCCATCTGGCGGC	AGGFPGGAGGFSGGHAFSNEDAFNIFSQFFGGSSPFGGADDSGFSFSSYPSGG	96726.04192	43370
GTTGACAAGCAACAATCTGACCCATTACCGGAAATCCAAGATCCAGTTGTGGATTTCGAGTTTTGCCTTGAGGATCCGGTCACAATGCTCTCTGCCGATGAGCTCTTCTCCGACGGAAAGCTCGTACCTTTGAAGTTCTCTGGCCCTAAGACGACGACG	VDKQQSDPLPEIQDPVVDFEFCLEDPVTMLSADELFSDGKLVPLKFSGPKTTT	109564.9197	34239
AGACAAAACTACTGCATAGAAATTAAAAACACTGATGGAACTTTAACCATGAGGAGTTGTTTGCCCCCAGATGGACTTGGTGAAGAAGAATTACCCAATAATTGGCATTGGATCAATGATAATTGGGACGGAACTGATTGGATATATTCAGATTCAGCA	RQNYCIEIKNTDGTLTMRSCLPPDGLGEEELPNNWHWINDNWDGTDWIYSDSA	78143.41612	7808
GAAGAAGCTCCTGTTTTGAAGAAGGTAAGAGCCATTTATGATTATGAACAGGTGCAAAATGCTGATGAAGAATTGACGTTTCATGAAAATGACGTTTTTGATGTATTCGATGATAAAGATGCTGATTGGCTGTTGGTTAAGTCTACCGTTTCCAATGAA	EEAPVLKKVRAIYDYEQVQNADEELTFHENDVFDVFDDKDADWLLVKSTVSNE	60481.27211	19678
AGTAAAGATCTGAAATCAAAAGCAGACAAACTTGCGGATATGGCGAATGAAATAATCCTCTCTATTGATGAGCATCATGAATCATTTGAACTTAAAGAAGAGGACATTTCTGACTTGTGGAACAACTTTGGAAACATCATGGATAATTTGTTAGAAATG	SKDLKSKADKLADMANEIILSIDEHHESFELKEEDISDLWNNFGNIMDNLLEM	34371.06015	18012
TTCGGTGGTAGCGACGGTCCATTTGGATTTGGAGGCGGAGGAAACGATGGAGGCGGAAAGGGATGGAACTACGGCGGCGGCGGCGGTGGTTTCGGGAGGGATAATTGGGATGGGTCTTCGTTTTCGTCTTGGTCAGATCCAGCGATGGAATTTGTGTAT	FGGSDGPFGFGGGGNDGGGKGWNYGGGGGGFGRDNWDGSSFSSWSDPAMEFVY	49148.78475	40197
ATCTCCCCAACACTCCTTCTTTCAAACATGTACCAAAGGCCTGACATGATTACCCCTGGTGTTGACGCTCAGGGCCAACCACTCGACCCGCGTAAGATTCAGGAGCACTTTGAGGATTTCTTTGAGGATCTTTTTGAGGAGCTTGGAAAGTTTGGCGAG	ISPTLLLSNMYQRPDMITPGVDAQGQPLDPRKIQEHFEDFFEDLFEELGKFGE	95708.34377	25252
AACTTTGATGACACTGACACAGAAACGTGCTTAGAGGCACCTGCCACTGCAGATTTAGTTTCAACTTCTCCATCTGGGTCTGAGCCAGAAGTTGATTTGTTTGACATGGACTTTTCTAATCTGGATTTCTCGGAGCTACTAGTTGATTTCGATCTTGGT	NFDDTDTETCLEAPATADLVSTSPSGSEPEVDLFDMDFSNLDFSELLVDFDLG	114744.4401	36460
AGTTTAAATCAAGCTCCCGTAACTCAGGATCTTAAGAAATTTGGAGATAATTCTACAGGTAACACAATGTTTGATGCATCTCAATATGCCTTTTTTGGGAACGATGTTGTCGAGGAGGTTGAGCTGGGTGGATTGGAAGAAGAAGATGAGATTTTGTCT	SLNQAPVTQDLKKFGDNSTGNTMFDASQYAFFGNDVVEEVELGGLEEEDEILS	44909.03607	15066
ACAGAAACGTGCTTAGAGGCACCTGCCACTGCAGATTTAGTTTCAACTTCTCCATCTGGGTCTGAGCCAGAAGTTGATTTGTTTGACATGGACTTTTCTAATCTGGATTTCTCGGAGCTACTAGTTGATTTCGATCTTGGTTGTGAAGGAAGTGCAAAT	TETCLEAPATADLVSTSPSGSEPEVDLFDMDFSNLDFSELLVDFDLGCEGSAN	140000.1547	29949
TACGCGAAAATGAAGTCAAAATCAGATATGCTACTAGAGTATATCAACGAATACGAATTTGATGATTTTGAAAGAAGTTCTGAAGGCGGTCTTGAAGAAGAAGAAGAAGAGGATTTAATTTATGACTTCAATGCCCAAGCTGAAGATTTGGGTAAGCTT	YAKMKSKSDMLLEYINEYEFDDFERSSEGGLEEEEEEDLIYDFNAQAEDLGKL	43692.7949	6131
ACAGACTCAGTTGAACTATTTTGGGTGACATGTGGTCAATCGGAAGAGAAGACAAATCTTGTCGAGGAAGTATCTTGGCTAGATTATGGACACCGAGGAATGCAGGTTTGGTATCCTTCTCTAGGGGATGATCCTTTTATGCAAGAGGATTTCCTGCAG	TDSVELFWVTCGQSEEKTNLVEEVSWLDYGHRGMQVWYPSLGDDPFMQEDFLQ	133440.086	17664
GCTCAGGATGTGGACGAGCCGATTATGGACTACATCATTAATGTCCTCGCTGATGAGGATTTCGACTTCGGTGAGGAAGGTGAAGGCGCCTTTGATGCCGTCGGTGAGCTCCTCGTCGCTGCTGAATGCGTTTCCGATTTCGAAGAGTGCCGTTTGGTT	AQDVDEPIMDYIINVLADEDFDFGEEGEGAFDAVGELLVAAECVSDFEECRLV	64220.84241	44853
TCTGATTGGATTGCGTATGCCTTAATCGATGACATTACAGACGCATTTGCCCCTATGATAGAACTTATCGAAGATGAAGTTTATGAGATTGAGGACGCCATTTTGAAGATGCATCAGTCAGATGATTCTAGTGATAGCGATTCTAGCGATAGTGATTCC	SDWIAYALIDDITDAFAPMIELIEDEVYEIEDAILKMHQSDDSSDSDSSDSDS	54162.00636	13084
AGTGATGAACATGTCTCACTGGAAGTTCTTAATTCCACAAATTTGTCTGCGGCAGAAGCTATTCCAAATGAGCAAGTCACACTTGACGAATTTGTTGGCATAGATCCGTGTTTGGGAGAAGTTGTTCTTGATGAAGAGGTTTTGCCAGAACAACTTGAC	SDEHVSLEVLNSTNLSAAEAIPNEQVTLDEFVGIDPCLGEVVLDEEVLPEQLD	52340.97344	21458
ATTCAACAATTCGAAGACCTCTTCAAATCATACAAACTCTCCGATGAAATGAACAACACTTTTGTTGAGTCATCAAACATATCTGAGTATGATATTGGAGAAGAAAGTGATCTTTTTAGAGCTCCTGATCCAATTCTTGAAGAACCAATCTTAACCGTT	IQQFEDLFKSYKLSDEMNNTFVESSNISEYDIGEESDLFRAPDPILEEPILTV	33106.55363	25775
TATTCCCTCAACAGCATTCCGGATGCTGAAAATGATCTTAGCTTTTTCGACAATGGAGATAAAGAAAAAAATGATCTCTTCTATGGCTGGGGTGACATAGGAAATTTTGAGGATGTGGACAACATGCTTAGGAGTTGTGATTCAACATTCGGCTTGGAT	YSLNSIPDAENDLSFFDNGDKEKNDLFYGWGDIGNFEDVDNMLRSCDSTFGLD	155747.4539	12787
CACCCTAATGACTCGATTCATGATATCGACATTGGTTCATCAGAAGACGAAGACCCTTATGACTTCTCTGATATCGATCTGATGTCAGGTGATGATGATTTTGAGGGTTACTATGACTTCTCAGGTGCTAGTGACTTTTCTGACTATGACCAGTTTGAT	HPNDSIHDIDIGSSEDEDPYDFSDIDLMSGDDDFEGYYDFSGASDFSDYDQFD	53136.71925	29271
GAGGATGGTTCGTCTCAGTTCGCTTCTCCTCCACTCGATGGCTTGATGACCAAGTATAATTTTGGTGGTGATGATTTAGGTCTATGCGAAAGTTTCGATCTTCTGAATGTTGGAGAAGAAGACAAGACTCATCACCAAACTCAGAGGAGCAGTTTTGGT	EDGSSQFASPPLDGLMTKYNFGGDDLGLCESFDLLNVGEEDKTHHQTQRSSFG	37473.76858	29622
TTCAACGAGGAAGAGTTTGAATGGGTGGCTGTAGATAAAGAGATTGATCTTGTTACGGATAAAGCTCCGGAACTTGACGAAGTTGATGATGCTTTCTCTGCACTTCAATTGATGTTCAATGATGATGATGACGAAGAATCAGGAGACCAACTTTCAGAG	FNEEEFEWVAVDKEIDLVTDKAPELDEVDDAFSALQLMFNDDDDEESGDQLSE	25974.17356	31736
GATAATCCATTTCTCATCAATTCTTCCACTGCCTTTGGTACAAATGATTGGGATGAGTTTGAGCTTGAAGCCACTGAACTTGTTGACACTCAATTTGACTTCAGCGGGTTTGAGAAGCGTGATAAAGGGTGTACTGAAAGTGAAGGGACATCCACAGAT	DNPFLINSSTAFGTNDWDEFELEATELVDTQFDFSGFEKRDKGCTESEGTSTD	81863.14776	15294
GAGGAGAAGAGATCTGCCTATGATCGGTTCGGCGAGGCTGGTTTAGAAGGTGATTTTAATGGATCACAGGATACTTCACCAGGGGTGGATCCATTTGACTTGTACAGTGCATTCTTTGGAGGTTCTGATGGATTCTTTGGGGGAATGGGTGAATCAGGA	EEKRSAYDRFGEAGLEGDFNGSQDTSPGVDPFDLYSAFFGGSDGFFGGMGESG	111682.1394	34701
ATAATGCCTCCTTTGGCTGATCTGGATAGACTGATTGAGCCATTGCCTGAGTTTATAGATGCTATGTACTGGGAACCAGAACACGAAGTTCTGAGTGACGACAATGATTCAGAGTATAATGCTGAAGTTTCCTCTGATGGGGCTAGGGCAAGCCCATGT	IMPPLADLDRLIEPLPEFIDAMYWEPEHEVLSDDNDSEYNAEVSSDGARASPC	66213.66879	29664
GATTTGGAGATGGACATGGATATTGAGTATCTATTAGCTACATACCCTGGTCTTTCACAAGAGTCTATCAATGATGTTTACTTGGCTAACACTTGTGATCTTGATGCAACTATCGAAATGCTGAATCAACTCGAGATTTACAGTACTGAAGCTGAGGAA	DLEMDMDIEYLLATYPGLSQESINDVYLANTCDLDATIEMLNQLEIYSTEAEE	60542.4169	16463
CATGAGTCAGTAAATGCTGATGCTTTCTTTTTTCAGCTTTTTGATGACTTGACCTTGGATACAAATCCTGTTGGGAGCTGTAAATCTGAGGAACAAGAATCAGTTGTCTCGAATGATAGTTTAGATGACTTGGACCTTGGCGATTTGTTCGACGAAGAT	HESVNADAFFFQLFDDLTLDTNPVGSCKSEEQESVVSNDSLDDLDLGDLFDED	32382.27524	32222
GAAGGAATTGGTGATTTCAGAGACGATAGTGATATCTGTGCCGTCGGAGATGGTGGTGGCATAGATTTTGGTGGCGAAATCGGCGGTGATTGGGACCTTGTTTCATTTTCATCAATGGATTTAGACGGCAAAGGAGGTGGAGACGATGCTTGCGACATA	EGIGDFRDDSDICAVGDGGGIDFGGEIGGDWDLVSFSSMDLDGKGGGDDACDI	59635.12742	35102
GTTTCTCTTTCAGTGAGAAACGAGGAAGATCTTTCTCCTGAATGTGTAGCTTGGGCTGATTCTTGCATCATCAGTTTTCTAGATGATTCAGACAACAATAATTGGGGAACTTTTAGAGATGCTTTAACAGAAATCATCGATATCCATCCCGAGATGTTT	VSLSVRNEEDLSPECVAWADSCIISFLDDSDNNNWGTFRDALTEIIDIHPEMF	59667.88158	10815
TGCGAGATTTTCTCCGGTTTCAACGGCTCCTCACGCGCCGCCGTTTCTTCGATTCCGGTACTCGATCTTCCACTTGTTGATGATAGAGATGTCTACTTCGATGTTCGGAGTCAAGGTTTTGACTACCGTGAAGTCTTCGGAGGGTTTAACGATCTCGAT	CEIFSGFNGSSRAAVSSIPVLDLPLVDDRDVYFDVRSQGFDYREVFGGFNDLD	91893.83771	23086
AGATCAGAAAACTTGTTGTTGTTGGAGGAAGAAGAAGAAGAAGAAGAAGATTTCTTGAAATGTATATTGGATGAAGATATGGCAATCCAATCTGAGAAATGGACAGACTTTGATGATGCAATCCCTGGTTTAGTGCTTGACATGGAGAGGCTTCTCTTC	RSENLLLLEEEEEEEEDFLKCILDEDMAIQSEKWTDFDDAIPGLVLDMERLLF	45247.16901	17641
TGCTTAAGTGAAGAAGAGGCCGCTTCTTTGCATGCAGCCATTGGCATGGCTGACTTAGACATGATTGATTTGTCTGATGACAATTGGCAATGGACGGATTCACCCCCCAGAGTCGATGGTTGGGATAGTGATCCTGCCGATGTTGATCTCTATGATAGG	CLSEEEAASLHAAIGMADLDMIDLSDDNWQWTDSPPRVDGWDSDPADVDLYDR	68833.62274	22301
TGTTCAAGTTTCGATAATGGAAGGAAGAATACTGGAGGAGATGCTTCTTCTGTTGATATACTTGATGTTTTGCCATCTGATCCGTTTGGTATGGATATCAACAATACTTTCACGGCTATTACTGGATGGCTTGAGGATTTGGAGGATGATTATAATAAC	CSSFDNGRKNTGGDASSVDILDVLPSDPFGMDINNTFTAITGWLEDLEDDYNN	108292.4563	21687
CAACTTGATAACAAGTTTTTCAAAGAGAAGTTTCCGGATATGAAAGTGTTAGGTCCACGCGTGATCGGATTCTATGATATGATAAATGATTGGGAGGATTGCTGCTCAGATTACTTCTCAGATGGGTCTGATTACTTGGCTTGGGAGTTTTTTGAAGAT	QLDNKFFKEKFPDMKVLGPRVIGFYDMINDWEDCCSDYFSDGSDYLAWEFFED	86071.20068	7763
TGGGTTTTTATTAGTCAGGGGGAGCTTGACGGAATGAAGCAAGAAATGATTCGTCAAGCCATAACTGATTCTATGAATGGTGATCCTGAGTTAATTAATATTAAATTTGCTGAAATTCCTGCAGACGAATGGGTATACCCTGAATGGATTGATGAAAAT	WVFISQGELDGMKQEMIRQAITDSMNGDPELINIKFAEIPADEWVYPEWIDEN	45916.59858	6425
GGATGGAGCTCTGGCGGTTCTTTTGGCTCGGGTTCTGGTGGTTCAGACTCCAACTCGGGTGGTTCAAGCTGGGGTTGGGGATGGAGCTCGGACGGAACAGATACAAACTGGGGTTGGGGAAGCAGCTCTGGCTCAAACCATTCAAGCGGCACTGGCTCT	GWSSGGSFGSGSGGSDSNSGGSSWGWGWSSDGTDTNWGWGSSSGSNHSSGTGS	30054.63847	67623
CGAATGCATGCGAACCAAGAGTATTGTTCAGAGCCTGAAAGGTATAATCACGAGCTGCTTCCGTTGGAAAGATCGAGAAACGATGAATCCTTGGAGATGTTTATGGAAGAAACAGAACCATTTGATCCATTTCCATGGCTGGACGAGACAGACATGAGT	RMHANQEYCSEPERYNHELLPLERSRNDESLEMFMEETEPFDPFPWLDETDMS	121110.9889	10452
GCAGCAGCTTCAACAGATGATTTTTTACAAACCCTCGAAGATTTCACCAGCAAAGAGAATTGGGACAAATTCTTCACTCTCAGAGGCAACGACGACTCTTTCGAGTGGTATGCTGAGTGGCCTCAGCTCCATGACTCGCTTTTACCTCTCCTCCAAGAT	AAASTDDFLQTLEDFTSKENWDKFFTLRGNDDSFEWYAEWPQLHDSLLPLLQD	220096.3225	54550
ACAATTGTCGAGTTTCATGCGGACGGTGATTATGACCTTGGTAGAATGGACACAAACGATTCCATTTCTGTTGCGGAAGAAAAGGATGCTTCGTTAAGTCACATGTGGGCAGAGCTAGATAATCTTGATAGTTTTTTCACAAAGGACACAAATGTGCCA	TIVEFHADGDYDLGRMDTNDSISVAEEKDASLSHMWAELDNLDSFFTKDTNVP	75599.32806	11611
CATGACGAAGAGAGATATCAAGAAACTGTCCATGATGTACCTTCTCTGCATGAGGTGAACAGAATGATTGCCAGAAGCGAGGAGGAAGTTGAGTTATTTGATCAGATGGATGAAGAATTTGACTGGACGGAGGAGATGACTAATCATGAGCAGGTGCCT	HDEERYQETVHDVPSLHEVNRMIARSEEEVELFDQMDEEFDWTEEMTNHEQVP	68265.80165	12124
TACATGCAAAACTGTCCCCCAGATATTCAACAATTCGAAGACCTCTTCAAATCATACAAACTCTCCGATGAAATGAACAACACTTTTGTTGAGTCATCAAACATATCTGAGTATGATATTGGAGAAGAAAGTGATCTTTTTAGAGCTCCTGATCCAATT	YMQNCPPDIQQFEDLFKSYKLSDEMNNTFVESSNISEYDIGEESDLFRAPDPI	51209.57332	21958
TCCGATTACGAGGACGATTTAAATTTTGAAAAAGATCAAGAGATTATTGTTACGTCTGTTGAAGACGCCGAATGGTACTTTGGTGAATACCAGGATTCAAATGGCGACGTTATTGAGGGTATCTTCCCGAAAAGTTTTGTTGCTGTTCAGGGATCTGAA	SDYEDDLNFEKDQEIIVTSVEDAEWYFGEYQDSNGDVIEGIFPKSFVAVQGSE	85752.72436	5520
GAGAGTGACCTATTCAAAGCCCCTGAGCCGATTATTGAAGAACCAATGTTAGCTGTTGATCCCCTCTCTCAAGAGCTTGTTGAACTCGGTGATCTCGGGTCGTTGCAGAGTGACCAACAGCTTATAGACAAGGCTTTCTACGACTGTGAGCAGGACCTC	ESDLFKAPEPIIEEPMLAVDPLSQELVELGDLGSLQSDQQLIDKAFYDCEQDL	78240.82852	34989
GCCTCGTCGGATTCATCAGAGGTTGGAGAGTTATGTGGGTTTGAGGATCATGTTACGGAGTTCGGACCTTGCGATCTTGGTGATGATGGGCTTTTCGAATATTTCGATGGGTGTTTAGATTCCGGCGATTTGTTTTCATGGCGGCCGGAGTTTTTACCG	ASSDSSEVGELCGFEDHVTEFGPCDLGDDGLFEYFDGCLDSGDLFSWRPEFLP	194813.1121	43742
CCACTCGATGGCTTGATGACCAAGTATAATTTTGGTGGTGATGATTTAGGTCTATGCGAAAGTTTCGATCTTCTGAATGTTGGAGAAGAAGACAAGACTCATCACCAAACTCAGAGGAGCAGTTTTGGTAACTATGAAGCTAATGGAGATGGTGGATTC	PLDGLMTKYNFGGDDLGLCESFDLLNVGEEDKTHHQTQRSSFGNYEANGDGGF	26632.98445	28786
AGCACAATATATGAAACTTCTTCTTTTGTACCCCCGTCCAGTCCATATGGCTTTCCTTCCCCTGGTCCATTTGCAGATGATATCTTTGACTTTCCCTCTCTACCGGTCACAGATTTGTTTGGGAGGAGTAGTTTAGGCAAGAAAGGACTTTCTACTCCA	STIYETSSFVPPSSPYGFPSPGPFADDIFDFPSLPVTDLFGRSSLGKKGLSTP	150011.9228	38171
TCTTCGTTTGAGTTTCATGTCAGTTTGGAAGAGGGTATTAGCCTTTCAGTTGATCTAAATTTTAATCCATCAGATTGGATCAATAGCATGAGAGATGAGGTCAATGTATGTGATAGCATGCGCCGCAGAAAATCCCCACATTCTGATCTTGGCATTACA	SSFEFHVSLEEGISLSVDLNFNPSDWINSMRDEVNVCDSMRRRKSPHSDLGIT	65122.9688	6624
TACATCTTTGGTGGCCACGTTTCCCAATACATGGAAGAATTAGCTGACGATGATGAAGAAAGATTCTCTGAATTATTCAAGGGTTACCTAGCTGACGACATTGATGCTGACTCTTTGGAAGACATCTACACTTCTGCTCACGAAGCTATCAGAGCTGAC	YIFGGHVSQYMEELADDDEERFSELFKGYLADDIDADSLEDIYTSAHEAIRAD	92495.63457	19092
TTTGGTTCGGATGACAATTTGTGGGAGGCATTTGGAAACAGCACTGATATGAGCTTGACAGGAAACCTTATGTCCAGTAGTTCTGACCTTTTTGATGGATGCCCCTCTTTGCAAAGTGGGAGTTGGAGTGCTCTTATGCAATCTGCTGTAGCAGAAACA	FGSDDNLWEAFGNSTDMSLTGNLMSSSSDLFDGCPSLQSGSWSALMQSAVAET	98056.60465	16098
TACGAGGTATTATCTGATGAGGAGAAGAGATCTGCCTATGATCGGTTCGGCGAGGCTGGTTTAGAAGGTGATTTTAATGGATCACAGGATACTTCACCAGGGGTGGATCCATTTGACTTGTACAGTGCATTCTTTGGAGGTTCTGATGGATTCTTTGGG	YEVLSDEEKRSAYDRFGEAGLEGDFNGSQDTSPGVDPFDLYSAFFGGSDGFFG	123937.4152	55700
ATTTGGGGATTTGAAGATCACGTGTCGAATTACGGTGGTTTAGATTTTGGTTCCGGCGTCGGAGATGGTGGAGATTACGTGGCTGTTGAGGGGTTGTTTGAATTTTCCGACGATTGTTTTGACTCCGGCGATCTGTTTTCGTGGCGGTCGGAGTCGTTA	IWGFEDHVSNYGGLDFGSGVGDGGDYVAVEGLFEFSDDCFDSGDLFSWRSESL	212655.0308	88608
ACATACCCTGGTCTTTCACAAGAGTCTATCAATGATGTTTACTTGGCTAACACTTGTGATCTTGATGCAACTATCGAAATGCTGAATCAACTCGAGATTTACAGTACTGAAGCTGAGGAATACCTTCCAGACACACTGGACATTGGTGATGTACCTGAG	TYPGLSQESINDVYLANTCDLDATIEMLNQLEIYSTEAEEYLPDTLDIGDVPE	42676.12471	27948
GATGAGGATGATGATGATGTTGATGGTGATTACGACTATGATGACTTCTTCCACCCGCATTTTGGACATGCTATGAATGATCGTAATCCTGAAGAGCCCTTCGACCCCTTCTTCGACTTGCCAGATGGTGTGCTCTTTACCCCCCAGATGTTGTCTTCC	DEDDDDVDGDYDYDDFFHPHFGHAMNDRNPEEPFDPFFDLPDGVLFTPQMLSS	133238.1746	44561
GAAGGGTCTCAGCTTATAGAAGGGTTTTCAGAAGACGCTTCTGCCTCTAGCTTCGAGGGCCTTGATCTGTACGCTGAAGAGTGGTATGCTGATTGCTTAAATGATGCTGAGACTCCAATGCTACCTGATGACTTAAACTTTGGTTCACCTGATGTTCAA	EGSQLIEGFSEDASASSFEGLDLYAEEWYADCLNDAETPMLPDDLNFGSPDVQ	113847.9045	69130
AGTGACTTTGTTGAGGACTTTTGTGAAACAGACATGTTTGCAACTCATCTTGATATGATGTTTTCAGAGGACAGCCCGCCGCTGCCATGGGATAAAAACAACGAATACTCACGTGATGTTATTGAGCTTTACTACGAGGCGAGTTCAGGAACTCCATTG	SDFVEDFCETDMFATHLDMMFSEDSPPLPWDKNNEYSRDVIELYYEASSGTPL	149252.7131	23738
GATTCGAACTCGGGTTTGACGTCTTTCCCAGACAATCAAGAAATAGACTTTTTAGATCTCTTTAGTCCAACTTTCAAATTCAACTTTGCATCTACTACCACTGATTGGCAACCCATTGTGGCTGGACCTGACGAATGCGACGAATCAGTCTCAGATCTT	DSNSGLTSFPDNQEIDFLDLFSPTFKFNFASTTTDWQPIVAGPDECDESVSDL	156602.1268	17805
GCTGATGCTTTCTTTTTTCAGCTTTTTGATGACTTGACCTTGGATACAAATCCTGTTGGGAGCTGTAAATCTGAGGAACAAGAATCAGTTGTCTCGAATGATAGTTTAGATGACTTGGACCTTGGCGATTTGTTCGACGAAGATGTTCCGCCTTATGTA	ADAFFFQLFDDLTLDTNPVGSCKSEEQESVVSNDSLDDLDLGDLFDEDVPPYV	25913.13929	38377
TCTATGCAAAAAGGCAAGATTCTTGAAGAAGAAGAAGATGTGGATGATTTTTTCTATGAATATGATCAAGAAGATGTTGTTGAGCTTCTTGATGCTAAGGAGGTTGAGGAGGAACACGACGTTGACATTTTTGATGGTGTAAACATGGAGAAGAATCTT	SMQKGKILEEEEDVDDFFYEYDQEDVVELLDAKEVEEEHDVDIFDGVNMEKNL	30386.7182	24328
AGTTTGTTAGACCCAGAGTCTTTGATCTATGAAGACGACGAAAACTATTCCGAACAATATGACTTTGAAATGGAGGCGGAGCCTGATAATTACTCCATGTATCAAGACCTTTTCGATGGTAAGGATATCCCAACTGGTGTGGAGGTTTCAATGGATTGG	SLLDPESLIYEDDENYSEQYDFEMEAEPDNYSMYQDLFDGKDIPTGVEVSMDW	148233.0635	14699
ACTCGAGAAACAGAAGGTCTAGTTCATGAGAGTAATGAGATGGACCAGTGCCTTGATCAACAAGAAACATCCTATTTGAATAGATGGGGAGAACAAGAAGAGTATGCAGATGAGCAGTCTTATTATGGAGAATATAACGACGACTGGCTTAGTGAAATA	TRETEGLVHESNEMDQCLDQQETSYLNRWGEQEEYADEQSYYGEYNDDWLSEI	70550.67193	18643
TTGTGTTCTTCTGAGGATGGTTCGTCTCAGTTCGCTTCTCCTCCACTCGATGGCTTGATGACCAAGTATAATTTTGGTGGTGATGATTTAGGTCTATGCGAAAGTTTCGATCTTCTGAATGTTGGAGAAGAAGACAAGACTCATCACCAAACTCAGAGG	LCSSEDGSSQFASPPLDGLMTKYNFGGDDLGLCESFDLLNVGEEDKTHHQTQR	17912.0344	51622
AAAGGTCTCAGTGACTTAGTAACTGATACTGATAAAGCAAGCGAGGCTGCTATTTTGGAAGTAGTGAAGAAGAATTTTAGTGATCATCTTATTCTTGGTGAAGAAGGAGGTATCATCGGCGATTCGTCTTCTGATTACCTCTGGTGCATTGATCCTCTA	KGLSDLVTDTDKASEAAILEVVKKNFSDHLILGEEGGIIGDSSSDYLWCIDPL	27509.20504	62623
GGATTGAGTGATGAGTCTGATCCAGGCTTAGTCGTTGCAATCTATGATTTCCAAGACTTTGAGCACTTAGGTGTGCAATTGCCGGATGAAGAAATGTATTATATTTGTGATGATTATGCAATTGATATCGGGATTTGTGAAGAGGAGAATCGTGATGAG	GLSDESDPGLVVAIYDFQDFEHLGVQLPDEEMYYICDDYAIDIGICEEENRDE	47542.58514	35430
TTTGGACAAAATCTGGATGATATGGAACTTGGGGGTCTTGATGATGATGGAGTAATCGCTCCTGTTCTTGGACATGCTGATGATGATGAGTATCACTTGTTTGATAAAGGAGAGGGTGCAGGTTTAGGATCACTATCTGACATGGATGATCTTGCGACA	FGQNLDDMELGGLDDDGVIAPVLGHADDDEYHLFDKGEGAGLGSLSDMDDLAT	60670.90959	26262
CTCAAATGGGACCAGCTTCTTCCTGATGACTTGAAGAAAAAGGTTGAAGCAAAGTTTAATGAGCTTGGAGATATGTGTGAAAGAGGTGAAATTGAGGCTGAAGCAGCTTATGAGCTTTTTAAGGAATTTGAAGATGAGATGGTAATTCAGTATGGGGAT	LKWDQLLPDDLKKKVEAKFNELGDMCERGEIEAEAAYELFKEFEDEMVIQYGD	40341.64312	10792
GATTCTTCAAGTCTTTTCTCTGACTCTGATGACGACTTTATTAGCCTACATGAAGCTGATAATGTTTGGTTAGAGGGTGGCGTAATGGGTAAAATTCCAAATGGTCAAGTGGTTGAGTTTGAGGCTTCTTCATGCATTGTTGATGGAAATGGAAATTAC	DSSSLFSDSDDDFISLHEADNVWLEGGVMGKIPNGQVVEFEASSCIVDGNGNY	78652.3782	14650
GACTTGGAAACTGAAACTTTATTGCGAGAGTGTGATTTTGATGACAACAGTTTTGATAACTCTTTATGTGTTTGCTCTGATGGGTTTGGAAGTCCAATAGAGCTTCCAGTTGACAAGGGATTAGATTTGCTTCCACTTGGAGATAATATTGGTCCTTCT	DLETETLLRECDFDDNSFDNSLCVCSDGFGSPIELPVDKGLDLLPLGDNIGPS	58279.20063	19812
TCAAAAAAGAAACAGTACATTGCTGAGAAAGATGAGATAGATATGGACGACTTGGTGCATTTTTCTCCCTCGATAGAATTTGCTGATACACAGCTCAAGTCTTCTGGGGATTTCCAACTTGATGATTCTTGGTCATCGAAAGATCATGAGATCTTTCAT	SKKKQYIAEKDEIDMDDLVHFSPSIEFADTQLKSSGDFQLDDSWSSKDHEIFH	70322.86927	14121
AATCTCTTTTTCATTGATGAAGCTGAGGAAGACGAATACAATCAGAAAAGTAAGTTTTTTGATTTCGACCACTACGACATCGATGAAATTAATGGCATTCCAGAGGATTTTAACTTCTCTGATTCTGAAAGAGATGATCTTAATCGTCGTACACTGAAA	NLFFIDEAEEDEYNQKSKFFDFDHYDIDEINGIPEDFNFSDSERDDLNRRTLK	68283.02347	10019
CAGCAGAACAGTGAGTTCTTAACGGAAACACCTGGAAGCGACCCTCATATATCTCAATTGCACGCGAATAGCGTAATGGAATCACAGCTCTTGGACGATTTCCTCCTGAACGGGTCTCCCATGTACCAGGATGATAGCATGGCGCATATTAATATTGAT	QQNSEFLTETPGSDPHISQLHANSVMESQLLDDFLLNGSPMYQDDSMAHINID	89695.88951	15640
GCCACTGGTGATTCAACACCATCTCCGGCCATCGGAACCCTAGATGATGAATTTATGATGGAAGAGGACGTGTTTCTGGACGAAACTCTCTTGTACGGCGACGAAGATGAGGAATCCCTAATCCTCCGTGACATTGAGGAGCGTGAATCGCGTTCCTCG	ATGDSTPSPAIGTLDDEFMMEEDVFLDETLLYGDEDEESLILRDIEERESRSS	64736.4463	27032
CCCGTCGCGAAGGAGGAGGTAACGACGGAGACGGTAACGGATTTGGTACGAGCGTCTTCTGATTCGTCAGGAATCGACGAGATTTGGGGATTTGAAGATCACGTGTCGAATTACGGTGGTTTAGATTTTGGTTCCGGCGTCGGAGATGGTGGAGATTAC	PVAKEEVTTETVTDLVRASSDSSGIDEIWGFEDHVSNYGGLDFGSGVGDGGDY	68460.04137	12783
GGCCAGTCTGGTTCAAACGGGGATTGGGGATGGAGCTCTGGCGGTTCTTTTGGCTCGGGTTCTGGTGGTTCAGACTCCAACTCGGGTGGTTCAAGCTGGGGTTGGGGATGGAGCTCGGACGGAACAGATACAAACTGGGGTTGGGGAAGCAGCTCTGGC	GQSGSNGDWGWSSGGSFGSGSGGSDSNSGGSSWGWGWSSDGTDTNWGWGSSSG	75434.85396	17209
CAAAGTTCCGATGACATCATGAAATTTCTCGACGGCATGGCTAGCTCCGACGATGTTCTTTTTGGCTTCCTCGACGAAGGAAACCACTCACCGGAGGATTATAACTTCGCCGCCGGCGACGAATCCGAAGTTGACAACGATACCACCGATTGTAATTCA	QSSDDIMKFLDGMASSDDVLFGFLDEGNHSPEDYNFAAGDESEVDNDTTDCNS	89418.07954	20658
ATGGAGATGGAGACGGACACAGAGACAGAGTCCGATGAAGATATGGAGATGGAGACAATGGTGTTTGAAGTGACTGAAATTGATTTGGAGTATGAGTTTGATGCTTCTCGTTGGTTTGATTTCACTCGAGAGGAGTTGCCGTTGGAGTCTCGTGCTGCT	MEMETDTETESDEDMEMETMVFEVTEIDLEYEFDASRWFDFTREELPLESRAA	49061.38271	39904
GATGCTATCAAAAGCACCTCCAATAGCAATTTGAGTAATGAGGTAGACAAACAAAAATTGCAATACGATGACCTCGGGAACACCGGATTTTCTGAACTATTTGAGATGGAATCTCAAGATAATAATGATAGCATAGAGGATTTCTTGTTCTTTAATATA	DAIKSTSNSNLSNEVDKQKLQYDDLGNTGFSELFEMESQDNNDSIEDFLFFNI	211765.0048	10167
CAAGTCGAAGAGAAGTTCATGGGTGTTATTGAGTCAACAAACCCTGTTGACAACAATACCCTGTTTGTTTCCGATGAGCTTCCTTCCAAATTAGACTGGGATGTTCTTGAAGAGATTGAGGGAGCTGAAGAGTATGAGAAAGTAGAATCTGAGGAGCTA	QVEEKFMGVIESTNPVDNNTLFVSDELPSKLDWDVLEEIEGAEEYEKVESEEL	56283.23953	8674
CATCTTTTGGAGGTTGACCCAAACAAGAGATACGATATCGATGACTTCCTAAATGATCCTTGGTTAAATTCGTACGATTGTTTGAAGGATTCAAACTCAAATTCTTATGCCAGCGTGCAAAGCATACTAAATGATTCATTCGATGAGAGAGCAGAGACC	HLLEVDPNKRYDIDDFLNDPWLNSYDCLKDSNSNSYASVQSILNDSFDERAET	85668.25641	4928
GACTTGCAAGATGCATCTGTTGTTAGTAGACACACAGATTTTTTCGATAGCTTTGAGCTTATGATTAATGAAACTCAAGATTCTGTTCCAGAAAGTTGTGTGAATCTCTTTGAGGCATTGGATGTGAATGACTATGACATTGTCCAAAATGTCCTGGAG	DLQDASVVSRHTDFFDSFELMINETQDSVPESCVNLFEALDVNDYDIVQNVLE	83869.89591	10167
GACCTGCTAGTTGAAGACAGTTCCAAAAATGCGTCGAATATGGATACAATATTTTCACCTGTTCTTGATGATGAACTGTATTCTGAAACTGACCGAGTATTTGTGGAAGGGAACAATGTGCAATGGGAAATGCCTAGGTGGGGAGCTGATGACTGCAGC	DLLVEDSSKNASNMDTIFSPVLDDELYSETDRVFVEGNNVQWEMPRWGADDCS	61175.57762	20525
TTCGAACGTATAGATTCACTTCCTTGGAGCTCTTCTATACCCATTGGAGAAGACGACGAAGGCGAATCCTTCTCCACTCTATTTTCAGGCTCAGGCCAGCTCGACGGAGGTTTTCTATCACTTGAGGAGATTGATGAAGCTGATTACCATCTAACTCTC	FERIDSLPWSSSIPIGEDDEGESFSTLFSGSGQLDGGFLSLEEIDEADYHLTL	160180.8538	31515
CACACCATCTTCCTTCAAGTACAGATTCTAGATGGCGATGGTCACATGAGGAACATTCAGTTCCCGTTCAACATTTTAAGTGACACACCTCTAGAAGTAGCTTTGGAGATGGTGAAGGAGCTTGAGATCACTGATTGGGATCCTTTGGAGATCGCTGCA	HTIFLQVQILDGDGHMRNIQFPFNILSDTPLEVALEMVKELEITDWDPLEIAA	34923.73937	35070
GCTTCAGCAGCCTATGAAATTTTATCAGATCCTGAAAAGAGAGATATATATGACCAATTTGGTGAAGATGGTCTAAGTGGTGCTGGTGGCGCTGGCGGATTCCCAGGTGGTGGATTCGGTTTTGGTGACGATATCTTTTCCCAATTCTTTGGTGCTGGT	ASAAYEILSDPEKRDIYDQFGEDGLSGAGGAGGFPGGGFGFGDDIFSQFFGAG	116254.9027	35498
GTAGATACTACCAATTACGTTATATTACAAGACAACCAATCCAAATTGGACCAATTCAATTATGATACACTCACCTTTGATGATGATCTCAATCGTTTAACAGCCCATAACCAATCTTTTATTGAACAAAATGAAACAGAGCAGTCATATGATCAAAAT	VDTTNYVILQDNQSKLDQFNYDTLTFDDDLNRLTAHNQSFIEQNETEQSYDQN	62832.28629	10473
TTTCAGTCGCAAGCGGATGATTTCTCTGGTGGCTTTGAATTTGGAGCCGACGACGAGGATTTTATGATTGACATAGAGGCGATTTATCGGATTCTGGATGAAAGCCCTGTTTCTATGGAGGTTAGTCAAGAAATAATGTCTCCGGTTGGTTCATCTGTG	FQSQADDFSGGFEFGADDEDFMIDIEAIYRILDESPVSMEVSQEIMSPVGSSV	179340.7496	40092
GTTAATGTTGAAGACGATGACGATTTCGATCCCTTTGCTGGTTTGTTTGATGATGAGCAGAAGAGTATTGTTGAAATCAAGGAGAAACTTGAAGATCCTGATCTGTCTGAAGAATCTTTGGTTGAGTTGCTTCAGAATCTGGAAGATATGGATATAACA	VNVEDDDDFDPFAGLFDDEQKSIVEIKEKLEDPDLSEESLVELLQNLEDMDIT	22718.04529	29476
AAGCAAGTAGGAGCTGAATCTTTCTTATGTGATGAGCTTGCAGCCTTTTCGTCAGAGAACTCAAACTTAAGTGCGTTATTTTCTGACAACTATCAGCCTATCGAGGAACCGTGGTTGATTCAAGAATCTATTACCTTACAACATGAAAGGAATATGCAG	KQVGAESFLCDELAAFSSENSNLSALFSDNYQPIEEPWLIQESITLQHERNMQ	113700.1845	19599
ACATCTTCGGCTATGATTTACGATGACAATGCCGATCTTGGTGGCCATTTCTTCGACTTGCCTTCCGAATTGATCAAAGGTGGGCCGGGAGGGAACGATCAAGACGATCCTGTTTCAGCTGCTTTCGTGTTCGACAAGGAACCTAATTTGGACAAAGAG	TSSAMIYDDNADLGGHFFDLPSELIKGGPGGNDQDDPVSAAFVFDKEPNLDKE	50980.0827	24578
TCCATTGGAAACCTGCTCCCTGATGAAGAGGATCTTTTGACAGGGATGATGGATGATCTTGACCTGGGGGAGTTACCAGATGCTGATGATTATGATCTTTTTGGTAGTGGAGGAGGAATGGAACTTGACGCTGATTTTCGAGACAACTTGAGTATGAGT	SIGNLLPDEEDLLTGMMDDLDLGELPDADDYDLFGSGGGMELDADFRDNLSMS	31876.12257	40436
GATTTGGTACGAGCGTCTTCTGATTCGTCAGGAATCGACGAGATTTGGGGATTTGAAGATCACGTGTCGAATTACGGTGGTTTAGATTTTGGTTCCGGCGTCGGAGATGGTGGAGATTACGTGGCTGTTGAGGGGTTGTTTGAATTTTCCGACGATTGT	DLVRASSDSSGIDEIWGFEDHVSNYGGLDFGSGVGDGGDYVAVEGLFEFSDDC	160406.2028	85714
CCTGGTCTTTCACAAGAGTCTATCAATGATGTTTACTTGGCTAACACTTGTGATCTTGATGCAACTATCGAAATGCTGAATCAACTCGAGATTTACAGTACTGAAGCTGAGGAATACCTTCCAGACACACTGGACATTGGTGATGTACCTGAGATCATC	PGLSQESINDVYLANTCDLDATIEMLNQLEIYSTEAEEYLPDTLDIGDVPEII	31858.57417	25857
GAAGAAGAACTAGAGAAAGCGATCACTGAGATAGATCGTAAAGGAGATGGTTACATAAACTTTGAAGAGTTTGTGGAGCTGAACACGAAAGGTATGGATCAAAATGATGTTTTGGAGAATCTGAAAGATGCGTTTTCGGTTTACGATATCGATGGGAAT	EEELEKAITEIDRKGDGYINFEEFVELNTKGMDQNDVLENLKDAFSVYDIDGN	108544.2851	16443
GTTTCAAATCTAATCCCATTCGCGACAGAGACTCCAGCTTCACCTGTTCAAGAAAAAATGGCAAACACTAGATCCTTTAGCAACAACTCTGTGAAAGGTAATCAAGATGAGTTCTTCATTGAAGACTTCGATGTTGGTCCAATGGATACCATTGATTTG	VSNLIPFATETPASPVQEKMANTRSFSNNSVKGNQDEFFIEDFDVGPMDTIDL	61993.25203	9360
TATTATGATGGTTTTGATGAAGTTGATAATGATGGTTGTATATGGAACGATGATGAAGATTTTAGCCAATGTAATCAAGATGGTGGTGATGATGGTATTGAAAACCGTGATGATGATGATAATCATGCCTATGGTGATGATGTTGATGATGACACATTG	YYDGFDEVDNDGCIWNDDEDFSQCNQDGGDDGIENRDDDDNHAYGDDVDDDTL	34185.37037	22048
TTTCAAAAGGAGGCTAAAGATGAGAACGATAATCCATTTCTCATCAATTCTTCCACTGCCTTTGGTACAAATGATTGGGATGAGTTTGAGCTTGAAGCCACTGAACTTGTTGACACTCAATTTGACTTCAGCGGGTTTGAGAAGCGTGATAAAGGGTGT	FQKEAKDENDNPFLINSSTAFGTNDWDEFELEATELVDTQFDFSGFEKRDKGC	86076.41125	11113
GTTGAGGCTGCAATGGAAAATGAAGCAGGATTTGAAGAGAAAGAATGGGAACTTGACCACATTGAGAAGTACAAGGAGGAAATGGAAGCTGAGATTGATGATGGGGAAGAGCCTCTTGTTTACGAGAAATGGGATGCTGATTTTGCAACTGAGGCATAC	VEAAMENEAGFEEKEWELDHIEKYKEEMEAEIDDGEEPLVYEKWDADFATEAY	56677.81143	23252
GATTCAGAAGTCCCCAGACCAATGAGTAATCTCTTTTTCATTGATGAAGCTGAGGAAGACGAATACAATCAGAAAAGTAAGTTTTTTGATTTCGACCACTACGACATCGATGAAATTAATGGCATTCCAGAGGATTTTAACTTCTCTGATTCTGAAAGA	DSEVPRPMSNLFFIDEAEEDEYNQKSKFFDFDHYDIDEINGIPEDFNFSDSER	92583.81753	5185
CACATAAGGGATGAAGGTATCGAGCAGTTGTTGTATATTTTCCAAGCTGCTGGTAAAAGAGACAATGACCCTCTTTTTTGGGGAGACGAGCTTGAGTACATGGTTGTAGATTTTGATGATAAGGAGAGAAATTCTATGCTCGACGTTTGCCATGACAAG	HIRDEGIEQLLYIFQAAGKRDNDPLFWGDELEYMVVDFDDKERNSMLDVCHDK	85387.61597	9474
GGAAAGCCAGAAATGAACGAGGATGATACCGTGTTTTTCAACTTGATTATGACGCATGGTATAGGCGAAAACTTGGACGATTCGTTGTGTTCTGAGGAAGTTATGTCGTATTTAGAACAACAATTTGACATTGTTTTAGCTGAGGAAACCAGAATTAAA	GKPEMNEDDTVFFNLIMTHGIGENLDDSLCSEEVMSYLEQQFDIVLAEETRIK	104355.4977	4474
ACGGAAGAAGTCATCGTAGTCGAAGATGACGTGTTTCCAAAGTTTAGTGACGTCATGGAATTTCCTTCGTGGTTAAACCAAACAGAGGAAGAATTATTTCATCCTTATAATCTCACTGATCATTACTCATCATCTCCTCATAATCCTCCATTATCCTGT	TEEVIVVEDDVFPKFSDVMEFPSWLNQTEEELFHPYNLTDHYSSSPHNPPLSC	101671.4189	8837
GATAATGGAGGTGATGAAGACGATATGTGTTTGATAGATGATGAGAATTTCTTGACATTTGACGGAGAAATGAGTTCTACCCTTGAAAAAGATTGTCATCTGAAGAAGAGCTGTGATGACATAAGTGATATGTCCATTGCTTTGAAGTCCAAATTTGAC	DNGGDEDDMCLIDDENFLTFDGEMSSTLEKDCHLKKSCDDISDMSIALKSKFD	39678.52245	18410
AGAATATCCAAAATCCCACTAGACGTTTCTGACTACACCCTCGATGATATGATTAAAGAGTTTGGCTCGCCAATATTTTCGAAAATTTTTGACAATAAAGAGGATCGTACATGTATTTACGAATTTGAAGACCCAGAAGTTTTGGAAAAGATTGTCGAG	RISKIPLDVSDYTLDDMIKEFGSPIFSKIFDNKEDRTCIYEFEDPEVLEKIVE	97727.71166	9604
CAATTATCTGCAGACGACGATATGCTCTGCTTTAAAGAAGGACAACTCGAAACTGCTACTGCTACCACTATCGAAGAGCTCGGCCACATCATCAACAACGAGCTTACCTCATTTGATCTCGAACGTGGTAAACTTGAATTCGACTTTGAATTGGTATCG	QLSADDDMLCFKEGQLETATATTIEELGHIINNELTSFDLERGKLEFDFELVS	105280.5541	912
GCCCTCAAGGCCGAGGTGGAGGGCTTTGAGATCACCGAGATCGAGAAGGATGACTTTGACGTCTGGACCCTTTTCGAGAAGGTTCTCGAGGAGGAACATTTCGAACCATCGGCTAGCGGAGGTCATTCTGAGACCGAGGCAGAAAAAGATGAGGAGACT	ALKAEVEGFEITEIEKDDFDVWTLFEKVLEEEHFEPSASGGHSETEAEKDEET	94315.44883	20661
AGATCCACCTTGGTGCTGCCGGAGAACTGCATCGCGGTGTTAAGATACACGGATGAGCCGCAAGAGGATTTCAGGCAGTCCATGGTGGAGATGATGGAGTCCAAGTTAGGGATGCGGGAAAGCGAAGTGGATTGGGACTTGATGGAAGAGCTACTCTTC	RSTLVLPENCIAVLRYTDEPQEDFRQSMVEMMESKLGMRESEVDWDLMEELLF	78028.7928	46271
GAGGGAAGTTTCAGTGTTCCAAATATGGGAACCATTGGCGAGCATGGGCTAGAACTGGAAGAAGTGAATGGAGACATGTTCGATGTACCATTGATCCAGGCGAATGGTGCGTTTGGAGCGATGAATAAGTATGGAGACGATGATGAGTATGACATGCTA	EGSFSVPNMGTIGEHGLELEEVNGDMFDVPLIQANGAFGAMNKYGDDDEYDML	63626.98464	18811
GGACTTGCATTGCAAGATAGGGATATGTGGGATGAGTCATGGTTAGATAGCATAATATGGGAGTCAGATAAAGATTTGAGCAGGTCTAAACTAATATTTGATCTTCAAGATGAGCAAATGATCTTTGAAGTTCCGAACAATAAGGAAAGAAAATATCTT	GLALQDRDMWDESWLDSIIWESDKDLSRSKLIFDLQDEQMIFEVPNNKERKYL	98950.8527	2343
ACACCAGAGTCTGCAAACCCGTCTGTCCTTGATGAAGAAGAGGCGTTTCCATCGCTTCCATATGATGTTGATATCTTTACACCTGAACCAAACGGATTTGAAATCTCACACTTCTTTGATTCCTTGGACTTTGATGGAAATCCTCGTAACTCTGAAGAA	TPESANPSVLDEEEAFPSLPYDVDIFTPEPNGFEISHFFDSLDFDGNPRNSEE	87377.90824	18687
GTTCAAGACAAAGTGGCAAACACTAGATCCTTTAGAAGTAACTCTATGAAAGTTAATCAAGATGAGTTCTTCATTGAAGACTTCGATGTTGGTCCAATGTATACCATTGATTTGTATGACATGACATTTCGAGAAGACCCCTCAGATTTTGACGATAAT	VQDKVANTRSFRSNSMKVNQDEFFIEDFDVGPMYTIDLYDMTFREDPSDFDDN	70567.15036	15506
AAAAAATTGGAGGATCTTAACTTGGATGATGTTTTGAATCATGCAGAGGATCACGTTACTACTCCAGACTTAGGAGAGTCGCATCTTGGCGGTGAAGAGTTTTTGAAGCAATTCGAAGTGACTGATTATAAAGCTGATATAGATTGGGATGATATCATT	KKLEDLNLDDVLNHAEDHVTTPDLGESHLGGEEFLKQFEVTDYKADIDWDDII	76807.20383	6618
TGGCCTGAGGACAATACATTTTACGACGCTATCATTACCCAGTATAATCCAGTTGAGGGTCGTCATGCTTTAGTTTATGACATTGCAACACCTTCTGAGACATGGGAATGGGTTAGACTCTCAGAGATATCTCCTGGGGATATAGAGTGGATAGGAGAG	WPEDNTFYDAIITQYNPVEGRHALVYDIATPSETWEWVRLSEISPGDIEWIGE	93273.33722	13144
AAGTCCAAAATAGATACGCTTACAGAATTGTTCCCTGACTGGACGAGTGATGATTTAATTGATATAGTTCAAGAATATGATGATTTGGAAACTATAATTGATAAAATTACTTCCGGCGCAGTGACAAGATGGGATGAAGTAAAGAAACCTGCTAAGAAG	KSKIDTLTELFPDWTSDDLIDIVQEYDDLETIIDKITSGAVTRWDEVKKPAKK	31567.19181	8252
GATGTGAGTAATATCCGACAAGTTCCAGATCATCAGGAAGTGTTTGTGGATCCTTCAAGAGATGAGAGTTTGATTTTTGAGTTGTTGGATTTCAAGGCTGAGGTTGGTGACATTGGCAGTGCCTCTTGGTTCCTTAATGATCTTGCGAGTGAGCAAGAT	DVSNIRQVPDHQEVFVDPSRDESLIFELLDFKAEVGDIGSASWFLNDLASEQD	60046.63856	21517
ATTGATTTTTCCAATATAGATCTTCTGAGTGAAGACTTTTCATTTTCGGAGCTACTATTCGATTTTGATATTGGTTGTGAAGAAATGTCAAACCATTCCCTACCACAGCCATCAAATTTCCACATAGAGACTGCTTCAGGGTCATCTCCTGAATCAAGA	IDFSNIDLLSEDFSFSELLFDFDIGCEEMSNHSLPQPSNFHIETASGSSPESR	149231.0629	9459
CCAGAAAATGTCGCGGACTTTGACTTGGGCGATTTGCAATCGTTTGACGATCAAGATGACGCAAGTATCATCACTGGTGAGCGTGGCATAGACGAGGATGACCTCAATTTGAATTTTACTGATGATGAAGAAGGACACGATAATGTAAATAACCATAGC	PENVADFDLGDLQSFDDQDDASIITGERGIDEDDLNLNFTDDEEGHDNVNNHS	47043.48348	7953
GAAGATGCCGGTAACATGGAGCTTGAATTTGAGCAAGGGTTAATAGACACATACTCAGATCTTTTTGCGGAGATGAACCCAGGTGACTATTTCAACTTTGAATGTGAATTTGCAAAGGGGTTGGATTCGGATGATAATTGCAATCTCCAAAATTTAGAT	EDAGNMELEFEQGLIDTYSDLFAEMNPGDYFNFECEFAKGLDSDDNCNLQNLD	133363.6261	9869
AAATTACCAACCAATACCCAGGACGAAGCTGAAATTTCCATTCGGGAAATAGAGAGTGCGGGTGATATCACTTTTAATAGGGGCGATTTACTATCTTTATCCTTTGATGAGGAATTGGGTCAGGATTTTGCTAATTTTCTAGACGCTTTGGATCATGAC	KLPTNTQDEAEISIREIESAGDITFNRGDLLSLSFDEELGQDFANFLDALDHD	101904.074	7291
GGCTATGTGTGGGATGAAGCATCTGGTTATTACTATGATGCGGCTTCTGGATACTACTACGATGGAAATTCAGGTCTCTATTATGACAGCAATAGTGGGCTTTGGTACTCGTATGACCAGCAAACACAACAATATGTTCCTTGTCCTGATCAGAACAAT	GYVWDEASGYYYDAASGYYYDGNSGLYYDSNSGLWYSYDQQTQQYVPCPDQNN	27528.92737	33656
AACTCTCACTTCTACGGGCCATTGCTTAGTGACAACGACGACGCTTCTGATTTGCTTCTTCCTTATGAATCAATCGAAGAACCTGATTTTCTGTTTCATCCAACGATTCAAACGAAAACAGAGTTTTTCTCAGACCAGAAGGAAGTTAACTCCGGTGGA	NSHFYGPLLSDNDDASDLLLPYESIEEPDFLFHPTIQTKTEFFSDQKEVNSGG	87674.06681	21249
ACCAAGACTACTCACGATGTTATTGGTTCTCACGGGCCTGCATATAAAGATATATTGATTGATGGATTTGTTCCCCCATCCAGCAGCGTAGCTCCAATGTTCCCATATTATGATAACACATCTGAATGGGACGACTTTGGGGAGATTATTAATCCAGAT	TKTTHDVIGSHGPAYKDILIDGFVPPSSSVAPMFPYYDNTSEWDDFGEIINPD	99844.64555	5895
GGAAATTTTACTTCAGATGTGGGTATGGTAAATGGTCCTTTCACCCAGAGTGGCACTTCTCAAGCTGGCTATAATGAGTTTGAATTGGATGACTTGTTGAATCCTGATCAGATGCCCTTCTCCTTCACAAGCTTGCTGAGTGGTGGGGATAGCTTATTC	GNFTSDVGMVNGPFTQSGTSQAGYNEFELDDLLNPDQMPFSFTSLLSGGDSLF	203819.1416	54922
TCCAGTGCAACTGGAAGTATCTACGGTGATTTGGCTGACTTTTCAGGTCCATATGAAAAATTTGAAGACGGTACCATTCCTTGCGGCCAATTTCCATCTGGTCAAGGTGTTATCCCCATCAGCTGGTTAGATGAAGGTGGCTGGTCTGGTGTTGAAAAT	SSATGSIYGDLADFSGPYEKFEDGTIPCGQFPSGQGVIPISWLDEGGWSGVEN	106665.4059	41402
TTCAACGGCTCATTGTCATTCTTGAACGATGATTACGAGTTTTTCATCCGTGATGACGATGATTTGGAAATGGAAACCACTTTTGCCAACTCGGACGATGTTTTGAACCCATACACTGGTGAAATGAACGCCAAGAGACATGCTCGTGACTTCTTGGCT	FNGSLSFLNDDYEFFIRDDDDLEMETTFANSDDVLNPYTGEMNAKRHARDFLA	109507.4562	30942
GTTCACGACGGCAATCTTCCTCAAGATTCTGGTCACGACGGCCACAACGACAATCTTCCTCAAGATTCTGTTGAACCTAGCTCTTTTTTCGACGAGTCTTACGAGTTAAACCACCTGTTCTTTGATCAAGAAGACAGTCAAGGCTATCTTCCCGACGAA	VHDGNLPQDSGHDGHNDNLPQDSVEPSSFFDESYELNHLFFDQEDSQGYLPDE	69242.75911	21827
GCACGCCAGTTGGATGTAGACATTTTATTGTGGGGTGGTACTCATAACGTTGAAGCTTATACCTTAGAGGGAAAATTTTTCGTTAATCCAGGTAGCTGTACGGGTGCTTTTAATACAGATTGGCCAATTGTCTTTGATGTTGAGGATAGCGATGAAGCT	ARQLDVDILLWGGTHNVEAYTLEGKFFVNPGSCTGAFNTDWPIVFDVEDSDEA	42710.01677	38508
TATAAGACTGAGAAAGTGGATTTAGCACTTAACAGAAACCGTGGTGACCCAATTACACAGCATTTTGGTTTCGGGAATGACGAATGGCCAAAGGAGTGGCTTGAGAAATTAGACGAGGATGGTTTGCCATACATTGGCACTTATGTTGAAGAGGGTGAT	YKTEKVDLALNRNRGDPITQHFGFGNDEWPKEWLEKLDEDGLPYIGTYVEEGD	59159.02302	13528
GACACAGATCCAACGGTTGGTATGACCAAGGAAGAGCTTGATTTCATTAGTCTTCTTGAAGATGAGCTTGAGAAATTCAATTCCTTCTTCGTTGAGCAAGAGGAAGAGTATATCATTAGATTGAAGGAATTGAAGGACCAAGTGGCGAAAGCGAAGAAT	DTDPTVGMTKEELDFISLLEDELEKFNSFFVEQEEEYIIRLKELKDQVAKAKN	95727.57748	15099
TTGGTACGAGCCTCGTCGGATTCATCAGAGGTTGGAGAGTTATGTGGGTTTGAGGATCATGTTACGGAGTTCGGACCTTGCGATCTTGGTGATGATGGGCTTTTCGAATATTTCGATGGGTGTTTAGATTCCGGCGATTTGTTTTCATGGCGGCCGGAG	LVRASSDSSEVGELCGFEDHVTEFGPCDLGDDGLFEYFDGCLDSGDLFSWRPE	188107.8044	74012
AAGCCATCTCCAGCATCTGAGTGCCAAACTGACAAGCTAGATAATATTGACCCAGATGGCTTGACCTACTTTGAGGATTTACTGGAAGAGACGTCCATCTCAACTAGCTTAATTACACTTGAAAAGGATTACTATGATGGTAAAGGCGAACTTGATGAG	KPSPASECQTDKLDNIDPDGLTYFEDLLEETSISTSLITLEKDYYDGKGELDE	56165.11493	22185
AGGGATAACGAGTACAACCTGGAGCAGTCTGTTGATGCTCTTTGTGGAGTTAGCGAGTGGGATCCAATCCTAGAGGAGCTTCAGGAGATGGGCTTCTGTGATGATGTGACGAACAAGAGACTGCTGAAGAAGAACAATGGAAGCATCAAAGGCGTGGTA	RDNEYNLEQSVDALCGVSEWDPILEELQEMGFCDDVTNKRLLKKNNGSIKGVV	91163.9787	14077
CAAAAGTCAGCTAATCCATTTGATCTCCCCTATGATTCTGAGTTCGACTCAAATGACATGTTCTTGGACATGAGTTCGTTACAAGGGGCACTGCCCGATATCCAGACACCACAAGCCTTCCTTAATGGTGTATCACAACCGTGGCTCGCTGCAGATTCT	QKSANPFDLPYDSEFDSNDMFLDMSSLQGALPDIQTPQAFLNGVSQPWLAADS	47576.98397	30448
ATGAGGCCGATGCAGCTGGATATGTTATCGGAGATGGATGATGCAGGTTCTTCGATGGCCATGGACGTTGATGACCTCGAAGCCATGGAGATACTCAACGAAGGAGGACTTGTCTCAGATAACAAGCTCGCCGACGCCGATTTCTTCAACAAATTCGAT	MRPMQLDMLSEMDDAGSSMAMDVDDLEAMEILNEGGLVSDNKLADADFFNKFD	54063.02562	24582
TCTGAGCCAGAAGTTGATTTGTTTGACATGGACTTTTCTAATCTGGATTTCTCGGAGCTACTAGTTGATTTCGATCTTGGTTGTGAAGGAAGTGCAAATCATTGCTTGTCACTGACCCCAAATCAACCCACTCAAACTGTTTCAGGGTCGTCTCCTGAA	SEPEVDLFDMDFSNLDFSELLVDFDLGCEGSANHCLSLTPNQPTQTVSGSSPE	167743.6675	20875
ATGGAATTGACAGCCAACGAAAGACGTGACGCTGCTAAGCAATTGTCTATTTGGGGGTTGGAAAACGATGACGATGTTTCCGACATCACTGATAAATTAGGTGTCTTGATCTATGAAGTTAGTGAATTAGACGACCAATTTATCGATCGTTATGACCAA	MELTANERRDAAKQLSIWGLENDDDVSDITDKLGVLIYEVSELDDQFIDRYDQ	55514.35567	15673
ACTTTTCAAGAAGACAATATGCTTGATGGTGAAATCATAGACAAGAACAGAGAATGTTGTGATTTCACAAGATATTACTATGATGATTGTTTTAGCTATTATGATGGTTTTGATGAAGTTGATAATGATGGTTGTATATGGAACGATGATGAAGATTTT	TFQEDNMLDGEIIDKNRECCDFTRYYYDDCFSYYDGFDEVDNDGCIWNDDEDF	89624.62903	8093
TGTGTCGATGAGCTGGCTCTTCTGGGCGAGTTGGCTGATCTTGACGAGCAGACTTCTCCCGACGAGCTGACTTGTGTCGATGAGCTGGCTCTTCTGGGCGAACTGGCTGATCTTGACGAGCAGACTTCTCCCGACGAGCTGACTTGTGCTATCCTTTCT	CVDELALLGELADLDEQTSPDELTCVDELALLGELADLDEQTSPDELTCAILS	75570.83959	59056
TCCGATGAAGATATGGAGATGGAGACAATGGTGTTTGAAGTGACTGAAATTGATTTGGAGTATGAGTTTGATGCTTCTCGTTGGTTTGATTTCACTCGAGAGGAGTTGCCGTTGGAGTCTCGTGCTGCTGAACTTTGGTTCGAGACCGCTCAGTCTTAT	SDEDMEMETMVFEVTEIDLEYEFDASRWFDFTREELPLESRAAELWFETAQSY	67679.50297	12289
GATATTGAGTATCTATTAGCTACATACCCTGGTCTTTCACAAGAGTCTATCAATGATGTTTACTTGGCTAACACTTGTGATCTTGATGCAACTATCGAAATGCTGAATCAACTCGAGATTTACAGTACTGAAGCTGAGGAATACCTTCCAGACACACTG	DIEYLLATYPGLSQESINDVYLANTCDLDATIEMLNQLEIYSTEAEEYLPDTL	26553.05531	31366
TCATCTAGATGTGAAGAAAATTCTTATGAAGACCCGTTTGAGACAAATTATGAGACTGTTGAGTTACAGAATCAACATGATGTACTCTTGGAGGAACTGGAATCTGGATCTTCACAGCTATGCAGTCTTGAAAGCGAGCTGGAGTTGTTGCAGATGGCT	SSRCEENSYEDPFETNYETVELQNQHDVLLEELESGSSQLCSLESELELLQMA	36850.17556	25807
GGGATGTGGCATAGCCCAACTGAAGTTGACAAGGCAATGGGACAAGATCTCTTGTCACAATTTGAGGATGACAGCATTGATTTTGCACCCATCGACTTATCCAATGCCGAAGAAGATATGAACTTTAAAATGCTCGATCTCTTGTATGCTGGACTTGAA	GMWHSPTEVDKAMGQDLLSQFEDDSIDFAPIDLSNAEEDMNFKMLDLLYAGLE	208654.8945	69378
ATGACCAAGTATAATTTTGGTGGTGATGATTTAGGTCTATGCGAAAGTTTCGATCTTCTGAATGTTGGAGAAGAAGACAAGACTCATCACCAAACTCAGAGGAGCAGTTTTGGTAACTATGAAGCTAATGGAGATGGTGGATTCCGATATTACTCTGGT	MTKYNFGGDDLGLCESFDLLNVGEEDKTHHQTQRSSFGNYEANGDGGFRYYSG	18267.07818	57534
GATGAACATGTCTCACTGGAAGTTCTTAATTCCACAAATTTGTCTGCGGCAGAAGCTATTCCAAATGAGCAAGTCACACTTGACGAATTTGTTGGCATAGATCCGTGTTTGGGAGAAGTTGTTCTTGATGAAGAGGTTTTGCCAGAACAACTTGACACC	DEHVSLEVLNSTNLSAAEAIPNEQVTLDEFVGIDPCLGEVVLDEEVLPEQLDT	49870.89382	15541
TTAATCTGGAATTATCTGACTTCTGATATGCCGTTAATTTTCGATGAAGTAGAGATGAATGATATGATTAGCGAAGAAGCAGATTCGAATAGTTTCACCTCCGCCACCGGTTCGAAAATCAACTTCAACAGTAAGTGGGATTGGTTAGATGAATTTGAC	LIWNYLTSDMPLIFDEVEMNDMISEEADSNSFTSATGSKINFNSKWDWLDEFD	52319.20184	9622
GTGTTAGGTCCACGCGTGATCGGATTCTATGATATGATAAATGATTGGGAGGATTGCTGCTCAGATTACTTCTCAGATGGGTCTGATTACTTGGCTTGGGAGTTTTTTGAAGATGGTGTAATGGGAGAGTTCTATGAGGATGAGTTTGAGCATGGTTGG	VLGPRVIGFYDMINDWEDCCSDYFSDGSDYLAWEFFEDGVMGEFYEDEFEHGW	169383.7734	49259
AACAACAACTCCAGTAACAAATATGATTGGTTCGAATTTTTCTTGAATTGCGGCGTTGATGTAAGCAATTGTCAAAGATATACAATAAATTTTGATAGAGAACAGCTTACTGAAGACATGATGCCTGACATCAATAACTCAATGTTAAGAACCTTGGGT	NNNSSNKYDWFEFFLNCGVDVSNCQRYTINFDREQLTEDMMPDINNSMLRTLG	90698.04472	5777
AGTTGTTTTGAGGACCGTACGCCCCTTAACTTGGATGATGGTCATTTCAGTGAATGCAATCATTTTTCTACATTAGATGTGTCTAGCTTTTTTCATCTCAACGAGCATGTGCATAAAATCGACGAAGTAGAGCTCGATGGACCTGATCGCACCTTTAGT	SCFEDRTPLNLDDGHFSECNHFSTLDVSSFFHLNEHVHKIDEVELDGPDRTFS	59787.46957	30893
GACCCCATCATTGTTGAGGCTGCAATGGAAAATGAAGCAGGATTTGAAGAGAAAGAATGGGAACTTGACCACATTGAGAAGTACAAGGAGGAAATGGAAGCTGAGATTGATGATGGGGAAGAGCCTCTTGTTTACGAGAAATGGGATGCTGATTTTGCA	DPIIVEAAMENEAGFEEKEWELDHIEKYKEEMEAEIDDGEEPLVYEKWDADFA	36651.89097	21355
GTTTTGAAGCTGGACTTTCATGCGCACCATAGAGGGTTTAACAACGGGACGTTTGAGTACGAGGAGTATGTGTCACTGGTTTCAGTTTCCGACCCGGACGAAGGGTACGAGACGATCTTAGATTTGATGTCGTTACAGGATTCTCTTGACGAGTTCTCG	VLKLDFHAHHRGFNNGTFEYEEYVSLVSVSDPDEGYETILDLMSLQDSLDEFS	49041.26345	33951
AAACAGCCGGCGAAATTTGGAGATGAAGCTTACGATTCCTTTGTCGATTCCGATCTCTGGGACTTACCGTCAACAGATTTACAGGCTCTGGAAGACGGAGTGAGGTCCGGATTTAGTATTTCTATACTTGACTCATGCTCGGAGGAGGTTGATTTGATG	KQPAKFGDEAYDSFVDSDLWDLPSTDLQALEDGVRSGFSISILDSCSEEVDLM	138437.0124	43951
AGCAGCTCTTGGGCATCTGGTAACCAAGATGATTGGACAGTTTGGTCTGTACTTGGAAACCAATCTTGGGGTGGTACCGGAAGTGGACAAGACAATGATAGCCTTGGCCTTTTGTTCGAAAACAGCAGCGACAGCGGAGGCAGCGACGGTTTCGGTGGT	SSSWASGNQDDWTVWSVLGNQSWGGTGSGQDNDSLGLLFENSSDSGGSDGFGG	56406.44516	43494
GTCAACAACATCCCCATGACCAAAACAGAAAACTGCGAGAGTTTCTTCAATTTCTTCAAGCCACCTGAGATTCCTGAGATTGATGAAGTTGACGATTACGATGATTTTGATACCATTATGACGGAAGAACTACAAAACCTGATGGACCAAGACTATGAC	VNNIPMTKTENCESFFNFFKPPEIPEIDEVDDYDDFDTIMTEELQNLMDQDYD	150956.0271	6815
TTTCCGGATATGAAAGTGTTAGGTCCACGCGTGATCGGATTCTATGATATGATAAATGATTGGGAGGATTGCTGCTCAGATTACTTCTCAGATGGGTCTGATTACTTGGCTTGGGAGTTTTTTGAAGATGGTGTAATGGGAGAGTTCTATGAGGATGAG	FPDMKVLGPRVIGFYDMINDWEDCCSDYFSDGSDYLAWEFFEDGVMGEFYEDE	127664.1236	29420
ACGGCCATGTTTACAGACGACCAAAATCCAGAAGAAAGTAGCTGGACGATGTACTTTGAGGATTTCTTCGAGGCTTCTTCAAGCATAGTTGACGTCGGAGATTTCAGCTCTTCCTCTGTCTCCGACGCAGCGTCATTCGTGGCCACTAAGAAGACCCTC	TAMFTDDQNPEESSWTMYFEDFFEASSSIVDVGDFSSSSVSDAASFVATKKTL	146606.5915	46722
AAGTCGATGGGGAAGAATCCAAAGGCGGAACAACTGCAACAGATGATGAGCGATGTTGACATCTTTGGCAACGGTGGCATCACTTTTGATGATTTCTTGTATATTATGGCTCAAAACACTTCTCAGGAATCAGCATCGGATGAGTTAATTGAGGTATTC	KSMGKNPKAEQLQQMMSDVDIFGNGGITFDDFLYIMAQNTSQESASDELIEVF	192640.7565	27950
CCAAGGCCAGTAATATCGGATCCATTAGACGAAATTGACATCTTATTAATAAGACCGCTGCATAAAACCCTGGGCGGTTGGCAGCTGGCGTATGATGAACCAAGCTTGAACATCGCAGATTTCGCATTAGATTTATCTCCCTGGATGATTGACAGCAGT	PRPVISDPLDEIDILLIRPLHKTLGGWQLAYDEPSLNIADFALDLSPWMIDSS	83412.4287	13710
ATATCAATGACGTCACTAAGCTTGGATGACATTACTGAGTCTGTAGCTAATGATTTTCTAAACATGCTTGAACTTGAGGAGTGTTCTTATGTTTATACCTCAGATGGTGAACCTACATCTCCTCGTGAATCTCTGCTTCGAGAGTTTGAGAAGGAAGCT	ISMTSLSLDDITESVANDFLNMLELEECSYVYTSDGEPTSPRESLLREFEKEA	51254.72049	20361
GGGAAAGGCCCTGATATTTTTCATAGCTCTGATGAGAGTAAAGAGCAAGGTGATTTTGATGACTACAGCTGGGCCAACATTGGTAGTTTTGATGATCTTGATCGAATGTTCAGCAATGATGTCCCTATATTTGGTGATGGCAGTCTCAGCGGTGGTGAT	GKGPDIFHSSDESKEQGDFDDYSWANIGSFDDLDRMFSNDVPIFGDGSLSGGD	152684.0233	24407
GATTTCCTCCTGAACGGGTCTCCCATGTACCAGGATGATAGCATGGCGCATATTAATATTGATGAGGGTGCTAATTTCCAAAATTTTATCAAGACAGATGAGGGTGATTCGCCCAACCTGTTGTCTTTCGAAGGTATCGGTAACAATACTCATGTCAAC	DFLLNGSPMYQDDSMAHINIDEGANFQNFIKTDEGDSPNLLSFEGIGNNTHVN	68070.20974	11028
GAGGAACAAGGATGGCTCTTTATCGGGATATATGATGGGTTTAGTGGACCGGATGCTCCAGATTTCGTAATGAGTCATCTTTATAAAGCTATTGACAAGGAATTGGAAGGTCTTCTTTGGGATTATGAAGAGCCATCTGAAGATAATCAATTGCAGCCT	EEQGWLFIGIYDGFSGPDAPDFVMSHLYKAIDKELEGLLWDYEEPSEDNQLQP	45539.62144	27281
GACAAAAACCAAGATGCTACGGAAGCCTTCTTGAATGATGAGGAGTCCATATCAGGCATTCTAGATGTTGATGAAAATGGTGATATTCGATTATACGACAGTTATTCTGACAATGAAGAGTCAAACAGTTTTCACTTGCCAGACGAAGTTATTGAAAAC	DKNQDATEAFLNDEESISGILDVDENGDIRLYDSYSDNEESNSFHLPDEVIEN	86389.40668	4852
AGAGTTGCTCCTGCTGGACTTCAGGTTACTCGGTCAATAGGTGATGATGACCTGAAGCCAGCTGTAACAGCAGAACCAGAGATTAGTGAGACAATTCTATCAGCTGACGATGAGTTCTTGGTAATGGCAAGCGACGGGCTCTGGGATGTTATGAACGAT	RVAPAGLQVTRSIGDDDLKPAVTAEPEISETILSADDEFLVMASDGLWDVMND	100241.4921	5777
AGTGGAAAATTTGTTAAGCAGTCGATTGAAAATATCAATGATCAAATTTCGACGTTGCTGGCTGCAACCACTGATTTGAGCCCACTTTCCAACGATATTAACAACGGTTTGGACAATTTTCATTTTGATGACGATCTCTTGACCAAATACGATGATTCT	SGKFVKQSIENINDQISTLLAATTDLSPLSNDINNGLDNFHFDDDLLTKYDDS	36648.31722	14070
AATACTGATAATGCTTTCCTATTAGGCTCTTATCTAGATGTTCCTATTGGACAAGAAATAAATTCATCAGGTGGCAAAATGGCTGGTGGAGGAAACTGGTTGTCTGTAAGTCACGGAATAGCAGACGATGCATCTGACTTGATTTTTGGCTTTGGCGAT	NTDNAFLLGSYLDVPIGQEINSSGGKMAGGGNWLSVSHGIADDASDLIFGFGD	51328.90341	18903
GATGGTAAGAATGTTTATGATTTCTTGGACCCTGAAATCGCTGCTAAACTGCAGGCTCTTGAAGAAGAAGAAGAAAAATTGGAGAACGAAGGGTTCTACAATTCTGACGATGAGGAAGAAATCTACGACGGTTTCGAAGCATCCGAAGTAGATGATATC	DGKNVYDFLDPEIAAKLQALEEEEEKLENEGFYNSDDEEEIYDGFEASEVDDI	45209.91178	5630
TCTTCTGAGGATGGTTCGTCTCAGTTCGCTTCTCCTCCACTCGATGGCTTGATGACCAAGTATAATTTTGGTGGTGATGATTTAGGTCTATGCGAAAGTTTCGATCTTCTGAATGTTGGAGAAGAAGACAAGACTCATCACCAAACTCAGAGGAGCAGT	SSEDGSSQFASPPLDGLMTKYNFGGDDLGLCESFDLLNVGEEDKTHHQTQRSS	26310.60846	52940
TCTATCAATGATGTTTACTTGGCTAACACTTGTGATCTTGATGCAACTATCGAAATGCTGAATCAACTCGAGATTTACAGTACTGAAGCTGAGGAATACCTTCCAGACACACTGGACATTGGTGATGTACCTGAGATCATCACAGAGTCTTCGAAACAA	SINDVYLANTCDLDATIEMLNQLEIYSTEAEEYLPDTLDIGDVPEIITESSKQ	38954.3683	17577
CTTGAACTGCTGCTCACGGATTCTGATTTTGACCTTGAGCTGCTGCCACTTCACCAAGATCATGACCTTGAACTGCTGCTCCCGGATTCTGAGTTTGACTTTGAACTGCTGCCACTTCACCAAAGTTATGACTTTGAGCTGCTGCTTCCAGATTCTGAG	LELLLTDSDFDLELLPLHQDHDLELLLPDSEFDFELLPLHQSYDFELLLPDSE	143423.5513	10869
GATTTGTCAAATCTGGGAGATATGTATGTTGCAGATTTAGGAGCCTTAGGAAACTATCCAGGCTCTCCATTTCTTCCATCTGATTCAGAGATTTTCCTGGATTCTCCTGAACAAGAGGACATAGAGGAGTTTTTCGTGGATTCGGTGCCTGGACCTCGT	DLSNLGDMYVADLGALGNYPGSPFLPSDSEIFLDSPEQEDIEEFFVDSVPGPR	82678.79969	20850
GAACTATTGAACACATCAGATGATGAGTATTCTGAAGATTACGAGCCTTCTGAAGTTGAGTCACTGGGGGATTCTGATGAAGAAAACTTGGAAGAAGATTCACTGATTTTCAACGAAACTCGGGATGCCCTACTGGATTTATTTTCTTCCGAAGATAAT	ELLNTSDDEYSEDYEPSEVESLGDSDEENLEEDSLIFNETRDALLDLFSSEDN	23478.14314	16514
TCTTCGGATCATAGGTTTGAGGTTAATCGGATTTTGGGATGTGGGGAAATTGAAGATACAGAGGCGATTGATGAAGCATTAGTACTTAATAGCTCGTTACTTGAAACCCCATTTCAAGTGCTCTACGACGATACGGAGCTAGTAGATAACGGAAATTGT	SSDHRFEVNRILGCGEIEDTEAIDEALVLNSSLLETPFQVLYDDTELVDNGNC	89050.64915	7508
ATCACTGAGATAGATCGTAAAGGAGATGGTTACATAAACTTTGAAGAGTTTGTGGAGCTGAACACGAAAGGTATGGATCAAAATGATGTTTTGGAGAATCTGAAAGATGCGTTTTCGGTTTACGATATCGATGGGAATGGTTCGATATCGGCTGAGGAG	ITEIDRKGDGYINFEEFVELNTKGMDQNDVLENLKDAFSVYDIDGNGSISAEE	97430.18148	29101
GTTAGCATAGAGGAACAGTCTTGTCCTTCTCAGGATGTTGTGATCCATGACTGTGGAGAAATCCCTGAGGGTGCAGATGATGGGATTTGTGACTTTTTCAAGGATGGTGATGTGTACCCTGACTGGCCTATTGATCTGAATGAAAGCCCAGCTGAGTTA	VSIEEQSCPSQDVVIHDCGEIPEGADDGICDFFKDGDVYPDWPIDLNESPAEL	82615.37824	17685
GATCTTCCACTTGTTGATGATAGAGATGTCTACTTCGATGTTCGGAGTCAAGGTTTTGACTACCGTGAAGTCTTCGGAGGGTTTAACGATCTCGATTTAGCTCCGTCGTATGAAGAACTGTTTTTGCAGCAGAAGTCTACTACGGTGGTTGGTGATGGT	DLPLVDDRDVYFDVRSQGFDYREVFGGFNDLDLAPSYEELFLQQKSTTVVGDG	85819.53001	40459
CAATCGAGATCCACCTTGGTGCTGCCGGAGAACTGCATCGCGGTGTTAAGATACACGGATGAGCCGCAAGAGGATTTCAGGCAGTCCATGGTGGAGATGATGGAGTCCAAGTTAGGGATGCGGGAAAGCGAAGTGGATTGGGACTTGATGGAAGAGCTA	QSRSTLVLPENCIAVLRYTDEPQEDFRQSMVEMMESKLGMRESEVDWDLMEEL	30107.28974	23481
CAACAGACGATATCCGGTCTTGAAGATGATTTTGGGTGGCTTAACGACTTTGATATTGGTATGATTTCGTTGCAAAATGATGATGAGATGATGAATTGGTGTACGGAACTTTCTTACATGGATGGTGTGGTAGATAGTGGTGTTCTTGAGATTGAAGGT	QQTISGLEDDFGWLNDFDIGMISLQNDDEMMNWCTELSYMDGVVDSGVLEIEG	169308.2771	31243
GACGAAGATTCTGCGAAGAAATGCTTGGATCGATTCGTCGATCTTTACGGTGATGATGGTCGGGATTTCATCACTGTTGAGTTATGTGGAGATGATTTTCTTGCGGCGTTAGCTGATTTTGAGGAAGGAACTGAGGAATGGGATGATATACAGGCTATA	DEDSAKKCLDRFVDLYGDDGRDFITVELCGDDFLAALADFEEGTEEWDDIQAI	143882.0079	14217
GTTCCTATCTTGGAAACTAAAGACACATGGGATAGACCAGTTGATTTCACTCCAACTAATGATGAAACTTACGATGTAAGATGGATGATTGAAGGTCGTGAGACTGAAAGTGGATTTGAATATGGTTTGTTTGATAAAGGGTCTTTCTTTGAAACTTTG	VPILETKDTWDRPVDFTPTNDETYDVRWMIEGRETESGFEYGLFDKGSFFETL	129283.3598	14188
TATGACAACGGAGAGAATGAGAATGGTGGAGGTCATATCGATGTAGCTGATCTTCTTCCAGAATCATTTGATTTTGATGATATGGAAGATTTCTTTGACACTGATGCTGCTGAGTTTGATCAAGGATTCGATGGAAGAATGTATTACCAAGCACCTTCC	YDNGENENGGGHIDVADLLPESFDFDDMEDFFDTDAAEFDQGFDGRMYYQAPS	98710.22458	11423
ACTACGTTGAAGGATTTGGATTCGTTTTCCATCGATGATCTGAAAAAGATACTGATTTGCGCCCAGGAGGACTTACACGATGTGTTGTCCCAACAAACTTCGCTTTTGCAAGATTTTCAAGAATCGAAGTTAGAATTAGAACTAGAACTGGATAACTTG	TTLKDLDSFSIDDLKKILICAQEDLHDVLSQQTSLLQDFQESKLELELELDNL	88589.92749	7524
CACGTGTTTGATTTTCCCGGTAAGGACCTGCAGAGAGAGGAAGTGATAGATTTGCTAGATCAGCAAGGGTTTATTCCCGACGATTTGATCGAACAAGAAGTAGATTGGTTTTATAACTCATTGGGTATTGACGATTTGTTCTTCTCGAGAGAATCTCCC	HVFDFPGKDLQREEVIDLLDQQGFIPDDLIEQEVDWFYNSLGIDDLFFSRESP	121390.7856	8249
GCGGGCGGATTCTCCGGAGGACATGCGTTCAGTAATGAGGATGCTTTCAATATTTTTTCACAATTCTTTGGCGGCAGTTCCCCATTCGGTGGTGCTGATGACAGTGGCTTCAGTTTCTCTAGTTATCCATCTGGCGGCGGTGCTGGTATGGGAGGTATG	AGGFSGGHAFSNEDAFNIFSQFFGGSSPFGGADDSGFSFSSYPSGGGAGMGGM	95426.41746	24254
GACTTGTTCGATGTGCCAGTGATCCAGGTGGATGGTGCGTTCGGAGAAATGAATGAGTATGGAGCCAACAATGAGTACGAAATGCTAATGCTTACGGGTATTGACGAGGAAAATGAGAATGGAGCCATAGAGAATGAGATAGAGAATGAGTTAGAACAC	DLFDVPVIQVDGAFGEMNEYGANNEYEMLMLTGIDEENENGAIENEIENELEH	87313.27274	3528
GCCGTCGGAGATGGTGGTGGCATAGATTTTGGTGGCGAAATCGGCGGTGATTGGGACCTTGTTTCATTTTCATCAATGGATTTAGACGGCAAAGGAGGTGGAGACGATGCTTGCGACATAAGCGGTGATCGGAGCCGAGTTTCGTCTATGGATTTAGAC	AVGDGGGIDFGGEIGGDWDLVSFSSMDLDGKGGGDDACDISGDRSRVSSMDLD	50524.11654	26782
TTGGAATCTGAGTTTCAGCGTGATCGTCAAGATTGTGAAGGCGCTAGAGAAAAAGAAGTAGCCTCCTCTGTGCTTGATGACGTTCATGAGTCAGTAAATGCTGATGCTTTCTTTTTTCAGCTTTTTGATGACTTGACCTTGGATACAAATCCTGTTGGG	LESEFQRDRQDCEGAREKEVASSVLDDVHESVNADAFFFQLFDDLTLDTNPVG	34517.4306	31624
GAAGGGAACAATGTGCAATGGGAAATGCCTAGGTGGGGAGCTGATGACTGCAGCAACAATCAGTTTTGCAACGATTCTGATTACTTTCTATCTGATGTGCTGATTGCAAGCTTGCCATTCTATGAGAGTGGAAATGTTGATTTTTTCACTGAGATAAGT	EGNNVQWEMPRWGADDCSNNQFCNDSDYFLSDVLIASLPFYESGNVDFFTEIS	99551.20189	7118
TTAACCGAAGAAATGACACAAGAACAAATGGTTATCGATGAGGATAGTCTAGATGTGGAATGGAAGTTGTTTGAGACTGAAGAGCTCCAAATACAGACTGGATCATCTTCTATGTCCACTGTCTCTGAGAACCCCTTACCTTGTGAAATTACACCAACA	LTEEMTQEQMVIDEDSLDVEWKLFETEELQIQTGSSSMSTVSENPLPCEITPT	59558.24282	13963
TTGGAGGAGGATGATCAGTTGTGTTACAATCCCATGCAAGTAAAAATAAACGAGATGTTGGAAAATCTCGGTGATGACTATTTTTTTGATGAAGAGGAGCTGATAGAGGTCACACCAACGGAGAACACGAATGTTTTAGGGGAGTCTAGTTCTTCAAAG	LEEDDQLCYNPMQVKINEMLENLGDDYFFDEEELIEVTPTENTNVLGESSSSK	65431.10641	5982
TTCTTTGATATTTGTGATGAGGGTTGTGATCTTGATTACCACAGTGATGGCTATTCATATGAAGGGGACTTTGATTTTGATTATCCTTATGGAGAGGACATAAATGACTGCTATGCATATGAACAAGATTGGGATCTTGATTTAGCTTTTGCAGAGAAC	FFDICDEGCDLDYHSDGYSYEGDFDFDYPYGEDINDCYAYEQDWDLDLAFAEN	160046.6259	22029
TATTCGAACATAGAGCATTTGGAGATGGATTTGAACATAGAGCATTTGGAGATGGATTCGAACTCGGACACATATGTGTACATAAAGCTTTCGGAGCTAGATTCAGACCTGGACATAGAGTTCGACCTGGAGGCAGATCCCGACCTCTTTTTCCGCTAT	YSNIEHLEMDLNIEHLEMDSNSDTYVYIKLSELDSDLDIEFDLEADPDLFFRY	70144.32711	13386
GATGAATTGGTTGTGAAAGAGATACAATGTGGAGCTGCCAATAACTTACACGAGAGTAATCTTATGAATGATGTTTCTGTTCAGACACAAAGTGGTAATGCAGATTTTTGGGAGGAGAGATTCACGTTTGCTGAAGGATTTGAGGATACCGAGCTCGAT	DELVVKEIQCGAANNLHESNLMNDVSVQTQSGNADFWEERFTFAEGFEDTELD	52632.50737	9887
TCTATCGCCAAGACAAGTGATGCCCAAGTACCTGAGGCTGTAAAACCGTTTGTGCAAGACAATGTTTCATATAGTGACAATGTGTTTTCAAAAGATGATCTTTTGCAAGGGAATGACCTCTCTTGGGCTCTCGAGTCGGACATTGAGTTTACTGTCAAT	SIAKTSDAQVPEAVKPFVQDNVSYSDNVFSKDDLLQGNDLSWALESDIEFTVN	87510.06807	20147
ATGGCCGACATAAACCCAAACTTAATGGACATGTCTTTCACGGAACACACGCCTCCGTCTGTGTTACCTACATTACCATCGGACGTGGACGAAACTCATTTGTTTCATGAACTCGATCTTTCGATCAGTAACTACGACTCCAAAGATGAGTTCGAGACA	MADINPNLMDMSFTEHTPPSVLPTLPSDVDETHLFHELDLSISNYDSKDEFET	77472.58442	15921
AACTACGACTCCAAAGATGAGTTCGAGACACTGTCTTTCGTTGAAGACGGTTTCACCATCCCCTTGGATATGTTCGAACAACCTAATGATGAACATAACGACAACAATGATGTCCCAGGAGAGATTGGTAATGATAATGGTAAAAACGTTGTTGGTGAT	NYDSKDEFETLSFVEDGFTIPLDMFEQPNDEHNDNNDVPGEIGNDNGKNVVGD	58631.81867	23638
AGGGAGGAATTAGCACAAGCACTCCGTGGTGATGAGTTGGATGAAGCTGTTGCTGCTGAAATGATGACTTTTAAAGACGAATGGGAGGCAACTCTTGATGAGCTTGAAACAGAAAGTGCAACCTTGTTGGAGCAACTTGATGGTGCTGGAATCGAGCTT	REELAQALRGDELDEAVAAEMMTFKDEWEATLDELETESATLLEQLDGAGIEL	45991.29962	59473
GGTTTTGGGGGTCCTTTTGGTGGTTTTGGAGGTGGCTCTTTTGGTGGTTTTGGAAGAGGTTCCTTTGGTGGATTTGGTGGCCCTAATGGTCCTCCGAGTCTCATGTCTAATTTTTTCGGAGGAAGAGATCCATTTGACGACCCTTTCTTCACTCAGCCT	GFGGPFGGFGGGSFGGFGRGSFGGFGGPNGPPSLMSNFFGGRDPFDDPFFTQP	51625.18209	46508
TTAGACTTATTGGAGCAAATGCTCGCGTTTGACCCTCAAAAGAGAATTACCGTGGATGAGGCCCTGGAGCATCCTTACTTGTCTATATGGCATGATCCAGCTGACGAACCTGTGTGTAGTGAAAAATTCGAATTTAGTTTTGAATCGGTTAATGATATG	LDLLEQMLAFDPQKRITVDEALEHPYLSIWHDPADEPVCSEKFEFSFESVNDM	59058.53864	15379
ATGCCACTATCTGAAACAGCAAAAGAATGCACGATAGTTAACGAGCCCGGGATTCCTGGGGTTAAGGAGCTAGATTGGGGTTCATTTGATGCGGATTTATCTGTAAATGACGGTCGTGGGTTTGGTTCATACTCTGATTTCTTCACTGAGCTGGATGCA	MPLSETAKECTIVNEPGIPGVKELDWGSFDADLSVNDGRGFGSYSDFFTELDA	146834.2929	52641
GGTTCTAGACAAGGGTCGCAATTCCCCCATTTCAACAACCTAACCTACAAGTCAGGCATGAACTCTGACTCAGATTTTCTACAAGGTATAAATGAAGGTACTGATCTATATGCATTTTTGTTTGGCGAAAAGAACCCCAAAGACAATGCTAATGGGAAT	GSRQGSQFPHFNNLTYKSGMNSDSDFLQGINEGTDLYAFLFGEKNPKDNANGN	72922.01481	8918
GATGAGTGGAAGAATGACATCATGCCAGAAATCTTGGATGGTAAGAATGTTTATGATTTCTTGGACCCTGAAATCGCTGCTAAACTGCAGGCTCTTGAAGAAGAAGAAGAAAAATTGGAGAACGAAGGGTTCTACAATTCTGACGATGAGGAAGAAATC	DEWKNDIMPEILDGKNVYDFLDPEIAAKLQALEEEEEKLENEGFYNSDDEEEI	69643.50947	3730
GGGAGCACGTCATTCAGTCCAGCTCAGGAAAATTGGGAACATATATTGAAGACTTCCAATTTGGAAGATTTTACAACGAATGGTTTTGACCAATGGGATGACCTTATTGATGGTCTACCAGAGGCTGTCAGGCCGGAGACCTACGCGCTTCCAACAAAT	GSTSFSPAQENWEHILKTSNLEDFTTNGFDQWDDLIDGLPEAVRPETYALPTN	149387.9705	13427
GGCGGCGGTGCCGCTGGAGGTGCCGGTGGTGGTAGTGGCTCTCCCTTTGGTTCCCAATTTCATGATTTCTCAGGATTCACCAGTGCAGGCGGCTCGCCATTTGGCGGTATCAATTTTGAAGACCTGTTTGGTGCTGCATTTGGTGGTGGTGGCCGCGGT	GGGAAGGAGGGSGSPFGSQFHDFSGFTSAGGSPFGGINFEDLFGAAFGGGGRG	136622.9316	179431
ATGTCCACATCAACCCAAGAAAACCAATCTGCCCAAGCGGTGAACGAAGAAGTTTTGTTGGAGAATCCCGATTACGGAGTCCAAATCGTCGATAAATCCGAACTGTTGGAGCTAGCCTTGAGTTTCTTAGGGGAAGACGGAGAAATCATGGAAAACCCT	MSTSTQENQSAQAVNEEVLLENPDYGVQIVDKSELLELALSFLGEDGEIMENP	51683.04154	35922
ATGCAGCAGAACAGTGAGTTCTTAACGGAAACACCTGGAAGCGACCCTCATATATCTCAATTGCACGCGAATAGCGTAATGGAATCACAGCTCTTGGACGATTTCCTCCTGAACGGGTCTCCCATGTACCAGGATGATAGCATGGCGCATATTAATATT	MQQNSEFLTETPGSDPHISQLHANSVMESQLLDDFLLNGSPMYQDDSMAHINI	92878.9483	17745
GGGAGTCCTGGGGTTAAGGAGGTTGACTGGGGCTCGTTTTATGCAGATTCATCTGTAAATGACGGTGGTGGGTTTGGTTCATACTCTGATTTCTTCACTGAGTTGGATGCAACTGCAGGAAATGTACAGGGACAGGCGGAGGTAGCTGTGGCCACTGGA	GSPGVKEVDWGSFYADSSVNDGGGFGSYSDFFTELDATAGNVQGQAEVAVATG	67346.88946	44742
TTACTAGAAGACGACACCAAGATAAATAAAGAAGATGAAAAATTTTTGAAAGGTAAGCCGGGAAAAATGCATGAATTTGTTGACGAGTTGATACTTCCATTTAATGTTGACGAACTGGACGAATTAAATACCTGGTTTGATAAGTTCGATGCCGAAATA	LLEDDTKINKEDEKFLKGKPGKMHEFVDELILPFNVDELDELNTWFDKFDAEI	117319.1578	8151
GAGTCAACAAACCCTGTTGACAACAATACCCTGTTTGTTTCCGATGAGCTTCCTTCCAAATTAGACTGGGATGTTCTTGAAGAGATTGAGGGAGCTGAAGAGTATGAGAAAGTAGAATCTGAGGAGCTAGAGGACAGAATGGAAAGAGATGTTGAGGAT	ESTNPVDNNTLFVSDELPSKLDWDVLEEIEGAEEYEKVESEELEDRMERDVED	23172.8681	35834
AAAATACATAATGGGCGAGAAGGGTCAATTGAAGAACCTGAGTTAAACGTGTCGCTTAATCTTACCGACGATGTAATTAGTAATGCGGGAACAAACGATAACTCCTTCAATGAACTGACCGATAACATGTCAGACTTCGTACCAATTGATGCTGGCTTA	KIHNGREGSIEEPELNVSLNLTDDVISNAGTNDNSFNELTDNMSDFVPIDAGL	58105.34008	12213
GCTATGCTAGAACACGCATTTGACGACCACAACTATGACGGACCAGACACTGTCGTTGTCGAGAACAATTACTACGGTGATGATGCTGGTGGGTCCGACGGCGGATTTGATGATGCTGGTGGGTTCGACGGCGGATTTGATGATGGATTTGACGGTAGT	AMLEHAFDDHNYDGPDTVVVENNYYGDDAGGSDGGFDDAGGFDGGFDDGFDGS	42976.27383	34359
CAATTACCTCACCCAAGATTTAACGCAGCAACTTGTGTAGTGGGCGACTCGTTGTTCATTTACAGTGGTGTCTGGGAACTGGGCGAAAAAGATTATCCTATAAACTCATTTTATAGTATAGATTTGAACAAGTTGGATGGTGTCAAGGTTTACTGGGAA	QLPHPRFNAATCVVGDSLFIYSGVWELGEKDYPINSFYSIDLNKLDGVKVYWE	62567.01704	8643
TCTACAAAGGTTACAGATTTCTCTGAGTCGCAGTCTGTTCTTTCGGAGCCTCCTGATCTCAGAAACTGGTTTTCAAGCTATGAGTATCAATCTCCTCAGCTTTCAGACATTCAAGAATTTGGATTTTTATATTCTGAGAAAGATGAGTTAATCATTGAG	STKVTDFSESQSVLSEPPDLRNWFSSYEYQSPQLSDIQEFGFLYSEKDELIIE	148655.8338	13890
GGACCTTATGGGATCCTAGCAAACATCTTAAAAGATAATGTGGCCATAATGGACGATACAATGAATGAAATAAAAGAGTGGCTTGAGGAACCCGATTTTTCAGCAAACTCGGACGATATATTTTTGGATTTTGAGGATTCAGAATCCGAATCTGATTCA	GPYGILANILKDNVAIMDDTMNEIKEWLEEPDFSANSDDIFLDFEDSESESDS	52292.84972	8626
TCTGTGGTAACAAGGCCACAATTGGTGGTGGACCGTGACCGACACGCAAAGCTGGAGCTTAATATGGATGTGACATTTCCATCGATGCCATGTGACCTGGTGAATCTCGATATTATGGACGACTCTGGAGAGATGCAACTAGACATTCTTGACGCAGGG	SVVTRPQLVVDRDRHAKLELNMDVTFPSMPCDLVNLDIMDDSGEMQLDILDAG	84332.10467	29921
AAAGGTAATCAAGATGAGTTCTTCATTGAAGACTTCGATGTTGGTCCAATGGATACCATTGATTTGTATGACATGACATTTCGAGAAGACCCCTCAGATTTTGACGACAATTTGCTATATGCAATGCGTGACAGGACTAAGCAACTCAGATCATTCAAG	KGNQDEFFIEDFDVGPMDTIDLYDMTFREDPSDFDDNLLYAMRDRTKQLRSFK	119118.9889	39337
GATCTTCAAGAAGAGTATAAAAACTGGGAAGCTAGTGCGTCCTCACAAGGAAAACCGAAAAGTCTTTGGGAAGAACTATCGGAAATTGGAGAAGAATTTGTGGAGTTTCTTGAGAAAGAACTTAACATTAGCGACGAAGACAATGAAGGATCAAGCAAA	DLQEEYKNWEASASSQGKPKSLWEELSEIGEEFVEFLEKELNISDEDNEGSSK	42060.47988	12381
GTTTCTTCGATTCCGGTACTCGATCTTCCACTTGTTGATGATAGAGATGTCTACTTCGATGTTCGGAGTCAAGGTTTTGACTACCGTGAAGTCTTCGGAGGGTTTAACGATCTCGATTTAGCTCCGTCGTATGAAGAACTGTTTTTGCAGCAGAAGTCT	VSSIPVLDLPLVDDRDVYFDVRSQGFDYREVFGGFNDLDLAPSYEELFLQQKS	111864.861	22306
GCTGATGAAGACGATGATGGCGAGGGGGTTAGTGTTGCTGTGTTTGATTTCCAAGATTATGAGCATATTGGTGTGCGGTTACCAAATGGAGAAATTCAGTATATTTGCGATGACTACGCATTGGATTTGGGCCTCTGTGAGGATTCGTCGGAGGGGCAA	ADEDDDGEGVSVAVFDFQDYEHIGVRLPNGEIQYICDDYALDLGLCEDSSEGQ	72370.62701	12802
GATGATGTTGATGGTGATTACGACTATGATGACTTCTTCCACCCGCATTTTGGACATGCTATGAATGATCGTAATCCTGAAGAGCCCTTCGACCCCTTCTTCGACTTGCCAGATGGTGTGCTCTTTACCCCCCAGATGTTGTCTTCCAAGAGTCGTCAG	DDVDGDYDYDDFFHPHFGHAMNDRNPEEPFDPFFDLPDGVLFTPQMLSSKSRQ	149961.1636	48499
GGAGACTTTGGTGACTTCTTTGAGAACGATGCTTTACCTTTCGGGGAGCCACCGGGAACTGCAGAGTCGCATGTGCTCGTTTTTCCTCCAGATTCTGCTGATGTAGGTTCCAGTCCCGTGGATATGATGGATGTATCAGACCAAATCGTTTTGCCTGTT	GDFGDFFENDALPFGEPPGTAESHVLVFPPDSADVGSSPVDMMDVSDQIVLPV	78964.86061	32242
ATTGGTTGGGATTGGGATGCTGATGATGATGATGATGACAGAGAAGTTGGCATGGATATCAAGGCACTTCTTTCAGAGTTTGGAGACTTTGGTGACTTCTTTGAGAACGATGCTTTACCTTTCGGGGAGCCACCGGGAACTGCAGAGTCGCATGTGCTC	IGWDWDADDDDDDREVGMDIKALLSEFGDFGDFFENDALPFGEPPGTAESHVL	111809.6735	32533
TTTGGTGATTCCCTTAACGTTCCTGGCCAATTGGAGAAAGACATCTTATTATCTGACATGTCAGCATTCAAAGCGGCAAACCCAGATGCAGTGTTTGAGGACTTTATCAGATGGCATTCACCTGGAGATTGGGAGAGCTTTGAACCTAAAACCACTGAA	FGDSLNVPGQLEKDILLSDMSAFKAANPDAVFEDFIRWHSPGDWESFEPKTTE	74823.51074	16025
ACGGATTCTTCAGAACCTTCTTCCTATGCTGAACAGCTTGAAAGGCTCATGATGATAGATTCAGAAGAAGACCGGGGTCCCTCTGGGTTTACGACTGATGAATTGATCTTTCAGGCTTTAGAAACAGTCTACGAGAATCATAATGGTCTTGATGTCGAT	TDSSEPSSYAEQLERLMMIDSEEDRGPSGFTTDELIFQALETVYENHNGLDVD	74253.59293	13734
GAAACTGGAATGGCTGATTTCATAAATGAGATGGTGACGCTTATGGCTCAAACTCAATCTACGGGGGACGAAAGTTTAGAGGAATTTGAAGAGTTATTTCAAGAATTGTTGAAGGATGATGTGAATCAATTCAAAACTCGTTCATCTTCGTCTTCATGT	ETGMADFINEMVTLMAQTQSTGDESLEEFEELFQELLKDDVNQFKTRSSSSSC	98220.92649	8334
TTTATTGAATCAGACCCTCCCGTTGAAGCAGATATGTGGGACGTTGCTGAACAGATGGATCCTAGTTTACCTGTCGAAGAGACTCTTCATAGCATGGATTTCTCGTATAAAATTCCTGAGCAAGATGATTTGGATTCACATGTCTCTGTGTCTGCAGGG	FIESDPPVEADMWDVAEQMDPSLPVEETLHSMDFSYKIPEQDDLDSHVSVSAG	71499.9902	20861
AAATCCAACAAAAAGGTTACTGAGCCACCGCCAAAGCCGTTGAACTTCGATTTTCTGAATGTGCCGGAGAAGGTTACTTGGACTGGGATAAACGGTTCAGAAGAAGCTTGGTTGCCTTTCATTGGGGACTACAAGATTCAAGAATCTGTCAGCCAAGAT	KSNKKVTEPPPKPLNFDFLNVPEKVTWTGINGSEEAWLPFIGDYKIQESVSQD	84517.95409	7791
GATAAAGATAGCTTGCTTGGGGATTGTGACACACAACCTGTTGATGACAATGCTTTGATTAATGATCAGTATATGGAGACTCAGGTCATGGATACTGAATGTGATAATGAAGAATTTCTTCTTTGTAATGAAACTCAAGCAGTTGATTTGGGATTTGAA	DKDSLLGDCDTQPVDDNALINDQYMETQVMDTECDNEEFLLCNETQAVDLGFE	66279.94339	8308
ATTGAGTCAACAAACCCTGTTGACAACAATACCCTGTTTGTTTCCGATGAGCTTCCTTCCAAATTAGACTGGGATGTTCTTGAAGAGATTGAGGGAGCTGAAGAGTATGAGAAAGTAGAATCTGAGGAGCTAGAGGACAGAATGGAAAGAGATGTTGAG	IESTNPVDNNTLFVSDELPSKLDWDVLEEIEGAEEYEKVESEELEDRMERDVE	21349.26057	35972
GGTCATGAGGTACCAGAAGAAGAACTAGAGAAAGCGATCACTGAGATAGATCGTAAAGGAGATGGTTACATAAACTTTGAAGAGTTTGTGGAGCTGAACACGAAAGGTATGGATCAAAATGATGTTTTGGAGAATCTGAAAGATGCGTTTTCGGTTTAC	GHEVPEEELEKAITEIDRKGDGYINFEEFVELNTKGMDQNDVLENLKDAFSVY	185172.1398	13897
CTCGTTGATGATATGTTGCCATTTACTCCTTCGTGGTTCCCCCCATCACCAGAACCATTTCCTTCAATAATGGAGCTTCTACAAGATCCTATGACGGCAGAGATTGAGAACTTTGATGGAATATTCTCTAGTCCTGCAATAAGCGAGGCGATTCCCTCA	LVDDMLPFTPSWFPPSPEPFPSIMELLQDPMTAEIENFDGIFSSPAISEAIPS	133894.4515	8583
TCGATTCCGGTACTCGATCTTCCACTTGTTGATGATAGAGATGTCTACTTCGATGTTCGGAGTCAAGGTTTTGACTACCGTGAAGTCTTCGGAGGGTTTAACGATCTCGATTTAGCTCCGTCGTATGAAGAACTGTTTTTGCAGCAGAAGTCTACTACG	SIPVLDLPLVDDRDVYFDVRSQGFDYREVFGGFNDLDLAPSYEELFLQQKSTT	135941.9993	26259
GAACCTGCTGCTGCATATCTGGCTTTGGCTGAAGGTATTCCTGACCAAAAAGTATTCTTGGATGATGCCGCACTTTTGTTATTTGCAGAAGCTATTTTCGATCAAAAGTTTTCACCAGAAGTTCCGGATTCCACGTATCCTTCTTTGAAAGAACCAGAA	EPAAAYLALAEGIPDQKVFLDDAALLLFAEAIFDQKFSPEVPDSTYPSLKEPE	101303.2439	15626
ATCGTAGCTGGAGAAGGAATTGGTGATTTCAGAGACGATAGTGATATCTGTGCCGTCGGAGATGGTGGTGGCATAGATTTTGGTGGCGAAATCGGCGGTGATTGGGACCTTGTTTCATTTTCATCAATGGATTTAGACGGCAAAGGAGGTGGAGACGAT	IVAGEGIGDFRDDSDICAVGDGGGIDFGGEIGGDWDLVSFSSMDLDGKGGGDD	78988.16769	14187
GAACTGCTGCTCACGGATTCTGATTTTGACCTTGAGCTGCTGCCACTTCACCAAGATCATGACCTTGAACTGCTGCTCCCGGATTCTGAGTTTGACTTTGAACTGCTGCCACTTCACCAAAGTTATGACTTTGAGCTGCTGCTTCCAGATTCTGAGTTT	ELLLTDSDFDLELLPLHQDHDLELLLPDSEFDFELLPLHQSYDFELLLPDSEF	203353.6694	92374
AATATGGGAACCATTGGCGAGCATGGGCTAGAACTGGAAGAAGTGAATGGAGACATGTTCGATGTACCATTGATCCAGGCGAATGGTGCGTTTGGAGCGATGAATAAGTATGGAGACGATGATGAGTATGACATGCTAATGCTTATGGGAAATGACGAG	NMGTIGEHGLELEEVNGDMFDVPLIQANGAFGAMNKYGDDDEYDMLMLMGNDE	91916.73371	19268
TCAAATGATAATGAAATTAAGAGAGTGAACGAAGGCGATGTGGAAATGAAATGGGATTTTGATTCATTGAGTTCGTCGGATTATATTATTGAAAATAATATCAACCTCGATGCTTTGGCTGAGGACAACAACGAGTGGGCTACTGCCCAACATGACCTG	SNDNEIKRVNEGDVEMKWDFDSLSSSDYIIENNINLDALAEDNNEWATAQHDL	72980.14594	9294
ATGAATAGATCCGGTATTTCCAAAAAGCGACCGCCTCCTTCGAATACCCCACCACCGGCGGGTAAGCATCGAGCCACTGGTGATTCAACACCATCTCCGGCCATCGGAACCCTAGATGATGAATTTATGATGGAAGAGGACGTGTTTCTGGACGAAACT	MNRSGISKKRPPPSNTPPPAGKHRATGDSTPSPAIGTLDDEFMMEEDVFLDET	39923.57858	13452
CTTAAAATGCACAAGTTTGGTGGAAATTGGAAGAACATGAATTTGGAGGAGGATGATCAGTTGTGTTACAATCCCATGCAAGTAAAAATAAACGAGATGTTGGAAAATCTCGGTGATGACTATTTTTTTGATGAAGAGGAGCTGATAGAGGTCACACCA	LKMHKFGGNWKNMNLEEDDQLCYNPMQVKINEMLENLGDDYFFDEEELIEVTP	86377.56543	8092
ATAGTTCTTGATGTCGATGGTGATGGTCAAATTGATGATGTGGAGTTTGCTTCGTGTTTGATGGTCAATGGTGGAGGAGAAAAAGATACCGAAGAAGAAGTTGTTATGAAAGAAGCTTTCGATTTGTATGATATGGATGGTGATGGAAAGATCTCAGCG	IVLDVDGDGQIDDVEFASCLMVNGGGEKDTEEEVVMKEAFDLYDMDGDGKISA	55612.75014	26188
GAGGAAAAGATTTTGTTTGGTTCGGATGACAATTTGTGGGAGGCATTTGGAAACAGCACTGATATGAGCTTGACAGGAAACCTTATGTCCAGTAGTTCTGACCTTTTTGATGGATGCCCCTCTTTGCAAAGTGGGAGTTGGAGTGCTCTTATGCAATCT	EEKILFGSDDNLWEAFGNSTDMSLTGNLMSSSSDLFDGCPSLQSGSWSALMQS	180676.3824	37436
ATTCAAAGGCCTACAGAGATTCCAGACAATGGTCTTCTTTGTGATTTACTTTGGTCTGATCCTGATCAGAAGAATGAAGGGTGGACTGATAGCGATCGAGGTATCTCCTGCACGTTTGGAGCCGATGTAGTCGCTGACTTTTTGGATAAGAATGATCTC	IQRPTEIPDNGLLCDLLWSDPDQKNEGWTDSDRGISCTFGADVVADFLDKNDL	43816.0385	17510
TCTGCCTCTAGCTTCGAGGGCCTTGATCTGTACGCTGAAGAGTGGTATGCTGATTGCTTAAATGATGCTGAGACTCCAATGCTACCTGATGACTTAAACTTTGGTTCACCTGATGTTCAAGTAGATATTTCAGAGTATTTGAATGTGCCACCAGAAACA	SASSFEGLDLYAEEWYADCLNDAETPMLPDDLNFGSPDVQVDISEYLNVPPET	159879.5585	27403
CAACTGCAACAGATGATGAGCGATGTTGACATCTTTGGCAACGGTGGCATCACTTTTGATGATTTCTTGTATATTATGGCTCAAAACACTTCTCAGGAATCAGCATCGGATGAGTTAATTGAGGTATTCAGAGTGTTCGACAGAGACGGAGATGGTCTC	QLQQMMSDVDIFGNGGITFDDFLYIMAQNTSQESASDELIEVFRVFDRDGDGL	166911.0523	24106
TTTGTTGTTGATGGGTTGGCTGTTGATTTAGATGTCGGTTTAGGTGTTGGTTTAACTGTTGGTTTTGTTGATGGTTTAGATGTTGGTTTCGATGATGGTTTAGATGCTGATACAGTTGATGGTTTAGATGTCGGTTTAGATGATGGTTTAGACGTCGAT	FVVDGLAVDLDVGLGVGLTVGFVDGLDVGFDDGLDADTVDGLDVGLDDGLDVD	63874.64253	44175
ATGGATGCAAACTCAGACGGGAAAATCTCCGGTGAAGAGCTACAAAGCTGCGTTAGTCTCTTAGGCGGCGCGTTATCGTCACGTGAGGTGGAGGAAGTGGTGAAGACATCAGACGTTGACGGAGACGGGTTTATAGATTTTGAGGAGTTTTTGAAGCTT	MDANSDGKISGEELQSCVSLLGGALSSREVEEVVKTSDVDGDGFIDFEEFLKL	195886.4008	38498
ACGCCTGCACTTTTTTTTGATCCATCGCTGAACCCAATACCTCACTTTATTGATAATAATTCATCCCTCAACGTATCAAATACAAAGGAAAACGGTGATTTCACTTTACCTGAAGATTTTGCACCTCTTTTGGCTGAAGAAGAAGAACTTATTTTGCCA	TPALFFDPSLNPIPHFIDNNSSLNVSNTKENGDFTLPEDFAPLLAEEEELILP	114611.1148	11046
TTCCCAGGTTGGGACTTCGAAACCGAAGAAATTGACCCAGAATTATTGAGATCTTACATCTTTGGTGGCCACGTTTCCCAATACATGGAAGAATTAGCTGACGATGATGAAGAAAGATTCTCTGAATTATTCAAGGGTTACCTAGCTGACGACATTGAT	FPGWDFETEEIDPELLRSYIFGGHVSQYMEELADDDEERFSELFKGYLADDID	104652.1487	18322
GAGAGTGAAGTTAGGGAGGAATTAGCACAAGCACTCCGTGGTGATGAGTTGGATGAAGCTGTTGCTGCTGAAATGATGACTTTTAAAGACGAATGGGAGGCAACTCTTGATGAGCTTGAAACAGAAAGTGCAACCTTGTTGGAGCAACTTGATGGTGCT	ESEVREELAQALRGDELDEAVAAEMMTFKDEWEATLDELETESATLLEQLDGA	47716.50525	31535
AAGGTTCATCGTTTTGGTAGCGACCAAGTTTACTTTGGCGGGGAGGAAGACATGTCTAGTGTCTCCAATTTTGTTGATATTGAGTGGCTTTCATCAGAAAACCCATGCGAGAATGCTTTATTTGACAGGTCGTCGGAGCTTACAAGAAATTTGACAGCG	KVHRFGSDQVYFGGEEDMSSVSNFVDIEWLSSENPCENALFDRSSELTRNLTA	86600.62797	18788
ATGGAGACAATGGTGTTTGAAGTGACTGAAATTGATTTGGAGTATGAGTTTGATGCTTCTCGTTGGTTTGATTTCACTCGAGAGGAGTTGCCGTTGGAGTCTCGTGCTGCTGAACTTTGGTTCGAGACCGCTCAGTCTTATCCACCGTCTCCTTTTGCA	METMVFEVTEIDLEYEFDASRWFDFTREELPLESRAAELWFETAQSYPPSPFA	93588.27039	50871
CAGTTCGCTTCTCCTCCACTCGATGGCTTGATGACCAAGTATAATTTTGGTGGTGATGATTTAGGTCTATGCGAAAGTTTCGATCTTCTGAATGTTGGAGAAGAAGACAAGACTCATCACCAAACTCAGAGGAGCAGTTTTGGTAACTATGAAGCTAAT	QFASPPLDGLMTKYNFGGDDLGLCESFDLLNVGEEDKTHHQTQRSSFGNYEAN	17966.02287	53631
TTTCAAGGGAAAAGCGGGTGCGTTGGTCTAGAAGGTGCTGCCGGTTTACAACTTCTGGACATAAAAGATGATGGGGACGATGATGATGATGGTTTAATGGGACTCTCCTTGACTCTTGATGAGTGGATGAAGTTAGATTCAGGGGACATTGGCGATGAA	FQGKSGCVGLEGAAGLQLLDIKDDGDDDDDGLMGLSLTLDEWMKLDSGDIGDE	23908.18605	70491
GAGATGGAGACAATGGTGTTTGAAGTGACTGAAATTGATTTGGAGTATGAGTTTGATGCTTCTCGTTGGTTTGATTTCACTCGAGAGGAGTTGCCGTTGGAGTCTCGTGCTGCTGAACTTTGGTTCGAGACCGCTCAGTCTTATCCACCGTCTCCTTTT	EMETMVFEVTEIDLEYEFDASRWFDFTREELPLESRAAELWFETAQSYPPSPF	84213.07754	26801
CAAGCAAAAACCGTTGAAGAAGAGCTACCTTTGCAAGTCGTAGCCGATCAAGACCCCAAGGTAAAAACTTTCAAGGACTCTTTTGATTTCCCTTCCATCGATTCCTTTCCGGATTTCGATTCTATCACTTGGTCTGAGAGTAATCGGAACGTTGAGGAT	QAKTVEEELPLQVVADQDPKVKTFKDSFDFPSIDSFPDFDSITWSESNRNVED	60567.54402	19746
TCATCATCTCAAGGGTCTCTAACCGAAGCGAGTCTCGATTACTTAGATAAGCCCTTTCTTCTTGACATTGGTCTTGAGGATAAAACTGATGAGCTTGATCTCAAGACTGGTGATCAGTTGAATGTAACAGATGAAGAGGTTGATGTTGTTCATGAGGTT	SSSQGSLTEASLDYLDKPFLLDIGLEDKTDELDLKTGDQLNVTDEEVDVVHEV	67731.75908	18889
CAGAAAGATGATATGGATACTCTAAAAGAATCGACAATGGTACCTGAATTGGATCCACTAGTAGAAGTGAAGGTTGAACCACATGATGATTGGTCTGATTATATAATTGCGATGGGTGATTCCCCTTTTTTGGATGGAGAGGAGTGTACACCGTTTGTG	QKDDMDTLKESTMVPELDPLVEVKVEPHDDWSDYIIAMGDSPFLDGEECTPFV	102575.1913	10011
TGTGACACTTCCGCTGCAACGAATGATGGCGTATATAATTATTCCCTCAACAGCATTCCGGATGCTGAAAATGATCTTAGCTTTTTCGACAATGGAGATAAAGAAAAAAATGATCTCTTCTATGGCTGGGGTGACATAGGAAATTTTGAGGATGTGGAC	CDTSAATNDGVYNYSLNSIPDAENDLSFFDNGDKEKNDLFYGWGDIGNFEDVD	113149.8649	11241
TTTGACATTGATTTTTCCAATATAGATCTTCTGAGTGAAGACTTTTCATTTTCGGAGCTACTATTCGATTTTGATATTGGTTGTGAAGAAATGTCAAACCATTCCCTACCACAGCCATCAAATTTCCACATAGAGACTGCTTCAGGGTCATCTCCTGAA	FDIDFSNIDLLSEDFSFSELLFDFDIGCEEMSNHSLPQPSNFHIETASGSSPE	198154.1679	27331
GAGGTAATTCAGACTGGATCATCTTCTTTGCTTACTGCCTTTGAGAACCCTTTAACCGAAGAAATGACACAAGAACAAATGGTTATCGATGAGGATAGTCTAGATGTGGAATGGAAGTTGTTTGAGACTGAAGAGCTCCAAATACAGACTGGATCATCT	EVIQTGSSSLLTAFENPLTEEMTQEQMVIDEDSLDVEWKLFETEELQIQTGSS	80270.35942	7517
AGTAGCGTAGTCGACGATGCTGAGTTTTGGCTTCCGACGGAGTTTCTCACTGACGATGATTTTCTCGTTGAGAAGGAGAATAACAGTGTAGGAATCGATGACTCCTTGTTCCCGTACGAGCCTCGTCATGGATTTGGGACTTTTGGCTCTACCGTTAAG	SSVVDDAEFWLPTEFLTDDDFLVEKENNSVGIDDSLFPYEPRHGFGTFGSTVK	210841.3424	7485
CAAGACATTCAAGAGAGGGATGTAGCCAACGTATATGATAGCATTGATAACAGTTCAGTGGAAAACTCTTTTGGAGACGTGTATGAAACAAATGCAGAATTTCTAGATACGCAGCTGATGGATTTATCGCCGGAGGACAACGGGTTGGACGAAATGCAT	QDIQERDVANVYDSIDNSSVENSFGDVYETNAEFLDTQLMDLSPEDNGLDEMH	69008.24563	8595
GTTGTTGGCTTTGTTGTTGATGGGTTGGCTGTTGATTTAGATGTCGGTTTAGGTGTTGGTTTAACTGTTGGTTTTGTTGATGGTTTAGATGTTGGTTTCGATGATGGTTTAGATGCTGATACAGTTGATGGTTTAGATGTCGGTTTAGATGATGGTTTA	VVGFVVDGLAVDLDVGLGVGLTVGFVDGLDVGFDDGLDADTVDGLDVGLDDGL	63876.67168	54717
GATTCGGACGATTGGGAAACTTTGTCAGATGATCTTCGACTGTTAGATGAAGAGTGGGGCAAGAGCGGGGGTTTTGATGTGGACTTCTCGAAAGTGCGTCACAGATTTGGTCGCGGAGCTGTTCATCTCGACGACGACAATATGGTTAGCGAGCCTCAT	DSDDWETLSDDLRLLDEEWGKSGGFDVDFSKVRHRFGRGAVHLDDDNMVSEPH	60294.09075	36143
AATGATCTCTTCTATGGCTGGGGTGACATAGGAAATTTTGAGGATGTGGACAACATGCTTAGGAGTTGTGATTCAACATTCGGCTTGGATAGTCTTAATAATGAAGGTGACTTAGGGTGGTTCTCTTCTGCCCAGCCAAATGAGGAGACAGCAGGCGCG	NDLFYGWGDIGNFEDVDNMLRSCDSTFGLDSLNNEGDLGWFSSAQPNEETAGA	163018.3179	16803
TTGCATCCAGCTATGATGACTATGGGCGCGTATGATGATGTAAACGAGAACGGTGCCGTACTCGGTATCGACTCAAATAGTTTGAATATGCAACTGCCTGAAATTAATGGTGATTTGTCTCAACAGTTTATTTTGGAGGATGATGGGGGTACTCCCGCA	LHPAMMTMGAYDDVNENGAVLGIDSNSLNMQLPEINGDLSQQFILEDDGGTPA	76466.58981	17580
AATGCTTTCCTATTAGGCTCTTATCTAGATGTTCCTATTGGACAAGAAATAAATTCATCAGGTGGCAAAATGGCTGGTGGAGGAAACTGGTTGTCTGTAAGTCACGGAATAGCAGACGATGCATCTGACTTGATTTTTGGCTTTGGCGATGGCTTAGGT	NAFLLGSYLDVPIGQEINSSGGKMAGGGNWLSVSHGIADDASDLIFGFGDGLG	62995.6545	16492
GAAAGTGCTGATGACTTTGAATCTCATTCCATTGGAAACCTGCTCCCTGATGAAGAGGATCTTTTGACAGGGATGATGGATGATCTTGACCTGGGGGAGTTACCAGATGCTGATGATTATGATCTTTTTGGTAGTGGAGGAGGAATGGAACTTGACGCT	ESADDFESHSIGNLLPDEEDLLTGMMDDLDLGELPDADDYDLFGSGGGMELDA	33852.38384	37606
GAGTTTCAGCGTGATCGTCAAGATTGTGAAGGCGCTAGAGAAAAAGAAGTAGCCTCCTCTGTGCTTGATGACGTTCATGAGTCAGTAAATGCTGATGCTTTCTTTTTTCAGCTTTTTGATGACTTGACCTTGGATACAAATCCTGTTGGGAGCTGTAAA	EFQRDRQDCEGAREKEVASSVLDDVHESVNADAFFFQLFDDLTLDTNPVGSCK	31659.06148	44533
TCTTTTGATTTCCCTTCCATCGATTCCTTTCCGGATTTCGATTCTATCACTTGGTCTGAGAGTAATCGGAACGTTGAGGATTTTAGCATAGAAGATACGGACTTTGATTTCTTTGAGTACCACATGGAGATACCTCAAGAAGATGTTGTTACTGTTAGC	SFDFPSIDSFPDFDSITWSESNRNVEDFSIEDTDFDFFEYHMEIPQEDVVTVS	179155.4775	19887
GACTCAGTTGAACTATTTTGGGTGACATGTGGTCAATCGGAAGAGAAGACAAATCTTGTCGAGGAAGTATCTTGGCTAGATTATGGACACCGAGGAATGCAGGTTTGGTATCCTTCTCTAGGGGATGATCCTTTTATGCAAGAGGATTTCCTGCAGCTG	DSVELFWVTCGQSEEKTNLVEEVSWLDYGHRGMQVWYPSLGDDPFMQEDFLQL	118720.7958	25847
GCAGGATTAGAAGTATATGCATCAGGTTTTGGAAACGATTTTGATCTTGCATACAACTACAGTTTTGATCCATTGGCCGAGTACTTATCTTTCATGGACAATGGAGATTTCTCCGTGGATGGCTTGCTTTCTGATTTCCCACTAACAGCATCTTCAGCT	AGLEVYASGFGNDFDLAYNYSFDPLAEYLSFMDNGDFSVDGLLSDFPLTASSA	142902.6512	23080
AATATGGATGTGACATTTCCATCGATGCCATGTGACCTGGTGAATCTCGATATTATGGACGACTCTGGAGAGATGCAACTAGACATTCTTGACGCAGGGTTCACGATGTCTAGGTTGAATAGCGAGGGTCGCCCCGTGGGAGATGCTACTGAGTTGCAT	NMDVTFPSMPCDLVNLDIMDDSGEMQLDILDAGFTMSRLNSEGRPVGDATELH	92550.72748	51010
ACAGAACCAAGCCCTTCGCCTATGGATCTTAGGAATCAAGCACACAGGTTACTGTGGGATGCCCTTGATTTTGCTGTTTCTGTAGAAGCTGATGTGTTCTTCCCTGGGTTCAACAACGATGGTAGTGGATGGCCAGATTTTTCAAGTTTGGTGATGGGT	TEPSPSPMDLRNQAHRLLWDALDFAVSVEADVFFPGFNNDGSGWPDFSSLVMG	82390.85789	46581
CAAGCGAACGAAATTCTTAACAACATGCTATCAATGTTCTATGTGCCATCGACGGATGAGGAGGGAAGTTTGGGTGTTCTGAATCTGGGGACAATTGGCGAACATGGGTTAGAATTGGAAGAAGCAAATGGAGACTTGTTCGATGTGCCAGTGATCCAG	QANEILNNMLSMFYVPSTDEEGSLGVLNLGTIGEHGLELEEANGDLFDVPVIQ	111843.4551	37887
GAAATAAGTAACGCATATGAGGTTTTATCAGATGATGAAAAGAAATCTCTTTACGATAGGTATGGTGAGGCCGGACTTAAAGGCGCTGCTGGATTTGGCAATGGGGATTTTAGTAATCCGTTCGATCTATTCGACTCATTATTCGAAGGCTTCGGTGGT	EISNAYEVLSDDEKKSLYDRYGEAGLKGAAGFGNGDFSNPFDLFDSLFEGFGG	130675.0482	32497
TTCCCGTTCAACATTTTAAGTGACACACCTCTAGAAGTAGCTTTGGAGATGGTGAAGGAGCTTGAGATCACTGATTGGGATCCTTTGGAGATCGCTGCAATGATAGAAAATGAGATATCTTTGCTCGTCCCCAACTGGAGGGCCAATGACTCTTCTATC	FPFNILSDTPLEVALEMVKELEITDWDPLEIAAMIENEISLLVPNWRANDSSI	85429.56851	10877
CTCAATTCTCCTGTCTCTTTGGAGCTGTTCTCTGGTTTTCCAGAATTTGGCCTCTCTGGTTCCTTATTGAGTCATGACAGTTTTCGCAGTTATAATTTAGATGGGATCTCCGAGATTCTGCCAGAACTTGATAGGATCGAACAAGATATCGAACTTAAT	LNSPVSLELFSGFPEFGLSGSLLSHDSFRSYNLDGISEILPELDRIEQDIELN	78778.35559	5150
ACCAAGGCAATAAGCATCGCACCACCTACAATACCCACGGTGAACCCCACAATCAACGAGGTTTTCTCATTTGAATTACTGGAACTAGAACTAGAGGAGGAGGAAGATAAACTACTCAGTTGTGAATCGGACTGTTTCGCACAGTATGTGGATGGGCAC	TKAISIAPPTIPTVNPTINEVFSFELLELELEEEEDKLLSCESDCFAQYVDGH	103330.7527	15066
GCCGTAGGCGAGGCCTACCAAGTCTTAAGTGATCCAGGGCTTCGTTCCAAGTATGACCAGTTTGGTAAGGAGGATGCTGTTCCTCAGCAAGGATTTGAAGATGCTTCTGAATACTTTACAGCAATATTCGGTGGTGATGGCTTCAAAGATTGGATTGGA	AVGEAYQVLSDPGLRSKYDQFGKEDAVPQQGFEDASEYFTAIFGGDGFKDWIG	104212.4495	35311
CTCGAGGTCACTCCCAACGGGGAAATGGACCCTAATCATCCCCTCTACGGCGTTTCTGTGAAGGGAAATACCTACTTTTTTGCGCATGAGGATAGCAGCAGTGGTGAAATTGATGAAGATGGCGACATAATCGATCTTGAAGATTTCTTACTCTGTTTT	LEVTPNGEMDPNHPLYGVSVKGNTYFFAHEDSSSGEIDEDGDIIDLEDFLLCF	122408.6719	94879
GAACCAATGTTAGCTGTTGATCCCCTCTCTCAAGAGCTTGTTGAACTCGGTGATCTCGGGTCGTTGCAGAGTGACCAACAGCTTATAGACAAGGCTTTCTACGACTGTGAGCAGGACCTCCTGGTGAAATCAGCCATGGAGTCTCCGCTCTCCGAGGTA	EPMLAVDPLSQELVELGDLGSLQSDQQLIDKAFYDCEQDLLVKSAMESPLSEV	93239.8246	27927
CCGGTACTCGATCTTCCACTTGTTGATGATAGAGATGTCTACTTCGATGTTCGGAGTCAAGGTTTTGACTACCGTGAAGTCTTCGGAGGGTTTAACGATCTCGATTTAGCTCCGTCGTATGAAGAACTGTTTTTGCAGCAGAAGTCTACTACGGTGGTT	PVLDLPLVDDRDVYFDVRSQGFDYREVFGGFNDLDLAPSYEELFLQQKSTTVV	64544.83089	11365
TTTGTTCGCGCTTCTTCCTTAGATAAAAACAGTACACTCTTTGATGCATCACAATATGAGTTTTTTGGACAAAATCTGGATGATATGGAACTTGGGGGTCTTGATGATGATGGAGTAATCGCTCCTGTTCTTGGACATGCTGATGATGATGAGTATCAC	FVRASSLDKNSTLFDASQYEFFGQNLDDMELGGLDDDGVIAPVLGHADDDEYH	83955.38642	8673
TCAATGCTTGGTCTTCAAAGCTATTGGGATGCAGCGTATTCCGATGAGCTTACTAATTTCAGAGAGCATGGTCATGCTGGTGAAGTTTGGTTTGGAGATGATGTGATGGAGATTGTTACTTCTTGGACTAAAGACTTATGCGTTGAGATTTCTCAAAGA	SMLGLQSYWDAAYSDELTNFREHGHAGEVWFGDDVMEIVTSWTKDLCVEISQR	79712.06384	42216
CAATTGCACGCGAATAGCGTAATGGAATCACAGCTCTTGGACGATTTCCTCCTGAACGGGTCTCCCATGTACCAGGATGATAGCATGGCGCATATTAATATTGATGAGGGTGCTAATTTCCAAAATTTTATCAAGACAGATGAGGGTGATTCGCCCAAC	QLHANSVMESQLLDDFLLNGSPMYQDDSMAHINIDEGANFQNFIKTDEGDSPN	77655.91257	7037
GGATTTGAAGATGTAGAAGAATATACATGGTCATCATTATTGAATGAGGGTTTAGTGGAATACATTGATGCTGAAGAAGAAGAATCTATATTGATCGCAATGCAACCGGAAGATCTCGAGCCTGCAGAGGCAAATGAGGAAAACGATCTCGATGTTGAT	GFEDVEEYTWSSLLNEGLVEYIDAEEEESILIAMQPEDLEPAEANEENDLDVD	64574.5423	15510
GACCAGCTTCTTCCTGATGACTTGAAGAAAAAGGTTGAAGCAAAGTTTAATGAGCTTGGAGATATGTGTGAAAGAGGTGAAATTGAGGCTGAAGCAGCTTATGAGCTTTTTAAGGAATTTGAAGATGAGATGGTAATTCAGTATGGGGATCAGATGGAA	DQLLPDDLKKKVEAKFNELGDMCERGEIEAEAAYELFKEFEDEMVIQYGDQME	27194.65513	23382
ACAACTTCGACTTGGTACCCTGATTACTGGATCAGTCAGCAGCAGCAAGGCGCGGATGGTTTCTATGACAACGGAGAGAATGAGAATGGTGGAGGTCATATCGATGTAGCTGATCTTCTTCCAGAATCATTTGATTTTGATGATATGGAAGATTTCTTT	TTSTWYPDYWISQQQQGADGFYDNGENENGGGHIDVADLLPESFDFDDMEDFF	126635.4652	21001
TACGATGCTAGGATTTTGGAAAACTCATCGCGTATAGATGAGAAAGATGTTTCGAGCAGAGACTTCTTGGATGCACTAATCGATCTCCAACAAGGAGATGAATCTGAAATCAACATTGACGAGATCGAACACCTACTTCTCGATATGTTTCTAGCAGGC	YDARILENSSRIDEKDVSSRDFLDALIDLQQGDESEINIDEIEHLLLDMFLAG	48569.93139	27471
GAAGAACCTGAGTTAAACGTGTCGCTTAATCTTACCGACGATGTAATTAGTAATGCGGGAACAAACGATAACTCCTTCAATGAACTGACCGATAACATGTCAGACTTCGTACCAATTGATGCTGGCTTAAATGAGGCTCCTTTTCCTGAAGAGAATATC	EEPELNVSLNLTDDVISNAGTNDNSFNELTDNMSDFVPIDAGLNEAPFPEENI	22941.7506	35585
TCCGCCGATAGTGCTATAGAAGTCCCGAGAACACATCTGAATGATAAGCAAGTAGGAGCTGAATCTTTCTTATGTGATGAGCTTGCAGCCTTTTCGTCAGAGAACTCAAACTTAAGTGCGTTATTTTCTGACAACTATCAGCCTATCGAGGAACCGTGG	SADSAIEVPRTHLNDKQVGAESFLCDELAAFSSENSNLSALFSDNYQPIEEPW	37028.48255	17311
CAAGGGGCCAAACGTAATAGACACCAAGCGACAATAGATAATGATCCAAATGACACTTTTGGCGCTAATGATGAAGACTGGCTTATTTATACTGATATTACTCAAAATCCTGAGGCTTTTGAAGAAGCATTAGAGTACGAGTACAAAGACATCGTGGAA	QGAKRNRHQATIDNDPNDTFGANDEDWLIYTDITQNPEAFEEALEYEYKDIVE	81124.90171	10849
GAGGATCAGATTTTGTCCAGATTCCCAATTCCTGGCTATGAGGATGATGATGAGTCTCGTTATCCTCCAATTTTAGAAAACGATGGATTTAGCCAGCACATAGACAATGAATGGTTTGGAGTCAATAATTACAGTGCGGATTGGGAGCGAGATTCACCA	EDQILSRFPIPGYEDDDESRYPPILENDGFSQHIDNEWFGVNNYSADWERDSP	81315.65475	7767
TTAAGTGACACACCTCTAGAAGTAGCTTTGGAGATGGTGAAGGAGCTTGAGATCACTGATTGGGATCCTTTGGAGATCGCTGCAATGATAGAAAATGAGATATCTTTGCTCGTCCCCAACTGGAGGGCCAATGACTCTTCTATCCGGCACGAAAGCTTT	LSDTPLEVALEMVKELEITDWDPLEIAAMIENEISLLVPNWRANDSSIRHESF	56597.86589	34027
GATGCAGTTATCGAATTTCATGCGGATGGTGACTATGAACTCGGCAGAATGGATACAATTGTCGAGTTTCATGCGGACGGTGATTATGACCTTGGTAGAATGGACACAAACGATTCCATTTCTGTTGCGGAAGAAAAGGATGCTTCGTTAAGTCACATG	DAVIEFHADGDYELGRMDTIVEFHADGDYDLGRMDTNDSISVAEEKDASLSHM	38458.76381	22014
ATTGCTGAGAAAGATGAGATAGATATGGACGACTTGGTGCATTTTTCTCCCTCGATAGAATTTGCTGATACACAGCTCAAGTCTTCTGGGGATTTCCAACTTGATGATTCTTGGTCATCGAAAGATCATGAGATCTTTCATTTTGACCCTGTCACTGAA	IAEKDEIDMDDLVHFSPSIEFADTQLKSSGDFQLDDSWSSKDHEIFHFDPVTE	112231.2428	28244
GGGGGCAGAAAGCAAAAACTGCAAACTTTCAGTGATCACTTGCACAAACAATATAGCGACTCTAGAAATTACTTCTGTGACGTTGCAGATTTCAACAACAGCAGGTTCTCTGACGATGAATGGAATGCTAAGCCCGCCTTTCTTGATGACGGGGAAGAT	GGRKQKLQTFSDHLHKQYSDSRNYFCDVADFNNSRFSDDEWNAKPAFLDDGED	29745.87903	16710
TACCTATTAGAAGATGATGAGTGGAAGAATGACATCATGCCAGAAATCTTGGATGGTAAGAATGTTTATGATTTCTTGGACCCTGAAATCGCTGCTAAACTGCAGGCTCTTGAAGAAGAAGAAGAAAAATTGGAGAACGAAGGGTTCTACAATTCTGAC	YLLEDDEWKNDIMPEILDGKNVYDFLDPEIAAKLQALEEEEEKLENEGFYNSD	93164.62474	6018
GATGGTTTTAACGAATTAATCCCCGAAGACTTAGTAACTGTGTTTGATGAGCGTGAACTAGAACTATTGATCGGTGGTATTGCGGAAATTGACATTGAAGATTGGAAGAAACACACTGATTATCGTGGTTACCAAGAGTCAGACGAGGTCATTCAATGG	DGFNELIPEDLVTVFDERELELLIGGIAEIDIEDWKKHTDYRGYQESDEVIQW	34508.85387	38191
CCTATTACAACGTCTACATTATCAGATGATGAGAACGATTTTGATATGACTTCACCTGAAGAATTTTTTGAGGTGGAGGAGATCTTTAGCGATGTGATTGATGGACCTGACCATAAGAGAGACTCGGATAGTTTTGTGGTTGTTGATACTGCTTCAGAT	PITTSTLSDDENDFDMTSPEEFFEVEEIFSDVIDGPDHKRDSDSFVVVDTASD	28645.13076	19945
GATATCCCCTTTGAAACGAAAGTTCCAGAAGAAGCAATTGAAAAGCCGTCCTTTATAGAGACTGTGCTTGATGTTGGTTTATCAGATACTGCTTTAGCTGATATAGAGGAGACTACCTTTATTATTGGAGAGGACCTTCCTGATGAAAGTGAGCCCTTC	DIPFETKVPEEAIEKPSFIETVLDVGLSDTALADIEETTFIIGEDLPDESEPF	42352.39764	20530
TCATTGGGAGCATCGTATGTAGAGTTTGATGTTCAGTTGACGAAGGATAACGTACCAGTGGTATATCACGATTTTCTCGTAGCTGAAACAGGTGTCGATATCCCCATGCATGAATTGACGCTGGAACAGTTTTTAGATTTGAACAATGCCGATAAAGAG	SLGASYVEFDVQLTKDNVPVVYHDFLVAETGVDIPMHELTLEQFLDLNNADKE	80730.2544	23848
GAGAGTGAGTTTCACGAACAAGTAGATTTGTGCGACGAGAGTGTTGAAAAGTTTCCTTTTTTAAATCTGGGTTTGTCTGATCATGATATGTTGTGGGATGATGATGAGTTATCAACTTTGATTTCGAAACAAGAACCGTGTCTTTATGACGAAATCTTA	ESEFHEQVDLCDESVEKFPFLNLGLSDHDMLWDDDELSTLISKQEPCLYDEIL	165598.372	13502
GAGGGAAGCTTTGGTGTTCCGAATCTGGGAACTATTGGCGAGCATGGGTTAAAGTTGGAAGAATTGAATGCAGACTTGTTCGATGTACCAGTAATCCACGCAAATGGTGCGTTTGGTGCGATGAATGAGTATGGGGCCAACGACGAGTATGAAATGCTA	EGSFGVPNLGTIGEHGLKLEELNADLFDVPVIHANGAFGAMNEYGANDEYEML	62137.16754	21442
GGGTTTGATTCGTCGAAGAAATATCGATTAGAAGAACTTGCCAAGTATCAGTCGGGTTCATGTATTGAGTTTGAAGATGATGATGAAATGGCAGTGGATTATCCATGCCCGTTTTGCTCAGATGATTATGATTTAGTTGAATTGTGTCACCATATCGAT	GFDSSKKYRLEELAKYQSGSCIEFEDDDEMAVDYPCPFCSDDYDLVELCHHID	60817.68747	16286
TTTCCTGACAAGGATACATTACGCACCTGTTTCGTCGAACATAAATTGCAAGGTGAAGAAGGTGATTTAGACTTGGTTTCCTTCATTGCTTTAGATGAAGAACTGCAATCTACTTCTCGTGAGGAAATTGCAGCCGCTTTAGAATCTGTCGGTTTTGAT	FPDKDTLRTCFVEHKLQGEEGDLDLVSFIALDEELQSTSREEIAAALESVGFD	72509.41718	20426
ATTCACGATGAAGAATCGCTATTTGAAGTCCTGGAACTCTCAGAAGAGGAATTTGAGCTAGACTTCCATAGATTAAAGTCATTCAATGATGTAAGGGTTATCAATAACCCAGATTTATCTCCAGAATGTACAAATACTGCCATTAGTCGCGATGAGACA	IHDEESLFEVLELSEEEFELDFHRLKSFNDVRVINNPDLSPECTNTAISRDET	72131.77388	2988
ATGCCTCCTTTGGCTGATCTGGATAGACTGATTGAGCCATTGCCTGAGTTTATAGATGCTATGTACTGGGAACCAGAACACGAAGTTCTGAGTGACGACAATGATTCAGAGTATAATGCTGAAGTTTCCTCTGATGGGGCTAGGGCAAGCCCATGTTCC	MPPLADLDRLIEPLPEFIDAMYWEPEHEVLSDDNDSEYNAEVSSDGARASPCS	79091.65454	14115
GATGATAAAGATTCAGACGACCTTAATTTATTTCTCAACGCCATTGGTGAAGCTGGTGATGAAGAAGGTCCAACGTCTTTCAATGACATCGACTTCTTGACATTCGACGATGAAGATTTACATAATCCATTTCAAGATTGTGAGACAAGTCCTATCAAC	DDKDSDDLNLFLNAIGEAGDEEGPTSFNDIDFLTFDDEDLHNPFQDCETSPIN	191890.707	28016
TCCAAGAGAGCAGATTCTCGGCTAGAAAATAGAATGAGAGATGTAGACAGTGGTGATAATCCTAGTTCGTCTTCGTTTGAGTTTCATGTCAGTTTGGAAGAGGGTATTAGCCTTTCAGTTGATCTAAATTTTAATCCATCAGATTGGATCAATAGCATG	SKRADSRLENRMRDVDSGDNPSSSSFEFHVSLEEGISLSVDLNFNPSDWINSM	51343.87617	8464
GTGCTCGGACGCAGAGCTCAGGATGTGGACGAGCCGATTATGGACTACATCATTAATGTCCTCGCTGATGAGGATTTCGACTTCGGTGAGGAAGGTGAAGGCGCCTTTGATGCCGTCGGTGAGCTCCTCGTCGCTGCTGAATGCGTTTCCGATTTCGAA	VLGRRAQDVDEPIMDYIINVLADEDFDFGEEGEGAFDAVGELLVAAECVSDFE	39991.79229	97459
ATTAACGATGACTCCGATATTCTTTTCCCTCCTGGGATCGCTGAAGCAGCCGAGTCTGACTCACTCTCGCTCTTAGAGCTCAGTGAAGAGAAGAAGGAATCATCGTTTCCGAAGAAATGGCCGCTAGGCTACGAAGCCGATGCTGAAACGCCATCGTTT	INDDSDILFPPGIAEAAESDSLSLLELSEEKKESSFPKKWPLGYEADAETPSF	40894.55295	39463
GATATATTCAACATCACAGCTAAGGCTGTAAGAGAAGATGACGAGTCTGTTGCTCTACAGGCAATTGAGTTCTGGAGTTCTATTTGTGACGAAGAGATTGACATCTTAGAAGAATATGGTGGTGAGTTCGCTGGGGATTCTGATGTTCCATGCTTTTAT	DIFNITAKAVREDDESVALQAIEFWSSICDEEIDILEEYGGEFAGDSDVPCFY	155104.1224	19791
ATATTTTCACCTGTTCTTGATGATGAACTGTATTCTGAAACTGACCGAGTATTTGTGGAAGGGAACAATGTGCAATGGGAAATGCCTAGGTGGGGAGCTGATGACTGCAGCAACAATCAGTTTTGCAACGATTCTGATTACTTTCTATCTGATGTGCTG	IFSPVLDDELYSETDRVFVEGNNVQWEMPRWGADDCSNNQFCNDSDYFLSDVL	144472.2392	23476
GAAAACAAGATGGAAGAGAAGAGAAGTGGGAGTAATGAAGAGAGTTTGGGAGTTTTTGAGTTCCCGTGGATGAAGGAGAGTATGATCTCAACCTCACTTGATTGGAGTCTACCGGAATCTATGTTTCCGGTCTTAGATGATGGTAATGAGATGTTTGAA	ENKMEEKRSGSNEESLGVFEFPWMKESMISTSLDWSLPESMFPVLDDGNEMFE	187664.2949	27707
AGAGCCAACAATGTAGAAAACAAGATGGAAGAGAAGAGAAGTGGGAGTAATGAAGAGAGTTTGGGAGTTTTTGAGTTCCCGTGGATGAAGGAGAGTATGATCTCAACCTCACTTGATTGGAGTCTACCGGAATCTATGTTTCCGGTCTTAGATGATGGT	RANNVENKMEEKRSGSNEESLGVFEFPWMKESMISTSLDWSLPESMFPVLDDG	141621.9447	6653
AAAGGTACTTTTATTTGGACGGATGGGAATAGATACGACGGATTTTGGGATGACGGTTTTCCTAGAGGAAACGGTACTTTCAAATGGGCTGATGGGAGTTTCTACGTTGGTCATTGGTCTAATGATCCGGAAGAGATGAACGGTACTTATTATCCATCA	KGTFIWTDGNRYDGFWDDGFPRGNGTFKWADGSFYVGHWSNDPEEMNGTYYPS	39768.97145	26477
GGCCAAGGGGAGGATGATGAATTTGATGGCTATTTCGAAGACTTTGACAACGATATCATGCCAAATAGTAATAATGGACAAAGGGTTGGTACTAATGCTGGATTGTCATTCAATGACGAAGTAAATGTTAATGATGATGATTTTTTAGACATTTATAAT	GQGEDDEFDGYFEDFDNDIMPNSNNGQRVGTNAGLSFNDEVNVNDDDFLDIYN	55599.37603	6823
AAAGTTTCTGATGAATCTCTTGCGAATGGTTTATTGAATTTTGAGGACAACGGCCTCTCTGATCTGGAGAAATGGGCTACGGAATTTCCTGACCACCTTGATGCTTTATTAGCTGAAAGAAGGGTGGATGAAGCTCTGGCAGCTTTTGATGAGGGAGAA	KVSDESLANGLLNFEDNGLSDLEKWATEFPDHLDALLAERRVDEALAAFDEGE	125407.138	20726
ATGATTACCCCTGGTGTTGACGCTCAGGGCCAACCACTCGACCCGCGTAAGATTCAGGAGCACTTTGAGGATTTCTTTGAGGATCTTTTTGAGGAGCTTGGAAAGTTTGGCGAGATAGAGAGCCTCAACATTTGTGACAACCTTGCTGACCACATGATT	MITPGVDAQGQPLDPRKIQEHFEDFFEDLFEELGKFGEIESLNICDNLADHMI	131191.2644	24169
AAGTTCCAGGATTTTGATGCACAGAGTATGGTGTCATTCAGTGGTCAAATTGGGGACTTTGGTAATGCATTTGTTGACAACACAGAACTTTCTTCTTACATCAATAATGAATATTGGAATTTTGAGAATTTTAAAAGTGCTTTTTCTCAAAAGCAAAAT	KFQDFDAQSMVSFSGQIGDFGNAFVDNTELSSYINNEYWNFENFKSAFSQKQN	78503.64565	5636
CTTCCAGAACTATTGCCGTCATTCGAAATGTATGAAAATTTGCTCAGCAATATACCTCAATCTAGTTTCGATACATACTTTCCGGAGAATCCACCTTTTTATGAGGTTGCTTCCCGAAATCAGAGTATTCCTTCGGAAGGTGAGTCTGGGAATGATATG	LPELLPSFEMYENLLSNIPQSSFDTYFPENPPFYEVASRNQSIPSEGESGNDM	109634.7001	9942
AATGCAAGAATGGCCAACAGTTTCACGTTCTGGAATGATTGTGTTGAGCCAGAGGATTTAGAAGAAATGTGGATGGATCCTGCGGTCAGTGCTGAATGGATTGATGTTGGAGAGACTAAAGGCCAGAAGGTTCACCTCTCAAGGGATCCTGATGGTCAG	NARMANSFTFWNDCVEPEDLEEMWMDPAVSAEWIDVGETKGQKVHLSRDPDGQ	85398.75071	17936
ATGGCAGATTATGGTCTTGGTGATATAGTTTTCTCATCCGAAGGAGTGATTTCGAGCTATGGGGATGCGTTTCATATTCCTGACATTATTGAAAGCACTGTTGGTCTTTTCGCAGATGCTGATGTTACATTACATCATCACCAAATTGGAGATTCTTGT	MADYGLGDIVFSSEGVISSYGDAFHIPDIIESTVGLFADADVTLHHHQIGDSC	155211.0711	31623
GAGACGGACACAGAGACAGAGTCCGATGAAGATATGGAGATGGAGACAATGGTGTTTGAAGTGACTGAAATTGATTTGGAGTATGAGTTTGATGCTTCTCGTTGGTTTGATTTCACTCGAGAGGAGTTGCCGTTGGAGTCTCGTGCTGCTGAACTTTGG	ETDTETESDEDMEMETMVFEVTEIDLEYEFDASRWFDFTREELPLESRAAELW	56074.5768	33413
TCTAACGTTGACGAAGATTTGTTCCTAGATAACGATATCCCTCAGTCAAGCAATTTGCTACCCACGGATGCCCAGGATCCTGGTCCAATATTTGACGTTTCTAGATATATTTTTGATTCTCTAAAACAATCTATTGATTCTGCTGATTTCTCAGAGGCA	SNVDEDLFLDNDIPQSSNLLPTDAQDPGPIFDVSRYIFDSLKQSIDSADFSEA	91504.95918	10260
CTAGGAGACAGTAATGACTTGATGGAAAACCAATTGTCAAACGACGACTACTCCATCGGATTCATGGCTGCAGAAAACCAGAACATGTCCCTGGTTGAGGAGCAGTTCAGGCTGAATATTGATGAGCTTCTAGAAGAGAATTTGGATTTCTGGTTAAGG	LGDSNDLMENQLSNDDYSIGFMAAENQNMSLVEEQFRLNIDELLEENLDFWLR	164969.2074	18320
CATTACATGCAAGATATATTCAACATCACAGCTAAGGCTGTAAGAGAAGATGACGAGTCTGTTGCTCTACAGGCAATTGAGTTCTGGAGTTCTATTTGTGACGAAGAGATTGACATCTTAGAAGAATATGGTGGTGAGTTCGCTGGGGATTCTGATGTT	HYMQDIFNITAKAVREDDESVALQAIEFWSSICDEEIDILEEYGGEFAGDSDV	91528.50203	12372
CGCATCACAAAGGAAGAGCTGAACGATTCTCTAGAGAATCTAGGAATCTTTATGCCTGACAAAGATCTGATCCAGATGATCCAGAAGATGGATGCAAATGGAGATGGGTGTGTAGACATAAACGAGTTTGAGTCTCTTTATGGTTCGATTGTGGAGGAA	RITKEELNDSLENLGIFMPDKDLIQMIQKMDANGDGCVDINEFESLYGSIVEE	102410.3717	9052
GAGTTATCCGGTCAAATCTCTACGCAAGTCCACTATTACGAAGACGGTAACGTTAGTTTCCAATCTGGGAAGGATATCAATCAATCTAACGTTGATGACGTTGTTTGCACAATAAGGGATATTGAGACGAATTTCGAAAATGATCTAGATCTTTCATTT	ELSGQISTQVHYYEDGNVSFQSGKDINQSNVDDVVCTIRDIETNFENDLDLSF	38957.84506	26734
GCAGAAGAGCTCTCGATGACTTGGAACGGTAATAATGGCGCTGGTGAAAGCTCTGGAGGGTTCTTGAATGGTTTGGGAGATTTCGAAGGGTTTATTCAAGAACTTGGTGAATTTCCTTATTTGCCCTTGTCCTCCATTGATGCTTCTGCTTCTTCTAAC	AEELSMTWNGNNGAGESSGGFLNGLGDFEGFIQELGEFPYLPLSSIDASASSN	184769.3713	30315
GCCAAGACAAGTGATGCCCAAGTACCTGAGGCTGTAAAACCGTTTGTGCAAGACAATGTTTCATATAGTGACAATGTGTTTTCAAAAGATGATCTTTTGCAAGGGAATGACCTCTCTTGGGCTCTCGAGTCGGACATTGAGTTTACTGTCAATTGTCAA	AKTSDAQVPEAVKPFVQDNVSYSDNVFSKDDLLQGNDLSWALESDIEFTVNCQ	104570.6966	6632
TACAACGCCACCAAGGCAATAAGCATCGCACCACCTACAATACCCACGGTGAACCCCACAATCAACGAGGTTTTCTCATTTGAATTACTGGAACTAGAACTAGAGGAGGAGGAAGATAAACTACTCAGTTGTGAATCGGACTGTTTCGCACAGTATGTG	YNATKAISIAPPTIPTVNPTINEVFSFELLELELEEEEDKLLSCESDCFAQYV	159828.1844	18194
ACTGCCAAGATTGCTGCTAGTTTGAGTGCTCCACCACCGATATTAGAGGAATTAGGTTTAGATGATATTCTTGAAAACGATTGCTTCTGCTGTGATGGGAATGGTGAGCAATGTACATGTGCAGCTTTTGATATGGATTGGGTATCTTCTTCAGGAAAC	TAKIAASLSAPPPILEELGLDDILENDCFCCDGNGEQCTCAAFDMDWVSSSGN	133050.1121	47684
CTGGTTGAGGCTGGGGAGATCGAGATCAAATCTACCGAGCTGATGCCACGTTTGATTGCGGATCGGGATGCCCTCAAGGCCGAGGTGGAGGGCTTTGAGATCACCGAGATCGAGAAGGATGACTTTGACGTCTGGACCCTTTTCGAGAAGGTTCTCGAG	LVEAGEIEIKSTELMPRLIADRDALKAEVEGFEITEIEKDDFDVWTLFEKVLE	78967.28707	29504
GTTCTTGATGATGAACTGTATTCTGAAACTGACCGAGTATTTGTGGAAGGGAACAATGTGCAATGGGAAATGCCTAGGTGGGGAGCTGATGACTGCAGCAACAATCAGTTTTGCAACGATTCTGATTACTTTCTATCTGATGTGCTGATTGCAAGCTTG	VLDDELYSETDRVFVEGNNVQWEMPRWGADDCSNNQFCNDSDYFLSDVLIASL	94749.08776	33531
ATTTCCAAAAAGCGACCGCCTCCTTCGAATACCCCACCACCGGCGGGTAAGCATCGAGCCACTGGTGATTCAACACCATCTCCGGCCATCGGAACCCTAGATGATGAATTTATGATGGAAGAGGACGTGTTTCTGGACGAAACTCTCTTGTACGGCGAC	ISKKRPPPSNTPPPAGKHRATGDSTPSPAIGTLDDEFMMEEDVFLDETLLYGD	79907.4824	19015
AGAAAAGAGGAAGCAAATAATGAATTGAAGATATTTCTTGGAGATGATAGCGACTCTTTTGTGGCCTGGTTGTGGGATCATCTGGCTGAAAGTGTAGATGAGTACTTTAGTTCTAATGTGGAGGGAACTACCATAAAAAGCTCATTGATAAGCAGTCAT	RKEEANNELKIFLGDDSDSFVAWLWDHLAESVDEYFSSNVEGTTIKSSLISSH	59796.65104	9289
GAAGATGATCTTTTTGCAGAAGTGACAGGTGAGGTTGGGCGTAAATCTCGTGCTAATACAGGAGATGAGTTGGATGAGTTTGACCTCTTCAGCAGTGTTGGTGGCATGGAACTAGATGGAGATATTTTTTCTTCTGTGAGTCATAGAAATGGTGAGAGA	EDDLFAEVTGEVGRKSRANTGDELDEFDLFSSVGGMELDGDIFSSVSHRNGER	68881.96921	23588
CATGACTCGTTCTACTCCCGGAGATACGAATCCGGCACCATAACGCCGCCTCCTCCACCGCCGGCTCCGAGTAATTACGCTTGGGATTTTATCAATTTCTTCGAGAGCTATGAGCTTCCGTACACTACGGATGTCAATGATTTGAAGGATAGAGAGACC	HDSFYSRRYESGTITPPPPPPAPSNYAWDFINFFESYELPYTTDVNDLKDRET	156091.4799	22254
CAGCCTTATGCTCTTCCAAAGTTTGATTTTGATGATACACTCAACACGCATCTGAGGTTTGATAGTTTAGGTGAATCTGAAGCTTTTCTTGGTATTGAGGGTAACGAAGATAATAACTGGATTGAGGATTTCTCTCGTGGAAGTAGTGGTATAGTGTTT	QPYALPKFDFDDTLNTHLRFDSLGESEAFLGIEGNEDNNWIEDFSRGSSGIVF	129371.2065	21926
TCAGTTTCTTCGTCATCCGCATCCGCGAAGATGAGTTATGGATTCAACGAGGAAGAGTTTGAATGGGTGGCTGTAGATAAAGAGATTGATCTTGTTACGGATAAAGCTCCGGAACTTGACGAAGTTGATGATGCTTTCTCTGCACTTCAATTGATGTTC	SVSSSSASAKMSYGFNEEEFEWVAVDKEIDLVTDKAPELDEVDDAFSALQLMF	51623.59954	22133
TTTGATGATACACTCAACACGCATCTGAGGTTTGATAGTTTAGGTGAATCTGAAGCTTTTCTTGGTATTGAGGGTAACGAAGATAATAACTGGATTGAGGATTTCTCTCGTGGAAGTAGTGGTATAGTGTTTAGTTCAGGTGCAACGGAGTCCTGTGCC	FDDTLNTHLRFDSLGESEAFLGIEGNEDNNWIEDFSRGSSGIVFSSGATESCA	97996.51711	21096
ATGGAAAATCTTCAGAAAGATGATATGGATACTCTAAAAGAATCGACAATGGTACCTGAATTGGATCCACTAGTAGAAGTGAAGGTTGAACCACATGATGATTGGTCTGATTATATAATTGCGATGGGTGATTCCCCTTTTTTGGATGGAGAGGAGTGT	MENLQKDDMDTLKESTMVPELDPLVEVKVEPHDDWSDYIIAMGDSPFLDGEEC	73184.95472	7109
TTCAATGGAGAAGGAATGATGTATAGTCAGATGAGTATGAGGACTAGTGAAGAAGAAGAAGAGTCTAAAAGATCAAAGGCTTTCTATGGTGCTTCTTCACTTCACGATTTCGAAGGCATCGAACAGATGGATGATATGTTCTTAAGTTCAATTTTGGAG	FNGEGMMYSQMSMRTSEEEEESKRSKAFYGASSLHDFEGIEQMDDMFLSSILE	107687.2635	11783
AACGTATCTAAATTCAATGAGTACCATTGGAATCAAATAGGTGACGTATTCGATAAATTGTTTGATTTAACCACTGCTAATGAATTGTTCGATTATGATCCGTTACAGCAAGGAAGAAAATCATCTGTATCTCATCACCAAACAACTAATGATACCAGC	NVSKFNEYHWNQIGDVFDKLFDLTTANELFDYDPLQQGRKSSVSHHQTTNDTS	88242.03009	12925
TCAGATATGTCATCTTCTGATTTTATACTAATGGAACCTGCTGAGGCCCCTGGCGTTGGTAGTGGGAAGTGGACTGATCAAGAGACTCTTCTTCTCCTTGAAGCTTTAGAAATCTTCAAGGAAAATTGGAATGAGATTGCAGAGCATGTTGCTACAAAA	SDMSSSDFILMEPAEAPGVGSGKWTDQETLLLLEALEIFKENWNEIAEHVATK	68994.6735	13361
ATAATCAAGGAAACTGAGAAATTAGTAAGTGACCCAGTACCTGGCATTACAGCAGAACCACATGACGACAACTTACGTTACTTCCAAGTAACAATCGAAGGCCCAGAACAGTCACCATATGAAGACGGTATTTTCGAATTAGAATTATATCTGCCTGAC	IIKETEKLVSDPVPGITAEPHDDNLRYFQVTIEGPEQSPYEDGIFELELYLPD	43822.55826	15433
GAAAAGATGAGGAAGAAAGAATTTTTCAACATGGACGATAACAAGTGGGATCACATGATTAGAGAAGGTATCCAACATGGCTGTCTTACCGATACTAAACAATGCGAGGAGATTCTCGAGGATATGCTCAAATGGGACCAGCTTCTTCCTGATGACTTG	EKMRKKEFFNMDDNKWDHMIREGIQHGCLTDTKQCEEILEDMLKWDQLLPDDL	91838.00931	23576
GAGGACATATCACATTTTGAACCTCATCAGTACACAACCAAGAACACGACAACAACCACAGGATCCTCCACCACCAGCGGCACATCCTGCAGCAGTTGGTCTGACTTGGATTTTACATCGGAGTTTTTACCATCATCATGGGGAAGTAACGTTGAGGAG	EDISHFEPHQYTTKNTTTTTGSSTTSGTSCSSWSDLDFTSEFLPSSWGSNVEE	63095.39197	17951
CCACCACAACTCTATGCGATCTCTGAAGAAAACGAAGCCTCTTTGGGAGATGGAATTGTTGAATTTGATCCCACTGTTATTAATATTCTTGGTGACATGGATCCATGGTTGCTTCCCTTTAAACCACCAGAAGATCCGGATTGCTACAGAAAGATTGTC	PPQLYAISEENEASLGDGIVEFDPTVINILGDMDPWLLPFKPPEDPDCYRKIV	66364.90855	11832
GATTTCGAACGTATAGATTCACTTCCTTGGAGCTCTTCTATACCCATTGGAGAAGACGACGAAGGCGAATCCTTCTCCACTCTATTTTCAGGCTCAGGCCAGCTCGACGGAGGTTTTCTATCACTTGAGGAGATTGATGAAGCTGATTACCATCTAACT	DFERIDSLPWSSSIPIGEDDEGESFSTLFSGSGQLDGGFLSLEEIDEADYHLT	133602.036	23946
GAGAGTGTCAAAGTTGTGAGACACCCTAATGACTCGATTCATGATATCGACATTGGTTCATCAGAAGACGAAGACCCTTATGACTTCTCTGATATCGATCTGATGTCAGGTGATGATGATTTTGAGGGTTACTATGACTTCTCAGGTGCTAGTGACTTT	ESVKVVRHPNDSIHDIDIGSSEDEDPYDFSDIDLMSGDDDFEGYYDFSGASDF	46454.0607	38086
CAGGTCATGGATACTGAATGTGATAATGAAGAATTTCTTCTTTGTAATGAAACTCAAGCAGTTGATTTGGGATTTGAAACCGGAGAAGAAGTACTTGTAGAGGGGAAACAGTTACTTGAAGCTTCTGATGGTTTGGCTACTCAGGTTTTGGATCTTTGT	QVMDTECDNEEFLLCNETQAVDLGFETGEEVLVEGKQLLEASDGLATQVLDLC	53636.8665	14777
GACATCCGGACTGTAAGTGGTGAGTTCAGTAAATTAAACTACATTGAAGAGAAAGAGGATGCTGAATATGATATTTTTGATAATGATATGTCGTGGCTTGATATAACAGATTTTCAAGATGCATTTTTCATTAACCCTGATAATTATCTTCCAAAAATT	DIRTVSGEFSKLNYIEEKEDAEYDIFDNDMSWLDITDFQDAFFINPDNYLPKI	179715.2084	11719
TGGAATGATTGTGTTGAGCCAGAGGATTTAGAAGAAATGTGGATGGATCCTGCGGTCAGTGCTGAATGGATTGATGTTGGAGAGACTAAAGGCCAGAAGGTTCACCTCTCAAGGGATCCTGATGGTCAGCCTTATCTTACACAGACCGAGATGAGGGCT	WNDCVEPEDLEEMWMDPAVSAEWIDVGETKGQKVHLSRDPDGQPYLTQTEMRA	81891.88853	34003
TCTCTCATGGATCCTTTCACGTTAGGGTTTTCCGTAGGCGATTACTTCCCAGCTGATCCAATGGAGGTCACATATAATTGGGGGGTCTGTGCCAACAATGGTGTTTGGGATCCTTCTTGGCTAGATTTTGATTTTTCATCAACACTATTTACTAATGAT	SLMDPFTLGFSVGDYFPADPMEVTYNWGVCANNGVWDPSWLDFDFSSTLFTND	186344.169	20753
AAGTTAGCAGTAGATGAGAATCTTGATCTAGAAACTCCATTTTTGACAAAGGAGGCAGCTGATGAACTCTTAGATGAACAAAAAAGTGACGCCATCAGTGATTTAATGTCTGATATCTCAATGGACGAGCAAGTTGAACTAAAATTCGTTGATGATTCT	KLAVDENLDLETPFLTKEAADELLDEQKSDAISDLMSDISMDEQVELKFVDDS	37336.65014	15975
ATTTTGTTTGGTTCGGATGACAATTTGTGGGAGGCATTTGGAAACAGCACTGATATGAGCTTGACAGGAAACCTTATGTCCAGTAGTTCTGACCTTTTTGATGGATGCCCCTCTTTGCAAAGTGGGAGTTGGAGTGCTCTTATGCAATCTGCTGTAGCA	ILFGSDDNLWEAFGNSTDMSLTGNLMSSSSDLFDGCPSLQSGSWSALMQSAVA	62828.65273	20241
ATGAATAGCAGCGGCAGCATTTGTACGGAGAGGAGGTACGATATAGACAATGATACTATATTCGACTCTATATCTGAGGTTGTTTCGCTAAATGATGAAGAACTAGATATTCTAAATGATTTTGAAGAAGCAGATCATCCAAATGTGCCAGACATAAAT	MNSSGSICTERRYDIDNDTIFDSISEVVSLNDEELDILNDFEEADHPNVPDIN	66084.81367	11309
AAGCAACAATTAAACGAGAAGGAATATTACTACGATCCCGAATTAAGGATGCTAGCCTATGACTTACTCGAGGATACAGTTGAATACGGTATCATAGTAGCCGACTCTGATCCAATTGAGCAATGGGAAGCTGCCATAGAGGAAGACCGTCTGCGGGAA	KQQLNEKEYYYDPELRMLAYDLLEDTVEYGIIVADSDPIEQWEAAIEEDRLRE	47321.61973	21409
GAAGTCATCGTAGTCGAAGATGACGTGTTTCCAAAGTTTAGTGACGTCATGGAATTTCCTTCGTGGTTAAACCAAACAGAGGAAGAATTATTTCATCCTTATAATCTCACTGATCATTACTCATCATCTCCTCATAATCCTCCATTATCCTGTATGGAG	EVIVVEDDVFPKFSDVMEFPSWLNQTEEELFHPYNLTDHYSSSPHNPPLSCME	199992.2203	35327
AACATTGATGACGATAAAGTTTCTGATGAATCTCTTGCGAATGGTTTATTGAATTTTGAGGACAACGGCCTCTCTGATCTGGAGAAATGGGCTACGGAATTTCCTGACCACCTTGATGCTTTATTAGCTGAAAGAAGGGTGGATGAAGCTCTGGCAGCT	NIDDDKVSDESLANGLLNFEDNGLSDLEKWATEFPDHLDALLAERRVDEALAA	110314.3701	18954
ATAACCCAGTACAATGCAGATGAGGGTCGGCATGCTTTGGTGTATGATATACACGCAGCTAATGAAACGTGGGAATGGGTTGATCTCAAGGAGATACCACCGGAAGACATAAGATGGGATGGGGAGGAGAGTGGGGTAGCTTTAAACATTGGACATGGA	ITQYNADEGRHALVYDIHAANETWEWVDLKEIPPEDIRWDGEESGVALNIGHG	61300.35034	28227
CTGGCTGATTTAAAGAAAGAAGTGGATGATTTAGCTCTTAAAACCGATCTTTTCAGGTTATCTAACAACACAGCGGAGAATGACTTACTTGGTAACGATATTGCTGATTATGACGATGCGGAAGGCCTGGAGGACGAATTGGATGAATACTTCGACTTA	LADLKKEVDDLALKTDLFRLSNNTAENDLLGNDIADYDDAEGLEDELDEYFDL	34851.77987	22909
ATTGAACTTGAACTATTGAACACATCAGATGATGAGTATTCTGAAGATTACGAGCCTTCTGAAGTTGAGTCACTGGGGGATTCTGATGAAGAAAACTTGGAAGAAGATTCACTGATTTTCAACGAAACTCGGGATGCCCTACTGGATTTATTTTCTTCC	IELELLNTSDDEYSEDYEPSEVESLGDSDEENLEEDSLIFNETRDALLDLFSS	36022.96249	17024
GAACGGCCAATGAACGCTCAATTTAACGTAGAATCTGAAATGGGTGACTTTCCGAAGTTCCAGGATTTTGATGCACAGAGTATGGTGTCATTCAGTGGTCAAATTGGGGACTTTGGTAATGCATTTGTTGACAACACAGAACTTTCTTCTTACATCAAT	ERPMNAQFNVESEMGDFPKFQDFDAQSMVSFSGQIGDFGNAFVDNTELSSYIN	129149.2783	19049
TTAGACCCAGAGTCTTTGATCTATGAAGACGACGAAAACTATTCCGAACAATATGACTTTGAAATGGAGGCGGAGCCTGATAATTACTCCATGTATCAAGACCTTTTCGATGGTAAGGATATCCCAACTGGTGTGGAGGTTTCAATGGATTGGTTTCCA	LDPESLIYEDDENYSEQYDFEMEAEPDNYSMYQDLFDGKDIPTGVEVSMDWFP	164378.1068	14710
GAAGAAGCTTGGCAGCATGTAAATGAACAAAAGTCAGCTAATCCATTTGATCTCCCCTATGATTCTGAGTTCGACTCAAATGACATGTTCTTGGACATGAGTTCGTTACAAGGGGCACTGCCCGATATCCAGACACCACAAGCCTTCCTTAATGGTGTA	EEAWQHVNEQKSANPFDLPYDSEFDSNDMFLDMSSLQGALPDIQTPQAFLNGV	86551.46628	17131
ACAGAAGGAATCAGAGCAAGAGGACCCAGATCATCCTCTGTTAACTCTGTTCCTCTGATTCTTGACATTGAAGACTTTAAGGGTGATTTTTCATTTGATGCATTATTTGGGAACCTGGTAAACGACCTCTTGCCGTCTTTCCTAGACGAAGAAGCAGAT	TEGIRARGPRSSSVNSVPLILDIEDFKGDFSFDALFGNLVNDLLPSFLDEEAD	148800.6866	27626
GAGTTTGGAGACTTTGGTGACTTCTTTGAGAACGATGCTTTACCTTTCGGGGAGCCACCGGGAACTGCAGAGTCGCATGTGCTCGTTTTTCCTCCAGATTCTGCTGATGTAGGTTCCAGTCCCGTGGATATGATGGATGTATCAGACCAAATCGTTTTG	EFGDFGDFFENDALPFGEPPGTAESHVLVFPPDSADVGSSPVDMMDVSDQIVL	84279.61138	33334
ATACATAATGGGCGAGAAGGGTCAATTGAAGAACCTGAGTTAAACGTGTCGCTTAATCTTACCGACGATGTAATTAGTAATGCGGGAACAAACGATAACTCCTTCAATGAACTGACCGATAACATGTCAGACTTCGTACCAATTGATGCTGGCTTAAAT	IHNGREGSIEEPELNVSLNLTDDVISNAGTNDNSFNELTDNMSDFVPIDAGLN	61282.62015	15196
TTTGGTGGCGAAATCGGCGGTGATTGGGACCTTGTTTCATTTTCATCAATGGATTTAGACGGCAAAGGAGGTGGAGACGATGCTTGCGACATAAGCGGTGATCGGAGCCGAGTTTCGTCTATGGATTTAGACGGCAAAAGCGGTGGTTTCGGTTGGGAC	FGGEIGGDWDLVSFSSMDLDGKGGGDDACDISGDRSRVSSMDLDGKSGGFGWD	66574.48427	32384
AAGACTACTCACGATGTTATTGGTTCTCACGGGCCTGCATATAAAGATATATTGATTGATGGATTTGTTCCCCCATCCAGCAGCGTAGCTCCAATGTTCCCATATTATGATAACACATCTGAATGGGACGACTTTGGGGAGATTATTAATCCAGATGAC	KTTHDVIGSHGPAYKDILIDGFVPPSSSVAPMFPYYDNTSEWDDFGEIINPDD	66587.64758	18973
GTTAACAACCTATCCCAAGATGACGATGATATTGCAATTTACGCTGCAAATCCATTCAAGGATACAGAATTTGTTGACCGCAATTACACTTCCAGTATTGTTGATGCCGATGATTTGTTTTTAGTTGATGGTGGTGAGGACGGCCAAAATTTGCCGTTG	VNNLSQDDDDIAIYAANPFKDTEFVDRNYTSSIVDADDLFLVDGGEDGQNLPL	58476.44084	25861
GATCATCAGGAAGTGTTTGTGGATCCTTCAAGAGATGAGAGTTTGATTTTTGAGTTGTTGGATTTCAAGGCTGAGGTTGGTGACATTGGCAGTGCCTCTTGGTTCCTTAATGATCTTGCGAGTGAGCAAGATGCTGAAGGATTTCAGTTGATTGAGCAA	DHQEVFVDPSRDESLIFELLDFKAEVGDIGSASWFLNDLASEQDAEGFQLIEQ	76052.33467	16177
TGGCGCCACTGCAATGATCTTGTGGATCAGTCGTATTCATTTGATCCTTGTGATTCAATACTGCCAGATCATTGTTGGACTAAGAACATTGATCTGCTTCCAACTTCAAACATTATCGACGAAATCTTTGGTCAAGACCACCCATGGGATGATTTCTCC	WRHCNDLVDQSYSFDPCDSILPDHCWTKNIDLLPTSNIIDEIFGQDHPWDDFS	223725.6827	92763
AAGTTCATAGCATTTGTGTCAACAGACGCTGAAACTGATAACCCTCAAACCGAGCTCCAGCCTGGAATCGACCTTCTTGGTCCTGTTGATGAGCTGTTCTTCGACATCTATGATAGATATGAGCCTGTCAACGAACCCACTTTGGACAACTGCTTCATA	KFIAFVSTDAETDNPQTELQPGIDLLGPVDELFFDIYDRYEPVNEPTLDNCFI	122489.799	26130
AGTGACTTCTGCATAACAAAGGAAGAGCTAGATGAGCTTGCCAACTACGGGATCTTTACTCCGCAGCAAGAGCCCGACAACCAAGATTCTGTTTTCCAATGTCCGGGCGAACCAGAGCTGGCGCCCATGATTATCACCGAAGACACGGAGACTGACCTC	SDFCITKEELDELANYGIFTPQQEPDNQDSVFQCPGEPELAPMIITEDTETDL	90019.75928	29948
TCAAGACTGTACGGCGAAGCACAAGACATTCAAGAGAGGGATGTAGCCAACGTATATGATAGCATTGATAACAGTTCAGTGGAAAACTCTTTTGGAGACGTGTATGAAACAAATGCAGAATTTCTAGATACGCAGCTGATGGATTTATCGCCGGAGGAC	SRLYGEAQDIQERDVANVYDSIDNSSVENSFGDVYETNAEFLDTQLMDLSPED	51091.56389	19110
TACCCTGATTACTGGATCAGTCAGCAGCAGCAAGGCGCGGATGGTTTCTATGACAACGGAGAGAATGAGAATGGTGGAGGTCATATCGATGTAGCTGATCTTCTTCCAGAATCATTTGATTTTGATGATATGGAAGATTTCTTTGACACTGATGCTGCT	YPDYWISQQQQGADGFYDNGENENGGGHIDVADLLPESFDFDDMEDFFDTDAA	123938.6442	28769
TGTGGAGAAATCCCTGAGGGTGCAGATGATGGGATTTGTGACTTTTTCAAGGATGGTGATGTGTACCCTGACTGGCCTATTGATCTGAATGAAAGCCCAGCTGAGTTATCTTGGTGGATGGAGACTGTTGATTTTGTCAAGGCTCATGGGAATGAGCAC	CGEIPEGADDGICDFFKDGDVYPDWPIDLNESPAELSWWMETVDFVKAHGNEH	176355.0029	37592
GACGATGATCTAACTGGAAACCCAAAAGACAACGCGTTGAACACAACTGAAACCAACTTTCAAATGGAGAGTCCACTGGATTTCTTCGACTTCAACACCTCACAGAAAGCTGAAGAAGCTTTTGCTGAACAGCCACCCGAATGGGTCGGGTGGGGAGAA	DDDLTGNPKDNALNTTETNFQMESPLDFFDFNTSQKAEEAFAEQPPEWVGWGE	102736.9444	9226
TTTGTGGATCCTTCAAGAGATGAGAGTTTGATTTTTGAGTTGTTGGATTTCAAGGCTGAGGTTGGTGACATTGGCAGTGCCTCTTGGTTCCTTAATGATCTTGCGAGTGAGCAAGATGCTGAAGGATTTCAGTTGATTGAGCAATCAGAGGTCATTGAG	FVDPSRDESLIFELLDFKAEVGDIGSASWFLNDLASEQDAEGFQLIEQSEVIE	64870.74089	23297
TTAGAACTCCATGCTGAGTTACTACCCGTTCCAGCTAAGCAGTCTCCTGATCAGAGCATCGAGCTAACAAACGAAGCTATGGACTTTCTGAGTGGAATCTTCCAGTTATATGACCTTGATAATGATGGAGCGTTACAGCCAGCTGAGCTAGATGATTTA	LELHAELLPVPAKQSPDQSIELTNEAMDFLSGIFQLYDLDNDGALQPAELDDL	88644.18187	11135
CTCACTCTGTTTTTACCAGAGAAAACGTCTGAACTTGGGAAAGGCCCTGATATTTTTCATAGCTCTGATGAGAGTAAAGAGCAAGGTGATTTTGATGACTACAGCTGGGCCAACATTGGTAGTTTTGATGATCTTGATCGAATGTTCAGCAATGATGTC	LTLFLPEKTSELGKGPDIFHSSDESKEQGDFDDYSWANIGSFDDLDRMFSNDV	93765.79416	3481
CTATTGGCTCCTTTGCTTTATGTTCTTCAAGTTGATGTGCAATATCTTACGGAAGTGAGGTCAAACTATGAAGATCAGTTTGTTGATTTGTTTGACGAATTAGCGTTTCAAGAACGCGATTCTGGAGCTTATGATTTCGATATAAAAAAGGTTTTGGAT	LLAPLLYVLQVDVQYLTEVRSNYEDQFVDLFDELAFQERDSGAYDFDIKKVLD	53208.49001	11240
CTTACGGAAGTGAGGTCAAACTATGAAGATCAGTTTGTTGATTTGTTTGACGAATTAGCGTTTCAAGAACGCGATTCTGGAGCTTATGATTTCGATATAAAAAAGGTTTTGGATGATTCCATGGAAGATGAAGAAGAAGATGGTCCACCCTCTGGAAGC	LTEVRSNYEDQFVDLFDELAFQERDSGAYDFDIKKVLDDSMEDEEEDGPPSGS	73807.19984	5017
GAGAGAGAAGAGAACTTGGTGGTTGCGTTTTCATACTTTGATAAAGATGGTAGCGGTTATATCACCATTGACGAGCTTCAACAAGCCTGCACAGAGTTTGGTCTCTGTGACACTCCTCTTGATGACATGATCAAAGAGATTGATCTTGATAATGACGGG	EREENLVVAFSYFDKDGSGYITIDELQQACTEFGLCDTPLDDMIKEIDLDNDG	41329.99026	34481
CCGCTTACGCCACCGCAAACGCTTCTTCCTCCGTCGTGTGAGGAAACGGTGACGGAATTGGTACGAGCCTCGTCGGATTCATCAGAGGTTGGAGAGTTATGTGGGTTTGAGGATCATGTTACGGAGTTCGGACCTTGCGATCTTGGTGATGATGGGCTT	PLTPPQTLLPPSCEETVTELVRASSDSSEVGELCGFEDHVTEFGPCDLGDDGL	17395.80801	81443
CAAATGCTCGCGTTTGACCCTCAAAAGAGAATTACCGTGGATGAGGCCCTGGAGCATCCTTACTTGTCTATATGGCATGATCCAGCTGACGAACCTGTGTGTAGTGAAAAATTCGAATTTAGTTTTGAATCGGTTAATGATATGGAGGACTTAAAACAA	QMLAFDPQKRITVDEALEHPYLSIWHDPADEPVCSEKFEFSFESVNDMEDLKQ	59915.26996	8948
TTGGAAGAAGAAGATGAGATTTTGTCTTTCACTGGAATAGCAGAAGACTTTTCATTTGATAAGGAAGAGGTTGGAGATTCTAGACTTCTGTCTGACGTTGATGATCTTGCTAGTACTTTTTCAAAGTTGAATAGGGAACCTGATGTGTATAGTAATACG	LEEEDEILSFTGIAEDFSFDKEEVGDSRLLSDVDDLASTFSKLNREPDVYSNT	30297.40135	16855
GAGGACTTGCAAAATATTTTAGATGATGATCTTAAAGACTCAGAACTTAACTTGGATGGCGAAGAAGCCGAAATAATTTTCGATTATGAGAGCCAAGAACTGGATACACCGGATGGTATAGGGGAAAAGATTTCTCAAATGATAGAATCGGTGTTACCG	EDLQNILDDDLKDSELNLDGEEAEIIFDYESQELDTPDGIGEKISQMIESVLP	54370.88348	17337
TGGTCTTCCTCTGTTAATGTGAACAGCACAAGCAGTAGTAGCAGCTGTGGAAGTACCAGCAGCAGTGTTATGAACAAGGTCGATATGGATAGTGACTGCTTGGATTATGAAATCTTATGGGAAGATTTGACAATTGGAGAACAAATCGGGCAAGGTTCA	WSSSVNVNSTSSSSSCGSTSSSVMNKVDMDSDCLDYEILWEDLTIGEQIGQGS	84663.10686	19027
GAAATTCCTTCCCCTGAGAAGCTGAAGTTAGTGGAGGAGCCATCCGACGATGAATCTAAGTTCTCTAATTATGATTCGGACGATTGGGAAACTTTGTCAGATGATCTTCGACTGTTAGATGAAGAGTGGGGCAAGAGCGGGGGTTTTGATGTGGACTTC	EIPSPEKLKLVEEPSDDESKFSNYDSDDWETLSDDLRLLDEEWGKSGGFDVDF	70957.54805	15534
ACAAAGGTGGACACCGATATGTTGGTAGACGAAACCTACCTCTCTGCTTTATTCGATTACGATGAAATTTTCCCAATCGCCGACGAAAGCTATGCTACGGAGATCCATCTCCAAGAAGCTATGTTTTCTTCTTTTGGCGCTTCTACTGTTGGTGTTAAT	TKVDTDMLVDETYLSALFDYDEIFPIADESYATEIHLQEAMFSSFGASTVGVN	58879.05096	40143
TCTTATTGGCTAGATGCTTGCGAGGACATCTCTTGTGATCTTATCGATGATCTCGTGTCTGAATTTGATCCTTCCTCTGTTGCTGTCAATGAATCCACTGATGAAAACGGCGTCATCAATGATTTTTTCGGTGGGATTGATCACATTTTAGATAGTATC	SYWLDACEDISCDLIDDLVSEFDPSSVAVNESTDENGVINDFFGGIDHILDSI	138328.8435	60099
AGTTATTTCTCAAACGGGTTGTGTTCTTCTGAGGATGGTTCGTCTCAGTTCGCTTCTCCTCCACTCGATGGCTTGATGACCAAGTATAATTTTGGTGGTGATGATTTAGGTCTATGCGAAAGTTTCGATCTTCTGAATGTTGGAGAAGAAGACAAGACT	SYFSNGLCSSEDGSSQFASPPLDGLMTKYNFGGDDLGLCESFDLLNVGEEDKT	31838.83821	32818
TCTCAGTTCGCTTCTCCTCCACTCGATGGCTTGATGACCAAGTATAATTTTGGTGGTGATGATTTAGGTCTATGCGAAAGTTTCGATCTTCTGAATGTTGGAGAAGAAGACAAGACTCATCACCAAACTCAGAGGAGCAGTTTTGGTAACTATGAAGCT	SQFASPPLDGLMTKYNFGGDDLGLCESFDLLNVGEEDKTHHQTQRSSFGNYEA	21785.42039	43357
TTTTTAGAGCTTTGGGACCCCATCATTGTTGAGGCTGCAATGGAAAATGAAGCAGGATTTGAAGAGAAAGAATGGGAACTTGACCACATTGAGAAGTACAAGGAGGAAATGGAAGCTGAGATTGATGATGGGGAAGAGCCTCTTGTTTACGAGAAATGG	FLELWDPIIVEAAMENEAGFEEKEWELDHIEKYKEEMEAEIDDGEEPLVYEKW	105700.7098	5079
GAGAATCTTGCGCCACGTGTTCTTCATCAGGAGCCGTTCGGTGAGAGAGACAGTGATTGTTATGAGCCGTTGAATGCGGAAGACATGTTTTTACCTGATCAGATGTCGGCAGGTTTTTCTGGGTTTTTCTCTAATGGGTTTTACAATGTCAATGACTTT	ENLAPRVLHQEPFGERDSDCYEPLNAEDMFLPDQMSAGFSGFFSNGFYNVNDF	123717.5409	23103
GAACTAGATGCTTTTGATCTTGGGGTTCTGGAGGATTTTCATGGGGGAAATGTTAAGCCGCATGAAGATATTACACTTAAAGATGGAAGTCAGGAAACAGAGCGCATGGACATGTATTCGATGGAAAGGTTTGACATGGAAGAGGACCTTCTGTTTACG	ELDAFDLGVLEDFHGGNVKPHEDITLKDGSQETERMDMYSMERFDMEEDLLFT	82674.9445	4821
GATAATGTTCCTTTTACTGATATTATTTTTCCAAACGATGATCTTTTACATGGTAATGAACTCTCATGGGATCTGGAAGTTTCAGATCTTGGCGAAACGAAGGATTATGGAACCGGTGGTGAAAAGTCATTTCAGGATCCAAAACTTTTGGCATCTAAA	DNVPFTDIIFPNDDLLHGNELSWDLEVSDLGETKDYGTGGEKSFQDPKLLASK	116542.5688	8271
AGGGACGCATTTTACGGTTTAAAGTCGAAAGCTGATGTTTACTTCACTTGGGATGGTATAAAGAACTCTTCTAGAAACTTGATTGTTTATAATGGCGACGTTTTGGATTTAGATCTTCTTGATTGGTTGGAAAAGGATGACGTTGACTATCCCGTTGTA	RDAFYGLKSKADVYFTWDGIKNSSRNLIVYNGDVLDLDLLDWLEKDDVDYPVV	110499.5661	14052
GGCTTAGAGTTCGACGATTCAATCGCTAGCTTGGGAAGCAATGGTCATGGCTTAGAGTTCGGCGATTCAATCGGTAGCTTGGGAAGCAATGGTTATGGATTAGAGTTCGGTGACTTGAGCCAGGATTTGTCAAACTATGATTACTTGACTCAACCTGTG	GLEFDDSIASLGSNGHGLEFGDSIGSLGSNGYGLEFGDLSQDLSNYDYLTQPV	186871.3868	70161
GGAATAGCAGACGATGCATCTGACTTGATTTTTGGCTTTGGCGATGGCTTAGGTGCTCTCAATGAACATTCAAATGAGTATTGGGACTCTGATGAATATGACGACGATGATGATGTTGGTTACATTAGGCAACCAATTGAGGATGAGGCATGGTTTTTG	GIADDASDLIFGFGDGLGALNEHSNEYWDSDEYDDDDDVGYIRQPIEDEAWFL	94358.78132	30762
CATGATTTTGATGAAATCCAACACATGGATGACATGTTCTTTTCCATTTTGGAGGATGTTCCAGGGAATGAGAATTTTCTTTCTTTCAAGGAGTCGGATAATAACAACAGCTCCAGTTCCTCCTATCTCGACACAACTGATGGCAGGGAAGTCCCTTTG	HDFDEIQHMDDMFFSILEDVPGNENFLSFKESDNNNSSSSSYLDTTDGREVPL	125788.5224	18093
AGAGCTGATCTCGTTGACGGCGATTACCTATTCACTCCCGCCGGTGATGTTCACCGAGTCAAATATCACGAAGACACTGAGTTCTTCATCACTTGGGATGGCCATTGGGACATATTCCTTGACGAAGACCTCGAAACTGCAAAGAAAGCCATCGAAGAA	RADLVDGDYLFTPAGDVHRVKYHEDTEFFITWDGHWDIFLDEDLETAKKAIEE	92687.89978	50368
GATAATAATCCCACTTTCAGAGCAAGTGTTGATGAAGCATGGTTTGATTCCAATCTCGCCTTTGAAACCGATTGTGATGATGACTTTCATAGTGTTCAGGAAGATACGTTGTCAGTGAACGGATGTGAGCGTATCTCAGTATCGAGTATGTCATCTGTT	DNNPTFRASVDEAWFDSNLAFETDCDDDFHSVQEDTLSVNGCERISVSSMSSV	53306.92223	22076
ATGGATATAGACATGGATATTGAATACCTTCTTGTCACTTTCTCTGGTCTCTCACAAGAGTCTATCACTGATGTTTACCTCGCTAATGGCGGTGATCTTGAAGCAACCATTGAGATGCTGAATCAGCTTGAGATATACAGCACTGAATCTGAAGAAAAC	MDIDMDIEYLLVTFSGLSQESITDVYLANGGDLEATIEMLNQLEIYSTESEEN	25928.46174	27470
GATATCAAGGCACTTCTTTCAGAGTTTGGAGACTTTGGTGACTTCTTTGAGAACGATGCTTTACCTTTCGGGGAGCCACCGGGAACTGCAGAGTCGCATGTGCTCGTTTTTCCTCCAGATTCTGCTGATGTAGGTTCCAGTCCCGTGGATATGATGGAT	DIKALLSEFGDFGDFFENDALPFGEPPGTAESHVLVFPPDSADVGSSPVDMMD	75263.70499	38523
TCGCAGGACGTAATTTCGTCTCATGAGCAGCTCTCCATGGATGAGATCACAAGTCCTCTCACCGCACAGATCTTCGATTTCTGCGATTCACAGTTATTTCAAGAAACCTTCAATCAAACTTCTGAAGTAACCTCTGCTTCAAACGGTTGTGGCTATGTC	SQDVISSHEQLSMDEITSPLTAQIFDFCDSQLFQETFNQTSEVTSASNGCGYV	133409.9649	35325
GATGCTCGGATTGTGGAGAAATCATCGCGTTCAGTTGAGAAAGATGTTTCGAGTAAAGACTTCCTGGATGTGCTTATCGATCTCCAACAAGGAGATGAAACTGAAATCAACATCGACGAGATCGAACACCTACTTCTCGATATGTTTGTAGCAGGCACA	DARIVEKSSRSVEKDVSSKDFLDVLIDLQQGDETEINIDEIEHLLLDMFVAGT	83464.75235	8875
TCAAATGAACATTCAACAGAGTTTGGTCTAGACGACATTGAAGATGAAATCAACCTGCTGGAACAAGAAGTGAACAATGAACAAGAGATTGGCTTCTGTCACAATGACTTGCAGTATGGTAACATCATGATTGATGAAGAAACCAATGCAATTACTATC	SNEHSTEFGLDDIEDEINLLEQEVNNEQEIGFCHNDLQYGNIMIDEETNAITI	92044.63563	12065
CCGTCAGAAGCAATATTGGAATCTGAGTTTCAGCGTGATCGTCAAGATTGTGAAGGCGCTAGAGAAAAAGAAGTAGCCTCCTCTGTGCTTGATGACGTTCATGAGTCAGTAAATGCTGATGCTTTCTTTTTTCAGCTTTTTGATGACTTGACCTTGGAT	PSEAILESEFQRDRQDCEGAREKEVASSVLDDVHESVNADAFFFQLFDDLTLD	28950.60325	22200
GGTATCATAATACCCGAAGACGAACTAACACAAATTATCCAAAAGATCGATGTTAATGGTGACGGTTGTGTTGACATTGAAGAGTTTGGAGAGCTCTACAAGACGATAATGGTAGAAGATGAGGACGAGGTAGGAGAAGAAGATATGAAGGAAGCGTTC	GIIIPEDELTQIIQKIDVNGDGCVDIEEFGELYKTIMVEDEDEVGEEDMKEAF	43978.42136	21412
ACGCACGGCCAAGATTCTTCGTATTTTTGGGGTTGGGAAGAGTATGAAAAAAATCCTTACGACGAGATCAAGAACCCAGACGGCATTATCCAAATGGGTCTAGCAGAAAATCAGTTGTCTTTCGATCTCATTGAGTCATGGCTTGCTAAGAACCCCGAC	THGQDSSYFWGWEEYEKNPYDEIKNPDGIIQMGLAENQLSFDLIESWLAKNPD	129107.9369	18158
AGGAACGGTGATGGCAAAATCACGAAGCAAGAGCTGAATGATTCATTGGAGAATCTAGGAATCTACATTCCAGACAAAGACTTGGTGCAGATGATCGAGAAGATTGATCTCAACGGTGATGGGTACGTGGACATCGAAGAGTTTGGAGGGTTGTACCAG	RNGDGKITKQELNDSLENLGIYIPDKDLVQMIEKIDLNGDGYVDIEEFGGLYQ	36876.76885	35530
GAGATTCTTGAGGATATGCTCAAATGGGACCAGCTTCTTCCTGATGACTTGAAGAAAAAGGTTGAAGCAAAGTTTAATGAGCTTGGAGATATGTGTGAAAGAGGTGAAATTGAGGCTGAAGCAGCTTATGAGCTTTTTAAGGAATTTGAAGATGAGATG	EILEDMLKWDQLLPDDLKKKVEAKFNELGDMCERGEIEAEAAYELFKEFEDEM	89041.72572	4060
GAGGCATTGCTTAAGGTAAAGCAAGCTTTTCGCTCTGCTGCTGTTGACCTACCCCCTGAAGAATCTACAGCGCCGTATCACTCTATTACGTTGCCAGAGACATTTGATCTTGATGACTTTGAGCTTCCAGACAATGAGATCTTTCAGGGTAATTACGTT	EALLKVKQAFRSAAVDLPPEESTAPYHSITLPETFDLDDFELPDNEIFQGNYV	88376.30137	20633
TTTTTCGGAGGAAGAGATCCATTTGACGACCCTTTCTTCACTCAGCCTTTTGGTGGTGGCATGTTTCAATCCAACTTCTTTGGTCCCAGCATGAATCCTTTTGCAGAAATGCATCGTCTGCCACAGGGTTTTATTGAGAATAATCAGCCTCCAGGACCG	FFGGRDPFDDPFFTQPFGGGMFQSNFFGPSMNPFAEMHRLPQGFIENNQPPGP	58822.46169	40395
TTTCCAGAATTTGGCCTCTCTGGTTCCTTATTGAGTCATGACAGTTTTCGCAGTTATAATTTAGATGGGATCTCCGAGATTCTGCCAGAACTTGATAGGATCGAACAAGATATCGAACTTAATTATGAGGATCTGCTTATCATGGAAACAGGTTTACTT	FPEFGLSGSLLSHDSFRSYNLDGISEILPELDRIEQDIELNYEDLLIMETGLL	172400.3591	18902
GAAAATGAGCTCCTTCCTGGCCTCATTGATGAGCTTAATTTTACCGGGTTGCCTGATGAACTTGACGATCTCGAAGAGTGTGATGTCTTTTGCACGGGAGGGGGTATGGAGTTGGATGTTGAATCCCAAGATAATCATGCTGTTGATGCGTCAGGGATG	ENELLPGLIDELNFTGLPDELDDLEECDVFCTGGGMELDVESQDNHAVDASGM	70501.43218	41178
GGTCCGGTTTTAGAAACTCCTTCAGTTCTAACCCTTGACAATAATCAGGCCTCAGAAAGTGCATCACAAAGTGATACTGGTTTCGATGGCTCCTGGTTGGATTTTATCGGACCAGAAACCTCTGGAGATGAGACGAATTTGGATATGCAAGAAGATGGT	GPVLETPSVLTLDNNQASESASQSDTGFDGSWLDFIGPETSGDETNLDMQEDG	62371.09005	14864
GACCATGTGAAAGGAAAGCTCAACTTTGATGACACTGACACAGAAACGTGCTTAGAGGCACCTGCCACTGCAGATTTAGTTTCAACTTCTCCATCTGGGTCTGAGCCAGAAGTTGATTTGTTTGACATGGACTTTTCTAATCTGGATTTCTCGGAGCTA	DHVKGKLNFDDTDTETCLEAPATADLVSTSPSGSEPEVDLFDMDFSNLDFSEL	56224.39156	24859
GAAAAGATTTTGTTTGGTTCGGATGACAATTTGTGGGAGGCATTTGGAAACAGCACTGATATGAGCTTGACAGGAAACCTTATGTCCAGTAGTTCTGACCTTTTTGATGGATGCCCCTCTTTGCAAAGTGGGAGTTGGAGTGCTCTTATGCAATCTGCT	EKILFGSDDNLWEAFGNSTDMSLTGNLMSSSSDLFDGCPSLQSGSWSALMQSA	64882.79189	38059
CCAGAACTATCCCCAAAGGATCTACAAGACAGCCCCTTTCCCTCAGCCCCTTTAAGAAAATTGGAGATCTTAGCCAATGACTCTTTCGACGTTTACAGAGATCTCTATTATGAAGGCGGTATCTCCAGCGTGTACCTCTGGGACCTCAATGAAGAAGAT	PELSPKDLQDSPFPSAPLRKLEILANDSFDVYRDLYYEGGISSVYLWDLNEED	53692.14299	18171
GACAGGGGATTTAGTAAAGATCTGAAATCAAAAGCAGACAAACTTGCGGATATGGCGAATGAAATAATCCTCTCTATTGATGAGCATCATGAATCATTTGAACTTAAAGAAGAGGACATTTCTGACTTGTGGAACAACTTTGGAAACATCATGGATAAT	DRGFSKDLKSKADKLADMANEIILSIDEHHESFELKEEDISDLWNNFGNIMDN	66369.92695	11869
ATGGAAACTCTAGCGGCAGGTTCTTTGTTTGACTTTAGTATTGAAGGTGATGATCCCCAATTGGAATGTGATGAAAACTTTCCGAACGAGTATGAGTCGGATTTTGAAGAAGGTTTTGATCTGGCATCCCTTGTTCATGACATAGAAGAAGAGTACCAG	METLAAGSLFDFSIEGDDPQLECDENFPNEYESDFEEGFDLASLVHDIEEEYQ	105569.3509	19834
AACGGGTTGTGTTCTTCTGAGGATGGTTCGTCTCAGTTCGCTTCTCCTCCACTCGATGGCTTGATGACCAAGTATAATTTTGGTGGTGATGATTTAGGTCTATGCGAAAGTTTCGATCTTCTGAATGTTGGAGAAGAAGACAAGACTCATCACCAAACT	NGLCSSEDGSSQFASPPLDGLMTKYNFGGDDLGLCESFDLLNVGEEDKTHHQT	28856.63646	62914
GAACCGGTGGGTCTAGTGCCCTCCACTTACATTGAAGAAGCTCCTGTTTTGAAGAAGGTAAGAGCCATTTATGATTATGAACAGGTGCAAAATGCTGATGAAGAATTGACGTTTCATGAAAATGACGTTTTTGATGTATTCGATGATAAAGATGCTGAT	EPVGLVPSTYIEEAPVLKKVRAIYDYEQVQNADEELTFHENDVFDVFDDKDAD	37350.68404	17990
AGGATGGGTGGTCGATCTCATGATGGTTCTTCTGAATGGACTGAAACGTGGTGGGAGAAAAGTGACTGGACTGGATACAAAGAGTTAGGTGTGGAGAAATCTGGTAAAAATTCTGAGGGTGACTCTTGGTGGGAAACTTGGCAAGAAGTCCTTCATCAA	RMGGRSHDGSSEWTETWWEKSDWTGYKELGVEKSGKNSEGDSWWETWQEVLHQ	127661.6118	10582
ATCCAGAACGATGAGGAGTACGACACGCCTGCACTTTTTTTTGATCCATCGCTGAACCCAATACCTCACTTTATTGATAATAATTCATCCCTCAACGTATCAAATACAAAGGAAAACGGTGATTTCACTTTACCTGAAGATTTTGCACCTCTTTTGGCT	IQNDEEYDTPALFFDPSLNPIPHFIDNNSSLNVSNTKENGDFTLPEDFAPLLA	116115.3207	18683
GTTGAGAAAGATGTTTCGAGTAAAGACTTCCTGGATGTGCTTATCGATCTCCAACAAGGAGATGAAACTGAAATCAACATCGACGAGATCGAACACCTACTTCTCGATATGTTTGTAGCAGGCACAGATACAAACTCAAGTACCGTGGAATGGGCAATG	VEKDVSSKDFLDVLIDLQQGDETEINIDEIEHLLLDMFVAGTDTNSSTVEWAM	123534.6609	27188
TCGGCTATGATTTACGATGACAATGCCGATCTTGGTGGCCATTTCTTCGACTTGCCTTCCGAATTGATCAAAGGTGGGCCGGGAGGGAACGATCAAGACGATCCTGTTTCAGCTGCTTTCGTGTTCGACAAGGAACCTAATTTGGACAAAGAGATCAAA	SAMIYDDNADLGGHFFDLPSELIKGGPGGNDQDDPVSAAFVFDKEPNLDKEIK	55222.31935	20939
GACACTGCAAATGAAGAGAGAGACAAATTTCCCTCAGAGCGCTCTAGCCTTGTAGACTTGGATGAGTTTTTCGACGTTCCAGAACCATCAGATAATGACAATTTGGATGACAGCTGGACCTCAGATTTTGATTTGGATACATGCTGTCAGGAATCCCGC	DTANEERDKFPSERSSLVDLDEFFDVPEPSDNDNLDDSWTSDFDLDTCCQESR	87873.1282	10881
TTGCAAGTTAGAAAACATGGCTCACCCACAAAATACAAAGCACAAGTTCGAGCGATTGGACATGAATGTGATTTGGCCATTTTGGAGATCGATAATGAAGAGTTTTGGGAGGATATGATACCTTTGGAACTCGGAGAGATACCATCTCTGGATGAATCT	LQVRKHGSPTKYKAQVRAIGHECDLAILEIDNEEFWEDMIPLELGEIPSLDES	118707.0954	12105
CTATTAGCTACATACCCTGGTCTTTCACAAGAGTCTATCAATGATGTTTACTTGGCTAACACTTGTGATCTTGATGCAACTATCGAAATGCTGAATCAACTCGAGATTTACAGTACTGAAGCTGAGGAATACCTTCCAGACACACTGGACATTGGTGAT	LLATYPGLSQESINDVYLANTCDLDATIEMLNQLEIYSTEAEEYLPDTLDIGD	22017.52178	30734
GTCTATTGTGAAGACGAAAGTAACTCTATATACGGTACCTGGTCATCTAAATCAAATCAAGTGTTCACGGGACCGGGGTTTTATGATCCCGTAGATGAACTATTGATAGAACCTTCATTGCCCGGGCTTAGCTATTCGTTCACTGAAGATGGTTGGTAC	VYCEDESNSIYGTWSSKSNQVFTGPGFYDPVDELLIEPSLPGLSYSFTEDGWY	184883.2372	21798
AGATCAGATAGTGATGGCGTCGAATCAAAGATGCATATTATGGATGTTTTCCTTTGGGGGAAATGCTTAAGTGAAGAAGAGGCCGCTTCTTTGCATGCAGCCATTGGCATGGCTGACTTAGACATGATTGATTTGTCTGATGACAATTGGCAATGGACG	RSDSDGVESKMHIMDVFLWGKCLSEEEAASLHAAIGMADLDMIDLSDDNWQWT	136780.4754	45251
GAAGTGTTTACTTTACCAGAGGAGCAGTCGGGAATGGCTTGGGAATGGCACGATAAAGATTGGATGCTTGACCTAACAAATGATGGGATCATTCAACTTCCTGCTTCTGCTGCTAAGACAAAAGTTAAGCCAGGTGCAGATGAAGGTTTCATATATTAT	EVFTLPEEQSGMAWEWHDKDWMLDLTNDGIIQLPASAAKTKVKPGADEGFIYY	92100.09752	4270
GGTGACATAGGAAATTTTGAGGATGTGGACAACATGCTTAGGAGTTGTGATTCAACATTCGGCTTGGATAGTCTTAATAATGAAGGTGACTTAGGGTGGTTCTCTTCTGCCCAGCCAAATGAGGAGACAGCAGGCGCGATGACAGATGATCTCAAACCA	GDIGNFEDVDNMLRSCDSTFGLDSLNNEGDLGWFSSAQPNEETAGAMTDDLKP	75128.95123	22984
CCCCCATCACCAGAACCATTTCCTTCAATAATGGAGCTTCTACAAGATCCTATGACGGCAGAGATTGAGAACTTTGATGGAATATTCTCTAGTCCTGCAATAAGCGAGGCGATTCCCTCAACGAATACACAACCGAGTGTATTCCCATGTCCAGAGTCA	PPSPEPFPSIMELLQDPMTAEIENFDGIFSSPAISEAIPSTNTQPSVFPCPES	21012.85867	13352
GAGGAGGGAAGTTTGGGTGTTCTGAATCTGGGGACAATTGGCGAACATGGGTTAGAATTGGAAGAAGCAAATGGAGACTTGTTCGATGTGCCAGTGATCCAGGTGGATGGTGCGTTCGGAGAAATGAATGAGTATGGAGCCAACAATGAGTACGAAATG	EEGSLGVLNLGTIGEHGLELEEANGDLFDVPVIQVDGAFGEMNEYGANNEYEM	75526.11866	20782
TTGAATAATGCTATTCCTTATCAGTTTGCCACATATTTAAAATATGCACGTTCCTTGAAGTTCGACGAAGATCCGGATTATGACTATTTAATCTCGTTAATGGATGACGCTTTGAGATTAAACGACTTAAAGGATGATGGACACTATGACTGGATGGAT	LNNAIPYQFATYLKYARSLKFDEDPDYDYLISLMDDALRLNDLKDDGHYDWMD	15405.63775	32398
ATTGATACTTTTATCCAGCATTTCGATAGAAAAGGCATTTGGAATGAAGGTGTTGTGATGGACGATATGGATGATGTGACGTTTTTTTATTCAGATAACGATTTTTTTGATTTAGATTTAATCTTAGAGCTTATGAAAGAGTCAGATTTTAAGCGTCTC	IDTFIQHFDRKGIWNEGVVMDDMDDVTFFYSDNDFFDLDLILELMKESDFKRL	162316.301	13107
GAGATTCTGCCAGAACTTGATAGGATCGAACAAGATATCGAACTTAATTATGAGGATCTGCTTATCATGGAAACAGGTTTACTTCTCGGTGGACTAAGCTTCCATGACCAACACCGAGACATGAGGCTAGACATCGATAACATGTCATATGAGGAACTA	EILPELDRIEQDIELNYEDLLIMETGLLLGGLSFHDQHRDMRLDIDNMSYEEL	47334.13711	18250
GTGATCGTAGCTGGAGAAGGAATTGGTGATTTCAGAGACGATAGTGATATCTGTGCCGTCGGAGATGGTGGTGGCATAGATTTTGGTGGCGAAATCGGCGGTGATTGGGACCTTGTTTCATTTTCATCAATGGATTTAGACGGCAAAGGAGGTGGAGAC	VIVAGEGIGDFRDDSDICAVGDGGGIDFGGEIGGDWDLVSFSSMDLDGKGGGD	57149.35247	21803
GGTTGTTTTGACCGTTCGCTTCATGATTTTGATGAAATCCAACACATGGATGACATGTTCTTTTCCATTTTGGAGGATGTTCCAGGGAATGAGAATTTTCTTTCTTTCAAGGAGTCGGATAATAACAACAGCTCCAGTTCCTCCTATCTCGACACAACT	GCFDRSLHDFDEIQHMDDMFFSILEDVPGNENFLSFKESDNNNSSSSSYLDTT	121988.5418	21488
TTCAAAGAAGCTTCAGCAGCCTATGAAATTTTATCAGATCCTGAAAAGAGAGATATATATGACCAATTTGGTGAAGATGGTCTAAGTGGTGCTGGTGGCGCTGGCGGATTCCCAGGTGGTGGATTCGGTTTTGGTGACGATATCTTTTCCCAATTCTTT	FKEASAAYEILSDPEKRDIYDQFGEDGLSGAGGAGGFPGGGFGFGDDIFSQFF	137097.4773	21429
AAAATGTTCTTGAAACGAATGCATGCGAACCAAGAGTATTGTTCAGAGCCTGAAAGGTATAATCACGAGCTGCTTCCGTTGGAAAGATCGAGAAACGATGAATCCTTGGAGATGTTTATGGAAGAAACAGAACCATTTGATCCATTTCCATGGCTGGAC	KMFLKRMHANQEYCSEPERYNHELLPLERSRNDESLEMFMEETEPFDPFPWLD	103124.4252	22123
TTGTTAGGTGGAGCTATGCTAGAACACGCATTTGACGACCACAACTATGACGGACCAGACACTGTCGTTGTCGAGAACAATTACTACGGTGATGATGCTGGTGGGTCCGACGGCGGATTTGATGATGCTGGTGGGTTCGACGGCGGATTTGATGATGGA	LLGGAMLEHAFDDHNYDGPDTVVVENNYYGDDAGGSDGGFDDAGGFDGGFDDG	37081.34522	36125
TCTTCTTTCGTTGCTTCTGAATCTGATCCTGAAGATTCTTTATGGAGTGATTTCACTTTCGATTTCTCATTCTTAACATCCGAAGACCACAAGATTAGTCCCAATGATGATAATGATGCGACCACTGTTCCTAAAGGGAAAGAATTGAATCCTTTGGCA	SSFVASESDPEDSLWSDFTFDFSFLTSEDHKISPNDDNDATTVPKGKELNPLA	146630.6283	23612
CACATCATCCTGCATGGACATGAGACAAACATCAAAGAAGGGGTTCCTCAATACAATAATATTCAAGAGATTGATGCTGAGAACAGCTGGGATGAACTCAAAGAGATACCAATGGAGGAGTTTTCCGATCTGCTGGAATGCTCAACTCAATGGCGCTCA	HIILHGHETNIKEGVPQYNNIQEIDAENSWDELKEIPMEEFSDLLECSTQWRS	87009.8886	9149
ATGTCTTTCACGGAACACACGCCTCCGTCTGTGTTACCTACATTACCATCGGACGTGGACGAAACTCATTTGTTTCATGAACTCGATCTTTCGATCAGTAACTACGACTCCAAAGATGAGTTCGAGACACTGTCTTTCGTTGAAGACGGTTTCACCATC	MSFTEHTPPSVLPTLPSDVDETHLFHELDLSISNYDSKDEFETLSFVEDGFTI	133258.5252	31296
AGAAATGGTTCTGATAAGATGATGATACAATCTGATGATGACTCAAGCTCTTTTATCGGCTCTGATGGTGAAGCACTTCCTTTACTAGTTGATAGTGGAGAGAATGATGGTTGGGTGCACGATTACTCGGGGGAGCTAGGTATTTTTGCAGACAGTCTG	RNGSDKMMIQSDDDSSSFIGSDGEALPLLVDSGENDGWVHDYSGELGIFADSL	78032.80167	34719
CCAGGAAATATTGGCATGGCACCATCATACTCGGAAGAAGCTTGGCAGCATGTAAATGAACAAAAGTCAGCTAATCCATTTGATCTCCCCTATGATTCTGAGTTCGACTCAAATGACATGTTCTTGGACATGAGTTCGTTACAAGGGGCACTGCCCGAT	PGNIGMAPSYSEEAWQHVNEQKSANPFDLPYDSEFDSNDMFLDMSSLQGALPD	25000.07703	31521
CATGTTGAGTGGATGATCACTGAGGATGGCGAGTTATTCGCGGTACCAACTGAGAATGCGACCGAAGAACAAGCGAACGAAATTCTTAACAACATGCTATCAATGTTCTATGTGCCATCGACGGATGAGGAGGGAAGTTTGGGTGTTCTGAATCTGGGG	HVEWMITEDGELFAVPTENATEEQANEILNNMLSMFYVPSTDEEGSLGVLNLG	105311.8157	28976
AATAGAATGAGAGATGTAGACAGTGGTGATAATCCTAGTTCGTCTTCGTTTGAGTTTCATGTCAGTTTGGAAGAGGGTATTAGCCTTTCAGTTGATCTAAATTTTAATCCATCAGATTGGATCAATAGCATGAGAGATGAGGTCAATGTATGTGATAGC	NRMRDVDSGDNPSSSSFEFHVSLEEGISLSVDLNFNPSDWINSMRDEVNVCDS	29703.93386	28728
ACGGAACACACGCCTCCGTCTGTGTTACCTACATTACCATCGGACGTGGACGAAACTCATTTGTTTCATGAACTCGATCTTTCGATCAGTAACTACGACTCCAAAGATGAGTTCGAGACACTGTCTTTCGTTGAAGACGGTTTCACCATCCCCTTGGAT	TEHTPPSVLPTLPSDVDETHLFHELDLSISNYDSKDEFETLSFVEDGFTIPLD	131495.0873	52472
AGAAGCAACAATAATCAAGTCGTGGCTCCTACTTGGGAGAAAGAACTTGAAGAACAAGACGAGTGGGAGATTTGGTCGTCACGCAGTGACACTGATGACTTCGTGCCTCCTTTTATGGGGGACGAATATGAAGATCCGGATGAAGTAAAGGAGGAGGAG	RSNNNQVVAPTWEKELEEQDEWEIWSSRSDTDDFVPPFMGDEYEDPDEVKEEE	33908.54756	27119
GACTTTGATATTGGTATGATTTCGTTGCAAAATGATGATGAGATGATGAATTGGTGTACGGAACTTTCTTACATGGATGGTGTGGTAGATAGTGGTGTTCTTGAGATTGAAGGTGGTGATTATTATTCTCATATTAACTATGCACTCACATTTGAGGAA	DFDIGMISLQNDDEMMNWCTELSYMDGVVDSGVLEIEGGDYYSHINYALTFEE	121094.3291	10080
GATTTTGGTGGCGAAATCGGCGGTGATTGGGACCTTGTTTCATTTTCATCAATGGATTTAGACGGCAAAGGAGGTGGAGACGATGCTTGCGACATAAGCGGTGATCGGAGCCGAGTTTCGTCTATGGATTTAGACGGCAAAAGCGGTGGTTTCGGTTGG	DFGGEIGGDWDLVSFSSMDLDGKGGGDDACDISGDRSRVSSMDLDGKSGGFGW	88995.95878	47951
CCTGGAAGCGACCCTCATATATCTCAATTGCACGCGAATAGCGTAATGGAATCACAGCTCTTGGACGATTTCCTCCTGAACGGGTCTCCCATGTACCAGGATGATAGCATGGCGCATATTAATATTGATGAGGGTGCTAATTTCCAAAATTTTATCAAG	PGSDPHISQLHANSVMESQLLDDFLLNGSPMYQDDSMAHINIDEGANFQNFIK	71203.08337	11904
AAAAACCAAGTTAATGGTGACCTAGGTGAAAAATTGGAAGAAGAAGACAAGGAAACCTTATTAGATGCTGCTAACGATGTTTTAGAATGGTTAGATGATAACTTTGAAACCGCCATTGCTGAAGACTTTGATGAAAAGTTCGAATCTTTGTCCAAGGTC	KNQVNGDLGEKLEEEDKETLLDAANDVLEWLDDNFETAIAEDFDEKFESLSKV	80844.42943	7957
GAAATAAGTAATGCATATGAGATCTTATCAGATGATGAGAAAAGATCTCTATACGACAGATATGGCGAGGCAGGAGTTAAAGGCGCTGGAATGGGAGGCATGGGGGATTATAGTAATCCGTTTGATCTATTTGAGTCATTATTCGAAGGAATGGGTGGG	EISNAYEILSDDEKRSLYDRYGEAGVKGAGMGGMGDYSNPFDLFESLFEGMGG	99944.96555	6865
TCTCGTCACTCGTCTTCGTCTTCTGGTAACTATCGTTCCTCTTCGTTTTCTCTTTCGTTTGATGAATCTCCGGAGGAAGCTACCGAGTTTCTTTCAGCTGTTGATGAGATTATCTCTTTGCTTGAGGATCTTTCGTCTGAGAATAAGCCTGATATGGTG	SRHSSSSSGNYRSSSFSLSFDESPEEATEFLSAVDEIISLLEDLSSENKPDMV	38212.39396	61263
CGTCCTTCCTCGATAAAGTTTTCTGTTGGCCCTGATTTTAGTTTAGGTCAAGATTATATAATGCCTCCTTTGGCTGATCTGGATAGACTGATTGAGCCATTGCCTGAGTTTATAGATGCTATGTACTGGGAACCAGAACACGAAGTTCTGAGTGACGAC	RPSSIKFSVGPDFSLGQDYIMPPLADLDRLIEPLPEFIDAMYWEPEHEVLSDD	118244.9028	16964
AGGTCAATGTACGATGTTGGACTATATGATCCTCATGAAGATGATGACGATGACTTCTGTGATTTCATGCAAGAGATGATCTCAATGATGAACAATGTCAAAGACGCGGGAGAGAGCTTGGAAGACTTGCAACGAATGTTCACGGATATGGTTGGTGGA	RSMYDVGLYDPHEDDDDDFCDFMQEMISMMNNVKDAGESLEDLQRMFTDMVGG	131529.3676	21729
TGCAACCTTCGTGGGAACGAGTTCTTCTGTGAAGTTGATGATGATTACATCCAGGATGACTTTAACTTGTGTGGACTCAGCCATCAAGTTCCTTACTACGACTATGCCCTTGATTTGATTTTGGATGTGGAGTCTTCGCATGGTGAGATGTTTACAGAG	CNLRGNEFFCEVDDDYIQDDFNLCGLSHQVPYYDYALDLILDVESSHGEMFTE	166764.9222	55751
AATACTTTTCAGAAGAGATTTGTAGAATCCTCGACAGATGGTCAAGTTGTGCCTCAAGAAGTGTTAAACTTACCGCTTGAAAAATACCATGAAGAGGCAGATGACTACCTAGACCATTTACTAGATAGCTTAGAAGAACTGAGTGAGGCTCATCCGGAT	NTFQKRFVESSTDGQVVPQEVLNLPLEKYHEEADDYLDHLLDSLEELSEAHPD	100770.6776	4280
GGAGATATTTGTGATGGAATTGACTTGCAAGATGCATCTGTTGTTAGTAGACACACAGATTTTTTCGATAGCTTTGAGCTTATGATTAATGAAACTCAAGATTCTGTTCCAGAAAGTTGTGTGAATCTCTTTGAGGCATTGGATGTGAATGACTATGAC	GDICDGIDLQDASVVSRHTDFFDSFELMINETQDSVPESCVNLFEALDVNDYD	44749.4195	25983
CATTTTGCTCCCACACCACATCCTATTAATGTTCGAAGAAGAGCAAGACTACTAAAGGATTACCTTAATGTTACCTCTGATTGGATTGCGTATGCCTTAATCGATGACATTACAGACGCATTTGCCCCTATGATAGAACTTATCGAAGATGAAGTTTAT	HFAPTPHPINVRRRARLLKDYLNVTSDWIAYALIDDITDAFAPMIELIEDEVY	42277.1701	27714
TTGGATATTGATGGTTGGCTAGACACTCTTGAACCTGCTGACATTTATGTTCTTGGTCTTCAGGAAATCGTTCCCTTAAATGCTGGAAACATTTTTGGTATGGAGGATGACCAGCCTGCTTTGGAATGGGAGAACTTGATACGTGATGCCTTAAACCGA	LDIDGWLDTLEPADIYVLGLQEIVPLNAGNIFGMEDDQPALEWENLIRDALNR	79253.25629	12192
ACATTTAAGTTCGATGAAAAACTAGACTTGGATCAGTCTGTTTCAACCGAGCTGTTTGATGGCATGTTTTTCAGTCAGAATCTCGAGGGTAGCTCTGTCTTTGATAACTTGGGGATTAACCATGATTATACAGGAAGATCGTACACTGACTCTTTGCCT	TFKFDEKLDLDQSVSTELFDGMFFSQNLEGSSVFDNLGINHDYTGRSYTDSLP	130608.9227	19117
TATATACTTACAGATCCATTTGATGATCCCCCACAACTGGCTAAGATGATACCAGACGCTTCCCCCAAGGGAAAACCGAAGGTCGAGGTCACAGATGACATGCAACCCAGAGAGGATTGGGATATAAGGGATGCAGAATTTGACTTTCTGGAACTAAAC	YILTDPFDDPPQLAKMIPDASPKGKPKVEVTDDMQPREDWDIRDAEFDFLELN	72985.21892	7990
ACAACTAGTGTGGAAAAGAAAGACCAGACATCTCCAGTAGTAGAATATGAAGATGAACTTGATGAACTGTTAGATGATCTTGGTCCTAGGTTCATGGACTGGCCGGGAGATAATCCATTACCTGTAGATGCTGATTTGCTTCCAGGCGCCATTCCTGAT	TTSVEKKDQTSPVVEYEDELDELLDDLGPRFMDWPGDNPLPVDADLLPGAIPD	98306.04944	17076
TCATCGTCATATTCTTCATCATCTTCCTCCATTTCCTCTTCATTATCCTTTGCTTCTTCAAACAATTCCTCCACAAATTCTTCTTCCGCCTCTTGTAGTTTCCCACTTACTGAGCTCGATAATTTTGATTATGCGAACCTATATGAACCTAATGATACC	SSSYSSSSSSISSSLSFASSNNSSTNSSSASCSFPLTELDNFDYANLYEPNDT	45906.74777	35994
AAATCATCGCGTTCAGTTGAGAAAGATGTTTCGAGTAAAGACTTCCTGGATGTGCTTATCGATCTCCAACAAGGAGATGAAACTGAAATCAACATCGACGAGATCGAACACCTACTTCTCGATATGTTTGTAGCAGGCACAGATACAAACTCAAGTACC	KSSRSVEKDVSSKDFLDVLIDLQQGDETEINIDEIEHLLLDMFVAGTDTNSST	95046.5614	12228
TTCGATAGCTTTGAGCTTATGATTAATGAAACTCAAGATTCTGTTCCAGAAAGTTGTGTGAATCTCTTTGAGGCATTGGATGTGAATGACTATGACATTGTCCAAAATGTCCTGGAGAAGCCTAATATTGCAACTCAAGTTCAAGTAGATCCAGTTGAA	FDSFELMINETQDSVPESCVNLFEALDVNDYDIVQNVLEKPNIATQVQVDPVE	52698.14775	25981
CTTGAATACCTTGTTGATGAATTTCACGCTGATTTCGATGATGATGAGCCCTTTGGAGAGGTTGATGTCACCAGTGAGTCTGATTCCGATTTCATGGACTCCGATTTTGATTTCGAGCTGAGTGAGAGTAAGACGAACAATGAAACATCAGCGTTAGAA	LEYLVDEFHADFDDDEPFGEVDVTSESDSDFMDSDFDFELSESKTNNETSALE	77749.25028	7028
GATAAGTTCCTATTAGATTTGTCAAAGTTCAAGATATACTATGATAATAATCATGGCTATGAATGGTGGGACACGGCTTATTTAGATGAAAAGGGTGAGTTGATGGAAAAATATGACATGAATGGCACATCGCCTGCCGAAGAAAAGCTAGCAGAAGAT	DKFLLDLSKFKIYYDNNHGYEWWDTAYLDEKGELMEKYDMNGTSPAEEKLAED	44012.41567	4777
GATGAGGAGGGAAGTTTCAGTGTTCCAAATATGGGAACCATTGGCGAGCATGGGCTAGAACTGGAAGAAGTGAATGGAGACATGTTCGATGTACCATTGATCCAGGCGAATGGTGCGTTTGGAGCGATGAATAAGTATGGAGACGATGATGAGTATGAC	DEEGSFSVPNMGTIGEHGLELEEVNGDMFDVPLIQANGAFGAMNKYGDDDEYD	54865.46997	17134
GATGCCATTGATGAAGCAATTGCATTAGATTTGCAGTTTGATGATTTATACCTAACGATTAACGACCAGTATATCGCATTGAAAATCAAACAAAACGAAGAAGCGATGTCCATACAAGCTGATGAAGATTATGCAAAAATGTTGCAATTACAGGAAGAT	DAIDEAIALDLQFDDLYLTINDQYIALKIKQNEEAMSIQADEDYAKMLQLQED	53045.74778	7472
GCGTATGCCTTAATCGATGACATTACAGACGCATTTGCCCCTATGATAGAACTTATCGAAGATGAAGTTTATGAGATTGAGGACGCCATTTTGAAGATGCATCAGTCAGATGATTCTAGTGATAGCGATTCTAGCGATAGTGATTCCGATTCGGGCGCT	AYALIDDITDAFAPMIELIEDEVYEIEDAILKMHQSDDSSDSDSSDSDSDSGA	30513.63671	32115
ACTGTTGAGAAGGAAGAAGGAGTATATGGAGATCAGTATCAATCTGATTTCCAAGAAGTGTGGGATAGCATACACAAGGACGCTGAAGAAGTCTTGCCATCCGAATTAGTTAATGATGACCTCAATCTAGGAGAAGACTACTTGAAATATCTCGGCGGT	TVEKEEGVYGDQYQSDFQEVWDSIHKDAEEVLPSELVNDDLNLGEDYLKYLGG	96245.5657	9809
AATGGTGGAGGTCATATCGATGTAGCTGATCTTCTTCCAGAATCATTTGATTTTGATGATATGGAAGATTTCTTTGACACTGATGCTGCTGAGTTTGATCAAGGATTCGATGGAAGAATGTATTACCAAGCACCTTCCGAATTTGGCTTTGGAAAGAAT	NGGGHIDVADLLPESFDFDDMEDFFDTDAAEFDQGFDGRMYYQAPSEFGFGKN	106533.6729	11129
AACAGAGATGGTTTCTCACTGATAGACGATACGGCTGTTTCTCGCACAAACAAGTTTAACGAAAGTGCTGATGACTTTGAATCTCATTCCATTGGAAACCTGCTCCCTGATGAAGAGGATCTTTTGACAGGGATGATGGATGATCTTGACCTGGGGGAG	NRDGFSLIDDTAVSRTNKFNESADDFESHSIGNLLPDEEDLLTGMMDDLDLGE	16735.18811	89192
GTATATGCATCAGGTTTTGGAAACGATTTTGATCTTGCATACAACTACAGTTTTGATCCATTGGCCGAGTACTTATCTTTCATGGACAATGGAGATTTCTCCGTGGATGGCTTGCTTTCTGATTTCCCACTAACAGCATCTTCAGCTGTTGACTGCTTC	VYASGFGNDFDLAYNYSFDPLAEYLSFMDNGDFSVDGLLSDFPLTASSAVDCF	41329.94899	57858
GTTTTACCAAATACATCGGCAGCTGCATCTCAACAAGATAAACAAAATCTAAGTACTATAAACACTGGCACTAAACAAGCTCCAATTGCAGCAAATGAATCCACCATTGTATCCGAGTGGTCCAAAGAATTTGATTTGGATGGATTATTTAGCTCTCTT	VLPNTSAAASQQDKQNLSTINTGTKQAPIAANESTIVSEWSKEFDLDGLFSSL	78012.92976	6913
GAGGAGAGTTGGGTTGATGTTTACGATCTTGAGGATAAGATGTTGTTCCTTGGTGATGATTCCACCTTTTCTGCTTCAGCTTCCGATATATTACCTCTATGTGATGGAAGCTCTGTGTTCTTCAACGGTAATGTCTTCAATGGGGAAGACTTGGGTGCG	EESWVDVYDLEDKMLFLGDDSTFSASASDILPLCDGSSVFFNGNVFNGEDLGA	129478.8128	70727
TCTGGAAAGGAGGAGACTTTTACGTCTGATCGCGTTGTGGCTCCTTCTTGGGGGCCAGAATTTGAAGACATAATGACTTTATCCGAACATGAGGAGGAAACTTGTTTGTCATGCGACCTGCTTGAGTTTCCGGTTTTGACAGAAGAGCCTAAAGCAGAC	SGKEETFTSDRVVAPSWGPEFEDIMTLSEHEEETCLSCDLLEFPVLTEEPKAD	120118.985	27633
AAAATATCAATGACGTCACTAAGCTTGGATGACATTACTGAGTCTGTAGCTAATGATTTTCTAAACATGCTTGAACTTGAGGAGTGTTCTTATGTTTATACCTCAGATGGTGAACCTACATCTCCTCGTGAATCTCTGCTTCGAGAGTTTGAGAAGGAA	KISMTSLSLDDITESVANDFLNMLELEECSYVYTSDGEPTSPRESLLREFEKE	31219.86188	32010
AGACATATGAAGGAAGATCAACTTAAGAAGTTTGAGTATTGCCTTCCTTATTTCTATCAACCCTTTAAGGAAGATGAACTTGAACAGAGTACTGAGGTCCAAATAATGTTCCCCTCTGAACCCCCGGTTGTATGTGAATTTGACTGGGAGTTTGATGAA	RHMKEDQLKKFEYCLPYFYQPFKEDELEQSTEVQIMFPSEPPVVCEFDWEFDE	110993.23	25451
GTTGAAGAAGAGCTACCTTTGCAAGTCGTAGCCGATCAAGACCCCAAGGTAAAAACTTTCAAGGACTCTTTTGATTTCCCTTCCATCGATTCCTTTCCGGATTTCGATTCTATCACTTGGTCTGAGAGTAATCGGAACGTTGAGGATTTTAGCATAGAA	VEEELPLQVVADQDPKVKTFKDSFDFPSIDSFPDFDSITWSESNRNVEDFSIE	113305.7181	16879
GCCGGATTTTCTCTCATGGATCCTTTCACGTTAGGGTTTTCCGTAGGCGATTACTTCCCAGCTGATCCAATGGAGGTCACATATAATTGGGGGGTCTGTGCCAACAATGGTGTTTGGGATCCTTCTTGGCTAGATTTTGATTTTTCATCAACACTATTT	AGFSLMDPFTLGFSVGDYFPADPMEVTYNWGVCANNGVWDPSWLDFDFSSTLF	208237.7811	27714
TTACCCGAAGGGTCTCAGCTTATAGAAGGGTTTTCAGAAGACGCTTCTGCCTCTAGCTTCGAGGGCCTTGATCTGTACGCTGAAGAGTGGTATGCTGATTGCTTAAATGATGCTGAGACTCCAATGCTACCTGATGACTTAAACTTTGGTTCACCTGAT	LPEGSQLIEGFSEDASASSFEGLDLYAEEWYADCLNDAETPMLPDDLNFGSPD	124432.9007	41664
ACCGGACTCCGGTTCGATGACTTTGCTGCACTCCACAAAACCTTAGACGAATCTTTCTTTGGAGGAGAAGGAAGTTGCTGTGATGGGTCTCCGGAATCAGATCTTGAAGAAGCTTTTAATGTGTTCGATGAAGACGGAGATGGTTTTATCTCCGCTGTG	TGLRFDDFAALHKTLDESFFGGEGSCCDGSPESDLEEAFNVFDEDGDGFISAV	78130.7811	17044
GCGAAATTTGGAGATGAAGCTTACGATTCCTTTGTCGATTCCGATCTCTGGGACTTACCGTCAACAGATTTACAGGCTCTGGAAGACGGAGTGAGGTCCGGATTTAGTATTTCTATACTTGACTCATGCTCGGAGGAGGTTGATTTGATGAATTTCGAC	AKFGDEAYDSFVDSDLWDLPSTDLQALEDGVRSGFSISILDSCSEEVDLMNFD	144637.2476	27189
CCATCAAAAAAATGTGCATCAATCGGAAGAACTATTGCGTTCCACGGAGGTTCAGATGGCTATGACGTTTGCAGCGATATGTGGTGGTTTGACTTCGATTCCGAAACCTGGACTAAAATAGACCTTTATGCCAAAACACAAGAGGAATCTGATGGTTTG	PSKKCASIGRTIAFHGGSDGYDVCSDMWWFDFDSETWTKIDLYAKTQEESDGL	51869.72745	12607
ACACATACGTTGTCTTGTGCCAAAGCTGAAAGTGATGAACATGTCTCACTGGAAGTTCTTAATTCCACAAATTTGTCTGCGGCAGAAGCTATTCCAAATGAGCAAGTCACACTTGACGAATTTGTTGGCATAGATCCGTGTTTGGGAGAAGTTGTTCTT	THTLSCAKAESDEHVSLEVLNSTNLSAAEAIPNEQVTLDEFVGIDPCLGEVVL	46557.68497	42689
AGGCAAAGCGTTTTTGCAGATGATGATAACGAGTTAATTTCTGATATAATGGAGTTTGCAAGTTTTATTAACTTCGGTGATGATGATCTCAATCTAGACCTAGACTTGGGAGATACAACGGCCTCATATGCAACAGAAACCCCTGAACCTGTTGGAAAT	RQSVFADDDNELISDIMEFASFINFGDDDLNLDLDLGDTTASYATETPEPVGN	154672.6789	26157
GGTTTCAACGGCTCCTCACGCGCCGCCGTTTCTTCGATTCCGGTACTCGATCTTCCACTTGTTGATGATAGAGATGTCTACTTCGATGTTCGGAGTCAAGGTTTTGACTACCGTGAAGTCTTCGGAGGGTTTAACGATCTCGATTTAGCTCCGTCGTAT	GFNGSSRAAVSSIPVLDLPLVDDRDVYFDVRSQGFDYREVFGGFNDLDLAPSY	134166.0369	54680
AGCCTCTTGCAGAAGGGTCTAGGAGACAGTAATGACTTGATGGAAAACCAATTGTCAAACGACGACTACTCCATCGGATTCATGGCTGCAGAAAACCAGAACATGTCCCTGGTTGAGGAGCAGTTCAGGCTGAATATTGATGAGCTTCTAGAAGAGAAT	SLLQKGLGDSNDLMENQLSNDDYSIGFMAAENQNMSLVEEQFRLNIDELLEEN	82670.84275	6812
CTCTCTGGTTCCTTATTGAGTCATGACAGTTTTCGCAGTTATAATTTAGATGGGATCTCCGAGATTCTGCCAGAACTTGATAGGATCGAACAAGATATCGAACTTAATTATGAGGATCTGCTTATCATGGAAACAGGTTTACTTCTCGGTGGACTAAGC	LSGSLLSHDSFRSYNLDGISEILPELDRIEQDIELNYEDLLIMETGLLLGGLS	171423.5965	26990
ACCACCCAGGAATTGAGTTTCTATTCTGTCGCCCAAGATGCCGTTTCAAAACATTGTTATGTCTTTCAGAGGGATTTGGACAATGTCTTGGTCAATGGTGGATACAAATTCGATGCAGAAGATTGTGTTTATGTTGACGGGGATTTTGACTTATTCCAT	TTQELSFYSVAQDAVSKHCYVFQRDLDNVLVNGGYKFDAEDCVYVDGDFDLFH	113375.2379	30492
AGCTATTATGATGGTTTTGATGAAGTTGATAATGATGGTTGTATATGGAACGATGATGAAGATTTTAGCCAATGTAATCAAGATGGTGGTGATGATGGTATTGAAAACCGTGATGATGATGATAATCATGCCTATGGTGATGATGTTGATGATGACACA	SYYDGFDEVDNDGCIWNDDEDFSQCNQDGGDDGIENRDDDDNHAYGDDVDDDT	31165.65032	30496
GATTCAGATAGCTTAGACATTGGCACAGAACTGGACGACGATTACGAAGACGACGACGATGATTCCAGCGTGACAAATGTGTTCATAGACATCGATGATTTAGATCCAGACTCTTTTTACTTTCATTACGACAGCGATGGATCTTCCTCTTTGATAAGT	DSDSLDIGTELDDDYEDDDDDSSVTNVFIDIDDLDPDSFYFHYDSDGSSSLIS	39977.17945	30151
CCTCTGTGTGAAACAGAAGGTGATGATGATGATTGCACCAAACCCATGCCTCAGATCGAAATTTACTCGAGAATAGGAAATGCCCTTGATGCATTGCAAGCTTTGCCTGACATGGATGATGAGCTTCTGCTGGATGCTTGTGATCTTTTGGAAGATGAG	PLCETEGDDDDCTKPMPQIEIYSRIGNALDALQALPDMDDELLLDACDLLEDE	78156.6717	11297
AAAAATGATCTCTTCTATGGCTGGGGTGACATAGGAAATTTTGAGGATGTGGACAACATGCTTAGGAGTTGTGATTCAACATTCGGCTTGGATAGTCTTAATAATGAAGGTGACTTAGGGTGGTTCTCTTCTGCCCAGCCAAATGAGGAGACAGCAGGC	KNDLFYGWGDIGNFEDVDNMLRSCDSTFGLDSLNNEGDLGWFSSAQPNEETAG	181674.6151	29919
TATTGCCTTCCTTATTTCTATCAACCCTTTAAGGAAGATGAACTTGAACAGAGTACTGAGGTCCAAATAATGTTCCCCTCTGAACCCCCGGTTGTATGTGAATTTGACTGGGAGTTTGATGAACTTCAGGAATTTGTCGATAAACTGGTTGAAGAGGAA	YCLPYFYQPFKEDELEQSTEVQIMFPSEPPVVCEFDWEFDELQEFVDKLVEEE	103930.5548	11611
GTTGGCTTTGTTGTTGATGGGTTGGCTGTTGATTTAGATGTCGGTTTAGGTGTTGGTTTAACTGTTGGTTTTGTTGATGGTTTAGATGTTGGTTTCGATGATGGTTTAGATGCTGATACAGTTGATGGTTTAGATGTCGGTTTAGATGATGGTTTAGAC	VGFVVDGLAVDLDVGLGVGLTVGFVDGLDVGFDDGLDADTVDGLDVGLDDGLD	65376.60049	47874
GACACCAAGATGAATTATGTTAATCAATCTGATGTACAGAAAACTCAATTTGACGAGGTTTTCCCCTGTGATGATGTTCGTTTTAGTGATAGTATTTTTACTGGCGATGAACTTTTACAGGGTAATGGCCTCTCATGGGTTTTGGAACCTGTTTCAGAT	DTKMNYVNQSDVQKTQFDEVFPCDDVRFSDSIFTGDELLQGNGLSWVLEPVSD	148357.2352	35682
CACTCCGAAAACAGATTCCCAGGTTGGGACTTCGAAACCGAAGAAATTGACCCAGAATTATTGAGATCTTACATCTTTGGTGGCCACGTTTCCCAATACATGGAAGAATTAGCTGACGATGATGAAGAAAGATTCTCTGAATTATTCAAGGGTTACCTA	HSENRFPGWDFETEEIDPELLRSYIFGGHVSQYMEELADDDEERFSELFKGYL	92655.24243	10491
GGTTTAGGAGCTGAGAACAGAGATCGTTCATTGGATGATATTGTGGGAAGAGATCTTCTTACAAAGAGTGATGGATGGATGAATCTCCAAGGTGAATCTGAATGGCTTACTCTTGAGCTTGAAGATTTGATTTTTGATGATGTTTTAGATGAACTGCTT	GLGAENRDRSLDDIVGRDLLTKSDGWMNLQGESEWLTLELEDLIFDDVLDELL	184665.25	36508
TCTTCTAGGATGGATGAACAATCCATGTTTAGCTCCATGGATTTTGATGCTGATTTCCGAAGAAGAAGCTATGATTCAACAGATCTTGGAGAACCTAGTATCATCAATAACTTAACCGAGAGGAACTTTGAGTTTTTGGAAAATTCTGAAGAAGATGAT	SSRMDEQSMFSSMDFDADFRRRSYDSTDLGEPSIINNLTERNFEFLENSEEDD	68606.46842	7572
TTGCAGTGGTTTGAGTCTAGGACGTACAATGAACACATAAGGGATGAAGGTATCGAGCAGTTGTTGTATATTTTCCAAGCTGCTGGTAAAAGAGACAATGACCCTCTTTTTTGGGGAGACGAGCTTGAGTACATGGTTGTAGATTTTGATGATAAGGAG	LQWFESRTYNEHIRDEGIEQLLYIFQAAGKRDNDPLFWGDELEYMVVDFDDKE	64312.42245	17523
ATGTCAGAGGGAAAAGTAGACGAATTTATGGCCATCACTGGCGCTGATGACGCTGCTATTGCCACTCAATTCATCGAAATGGCAGACGGGAACTTGAACACAGCCATATCATTGTTTTTCGAAAATGGTGGGGCTGCTTTACTGAGCAGTAACAACACA	MSEGKVDEFMAITGADDAAIATQFIEMADGNLNTAISLFFENGGAALLSSNNT	23245.32311	26262
GATCGTCGTCATTTCAAGAGAATGCGGTTTCCACCATTTGATGATGAGGAGCCCCCTCTAGACTATGCTGATAACCTGTTGGACGTTGATCCTCTAGAGGCAATTCAGTTGGAGCTAGATGAAGAAGAAGATTCTGCTGTGTACTCTTGGTTTTACGAC	DRRHFKRMRFPPFDDEEPPLDYADNLLDVDPLEAIQLELDEEEDSAVYSWFYD	94887.43439	17147
ATGGATATCAAGGCACTTCTTTCAGAGTTTGGAGACTTTGGTGACTTCTTTGAGAACGATGCTTTACCTTTCGGGGAGCCACCGGGAACTGCAGAGTCGCATGTGCTCGTTTTTCCTCCAGATTCTGCTGATGTAGGTTCCAGTCCCGTGGATATGATG	MDIKALLSEFGDFGDFFENDALPFGEPPGTAESHVLVFPPDSADVGSSPVDMM	87539.54473	19247
GAGCCAAGGATCTCATTCTCAAGCGGTTTCGCAGCGACTAAGCACGAAATGATCAAGTACAAGGAGGCACCAGTGTCGTCAGATGATTTTGAGTTCGGAGTCGAGAACTTCTCTATGACCACAGCAGATGAAATATTCTTCGATGGCATGATCTTGCCT	EPRISFSSGFAATKHEMIKYKEAPVSSDDFEFGVENFSMTTADEIFFDGMILP	104352.4759	16498
ACTTGGAACGGTAATAATGGCGCTGGTGAAAGCTCTGGAGGGTTCTTGAATGGTTTGGGAGATTTCGAAGGGTTTATTCAAGAACTTGGTGAATTTCCTTATTTGCCCTTGTCCTCCATTGATGCTTCTGCTTCTTCTAACTCCTCTTCTTCCTCTCAT	TWNGNNGAGESSGGFLNGLGDFEGFIQELGEFPYLPLSSIDASASSNSSSSSH	115002.6541	35177
GAGAAGAGATCTGCCTATGATCGGTTCGGCGAGGCTGGTTTAGAAGGTGATTTTAATGGATCACAGGATACTTCACCAGGGGTGGATCCATTTGACTTGTACAGTGCATTCTTTGGAGGTTCTGATGGATTCTTTGGGGGAATGGGTGAATCAGGAGGG	EKRSAYDRFGEAGLEGDFNGSQDTSPGVDPFDLYSAFFGGSDGFFGGMGESGG	111787.6096	20905
AGCGGATCGGAAGAATCAAGCGATGAAGAAAACCTTGTGGATTCTCTAATGTCTGAAATGATTAATGAGTGGTATGATGAGATGTATGATGATTTAACAGACGGACTCGATGATATTCTTGCTGCTAGAATCCCTTCACTTAGCGCTCTACGAACCAGC	SGSEESSDEENLVDSLMSEMINEWYDEMYDDLTDGLDDILAARIPSLSALRTS	97248.55585	13205
CACGTTGTGCTTTCGGAGGAACAAGGATGGCTCTTTATCGGGATATATGATGGGTTTAGTGGACCGGATGCTCCAGATTTCGTAATGAGTCATCTTTATAAAGCTATTGACAAGGAATTGGAAGGTCTTCTTTGGGATTATGAAGAGCCATCTGAAGAT	HVVLSEEQGWLFIGIYDGFSGPDAPDFVMSHLYKAIDKELEGLLWDYEEPSED	29808.02392	45163
AGCCTCAACGGAATCTCTGGTGAGTTTAACACCTTGAACTTTTCAACACCTCTGGACACAAATGAGGAGGATACTGGTTTTTTACCGACCAACGATGTGCTTGAAGAAAGTATCTGGGATGATAGTAGAAATCCTCTTGGTGCAACTGGCATGAGCCAA	SLNGISGEFNTLNFSTPLDTNEEDTGFLPTNDVLEESIWDDSRNPLGATGMSQ	72865.38229	7581
TTCAACGGCTCCTCACGCGCCGCCGTTTCTTCGATTCCGGTACTCGATCTTCCACTTGTTGATGATAGAGATGTCTACTTCGATGTTCGGAGTCAAGGTTTTGACTACCGTGAAGTCTTCGGAGGGTTTAACGATCTCGATTTAGCTCCGTCGTATGAA	FNGSSRAAVSSIPVLDLPLVDDRDVYFDVRSQGFDYREVFGGFNDLDLAPSYE	98027.56175	56006
CCTGATCAGAGCATCGAGCTAACAAACGAAGCTATGGACTTTCTGAGTGGAATCTTCCAGTTATATGACCTTGATAATGATGGAGCGTTACAGCCAGCTGAGCTAGATGATTTATTTCAAACAGCTCCAGATAGTCCTTGGCTTGAGGATCCTTATAAA	PDQSIELTNEAMDFLSGIFQLYDLDNDGALQPAELDDLFQTAPDSPWLEDPYK	96248.98314	4191
GATCAACTTGCTAATACTGATACAAGCCCTATAAACCCGAAAAAGCCTCGAGTTGATGAAACCCAAACCATGTCAATAGAGGACACGGTTGAGGCTATTCAAGCGTTACCAGACATGGACGATGAACTTATATTGGATGCTTGTGATCTGCTTGAAGAT	DQLANTDTSPINPKKPRVDETQTMSIEDTVEAIQALPDMDDELILDACDLLED	49726.59769	11866
TCACTAAGCTTGGATGACATTACTGAGTCTGTAGCTAATGATTTTCTAAACATGCTTGAACTTGAGGAGTGTTCTTATGTTTATACCTCAGATGGTGAACCTACATCTCCTCGTGAATCTCTGCTTCGAGAGTTTGAGAAGGAAGCTTTCGCTTCTGGA	SLSLDDITESVANDFLNMLELEECSYVYTSDGEPTSPRESLLREFEKEAFASG	38363.75627	35164
GGTCGATCTCATGATGGTTCTTCTGAATGGACTGAAACGTGGTGGGAGAAAAGTGACTGGACTGGATACAAAGAGTTAGGTGTGGAGAAATCTGGTAAAAATTCTGAGGGTGACTCTTGGTGGGAAACTTGGCAAGAAGTCCTTCATCAAGATGAGTGG	GRSHDGSSEWTETWWEKSDWTGYKELGVEKSGKNSEGDSWWETWQEVLHQDEW	166667.2296	15005
GCCAAAGCTGAAAGTGATGAACATGTCTCACTGGAAGTTCTTAATTCCACAAATTTGTCTGCGGCAGAAGCTATTCCAAATGAGCAAGTCACACTTGACGAATTTGTTGGCATAGATCCGTGTTTGGGAGAAGTTGTTCTTGATGAAGAGGTTTTGCCA	AKAESDEHVSLEVLNSTNLSAAEAIPNEQVTLDEFVGIDPCLGEVVLDEEVLP	66071.35185	6687
GGGGTACAGTTTCAGACAATTAACGAAGCTTACGATATTGTGTTGAAGCAAATTAAAAATCAGATGGAAGGGACGGAGGAATTTGAGCCGTTCGATGTATACGACGAGGGATTGAACGGAATGAATGATCCAGATTGCGACACGTGGGAAGAATGGATG	GVQFQTINEAYDIVLKQIKNQMEGTEEFEPFDVYDEGLNGMNDPDCDTWEEWM	99261.79424	5158
AACGCCACCAAGGCAATAAGCATCGCACCACCTACAATACCCACGGTGAACCCCACAATCAACGAGGTTTTCTCATTTGAATTACTGGAACTAGAACTAGAGGAGGAGGAAGATAAACTACTCAGTTGTGAATCGGACTGTTTCGCACAGTATGTGGAT	NATKAISIAPPTIPTVNPTINEVFSFELLELELEEEEDKLLSCESDCFAQYVD	117868.8103	24326
AGTGATGAGTCTGATCCAGGCTTAGTCGTTGCAATCTATGATTTCCAAGACTTTGAGCACTTAGGTGTGCAATTGCCGGATGAAGAAATGTATTATATTTGTGATGATTATGCAATTGATATCGGGATTTGTGAAGAGGAGAATCGTGATGAGTTTATT	SDESDPGLVVAIYDFQDFEHLGVQLPDEEMYYICDDYAIDIGICEEENRDEFI	54156.81189	23480
TCGTTTTCTCTTTCGTTTGATGAATCTCCGGAGGAAGCTACCGAGTTTCTTTCAGCTGTTGATGAGATTATCTCTTTGCTTGAGGATCTTTCGTCTGAGAATAAGCCTGATATGGTGGATAGAGCTGATAGTGCTTTGCAGATGGCTATGTCTCAGCTT	SFSLSFDESPEEATEFLSAVDEIISLLEDLSSENKPDMVDRADSALQMAMSQL	55528.3956	20426
CAAGACGAAGAGCTTACATACGAGCAATTGGCTGTTTTAGAGACCAATCTGTTCTTAAATGGTATGAGCAGCTTCCACGATCAGCATAGAGATATGAGGCTTGACATTGACAACATGTCGTATGAGGAACTGTTAGCATTAGAGGAGAAAATGGGTACA	QDEELTYEQLAVLETNLFLNGMSSFHDQHRDMRLDIDNMSYEELLALEEKMGT	107955.5845	19146
GATTCTGCAGATGCGAACGTTACCTTTGAGTACACGTTAAGTTTAGATGATATGGTTTTTGAAGCTTTATCAACAATAGATGATGAACATGATGGAACTGGTCGTGATGTCGATGGGATTTTCAAATTTAACAATGACCGGTACGTGATACCGGATAAT	DSADANVTFEYTLSLDDMVFEALSTIDDEHDGTGRDVDGIFKFNNDRYVIPDN	99861.50557	11647
GACACGGACGGGAATAATAATCTTTCTTATACCGAGTTTACAATGCATCCCGAATCAATGCCTGTTGTGAAACCAGAAATGGAGCCAACATTTCCTGTCATGGAATGGGATGCATCTGGCAATAGCAACAACATGAATGAAGGCGAGCTTATGTTTGAC	DTDGNNNLSYTEFTMHPESMPVVKPEMEPTFPVMEWDASGNSNNMNEGELMFD	32575.99127	28463
ATGAACAATCTTGTTGAGGCAAGTGAGTATGATTTTGGAGAAGAGAGTGACCTATTCAAAGCCCCTGAGCCGATTATTGAAGAACCAATGTTAGCTGTTGATCCCCTCTCTCAAGAGCTTGTTGAACTCGGTGATCTCGGGTCGTTGCAGAGTGACCAA	MNNLVEASEYDFGEESDLFKAPEPIIEEPMLAVDPLSQELVELGDLGSLQSDQ	68520.96535	18856
ATAAGCATCGCACCACCTACAATACCCACGGTGAACCCCACAATCAACGAGGTTTTCTCATTTGAATTACTGGAACTAGAACTAGAGGAGGAGGAAGATAAACTACTCAGTTGTGAATCGGACTGTTTCGCACAGTATGTGGATGGGCACTTGTCACAT	ISIAPPTIPTVNPTINEVFSFELLELELEEEEDKLLSCESDCFAQYVDGHLSH	128709.5208	22237
TTGTCATTCTTGAACGATGATTACGAGTTTTTCATCCGTGATGACGATGATTTGGAAATGGAAACCACTTTTGCCAACTCAGACAATGTTTTGAATCCATACACTGGTGAGATGGATGCTAAGAGACATGCTCGTGAGTTTTTAGCGCAATATGGCTAC	LSFLNDDYEFFIRDDDDLEMETTFANSDNVLNPYTGEMDAKRHAREFLAQYGY	91394.87326	25381
AGTTTCAACAAGAGCAAGATCAACGATCAAGATTCGTCTTACAGCTTGTTCCCGGCTATTGAAACCTCCCCTGAGTCTTTTGTGTATAGTTTCTACGAAGAGGATGATGATGATGAGTTCGTTGAATTTTCCAACTTCAAGATCAACACAAAGAACAAA	SFNKSKINDQDSSYSLFPAIETSPESFVYSFYEEDDDDEFVEFSNFKINTKNK	44837.79861	35707
GGCCACAACGACAATCTTCCTCAAGATTCTGTTGAACCTAGCTCTTTTTTCGACGAGTCTTACGAGTTAAACCACCTGTTCTTTGATCAAGAAGACAGTCAAGGCTATCTTCCCGACGAAGATGAAGACTTTGGCTTCAACGATGATGGCTCGATTCGT	GHNDNLPQDSVEPSSFFDESYELNHLFFDQEDSQGYLPDEDEDFGFNDDGSIR	88016.53606	21524
GCATTGGCACGCCAGTTGGATGTAGACATTTTATTGTGGGGTGGTACTCATAACGTTGAAGCTTATACCTTAGAGGGAAAATTTTTCGTTAATCCAGGTAGCTGTACGGGTGCTTTTAATACAGATTGGCCAATTGTCTTTGATGTTGAGGATAGCGAT	ALARQLDVDILLWGGTHNVEAYTLEGKFFVNPGSCTGAFNTDWPIVFDVEDSD	48631.27341	26093
CTTGTATCTGCAAGTTTCAACAAGAGCAAGATCAACGATCAAGATTCGTCTTACAGCTTGTTCCCGGCTATTGAAACCTCCCCTGAGTCTTTTGTGTATAGTTTCTACGAAGAGGATGATGATGATGAGTTCGTTGAATTTTCCAACTTCAAGATCAAC	LVSASFNKSKINDQDSSYSLFPAIETSPESFVYSFYEEDDDDEFVEFSNFKIN	90069.5852	14466
GAGACTTGTGAGTTTGACCAGTCACAAATGGATAAACTCACTTTGATTCTTGATCCTACTGAAGAATTTGTGTGGGATGATGAAAGCTGTAACAAGGTCTATTCTTATTTCCAAGAACTCGTCGATCACTACGAGGGAGCACCATTAACGGAGTACACA	ETCEFDQSQMDKLTLILDPTEEFVWDDESCNKVYSYFQELVDHYEGAPLTEYT	124365.0108	10693
AACTTAGCCACCGATTTCCTGGAAGATTTATCCGACAATAGTGACGATATTGCAATTTACGCCCCAAATCCATTCAAGGAAGCTAATTTTCTTCAAAAGAACGCAACCTCCAGTATTATCGAATCAGAATATCTATTTTTGGTTGATGGTGGTGAAGAT	NLATDFLEDLSDNSDDIAIYAPNPFKEANFLQKNATSSIIESEYLFLVDGGED	103535.1615	7606
TGCTTAAACGCAGAAGAGCTCTCGATGACTTGGAACGGTAATAATGGCGCTGGTGAAAGCTCTGGAGGGTTCTTGAATGGTTTGGGAGATTTCGAAGGGTTTATTCAAGAACTTGGTGAATTTCCTTATTTGCCCTTGTCCTCCATTGATGCTTCTGCT	CLNAEELSMTWNGNNGAGESSGGFLNGLGDFEGFIQELGEFPYLPLSSIDASA	86558.61965	19672
CCCTCGCCCTCCCTTTCAGTTGATGCTGATCCGTTGAGTTTAAACCTGTCAATTTTTAAGCTGGATTCTGGGCCTGACGTTGAAGCGTTGTTCAGCGACAAACCAAATGTCCCGCTAGATACCGTCTTCAACGATTTTTACTTGGACTTCATATCAGTG	PSPSLSVDADPLSLNLSIFKLDSGPDVEALFSDKPNVPLDTVFNDFYLDFISV	49339.72254	46789
GAGTCTAGGACGTACAATGAACACATAAGGGATGAAGGTATCGAGCAGTTGTTGTATATTTTCCAAGCTGCTGGTAAAAGAGACAATGACCCTCTTTTTTGGGGAGACGAGCTTGAGTACATGGTTGTAGATTTTGATGATAAGGAGAGAAATTCTATG	ESRTYNEHIRDEGIEQLLYIFQAAGKRDNDPLFWGDELEYMVVDFDDKERNSM	66702.10494	17152
AATCCAGAAAATCCTGATGAAATTATCGTGGATGAGTTGGATGGTACTTCTCTTGAGCAGTGTAATCGTTGTAGGGAATCGATGATAGAGACTTTGACTGAATACGACGAAGATTTAGTCCAGCACTTCTTAGAGGAGGCAGAAGGCGATTACTCCAAG	NPENPDEIIVDELDGTSLEQCNRCRESMIETLTEYDEDLVQHFLEEAEGDYSK	94311.26149	6430
TCCATGGCCAACAAACACTTCAACGACTACGACTTTGTCTCCGCTGAAAACGCAGACGATGATTTCAAGCTTTCTATTTACTTGCCCTCCGCCATGGACGAGCCTGTAGTATACAACGGTAAGAAAGCCGATATCGCTGACGCTGATGTTTTTGAAAAA	SMANKHFNDYDFVSAENADDDFKLSIYLPSAMDEPVVYNGKKADIADADVFEK	29275.65734	38068
AGTAGTCTATCTCCTTTTCCTATAAGTTCTTCTTCCTTATCTTCTTCTTTCGTTGCTTCTGAATCTGATCCTGAAGATTCTTTATGGAGTGATTTCACTTTCGATTTCTCATTCTTAACATCCGAAGACCACAAGATTAGTCCCAATGATGATAATGAT	SSLSPFPISSSSLSSSFVASESDPEDSLWSDFTFDFSFLTSEDHKISPNDDND	147034.0749	16675
TTTTTCGATAGCTTTGAGCTTATGATTAATGAAACTCAAGATTCTGTTCCAGAAAGTTGTGTGAATCTCTTTGAGGCATTGGATGTGAATGACTATGACATTGTCCAAAATGTCCTGGAGAAGCCTAATATTGCAACTCAAGTTCAAGTAGATCCAGTT	FFDSFELMINETQDSVPESCVNLFEALDVNDYDIVQNVLEKPNIATQVQVDPV	85453.34274	7019
GCATCTGTGAACAATTACCAGGTTGATTGCGGGTCAAGGTCTGCTCGCATTCAACCCAGAATTAATAACGGCATTCACGATGAAGAATCGCTATTTGAAGTCCTGGAACTCTCAGAAGAGGAATTTGAGCTAGACTTCCATAGATTAAAGTCATTCAAT	ASVNNYQVDCGSRSARIQPRINNGIHDEESLFEVLELSEEEFELDFHRLKSFN	48980.17732	25495
TATGGTTCTGCTGCAGAGGATGATGAGGAAATTGTTTCATCTCAAGAATCATGTCTTCCATCTCACCACCCTCAGGTTACAAGGGACGGTCAGTTTGACTTTGATCTTGAAGATATAATGGTCATGGAAGCAATATGGCTTTCGATGCAGGAACCAGGA	YGSAAEDDEEIVSSQESCLPSHHPQVTRDGQFDFDLEDIMVMEAIWLSMQEPG	98741.85226	20746
GACATAAATGACTGCTATGCATATGAACAAGATTGGGATCTTGATTTAGCTTTTGCAGAGAACTTGAGTGATTACTCTGCAAATAATTTTGCTTCAGAGAATGATGATACTTGTGAGGAAGACACAAGTGAAAGCTACGAATCTGAAGAGGACTTTGGT	DINDCYAYEQDWDLDLAFAENLSDYSANNFASENDDTCEEDTSESYESEEDFG	85522.78379	3974
TTGTTCGATGACTCGGGGCTTGACCCAGTGAGTCAAGATCTTGACTCGGTGATGAAGAGTTTCGAGAATGAGTTATCGACAACGACGGCGGCGCTAAGCTCCGGTGAAACTCAGCCGGATCTTGGATACCTTTTCGAAGCTTCTGATGACGAGCTGGGT	LFDDSGLDPVSQDLDSVMKSFENELSTTTAALSSGETQPDLGYLFEASDDELG	71546.23119	30005
ATGGAAAAGTTAGGATATAAACTCTACTATCCAACAGCACCCAATGAATTTCCCCCAGCTGATGTTCCTGATTTCTTGGGTGAGGTAATTGCTGATGCACCTGGGGATGGTGAGAATACCGGTGTGCTTGCGTGGCTAGAGAATGACCCTTCCACCGGT	MEKLGYKLYYPTAPNEFPPADVPDFLGEVIADAPGDGENTGVLAWLENDPSTG	63658.88673	15896
TACATATTTGAGGACAACAATGATGAACTAGTAGATTCAAGTGATGCTGCTTTGACAGCAGGAATAGATAAGGTCGGAGATGAACTTGAAAATGTCATAATTGTCCAATTGGATGAATCGGGATCTCTTGAGGATATCACACTAATCAGCGACCAATAT	YIFEDNNDELVDSSDAALTAGIDKVGDELENVIIVQLDESGSLEDITLISDQY	41966.99786	13638
GGAGAAGAAGACGATGATCTAACTGGAAACCCAAAAGACAACGCGTTGAACACAACTGAAACCAACTTTCAAATGGAGAGTCCACTGGATTTCTTCGACTTCAACACCTCACAGAAAGCTGAAGAAGCTTTTGCTGAACAGCCACCCGAATGGGTCGGG	GEEDDDLTGNPKDNALNTTETNFQMESPLDFFDFNTSQKAEEAFAEQPPEWVG	90947.38075	4397
GCTGGTGGAGGAAACTGGTTGTCTGTAAGTCACGGAATAGCAGACGATGCATCTGACTTGATTTTTGGCTTTGGCGATGGCTTAGGTGCTCTCAATGAACATTCAAATGAGTATTGGGACTCTGATGAATATGACGACGATGATGATGTTGGTTACATT	AGGGNWLSVSHGIADDASDLIFGFGDGLGALNEHSNEYWDSDEYDDDDDVGYI	75390.81492	27354
GAAGATCCTGAGACCAAGGAATTGGAGATGGACGACTGGTTGTTTGATTTTGCTCATCTGTTCCGTACTCATGTCGGTATTGACCCTGATGCTCATATTGATTTACATGAGTTGGGAATGGAGCTTTGCTCAGAGGCGCTTGAAGAAACTGTGACAAGC	EDPETKELEMDDWLFDFAHLFRTHVGIDPDAHIDLHELGMELCSEALEETVTS	67954.6182	21021
CCTACTTGGGAGAAAGAACTTGAAGAACAAGACGAGTGGGAGATTTGGTCGTCACGCAGTGACACTGATGACTTCGTGCCTCCTTTTATGGGGGACGAATATGAAGATCCGGATGAAGTAAAGGAGGAGGAGATATGTTTAGTGTTCCCGGTTTTGACA	PTWEKELEEQDEWEIWSSRSDTDDFVPPFMGDEYEDPDEVKEEEICLVFPVLT	66583.25612	16043
AATTCTCCTGTCTCTTTGGAGCTGTTCTCTGGTTTTCCAGAATTTGGCCTCTCTGGTTCCTTATTGAGTCATGACAGTTTTCGCAGTTATAATTTAGATGGGATCTCCGAGATTCTGCCAGAACTTGATAGGATCGAACAAGATATCGAACTTAATTAT	NSPVSLELFSGFPEFGLSGSLLSHDSFRSYNLDGISEILPELDRIEQDIELNY	132820.5745	12816
CTCTCGGCTCGAGCCTCCCTAGAGCGGTTCGAGTGCGGTTCTTGGACATCTTCGGCTATGATTTACGATGACAATGCCGATCTTGGTGGCCATTTCTTCGACTTGCCTTCCGAATTGATCAAAGGTGGGCCGGGAGGGAACGATCAAGACGATCCTGTT	LSARASLERFECGSWTSSAMIYDDNADLGGHFFDLPSELIKGGPGGNDQDDPV	74943.27481	21688
TCTTCCTCCGTTGACAAGCAACAATCTGACCCATTACCGGAAATCCAAGATCCAGTTGTGGATTTCGAGTTTTGCCTTGAGGATCCGGTCACAATGCTCTCTGCCGATGAGCTCTTCTCCGACGGAAAGCTCGTACCTTTGAAGTTCTCTGGCCCTAAG	SSSVDKQQSDPLPEIQDPVVDFEFCLEDPVTMLSADELFSDGKLVPLKFSGPK	84686.2614	28640
AACTTCTATGAAACCCCTGCTCCTTCCTGGGGTGAAGAGTTTGAAGAGGAGGATAATTGGTCGTCAAGAAGCAACAATAATCAAGTCGTGGCTCCTACTTGGGAGAAAGAACTTGAAGAACAAGACGAGTGGGAGATTTGGTCGTCACGCAGTGACACT	NFYETPAPSWGEEFEEEDNWSSRSNNNQVVAPTWEKELEEQDEWEIWSSRSDT	57469.37594	19890
CAAGATTGTGAAGGCGCTAGAGAAAAAGAAGTAGCCTCCTCTGTGCTTGATGACGTTCATGAGTCAGTAAATGCTGATGCTTTCTTTTTTCAGCTTTTTGATGACTTGACCTTGGATACAAATCCTGTTGGGAGCTGTAAATCTGAGGAACAAGAATCA	QDCEGAREKEVASSVLDDVHESVNADAFFFQLFDDLTLDTNPVGSCKSEEQES	33288.34185	22929
GAGGCGTTGGTCGAAGGTGGCGAAGTGGAGATGAAGTCGGATGACATGATGTTAAGATTGGTAGCGGATGCAGAGGAATTGGAGGCCGAGGTGAAAGCTTTTGGTATCACCGATCTTATGGACGGCGACTTCGATGTTCGTACTTTATTTGCCGAGCTG	EALVEGGEVEMKSDDMMLRLVADAEELEAEVKAFGITDLMDGDFDVRTLFAEL	115367.5647	101943
GATATTTTGAAAAATCAAGAACTAGATGATGGTTCACTGGACGATCTACTTTCTCAGATAATTCCTAAGATCACTAACTTTAACAGTGGTGAAATTGATGACGCAAAAAAAGAAGAGTTATTGAAACTCAACTTCATTGACCCGTATTCCTTCGAGGAT	DILKNQELDDGSLDDLLSQIIPKITNFNSGEIDDAKKEELLKLNFIDPYSFED	97832.15597	19939
AGCACAAACACTTATGGTGAAATTACGTTCCAGACCACAAATGAGTCACAAGATTTACTTGAATCATTCAACCTAAAGGAGGCAGAGGCTTTATTTACTTCGTCCATGTTTTTCAAGGATATGCCAAATTTTTTCTTTGACCCCGTTCCTGGGACTGAT	STNTYGEITFQTTNESQDLLESFNLKEAEALFTSSMFFKDMPNFFFDPVPGTD	154496.7661	15053
ACCATACAGACTTATACTGCGAAGAACCCAGAGTCCATTTTAAAGAAGGCATATTTGGAATCATTCACTATTGATTTAGATTATGCTGAATTTCTAGACGACGCATTAGATGAAAATTGGGAATTACGCCAAGAGTTGGAGAATGAAAGCCAAGATAAA	TIQTYTAKNPESILKKAYLESFTIDLDYAEFLDDALDENWELRQELENESQDK	61958.14133	8785
TTGCTTGGGGATTGTGACACACAACCTGTTGATGACAATGCTTTGATTAATGATCAGTATATGGAGACTCAGGTCATGGATACTGAATGTGATAATGAAGAATTTCTTCTTTGTAATGAAACTCAAGCAGTTGATTTGGGATTTGAAACCGGAGAAGAA	LLGDCDTQPVDDNALINDQYMETQVMDTECDNEEFLLCNETQAVDLGFETGEE	32629.24513	21176
CTTCCAGAATCATTTGATTTTGATGATATGGAAGATTTCTTTGACACTGATGCTGCTGAGTTTGATCAAGGATTCGATGGAAGAATGTATTACCAAGCACCTTCCGAATTTGGCTTTGGAAAGAATGGTGAGATGGTTAAGAAATCAAGTGGAAACAGG	LPESFDFDDMEDFFDTDAAEFDQGFDGRMYYQAPSEFGFGKNGEMVKKSSGNR	81839.66727	12828
ATCGATCTGGAAGTACAAATCGCATATGATAATGGTCTGGCCAATAATGTATTCTTTCCCTTTGACATCATGAATGATACTTCCATTGATGTTGCAAAGGAGATGGTAAAAGAACTCGAAATTATAGATTGGGAGCCAGTCGAGATTGCTAAAATGATT	IDLEVQIAYDNGLANNVFFPFDIMNDTSIDVAKEMVKELEIIDWEPVEIAKMI	118351.6865	7803
TTGAATGACGATGAATATGATCTAATGAACGAGGTATTTCCTACTCTAAAGGCGCAGTTACAGGATTACCAAGGCTGGGATAATCTTTCACTTAAGCTAGCTTTGTTTGACAACAATTTCGATTTGGAAAGCACGCTGGCGGAATTGAAGAAAACTTTG	LNDDEYDLMNEVFPTLKAQLQDYQGWDNLSLKLALFDNNFDLESTLAELKKTL	74523.56523	5065
GAGGACCCGAACGCTACTGAATACTCAAGCTCATTTTCCGACACTGCATCTGAGAATGCTGAAATGTTGCTTGATGGACTAACCGGAGAAGCTGAGGTCGAATCTCATTATTGGGATGAAACCGATCTAGGTCCTGCTTATGATTCTTTTAGCAGCATT	EDPNATEYSSSFSDTASENAEMLLDGLTGEAEVESHYWDETDLGPAYDSFSSI	29179.65812	71596
ACAGAATCAGCAACACTCGATTGGGAGCTCGAGTACATAACCGAGATCCTCAACTCTGGGCAGCTCATGTTTCAAGACTTCGCCTCAGGGACAACCACTAATGAATCATTACTACCCTCCAGCCTCTTTGATGAAATGGAACGCTCTCGAGGAGCTGCA	TESATLDWELEYITEILNSGQLMFQDFASGTTTNESLLPSSLFDEMERSRGAA	119934.469	41758
ATTACTGATGATATAATGGAAAAACACGAATGTGAACCATTGGTCAATGATGAAAATTTTGTTTTCTTTGATAACAATTGGTCCAATACGAGAAAAGAAGCACATATGGAGTGGGCTATTCAAATCGAAGAAGAAGAGTGTAACGTACACTACATGGAT	ITDDIMEKHECEPLVNDENFVFFDNNWSNTRKEAHMEWAIQIEEEECNVHYMD	70571.57457	13350
ACACTGGATGAGTCAGAGCCTCTTGACCTATCTCACCTGCAGATACCAGACGGTTTAGGTGGTCCAGATGATTTCGATACACAAGCAGGAGATCTAAGCTCATGGTTGAACATCGATGATGATGCATTACCAGATACTGATGATCTCCTTGGACTTCAA	TLDESEPLDLSHLQIPDGLGGPDDFDTQAGDLSSWLNIDDDALPDTDDLLGLQ	131348.9883	30156
GGCTTTGTTGTTGATGGGTTGGCTGTTGATTTAGATGTCGGTTTAGGTGTTGGTTTAACTGTTGGTTTTGTTGATGGTTTAGATGTTGGTTTCGATGATGGTTTAGATGCTGATACAGTTGATGGTTTAGATGTCGGTTTAGATGATGGTTTAGACGTC	GFVVDGLAVDLDVGLGVGLTVGFVDGLDVGFDDGLDADTVDGLDVGLDDGLDV	90084.28483	37781
GAAAAGAATGACGTGGAGATAACCATGCTCAAGGAGCTCGAGGAAATGGGTTTCAAGGAGATAGATTTGAACAAGGAGATCTTGAGGGATAACGAGTACAACCTGGAGCAGTCTGTTGATGCTCTTTGTGGAGTTAGCGAGTGGGATCCAATCCTAGAG	EKNDVEITMLKELEEMGFKEIDLNKEILRDNEYNLEQSVDALCGVSEWDPILE	81805.72295	10895
ATACGATCTCATTTAAAGGAAAATTATACCGAAGCTGGTGTAACATCTGCAACAACGGCTCAAAGGGCAGCCTTTGAGGCAGCTATGTTTGGAGATATTAATAACTCAGAATTAGATGATGATATTTTAGGTCCAGAAACTGAGGTTCTCAGTGGAATT	IRSHLKENYTEAGVTSATTAQRAAFEAAMFGDINNSELDDDILGPETEVLSGI	17209.20524	21705
TATGAGGATGATGATGAGTCTCGTTATCCTCCAATTTTAGAAAACGATGGATTTAGCCAGCACATAGACAATGAATGGTTTGGAGTCAATAATTACAGTGCGGATTGGGAGCGAGATTCACCAGCCACGATCCCGTTGTTAGAATGCGAACCGGATCTC	YEDDDESRYPPILENDGFSQHIDNEWFGVNNYSADWERDSPATIPLLECEPDL	89757.43939	17454
TTGAGGTCCATGGAATTGACAGCCAACGAAAGACGTGACGCTGCTAAGCAATTGTCTATTTGGGGGTTGGAAAACGATGACGATGTTTCCGACATCACTGATAAATTAGGTGTCTTGATCTATGAAGTTAGTGAATTAGACGACCAATTTATCGATCGT	LRSMELTANERRDAAKQLSIWGLENDDDVSDITDKLGVLIYEVSELDDQFIDR	60366.50492	12044
TCGAACTCGGGTTTGACGTCTTTCCCAGACAATCAAGAAATAGACTTTTTAGATCTCTTTAGTCCAACTTTCAAATTCAACTTTGCATCTACTACCACTGATTGGCAACCCATTGTGGCTGGACCTGACGAATGCGACGAATCAGTCTCAGATCTTTTG	SNSGLTSFPDNQEIDFLDLFSPTFKFNFASTTTDWQPIVAGPDECDESVSDLL	153595.3802	19137
GCTGTTCCTCAGCAAGGATTTGAAGATGCTTCTGAATACTTTACAGCAATATTCGGTGGTGATGGCTTCAAAGATTGGATTGGAGAATTTTCTTTGTTCAAAGAGCTAAACGAGGCAACAGAAATGTTTGGAAAGGAAGATGAGGAGGGTACAGCAGCC	AVPQQGFEDASEYFTAIFGGDGFKDWIGEFSLFKELNEATEMFGKEDEEGTAA	178666.3653	21053
CAGAAACGGCGACTCGGCGCCTTAGGCAAAGAATGGCGACCATCTTCTTTGAAGCTTGCTGTCGGGCCAGATATCACTTTAGATCGAGATTACCAAATGCCACCTCTGGCAGATCTAGACTTAGCCGAACCGTTGCCAGAGTTTATAGATGTAATGGAG	QKRRLGALGKEWRPSSLKLAVGPDITLDRDYQMPPLADLDLAEPLPEFIDVME	52550.55799	25433
GCCGTGCTCTCGGCTCGAGCCTCCCTAGAGCGGTTCGAGTGCGGTTCTTGGACATCTTCGGCTATGATTTACGATGACAATGCCGATCTTGGTGGCCATTTCTTCGACTTGCCTTCCGAATTGATCAAAGGTGGGCCGGGAGGGAACGATCAAGACGAT	AVLSARASLERFECGSWTSSAMIYDDNADLGGHFFDLPSELIKGGPGGNDQDD	47630.64773	61722
GATCAAATCATCAATGGTTACGAAAATTATGAGGAAGAACTAGAAGAGGACGAAGAACAAAATTACCAACCATTTGACATGTCAGCAGAAAGATCTGATTTTGAGTCAATGCTTGATGACTTTTTGGACAATTACGAACTGGAGAGTGGTGGCCGTAAA	DQIINGYENYEEELEEDEEQNYQPFDMSAERSDFESMLDDFLDNYELESGGRK	87281.32682	6747
CATTACGACTTGTATGGTGATGATAATGGTGCCGCTAGCAGCGGTGGCGCTAATGGCTTTGGAGATGAAGATTTTATGAACTTCTTTAACAATTTCTTCAATAATGGAAGTCACGATGGAAATAATTTCCCTGGCGAGTATGATGCGTACGAAGAGGGC	HYDLYGDDNGAASSGGANGFGDEDFMNFFNNFFNNGSHDGNNFPGEYDAYEEG	124629.9102	20432
TCGGAGGACTTTGCTGCTACAGATTATATGAAGTTGCTAGAGTTGGATAACTTGGAAGAAGAAAATTATTACCAGATGGCTAGAGAATCGCTTCTGTCCCCTGATCTTCCTCAGGTAGATTTTTTGGGTTGTGAGATCATGAATGAGGACAAAAATCCT	SEDFAATDYMKLLELDNLEEENYYQMARESLLSPDLPQVDFLGCEIMNEDKNP	135060.2744	9703
TTTGATCTTGGGGTTCTGGAGGATTTTCATGGGGGAAATGTTAAGCCGCATGAAGATATTACACTTAAAGATGGAAGTCAGGAAACAGAGCGCATGGACATGTATTCGATGGAAAGGTTTGACATGGAAGAGGACCTTCTGTTTACGTTTCATGAGACT	FDLGVLEDFHGGNVKPHEDITLKDGSQETERMDMYSMERFDMEEDLLFTFHET	113260.3922	8155
GGACCAGAACAGTGGGCTGATGAGTTTGCTTCCGGGAGAGGACAGCAAGAAACAGCCGAGGACCAATGGGTTAATGAGTTTTCAAAGTTGAATGTTGATGACTGGATAGATGAATTTGCTGAAGGTCCCGTGGGTGATAGTTCAGCTGATGCATGGGCA	GPEQWADEFASGRGQQETAEDQWVNEFSKLNVDDWIDEFAEGPVGDSSADAWA	23774.35951	88432
CAATACTACGAAGCTGTTATAACTGACTACAACCCTGTTGAGGGGCGTCATGCTTTAGTGTATGATATTAACTCTGCGAATGAAACCTGGGAATGGGTAAATCTTAAAGAGATATCTCCGGGAGATATCAGATGGGAAGGTGAAGATCCTGGGATTTCT	QYYEAVITDYNPVEGRHALVYDINSANETWEWVNLKEISPGDIRWEGEDPGIS	86144.18466	4666
GATCCGCTTCAAAGAGACGTTCTTGGAGCTAGTAGGGTGGCGAGCGCACCAAGCCCTGCTCGATTTGGTAAGGGGAAGAACCTTGATGCCATACTTAATGCGGAGTTTGGTGGGTTTGACCCGATGGATGATCGCGACTTTGGAGGTTTTAATGATTTC	DPLQRDVLGASRVASAPSPARFGKGKNLDAILNAEFGGFDPMDDRDFGGFNDF	21073.8331	81016
GTTTTGAATCATGCAGAGGATCACGTTACTACTCCAGACTTAGGAGAGTCGCATCTTGGCGGTGAAGAGTTTTTGAAGCAATTCGAAGTGACTGATTATAAAGCTGATATAGATTGGGATGATATCATTCCAGAAGAAGAACTAAAAAAACTCCAAGAT	VLNHAEDHVTTPDLGESHLGGEEFLKQFEVTDYKADIDWDDIIPEEELKKLQD	63107.32509	15167
GTTAGATCTGGCGAAATTAATAACTTTTGTAAGGATATCAGTGAAACAAATGATGAAGAAGATGATGATGAAATTAGTGAAGATCATGATGATGGAGAGATAATTTTCCAAGTAGATTCAATCGACGATTTTTCAATGGATTTCGAGATATTTCCTTCA	VRSGEINNFCKDISETNDEEDDDEISEDHDDGEIIFQVDSIDDFSMDFEIFPS	40627.10718	12690
GCCAATGTGGCAGCTAACAACTACTTTGATGATGAGGATGATGATGATGTTGATGGTGATTACGACTATGATGACTTCTTCCACCCGCATTTTGGACATGCTATGAATGATCGTAATCCTGAAGAGCCCTTCGACCCCTTCTTCGACTTGCCAGATGGT	ANVAANNYFDDEDDDDVDGDYDYDDFFHPHFGHAMNDRNPEEPFDPFFDLPDG	90429.23337	27477
CGGCTTAGAGTGATGCCTGATGATGAAGTTGCGCTTTTGGAGTTTGGAGACTTCCTTGGTGGTTCTGGAAATAATCACATTGATCATCATCGAGATATGCGATTGGACATCGAGGAAATGTCTTACGAGGAGCTTCTTGCTTTGAGTGAGCGAATTGGA	RLRVMPDDEVALLEFGDFLGGSGNNHIDHHRDMRLDIEEMSYEELLALSERIG	119239.0565	18948
AGCTTCGAGTCATCAATGGATTCACAATTTAGCTATGCTCATTCAAATAAAAGTAGCATTTCATTCGAATCTATTCAAACCACGGAAAGACTTCTTGACAAATTAGACCTCAGCTTGGAAGATGAACTGATTCTGCAAGAAGCTTTATTAGAAGAAGAA	SFESSMDSQFSYAHSNKSSISFESIQTTERLLDKLDLSLEDELILQEALLEEE	40098.57663	14335
GATGGGCAGAGTTTAGATTTGGGAAAGGATCTCGAACAAGTTATGATGGATAATTTAGACTGCACTGATATTTTTGATTCCGACATCGCTTCTCAGAAACACCTAACATTGGAATCTTTATTTAACGATGAACACAACACCGATTCGAGCACACTTTTG	DGQSLDLGKDLEQVMMDNLDCTDIFDSDIASQKHLTLESLFNDEHNTDSSTLL	84455.31371	4989
ATAAATGATTGGGAGGATTGCTGCTCAGATTACTTCTCAGATGGGTCTGATTACTTGGCTTGGGAGTTTTTTGAAGATGGTGTAATGGGAGAGTTCTATGAGGATGAGTTTGAGCATGGTTGGGACGATAATTTTTATGCGGAAAACGCAGTTTTAGAC	INDWEDCCSDYFSDGSDYLAWEFFEDGVMGEFYEDEFEHGWDDNFYAENAVLD	145769.0644	15155
GGGCCATACACTAACTTTGCAGGCCATGATGCGTCGCGTGGTCTTGCATTGAACTCCTTCGATCTGGACGTTATTAAAGATTGGGATCAGCCTATCGATCCCTTAGATGATCTGACAAAAGAACAGATTGACGCACTGGATGAGTGGCAAGAGCATTTT	GPYTNFAGHDASRGLALNSFDLDVIKDWDQPIDPLDDLTKEQIDALDEWQEHF	114851.7749	35844
CAGGCTGTTGAGGCGTTTGGTGATTCCCTTAACGTTCCTGGCCAATTGGAGAAAGACATCTTATTATCTGACATGTCAGCATTCAAAGCGGCAAACCCAGATGCAGTGTTTGAGGACTTTATCAGATGGCATTCACCTGGAGATTGGGAGAGCTTTGAA	QAVEAFGDSLNVPGQLEKDILLSDMSAFKAANPDAVFEDFIRWHSPGDWESFE	88765.57715	14463
ATGGATGATAGTACAGAGAAAGAAAACTTTTTGGAAGTTAAATCTAGTTATAAAGCCGCCAAAATATCAATGACGTCACTAAGCTTGGATGACATTACTGAGTCTGTAGCTAATGATTTTCTAAACATGCTTGAACTTGAGGAGTGTTCTTATGTTTAT	MDDSTEKENFLEVKSSYKAAKISMTSLSLDDITESVANDFLNMLELEECSYVY	37324.30846	12764
GAGAAACTAAGAGAACCCGAGCATTGTGATCAAGAGTTCTGCTTAAACGCAGAAGAGCTCTCGATGACTTGGAACGGTAATAATGGCGCTGGTGAAAGCTCTGGAGGGTTCTTGAATGGTTTGGGAGATTTCGAAGGGTTTATTCAAGAACTTGGTGAA	EKLREPEHCDQEFCLNAEELSMTWNGNNGAGESSGGFLNGLGDFEGFIQELGE	104149.3913	14672
AAGACAAGAGTAGCGAAAGATGGATCTAAATGGCAGCTGGTGTTTTCCGATGAATTTAATGCTGAAGGTAGGACCTTTTACGATGGCGATGACCAGTTTTGGACAGCTCCTGACATCCACTACGACGCTACGAAAGATCTTGAATGGTACTCACCAGAT	KTRVAKDGSKWQLVFSDEFNAEGRTFYDGDDQFWTAPDIHYDATKDLEWYSPD	59717.95882	25845
GGTTGGGATTGGGATGCTGATGATGATGATGATGACAGAGAAGTTGGCATGGATATCAAGGCACTTCTTTCAGAGTTTGGAGACTTTGGTGACTTCTTTGAGAACGATGCTTTACCTTTCGGGGAGCCACCGGGAACTGCAGAGTCGCATGTGCTCGTT	GWDWDADDDDDDREVGMDIKALLSEFGDFGDFFENDALPFGEPPGTAESHVLV	151988.6944	45493
GAGATTCCAGACAATGGTCTTCTTTGTGATTTACTTTGGTCTGATCCTGATCAGAAGAATGAAGGGTGGACTGATAGCGATCGAGGTATCTCCTGCACGTTTGGAGCCGATGTAGTCGCTGACTTTTTGGATAAGAATGATCTCGATCTCATTTGCAGA	EIPDNGLLCDLLWSDPDQKNEGWTDSDRGISCTFGADVVADFLDKNDLDLICR	81570.31421	15508
GCTTGTAAAACCGAACCTGTATCCCAAACTTTCAAAGCTGAAACAATTGATTGTGAAATTGAACCATTTAATTATTTCTTTGAACCGCCTGATTCCCAAACTAATGAGGACATGTCCGATAGCTCATATGACTTATCGCTACAAGATTTTAACTATTGG	ACKTEPVSQTFKAETIDCEIEPFNYFFEPPDSQTNEDMSDSSYDLSLQDFNYW	118018.946	5002
ATTGGCATGGCACCATCATACTCGGAAGAAGCTTGGCAGCATGTAAATGAACAAAAGTCAGCTAATCCATTTGATCTCCCCTATGATTCTGAGTTCGACTCAAATGACATGTTCTTGGACATGAGTTCGTTACAAGGGGCACTGCCCGATATCCAGACA	IGMAPSYSEEAWQHVNEQKSANPFDLPYDSEFDSNDMFLDMSSLQGALPDIQT	48354.14354	28326
GAGCCGGTCAATGGAAATTTTACTTCAGATGTGGGTATGGTAAATGGTCCTTTCACCCAGAGTGGCACTTCTCAAGCTGGCTATAATGAGTTTGAATTGGATGACTTGTTGAATCCTGATCAGATGCCCTTCTCCTTCACAAGCTTGCTGAGTGGTGGG	EPVNGNFTSDVGMVNGPFTQSGTSQAGYNEFELDDLLNPDQMPFSFTSLLSGG	168121.4726	31135
AAGGAAAATATTCTGCCAAAAGAACCTGCTGCTGCATATCTGGCTTTGGCTGAAGGTATTCCTGACCAAAAAGTATTCTTGGATGATGCCGCACTTTTGTTATTTGCAGAAGCTATTTTCGATCAAAAGTTTTCACCAGAAGTTCCGGATTCCACGTAT	KENILPKEPAAAYLALAEGIPDQKVFLDDAALLLFAEAIFDQKFSPEVPDSTY	132048.6319	18236
AAGATGAGGAAGAATGAGTTTTTCAACATGGATGATAAGAAGTGGGATCACATGATTAGAGAAGGTATCCAACATGGGTGTCTTACTGATACTAAAGAATGCGAGGAGATTCTTGAGGATATGCTCAAATGGGACCAGCTTCTTCCTGATGACTTGAAG	KMRKNEFFNMDDKKWDHMIREGIQHGCLTDTKECEEILEDMLKWDQLLPDDLK	99499.19601	13396
AATCTTCAGTTAAGTTCTGCAACTTTTGGCGTTCCTGATGATGATCGTCTCAAAGAAGAAACGGAGATGGTTGTATTCGATGATCAGATCTTGGCGATTTTTGAGAGTAACGACAAACCTACAGGAAACTTGGAAGATCAAGAGATAGATCTTGATCAA	NLQLSSATFGVPDDDRLKEETEMVVFDDQILAIFESNDKPTGNLEDQEIDLDQ	89139.4921	8918
GACATGTCTTTCACGGAACACACGCCTCCGTCTGTGTTACCTACATTACCATCGGACGTGGACGAAACTCATTTGTTTCATGAACTCGATCTTTCGATCAGTAACTACGACTCCAAAGATGAGTTCGAGACACTGTCTTTCGTTGAAGACGGTTTCACC	DMSFTEHTPPSVLPTLPSDVDETHLFHELDLSISNYDSKDEFETLSFVEDGFT	105981.7157	39154
GGTTATATCACCATTGACGAGCTTCAACAAGCCTGCACAGAGTTTGGTCTCTGTGACACTCCTCTTGATGACATGATCAAAGAGATTGATCTTGATAATGACGGGAAGATTGATTTCTCAGAGTTTACTGCTATGATGAAGAAAGGAGATGGTGTTGGG	GYITIDELQQACTEFGLCDTPLDDMIKEIDLDNDGKIDFSEFTAMMKKGDGVG	77482.19347	24101
GGTAAGAACCAAGAAATCATTAAAGACATAAGGTCATCTATATCAGATATTTCTGCATCCTTGAAGTCTACTATGACAGGATCGAATATGATATCCAATCAAGAATTTGAAAGATGGGAATTTGGCATAGGGTTAGAAGATGGTGTTCGTGAATTTTTG	GKNQEIIKDIRSSISDISASLKSTMTGSNMISNQEFERWEFGIGLEDGVREFL	54652.44971	11191
CCTTTGCTTTATGTTCTTCAAGTTGATGTGCAATATCTTACGGAAGTGAGGTCAAACTATGAAGATCAGTTTGTTGATTTGTTTGACGAATTAGCGTTTCAAGAACGCGATTCTGGAGCTTATGATTTCGATATAAAAAAGGTTTTGGATGATTCCATG	PLLYVLQVDVQYLTEVRSNYEDQFVDLFDELAFQERDSGAYDFDIKKVLDDSM	39500.30354	13554
AAGCTGAGATTTGAGGAATTTTATCCATGGGTTATGGAAGATTTTGATGGGTACAATACATGGGTGGGTTCTTATGAAGCAGGTAACTCAGATTCTTATGTCTTGTTAAGTGTAGAAGATGATGGAAGTTTTACCATGATTCCTGCTGATAAGGTTTAT	KLRFEEFYPWVMEDFDGYNTWVGSYEAGNSDSYVLLSVEDDGSFTMIPADKVY	63739.30938	34505
AATGGAGAAGGAATGATGTATAGTCAGATGAGTATGAGGACTAGTGAAGAAGAAGAAGAGTCTAAAAGATCAAAGGCTTTCTATGGTGCTTCTTCACTTCACGATTTCGAAGGCATCGAACAGATGGATGATATGTTCTTAAGTTCAATTTTGGAGGAT	NGEGMMYSQMSMRTSEEEEESKRSKAFYGASSLHDFEGIEQMDDMFLSSILED	71633.83446	9099
CAACGAGACCTGGATGTTCATGATAGAAACAAAGATGGTTTTATTTCTTTCTCTGAATATGAACCACCGTCTTGGGTCCGTAAGTCGGATAATAATTCGTTTGGCTATGATATGGGCTGGTGGAAGGAGGAGCATTTTAATGCATCAGATGCAAATGGT	QRDLDVHDRNKDGFISFSEYEPPSWVRKSDNNSFGYDMGWWKEEHFNASDANG	52886.57371	16893
GATGGGAATAGATACGACGGATTTTGGGATGACGGTTTTCCTAGAGGAAACGGTACTTTCAAATGGGCTGATGGGAGTTTCTACGTTGGTCATTGGTCTAATGATCCGGAAGAGATGAACGGTACTTATTATCCATCAGGAGACGACGGGAGTCCTGAA	DGNRYDGFWDDGFPRGNGTFKWADGSFYVGHWSNDPEEMNGTYYPSGDDGSPE	23715.2942	54595
TTAGTTGTTGTTGGCTTTGTTGTTGATGGGTTGGCTGTTGATTTAGATGTCGGTTTAGGTGTTGGTTTAACTGTTGGTTTTGTTGATGGTTTAGATGTTGGTTTCGATGATGGTTTAGATGCTGATACAGTTGATGGTTTAGATGTCGGTTTAGATGAT	LVVVGFVVDGLAVDLDVGLGVGLTVGFVDGLDVGFDDGLDADTVDGLDVGLDD	36014.62186	76831
GAAAGGGATGTACCAAAACCAAGAGAAGAACCTCTGAAGAAGGATTCTGAAAGGCAAAGCGTTTTTGCAGATGATGATAACGAGTTAATTTCTGATATAATGGAGTTTGCAAGTTTTATTAACTTCGGTGATGATGATCTCAATCTAGACCTAGACTTG	ERDVPKPREEPLKKDSERQSVFADDDNELISDIMEFASFINFGDDDLNLDLDL	111799.4852	16753
TACGCAGAGCCAAGGATCTCATTCTCAAGCGGTTTCGCAGCGACTAAGCACGAAATGATCAAGTACAAGGAGGCACCAGTGTCGTCAGATGATTTTGAGTTCGGAGTCGAGAACTTCTCTATGACCACAGCAGATGAAATATTCTTCGATGGCATGATC	YAEPRISFSSGFAATKHEMIKYKEAPVSSDDFEFGVENFSMTTADEIFFDGMI	159581.2617	19628
GTTGATATACTTGATGTTTTGCCATCTGATCCGTTTGGTATGGATATCAACAATACTTTCACGGCTATTACTGGATGGCTTGAGGATTTGGAGGATGATTATAATAACCAATATGGAAGAAGAAGAAGAGATGACATTTGGATTGGTGATGGAAACCGT	VDILDVLPSDPFGMDINNTFTAITGWLEDLEDDYNNQYGRRRRDDIWIGDGNR	112652.9575	11463
GCTCCTACTTGGGAGAAAGAACTTGAAGAACAAGACGAGTGGGAGATTTGGTCGTCACGCAGTGACACTGATGACTTCGTGCCTCCTTTTATGGGGGACGAATATGAAGATCCGGATGAAGTAAAGGAGGAGGAGATATGTTTAGTGTTCCCGGTTTTG	APTWEKELEEQDEWEIWSSRSDTDDFVPPFMGDEYEDPDEVKEEEICLVFPVL	67505.50476	19280
CAGAAAGGGACTTCTGCTCCACAGTCTGGCTATGTGTGGGATGAAGCATCTGGTTATTACTATGATGCGGCTTCTGGATACTACTACGATGGAAATTCAGGTCTCTATTATGACAGCAATAGTGGGCTTTGGTACTCGTATGACCAGCAAACACAACAA	QKGTSAPQSGYVWDEASGYYYDAASGYYYDGNSGLYYDSNSGLWYSYDQQTQQ	27188.19976	40314
TTCTTTTCCACTCCATCTGACCTAGATTCTGAGCTAACTCGATTCAGAGACGATTCAATCGCTGGCGTTGGAAGCAATGATCATGGCTTAGAGTTCGACGATTCAATCGCTAGCTTGGGAAGCAATGGTCATGGCTTAGAGTTCGGCGATTCAATCGGT	FFSTPSDLDSELTRFRDDSIAGVGSNDHGLEFDDSIASLGSNGHGLEFGDSIG	61399.79213	34004
TCTTTTGTTCAAGATGCTCACAAAGCAGGATTAGAAGTATATGCATCAGGTTTTGGAAACGATTTTGATCTTGCATACAACTACAGTTTTGATCCATTGGCCGAGTACTTATCTTTCATGGACAATGGAGATTTCTCCGTGGATGGCTTGCTTTCTGAT	SFVQDAHKAGLEVYASGFGNDFDLAYNYSFDPLAEYLSFMDNGDFSVDGLLSD	193385.9958	28006
ACGGATGAGGAGGGAAGCTTTGGTGTTCCGAATCTGGGAACTATTGGCGAGCATGGGTTAAAGTTGGAAGAATTGAATGCAGACTTGTTCGATGTACCAGTAATCCACGCAAATGGTGCGTTTGGTGCGATGAATGAGTATGGGGCCAACGACGAGTAT	TDEEGSFGVPNLGTIGEHGLKLEELNADLFDVPVIHANGAFGAMNEYGANDEY	69701.47888	16182
AGACTGTACGGCGAAGCACAAGACATTCAAGAGAGGGATGTAGCCAACGTATATGATAGCATTGATAACAGTTCAGTGGAAAACTCTTTTGGAGACGTGTATGAAACAAATGCAGAATTTCTAGATACGCAGCTGATGGATTTATCGCCGGAGGACAAC	RLYGEAQDIQERDVANVYDSIDNSSVENSFGDVYETNAEFLDTQLMDLSPEDN	60512.17556	13284
GGCTTGATGACCAAGTATAATTTTGGTGGTGATGATTTAGGTCTATGCGAAAGTTTCGATCTTCTGAATGTTGGAGAAGAAGACAAGACTCATCACCAAACTCAGAGGAGCAGTTTTGGTAACTATGAAGCTAATGGAGATGGTGGATTCCGATATTAC	GLMTKYNFGGDDLGLCESFDLLNVGEEDKTHHQTQRSSFGNYEANGDGGFRYY	30224.3143	26468
TTTAGTAATCATGAGAAACTTGGATTTGATTTAGGAGCATTTGTTGGAGACTTGGCTTTTGAAGAAGATTCAGGCAGTGAGGATATTTCATTGGAAGGGCTTCAACAAGAACTTGAAGAATGTGAAAGTGATGAGGTTGTTGCCAATATACTGTCTAGT	FSNHEKLGFDLGAFVGDLAFEEDSGSEDISLEGLQQELEECESDEVVANILSS	51939.18409	11972
GACGATACGGCTGTTTCTCGCACAAACAAGTTTAACGAAAGTGCTGATGACTTTGAATCTCATTCCATTGGAAACCTGCTCCCTGATGAAGAGGATCTTTTGACAGGGATGATGGATGATCTTGACCTGGGGGAGTTACCAGATGCTGATGATTATGAT	DDTAVSRTNKFNESADDFESHSIGNLLPDEEDLLTGMMDDLDLGELPDADDYD	23509.16319	44407
ATCAACGAGGTTTTCTCATTTGAATTACTGGAACTAGAACTAGAGGAGGAGGAAGATAAACTACTCAGTTGTGAATCGGACTGTTTCGCACAGTATGTGGATGGGCACTTGTCACATGTTAATGAAGTCATAACACAATATTCTCCTGAAGCGCAAACA	INEVFSFELLELELEEEEDKLLSCESDCFAQYVDGHLSHVNEVITQYSPEAQT	100161.1763	10506
TTGAGAGATTCATCTAGATGTGAAGAAAATTCTTATGAAGACCCGTTTGAGACAAATTATGAGACTGTTGAGTTACAGAATCAACATGATGTACTCTTGGAGGAACTGGAATCTGGATCTTCACAGCTATGCAGTCTTGAAAGCGAGCTGGAGTTGTTG	LRDSSRCEENSYEDPFETNYETVELQNQHDVLLEELESGSSQLCSLESELELL	52541.32886	18776
GGTCTTTTCTGTGAGGAAGAGAGTGAGTTTCACGAACAAGTAGATTTGTGCGACGAGAGTGTTGAAAAGTTTCCTTTTTTAAATCTGGGTTTGTCTGATCATGATATGTTGTGGGATGATGATGAGTTATCAACTTTGATTTCGAAACAAGAACCGTGT	GLFCEEESEFHEQVDLCDESVEKFPFLNLGLSDHDMLWDDDELSTLISKQEPC	108420.6389	10694
TATAGGGATACCTTAGTTGAGTTGGAGGCTATTACAGATTCTTATGAGTACAGTAACCTAGATCTATCGACTTATAACGGACCTGAGCCATATAATTCTGAGACTGATTATTGTACAGATATAATGGATTTGGTAATGCGTGTATATGATGAAGAAGGA	YRDTLVELEAITDSYEYSNLDLSTYNGPEPYNSETDYCTDIMDLVMRVYDEEG	98542.33066	4946
TCGTCAGGAATCGACGAGATTTGGGGATTTGAAGATCACGTGTCGAATTACGGTGGTTTAGATTTTGGTTCCGGCGTCGGAGATGGTGGAGATTACGTGGCTGTTGAGGGGTTGTTTGAATTTTCCGACGATTGTTTTGACTCCGGCGATCTGTTTTCG	SSGIDEIWGFEDHVSNYGGLDFGSGVGDGGDYVAVEGLFEFSDDCFDSGDLFS	152566.6285	32173
GATAATGCTTTCCTATTAGGCTCTTATCTAGATGTTCCTATTGGACAAGAAATAAATTCATCAGGTGGCAAAATGGCTGGTGGAGGAAACTGGTTGTCTGTAAGTCACGGAATAGCAGACGATGCATCTGACTTGATTTTTGGCTTTGGCGATGGCTTA	DNAFLLGSYLDVPIGQEINSSGGKMAGGGNWLSVSHGIADDASDLIFGFGDGL	57386.6672	23940
CAATTTAAGGCATTCATGGATGGTTTTAACGAATTAATCCCCGAAGACTTAGTAACTGTGTTTGATGAGCGTGAACTAGAACTATTGATCGGTGGTATTGCGGAAATTGACATTGAAGATTGGAAGAAACACACTGATTATCGTGGTTACCAAGAGTCA	QFKAFMDGFNELIPEDLVTVFDERELELLIGGIAEIDIEDWKKHTDYRGYQES	33929.41578	18923
GATGACACATTTGATGAGCTTTTACCCGAAGGGTCTCAGCTTATAGAAGGGTTTTCAGAAGACGCTTCTGCCTCTAGCTTCGAGGGCCTTGATCTGTACGCTGAAGAGTGGTATGCTGATTGCTTAAATGATGCTGAGACTCCAATGCTACCTGATGAC	DDTFDELLPEGSQLIEGFSEDASASSFEGLDLYAEEWYADCLNDAETPMLPDD	95474.22477	32143
AAGAAAGAAGTGGATGATTTAGCTCTTAAAACCGATCTTTTCAGGTTATCTAACAACACAGCGGAGAATGACTTACTTGGTAACGATATTGCTGATTATGACGATGCGGAAGGCCTGGAGGACGAATTGGATGAATACTTCGACTTAGCAGGCCCCGAC	KKEVDDLALKTDLFRLSNNTAENDLLGNDIADYDDAEGLEDELDEYFDLAGPD	78782.92924	9190
CACTTCTATGAAGCAATTATAACCCAGTACAATGCAGATGAGGGTCGGCATGCTTTGGTGTATGATATACACGCAGCTAATGAAACGTGGGAATGGGTTGATCTCAAGGAGATACCACCGGAAGACATAAGATGGGATGGGGAGGAGAGTGGGGTAGCT	HFYEAIITQYNADEGRHALVYDIHAANETWEWVDLKEIPPEDIRWDGEESGVA	61459.95964	19035
TCCCTAGAGCGGTTCGAGTGCGGTTCTTGGACATCTTCGGCTATGATTTACGATGACAATGCCGATCTTGGTGGCCATTTCTTCGACTTGCCTTCCGAATTGATCAAAGGTGGGCCGGGAGGGAACGATCAAGACGATCCTGTTTCAGCTGCTTTCGTG	SLERFECGSWTSSAMIYDDNADLGGHFFDLPSELIKGGPGGNDQDDPVSAAFV	97323.4658	42263
ATTGCTGACGCTGTCGATTTGCAGACCCCCGCGATTGGCGATGAGGTACTGGCTGAGCCGGTCGTGCCCAAAATGAAAATAATAAACATAAATGATCTCGATTTGTTCGACGACTGGGAGGTTAAGGATTTAGTCGATATCTTTCCTCCCGTATACGAA	IADAVDLQTPAIGDEVLAEPVVPKMKIININDLDLFDDWEVKDLVDIFPPVYE	142256.533	9388
TCTTCGTTTTCTCTTTCGTTTGATGAATCTCCGGAGGAAGCTACCGAGTTTCTTTCAGCTGTTGATGAGATTATCTCTTTGCTTGAGGATCTTTCGTCTGAGAATAAGCCTGATATGGTGGATAGAGCTGATAGTGCTTTGCAGATGGCTATGTCTCAG	SSFSLSFDESPEEATEFLSAVDEIISLLEDLSSENKPDMVDRADSALQMAMSQ	36642.77967	36408
TTTTCTCCCTTAACCACTACTCGAATCCAAAGCCAGCAGGCCCAACCCTCGGATGTAATGTTCAACGATTTAAACTCTATGGATATTTCGATGTTTTCAGGCCTTGACAGTACTGGTTTTGACTCCACAGCCTTCAATGCCACGGTGGACGAAACCAAA	FSPLTTTRIQSQQAQPSDVMFNDLNSMDISMFSGLDSTGFDSTAFNATVDETK	82381.17643	11486
CCTGACATGATAACTCCAGGTGTGGATCCTCAGGGACAGCCGTTAGACCCGAGTAAGATCCAAGACCACTTTGAGGATTTCTACGAAGATATTTTCGAAGAACTCAACAAGTTTGGTGAAGTGGAGAGTCTCAATGTTTGTGACAATCTTGCTGATCAT	PDMITPGVDPQGQPLDPSKIQDHFEDFYEDIFEELNKFGEVESLNVCDNLADH	83419.41426	5340
TCTTGGGCATCTGGTAACCAAGATGATTGGACAGTTTGGTCTGTACTTGGAAACCAATCTTGGGGTGGTACCGGAAGTGGACAAGACAATGATAGCCTTGGCCTTTTGTTCGAAAACAGCAGCGACAGCGGAGGCAGCGACGGTTTCGGTGGTGGAGGT	SWASGNQDDWTVWSVLGNQSWGGTGSGQDNDSLGLLFENSSDSGGSDGFGGGG	70443.96008	20946
TCTCCATCTGGGTCTGAGCCAGAAGTTGATTTGTTTGACATGGACTTTTCTAATCTGGATTTCTCGGAGCTACTAGTTGATTTCGATCTTGGTTGTGAAGGAAGTGCAAATCATTGCTTGTCACTGACCCCAAATCAACCCACTCAAACTGTTTCAGGG	SPSGSEPEVDLFDMDFSNLDFSELLVDFDLGCEGSANHCLSLTPNQPTQTVSG	94883.11923	13019
GAAGATGACAGCAAGGAGAAAGTGATGCAGCATCTTTTGGAAGCTTCCGATGACGAACTTGGGATCCCTAACACAGATTTTGGCGAGAGTAATTATGAAAAGGCTAATGACGGTTACGTTTATGGAGATAGTTTGTTAGATGGGTTTGGTGATGCGTTT	EDDSKEKVMQHLLEASDDELGIPNTDFGESNYEKANDGYVYGDSLLDGFGDAF	23135.65727	43513
GTTAAAGGCGCTGGAATGGGAGGCATGGGGGATTATAGTAATCCGTTTGATCTATTTGAGTCATTATTCGAAGGAATGGGTGGGATGGGAGGAATGGGCGGTGGAATGGGTAGTAGAGGTTCAAGGAGCAGAGCTATCGATGGTGAAGATGAGTATTAC	VKGAGMGGMGDYSNPFDLFESLFEGMGGMGGMGGGMGSRGSRSRAIDGEDEYY	91918.09955	5604
GACTACATCAATGAGTTAAGTAATTCTAACAGGTTCGAGCTTCATGGGGACATGACTAACTCAGACGCGCAAAGTAATCTAGGATCTAACGTTAGAAATTCTTTTCCGCTGGATGAAATTCCCGTTGATGTGGACTTTAACCTGGACTTAGATGATATA	DYINELSNSNRFELHGDMTNSDAQSNLGSNVRNSFPLDEIPVDVDFNLDLDDI	59183.41016	13777
GACCGTTCGCTTCATGATTTTGATGAAATCCAACACATGGATGACATGTTCTTTTCCATTTTGGAGGATGTTCCAGGGAATGAGAATTTTCTTTCTTTCAAGGAGTCGGATAATAACAACAGCTCCAGTTCCTCCTATCTCGACACAACTGATGGCAGG	DRSLHDFDEIQHMDDMFFSILEDVPGNENFLSFKESDNNNSSSSSYLDTTDGR	96638.31865	16502
GTTCCGTTAGGGTGGGGAGAATCATCATCAGTTTCTTTTAATCCATGGCTGGAGGGGGAAGCTTTGTGTGTTGATTCCATGATTACTGAACAACAAGATGCACAAATTCATATAGCTAATGTGGATTGGGAGTGGGAGTTATGGTCATCAAGCTCATCA	VPLGWGESSSVSFNPWLEGEALCVDSMITEQQDAQIHIANVDWEWELWSSSSS	137856.1914	21820
GAAGATGAAATCAACCTGCTGGAACAAGAAGTGAACAATGAACAAGAGATTGGCTTCTGTCACAATGACTTGCAGTATGGTAACATCATGATTGATGAAGAAACCAATGCAATTACTATCATTGATTATGAGTATGCAAGTTATAATCCGATCGCTTAC	EDEINLLEQEVNNEQEIGFCHNDLQYGNIMIDEETNAITIIDYEYASYNPIAY	116001.5722	17663
CAAACACAACTTGAGAACGCAAATGCTGCTAATAACGGTGCCGCATTTTCTCCCTTAACCACTACTCGAATCCAAAGCCAGCAGGCCCAACCCTCGGATGTAATGTTCAACGATTTAAACTCTATGGATATTTCGATGTTTTCAGGCCTTGACAGTACT	QTQLENANAANNGAAFSPLTTTRIQSQQAQPSDVMFNDLNSMDISMFSGLDST	63585.19904	20158
TACTCGCTTTCGAGTTATTTCTCAAACGGGTTGTGTTCTTCTGAGGATGGTTCGTCTCAGTTCGCTTCTCCTCCACTCGATGGCTTGATGACCAAGTATAATTTTGGTGGTGATGATTTAGGTCTATGCGAAAGTTTCGATCTTCTGAATGTTGGAGAA	YSLSSYFSNGLCSSEDGSSQFASPPLDGLMTKYNFGGDDLGLCESFDLLNVGE	38075.82281	35550
TTGAGTGATGAGTCTGATCCAGGCTTAGTCGTTGCAATCTATGATTTCCAAGACTTTGAGCACTTAGGTGTGCAATTGCCGGATGAAGAAATGTATTATATTTGTGATGATTATGCAATTGATATCGGGATTTGTGAAGAGGAGAATCGTGATGAGTTT	LSDESDPGLVVAIYDFQDFEHLGVQLPDEEMYYICDDYAIDIGICEEENRDEF	57693.72541	20395
GGATTGGAAGAAGAAGATGAGATTTTGTCTTTCACTGGAATAGCAGAAGACTTTTCATTTGATAAGGAAGAGGTTGGAGATTCTAGACTTCTGTCTGACGTTGATGATCTTGCTAGTACTTTTTCAAAGTTGAATAGGGAACCTGATGTGTATAGTAAT	GLEEEDEILSFTGIAEDFSFDKEEVGDSRLLSDVDDLASTFSKLNREPDVYSN	29759.26754	18415
TTTGTTCTCAAGGAGTTACCATTCGATTGTGCACCTGGTATACTTTTTGAGATCATGTTCAACTCAGAGCAAAACGAATTTCTTCTAGATTTTTTACGGGGTCAAGAAGGTTCACAAATTACCACTATTCCAAATTTCACGAGCATTGACGGATCTTCC	FVLKELPFDCAPGILFEIMFNSEQNEFLLDFLRGQEGSQITTIPNFTSIDGSS	61331.03789	12180
GTGCCTCCTATTACAACGTCTACATTATCAGATGATGAGAACGATTTTGATATGACTTCACCTGAAGAATTTTTTGAGGTGGAGGAGATCTTTAGCGATGTGATTGATGGACCTGACCATAAGAGAGACTCGGATAGTTTTGTGGTTGTTGATACTGCT	VPPITTSTLSDDENDFDMTSPEEFFEVEEIFSDVIDGPDHKRDSDSFVVVDTA	71143.01309	14011
ACTAAGGATGATGATCACGTCGTTTCTACCACCAATAGTGAACCCAGCCTCAACGGAATCTCTGGTGAGTTTAACACCTTGAACTTTTCAACACCTCTGGACACAAATGAGGAGGATACTGGTTTTTTACCGACCAACGATGTGCTTGAAGAAAGTATC	TKDDDHVVSTTNSEPSLNGISGEFNTLNFSTPLDTNEEDTGFLPTNDVLEESI	19253.28254	35933
AGTAATCTTATGAATGATGTTTCTGTTCAGACACAAAGTGGTAATGCAGATTTTTGGGAGGAGAGATTCACGTTTGCTGAAGGATTTGAGGATACCGAGCTCGATTTACCTCCCTGGAACCATACCTCTACTGATATTGTAGCTGACTCTGAGGAATAC	SNLMNDVSVQTQSGNADFWEERFTFAEGFEDTELDLPPWNHTSTDIVADSEEY	79148.69649	16784
AACATTACTTTTGATGAAACTGGAACAACTCTAGATGATAACACAGAAGATTATACTCCTGCTAATACTGTTGAAGTAAATCCTGTGGATTTTAAATCAAATTTAAACTTTAGTAGCAACTCCTTTTTGGATTTAAATTCATATGGTTTAGACCTTTTT	NITFDETGTTLDDNTEDYTPANTVEVNPVDFKSNLNFSSNSFLDLNSYGLDLF	131369.9547	8756
TTGCAAAATGATTTATTTCAACTTTTACTAAGAGATCAATATAAATTAAATTCCGATGATTCGCTATCACCTGATGAATTTTTCCAGCTGGGCAAGGATCGTCTAGAGGAAGAGTTTGACCTGACTGGGCCGATAAACAACTCACAAGGTAGTGTTGAC	LQNDLFQLLLRDQYKLNSDDSLSPDEFFQLGKDRLEEEFDLTGPINNSQGSVD	59845.02429	4050
CTTGTACAGGACCTAATGTCTTTAGATGACGATATTTTAGACTTTAATTTGGGTACACAAGAATTTTTAGATAAATCTATGGGACACTTATCTCAACTGTCACAGCTATCCGGATTTGATTCCACACAAAATTTGGATAAATATATTCCTGACGTGGAC	LVQDLMSLDDDILDFNLGTQEFLDKSMGHLSQLSQLSGFDSTQNLDKYIPDVD	99759.91015	3138
GATACGGCTGTTTCTCGCACAAACAAGTTTAACGAAAGTGCTGATGACTTTGAATCTCATTCCATTGGAAACCTGCTCCCTGATGAAGAGGATCTTTTGACAGGGATGATGGATGATCTTGACCTGGGGGAGTTACCAGATGCTGATGATTATGATCTT	DTAVSRTNKFNESADDFESHSIGNLLPDEEDLLTGMMDDLDLGELPDADDYDL	31802.90601	40768
CGTCTCAATGTGTGCAAGGAAGAAGAAGATTGGGAGATGATTGAGAAGCGGCTTGGTTGTGGTCAAGTCGAAGAGCTTATCGAAGAGGCTCGCGATGAGCTCACACTCATTGGGAAAATGATTGAGTGGGATCCTTGGGGTGTACCAGATGATTACGAG	RLNVCKEEEDWEMIEKRLGCGQVEELIEEARDELTLIGKMIEWDPWGVPDDYE	25549.64297	23004
GAATCCGATACGGAGTCCGAACTGGAGTTAGAGTCAGAATCAGAGCTAGATTCATCATCACTACTTGAAGGGGCTTTTGTTTGTGACTTCTCATTCGATTTAGAAGTTTTTTCCTTTACATCTGGGATGCCTCTTGAAACAAGATCAGATAATGAACTC	ESDTESELELESESELDSSSLLEGAFVCDFSFDLEVFSFTSGMPLETRSDNEL	25841.06417	32416
GATAATGGTGCCGCTAGCAGCGGTGGCGCTAATGGCTTTGGAGATGAAGATTTTATGAACTTCTTTAACAATTTCTTCAATAATGGAAGTCACGATGGAAATAATTTCCCTGGCGAGTATGATGCGTACGAAGAGGGCAACTCTACAAGCTCTAAGGAT	DNGAASSGGANGFGDEDFMNFFNNFFNNGSHDGNNFPGEYDAYEEGNSTSSKD	87501.37164	5810
GAAACATCCCTTTTCAGCAGTGAGAGTTTCTCTGCAATCTTAAAATCAAGTGCTAGAGATGACACATTTGATGAGCTTTTACCCGAAGGGTCTCAGCTTATAGAAGGGTTTTCAGAAGACGCTTCTGCCTCTAGCTTCGAGGGCCTTGATCTGTACGCT	ETSLFSSESFSAILKSSARDDTFDELLPEGSQLIEGFSEDASASSFEGLDLYA	110493.0652	42239
TCAGTGGTGTATGAAGTGCTCGGACGCAGAGCTCAGGATGTGGACGAGCCGATTATGGACTACATCATTAATGTCCTCGCTGATGAGGATTTCGACTTCGGTGAGGAAGGTGAAGGCGCCTTTGATGCCGTCGGTGAGCTCCTCGTCGCTGCTGAATGC	SVVYEVLGRRAQDVDEPIMDYIINVLADEDFDFGEEGEGAFDAVGELLVAAEC	43085.5833	133193
GTTCTCGAGGTCACTCCCAACGGGGAAATGGACCCTAATCATCCCCTCTACGGCGTTTCTGTGAAGGGAAATACCTACTTTTTTGCGCATGAGGATAGCAGCAGTGGTGAAATTGATGAAGATGGCGACATAATCGATCTTGAAGATTTCTTACTCTGT	VLEVTPNGEMDPNHPLYGVSVKGNTYFFAHEDSSSGEIDEDGDIIDLEDFLLC	156854.1437	143894
CCTGGCCTCATTGATGAGCTTAATTTTACCGGGTTGCCTGATGAACTTGACGATCTCGAAGAGTGTGATGTCTTTTGCACGGGAGGGGGTATGGAGTTGGATGTTGAATCCCAAGATAATCATGCTGTTGATGCGTCAGGGATGCAGATTTCTGATCGC	PGLIDELNFTGLPDELDDLEECDVFCTGGGMELDVESQDNHAVDASGMQISDR	77846.47496	11010
AAGGATGCGCAACCCAATGATTCTTTGTTCCTTCATTATTCTGGACATGGTGGCCAAACTGAAGATTTGGATGGGGACGAAGAAGATGGGATGGATGATGTTATATATCCGGTCGATTTCGAAACTCAAGGGCCAATTATCGACGATGAAATGCACGAT	KDAQPNDSLFLHYSGHGGQTEDLDGDEEDGMDDVIYPVDFETQGPIIDDEMHD	30328.10776	34083
GCTCCTCAAAAAGGAAAAACGGTCACAAAGCCACAGGAGATAATTGTAGATGAATCCAAATTGAACTGGAAACCAGTAGATATTCCGGACACTTTAGATGACTTTGGTGGATTTTATGGCTTGGAAGAAATTGACGGAGTGGACGTTAAAGTCGTGGAT	APQKGKTVTKPQEIIVDESKLNWKPVDIPDTLDDFGGFYGLEEIDGVDVKVVD	57195.3253	15108
GATGATGAGAACGATTTTGATATGACTTCACCTGAAGAATTTTTTGAGGTGGAGGAGATCTTTAGCGATGTGATTGATGGACCTGACCATAAGAGAGACTCGGATAGTTTTGTGGTTGTTGATACTGCTTCAGATGATTCTGAGGGTAAAGAGGTGTGG	DDENDFDMTSPEEFFEVEEIFSDVIDGPDHKRDSDSFVVVDTASDDSEGKEVW	37692.88832	29007
ATGGTGTACCGTGACTTTCTGGGTGAGATGGAGTATCCAGGATACTCGATGCCTATGCAGATGGAGATCGATGAAGACGACTTCGGGCCCATGGATATGCAGTTTGAAGTTGGAGGAATTTCACCCTTTCAAATGAAGCCCGAAGACAGCGATTTCTTC	MVYRDFLGEMEYPGYSMPMQMEIDEDDFGPMDMQFEVGGISPFQMKPEDSDFF	104680.9842	37208
GGCGAGGATAAAGATAGCTTGCTTGGGGATTGTGACACACAACCTGTTGATGACAATGCTTTGATTAATGATCAGTATATGGAGACTCAGGTCATGGATACTGAATGTGATAATGAAGAATTTCTTCTTTGTAATGAAACTCAAGCAGTTGATTTGGGA	GEDKDSLLGDCDTQPVDDNALINDQYMETQVMDTECDNEEFLLCNETQAVDLG	43695.78068	14446
GATATGGATGCAGTTATCGAATTTCATGCGGATGGTGACTATGAACTCGGCAGAATGGATACAATTGTCGAGTTTCATGCGGACGGTGATTATGACCTTGGTAGAATGGACACAAACGATTCCATTTCTGTTGCGGAAGAAAAGGATGCTTCGTTAAGT	DMDAVIEFHADGDYELGRMDTIVEFHADGDYDLGRMDTNDSISVAEEKDASLS	21582.67596	55577
TCCCTTTCAGTTGATGCTGATCCGTTGAGTTTAAACCTGTCAATTTTTAAGCTGGATTCTGGGCCTGACGTTGAAGCGTTGTTCAGCGACAAACCAAATGTCCCGCTAGATACCGTCTTCAACGATTTTTACTTGGACTTCATATCAGTGGACGTGCAG	SLSVDADPLSLNLSIFKLDSGPDVEALFSDKPNVPLDTVFNDFYLDFISVDVQ	41838.95384	47604
CTCTCTGATGAAATGAACAATCTTGTTGAGGCAAGTGAGTATGATTTTGGAGAAGAGAGTGACCTATTCAAAGCCCCTGAGCCGATTATTGAAGAACCAATGTTAGCTGTTGATCCCCTCTCTCAAGAGCTTGTTGAACTCGGTGATCTCGGGTCGTTG	LSDEMNNLVEASEYDFGEESDLFKAPEPIIEEPMLAVDPLSQELVELGDLGSL	111625.1984	24318
TCGGAAGAGAAGACAAATCTTGTCGAGGAAGTATCTTGGCTAGATTATGGACACCGAGGAATGCAGGTTTGGTATCCTTCTCTAGGGGATGATCCTTTTATGCAAGAGGATTTCCTGCAGCTGGATCCAGAGTTGGAATTTGATCGTGAGGTGTATCCC	SEEKTNLVEEVSWLDYGHRGMQVWYPSLGDDPFMQEDFLQLDPELEFDREVYP	124774.1144	22333
CCCAGGAAACAGCTCTTCGGAGATGTGCAAAAGGTTCATCGTTTTGGTAGCGACCAAGTTTACTTTGGCGGGGAGGAAGACATGTCTAGTGTCTCCAATTTTGTTGATATTGAGTGGCTTTCATCAGAAAACCCATGCGAGAATGCTTTATTTGACAGG	PRKQLFGDVQKVHRFGSDQVYFGGEEDMSSVSNFVDIEWLSSENPCENALFDR	80118.71181	24072
AAACAAGGGGCCAAACGTAATAGACACCAAGCGACAATAGATAATGATCCAAATGACACTTTTGGCGCTAATGATGAAGACTGGCTTATTTATACTGATATTACTCAAAATCCTGAGGCTTTTGAAGAAGCATTAGAGTACGAGTACAAAGACATCGTG	KQGAKRNRHQATIDNDPNDTFGANDEDWLIYTDITQNPEAFEEALEYEYKDIV	84020.51687	15922
TCGGTTGCTGGATCAAACAGTGTAGCTTCTGATGCACAACAATCATTTTACGATATTGATGATCAAGTATTTTCCCCACCTTTACTAATGGACTCATCCCTATTATCAGATGCCTATGAAGACTTGTTAGCTCCTCTTTCAGAAACCGAAGCCGCTTTA	SVAGSNSVASDAQQSFYDIDDQVFSPPLLMDSSLLSDAYEDLLAPLSETEAAL	77657.46799	10770
GGTGACGAGAGCTCCGGTGGGTTCTTGAACGGGTTAGGAGATCTCGACGGCTTCATTCAGGAGCTAGGTGAATTTCCTTATTTACCCTTCACCATTGACCCTGCCGTTGCTTCTTCCTCCCACTTACATGGCAACGTTTTCGCAGAACCTCACCATTAC	GDESSGGFLNGLGDLDGFIQELGEFPYLPFTIDPAVASSSHLHGNVFAEPHHY	177180.7427	69792
CAAGATATATTCAACATCACAGCTAAGGCTGTAAGAGAAGATGACGAGTCTGTTGCTCTACAGGCAATTGAGTTCTGGAGTTCTATTTGTGACGAAGAGATTGACATCTTAGAAGAATATGGTGGTGAGTTCGCTGGGGATTCTGATGTTCCATGCTTT	QDIFNITAKAVREDDESVALQAIEFWSSICDEEIDILEEYGGEFAGDSDVPCF	185330.3801	31657
ATTGAATCAGACCCTCCCGTTGAAGCAGATATGTGGGACGTTGCTGAACAGATGGATCCTAGTTTACCTGTCGAAGAGACTCTTCATAGCATGGATTTCTCGTATAAAATTCCTGAGCAAGATGATTTGGATTCACATGTCTCTGTGTCTGCAGGGTTG	IESDPPVEADMWDVAEQMDPSLPVEETLHSMDFSYKIPEQDDLDSHVSVSAGL	59206.01621	29061
TTAAAGCAGCTTAATAGTGACGCTCGTGGGCGCTTGAGTGGACTTGCATTGCAAGATAGGGATATGTGGGATGAGTCATGGTTAGATAGCATAATATGGGAGTCAGATAAAGATTTGAGCAGGTCTAAACTAATATTTGATCTTCAAGATGAGCAAATG	LKQLNSDARGRLSGLALQDRDMWDESWLDSIIWESDKDLSRSKLIFDLQDEQM	125729.2368	25484
CTTCTTTACGCTGAGGCCATGACAAGTGACTTTGTTGAGGACTTTTGTGAAACAGACATGTTTGCAACTCATCTTGATATGATGTTTTCAGAGGACAGCCCGCCGCTGCCATGGGATAAAAACAACGAATACTCACGTGATGTTATTGAGCTTTACTAC	LLYAEAMTSDFVEDFCETDMFATHLDMMFSEDSPPLPWDKNNEYSRDVIELYY	195641.4909	33095
AGATTTAGTAAACAATCAAACTATAGTACAAAAGAAAAAACACCGTTAAGTATAGGTGTTAACTGTCTTGATATTGATGATACTGGTCAAGTGTTATTAGGAGGTGGAGATGATGGGTCACTTTCCATTTGGGGTTTAGATGAATCATTGCACCGCAAT	RFSKQSNYSTKEKTPLSIGVNCLDIDDTGQVLLGGGDDGSLSIWGLDESLHRN	51885.24196	14277
CTGCAGATACCAGACGGTTTAGGTGGTCCAGATGATTTCGATACACAAGCAGGAGATCTAAGCTCATGGTTGAACATCGATGATGATGCATTACCAGATACTGATGATCTCCTTGGACTTCAAATACCCATGGATGATCTTTCAGACTTAAACATGATG	LQIPDGLGGPDDFDTQAGDLSSWLNIDDDALPDTDDLLGLQIPMDDLSDLNMM	143733.0585	13292
CTGGAAGAAGTGAATGGAGACATGTTCGATGTACCATTGATCCAGGCGAATGGTGCGTTTGGAGCGATGAATAAGTATGGAGACGATGATGAGTATGACATGCTAATGCTTATGGGAAATGACGAGGAAGATGAGAGTGGAGTCATAGAGAATGAGATA	LEEVNGDMFDVPLIQANGAFGAMNKYGDDDEYDMLMLMGNDEEDESGVIENEI	67178.16078	14922
CGTTTTAGTGATAGTATTTTTACTGGCGATGAACTTTTACAGGGTAATGGCCTCTCATGGGTTTTGGAACCTGTTTCAGATTTTGGGGAGAATGAAACTCAAAAGTCGTTTGAGGATCCAGAGCTCTTGGCATCTAAAATTGAGTTGGAACTTTTTAAG	RFSDSIFTGDELLQGNGLSWVLEPVSDFGENETQKSFEDPELLASKIELELFK	127988.4143	6405
TCGAGATCCACCTTGGTGCTGCCGGAGAACTGCATCGCGGTGTTAAGATACACGGATGAGCCGCAAGAGGATTTCAGGCAGTCCATGGTGGAGATGATGGAGTCCAAGTTAGGGATGCGGGAAAGCGAAGTGGATTGGGACTTGATGGAAGAGCTACTC	SRSTLVLPENCIAVLRYTDEPQEDFRQSMVEMMESKLGMRESEVDWDLMEELL	74094.81903	11566
TCAGCAGCTATGCCCTCTTCGGAAGGATTTTTTTCACCTGAGTTCAGAGGTGATTTTGGAGCAGGATTATTGGATCTTCATGCAATGGATGATACAGAGCTTCTATCTGAGCATGTGATTACCGAACCCTTTGAGCCGTCACCTTTCATGCCTAGTGTA	SAAMPSSEGFFSPEFRGDFGAGLLDLHAMDDTELLSEHVITEPFEPSPFMPSV	152797.9047	23606
GAAGTGGAAGATGACAGCAAGGAGAAAGTGATGCAGCATCTTTTGGAAGCTTCCGATGACGAACTTGGGATCCCTAACACAGATTTTGGCGAGAGTAATTATGAAAAGGCTAATGACGGTTACGTTTATGGAGATAGTTTGTTAGATGGGTTTGGTGAT	EVEDDSKEKVMQHLLEASDDELGIPNTDFGESNYEKANDGYVYGDSLLDGFGD	16385.09729	39557
AAGTTCGACGAAGATCCGGATTATGACTATTTAATCTCGTTAATGGATGACGCTTTGAGATTAAACGACTTAAAGGATGATGGACACTATGACTGGATGGATTTGAATGGTGGTAAAGGCTGGAATATCAAGATTAATAGAAGAGCTAACTTGCATGGT	KFDEDPDYDYLISLMDDALRLNDLKDDGHYDWMDLNGGKGWNIKINRRANLHG	28324.09944	25590
TCTGATAAGGAAGAGCCAGATGCTGATGGAGGAGGTCAATCAATGCTTGGTCTTCAAAGCTATTGGGATGCAGCGTATTCCGATGAGCTTACTAATTTCAGAGAGCATGGTCATGCTGGTGAAGTTTGGTTTGGAGATGATGTGATGGAGATTGTTACT	SDKEEPDADGGGQSMLGLQSYWDAAYSDELTNFREHGHAGEVWFGDDVMEIVT	75745.57022	26364
TTTGGTTCTGATGACAATTTGTGGGATGCATTTGGAAGCAGCACTGATATGAGCTTGCAAGGAAATCTTATGTCCAGTAATTCTGACCTATTCGATGCATGCCCCTCTTTGCAAAGTGGGAGTTGGAGTGCCCTTATGCAATCTGCTGTAGCAGAAACA	FGSDDNLWDAFGSSTDMSLQGNLMSSNSDLFDACPSLQSGSWSALMQSAVAET	111415.9841	26911
TTTAAAAGTTGTGTGCTCACTCTGTTTTTACCAGAGAAAACGTCTGAACTTGGGAAAGGCCCTGATATTTTTCATAGCTCTGATGAGAGTAAAGAGCAAGGTGATTTTGATGACTACAGCTGGGCCAACATTGGTAGTTTTGATGATCTTGATCGAATG	FKSCVLTLFLPEKTSELGKGPDIFHSSDESKEQGDFDDYSWANIGSFDDLDRM	45511.2042	20825
ATGAATGATGATTGGGATTGGGAGGGTTTTTATGATGAGATAGAGGATTTTCTCAAGATATTCGGAGAACCAGAGACACCAGCGTTACTAGGAGATGCAGAAACGACACTTCCGTTGAACATCAATCCTCGTCCCGAGCCTGTACCATCTCAATTTCAA	MNDDWDWEGFYDEIEDFLKIFGEPETPALLGDAETTLPLNINPRPEPVPSQFQ	108949.6531	18652
CACTCTATTACGTTGCCAGAGACATTTGATCTTGATGACTTTGAGCTTCCAGACAATGAGATCTTTCAGGGTAATTACGTTGATCATCATGTTAGTACAAAAGAGCAGATCACCCTTCAGGATACCATGGATGGCGTTGTATACTCAACGTCACAATTT	HSITLPETFDLDDFELPDNEIFQGNYVDHHVSTKEQITLQDTMDGVVYSTSQF	122058.8312	26122
ACCAATGAGGATGCACTTGAGTGTGGAGAAACTCTGGATGATTATTTGGAAGATTGTCCTGAGTTTCAGGAGATTCTCGAAGAATGTGATGATCGTAAAGTGTTGTTTGACAATAGTTATAATGCCCCCGTGAGCAAGAAAGACAGACAAGTCCATGAT	TNEDALECGETLDDYLEDCPEFQEILEECDDRKVLFDNSYNAPVSKKDRQVHD	44579.03221	14899
TTTAGAAGTAACTCTATGAAAGTTAATCAAGATGAGTTCTTCATTGAAGACTTCGATGTTGGTCCAATGTATACCATTGATTTGTATGACATGACATTTCGAGAAGACCCCTCAGATTTTGACGATAATTTGCTATATGCAATGCGTGACAGGACTAAG	FRSNSMKVNQDEFFIEDFDVGPMYTIDLYDMTFREDPSDFDDNLLYAMRDRTK	124122.8743	15716
ATGAACAAGAGCCATGGATTTTGCATAAACTCAGATGAAGAGGAAGAAGGGATGGTGTCGATGACGTGGAACGGAAATGGTGACGAGAGCTCCGGTGGGTTCTTGAACGGGTTAGGAGATCTCGACGGCTTCATTCAGGAGCTAGGTGAATTTCCTTAT	MNKSHGFCINSDEEEEGMVSMTWNGNGDESSGGFLNGLGDLDGFIQELGEFPY	105894.7805	7550
AAGGCGTTTGATAAGAACTCTCCCAACATTGCCAACAAGCAAATCTCCAGCGATACCCAATTTCACAAGGATTTGGGGTTGGACTCCTTGGACACTGTCGAGCTGCTCGTAGCTATTGAAGAAGAATTTGATATTGAAATCCCTGACAAAGTGGCTGAT	KAFDKNSPNIANKQISSDTQFHKDLGLDSLDTVELLVAIEEEFDIEIPDKVAD	81140.22094	16969
GAGGATAATGTCAAACAAGGGGCCAAACGTAATAGACACCAAGCGACAATAGATAATGATCCAAATGACACTTTTGGCGCTAATGATGAAGACTGGCTTATTTATACTGATATTACTCAAAATCCTGAGGCTTTTGAAGAAGCATTAGAGTACGAGTAC	EDNVKQGAKRNRHQATIDNDPNDTFGANDEDWLIYTDITQNPEAFEEALEYEY	82315.4386	8693
GCACGGGACGATCTTTGGGCGGCTGAGGAGACTTTCTTAGAAGCAATTGATGCCGATCCGACCAACTCTTACTACGCCGCTAATTACGCCAATTTCTTGTGGAATACCGGCGGTGATGACACGTGTTTCCCTCTTGATGACGAGTCTCATGAAGACACC	ARDDLWAAEETFLEAIDADPTNSYYAANYANFLWNTGGDDTCFPLDDESHEDT	113063.0764	41880
GGATGGCTCTTTATCGGGATATATGATGGGTTTAGTGGACCGGATGCTCCAGATTTCGTAATGAGTCATCTTTATAAAGCTATTGACAAGGAATTGGAAGGTCTTCTTTGGGATTATGAAGAGCCATCTGAAGATAATCAATTGCAGCCTGACCAGGAA	GWLFIGIYDGFSGPDAPDFVMSHLYKAIDKELEGLLWDYEEPSEDNQLQPDQE	83048.02003	10719
GCGAATTGGCCTGAATGGGGAGACCGTTTTAATGAGATTTTAGACAATGTCAAGGAAAACGAGGCTGATAATCAAGAACTTTCTTTTGGGTTTGGTTATGAAAATATCCACTCATGGAATCCAGACTTGGAAGACTTTTTAATCATCAACATCACAGGT	ANWPEWGDRFNEILDNVKENEADNQELSFGFGYENIHSWNPDLEDFLIINITG	141212.6972	9406
AAGCAAGAGCTGAATGATTCATTGGAGAATCTAGGAATCTACATTCCAGACAAAGACTTGGTGCAGATGATCGAGAAGATTGATCTCAACGGTGATGGGTACGTGGACATCGAAGAGTTTGGAGGGTTGTACCAGACGATAATGGAGGAAAGAGACGAG	KQELNDSLENLGIYIPDKDLVQMIEKIDLNGDGYVDIEEFGGLYQTIMEERDE	31111.77237	17243
GGTTATATCACCATCGATGAGCTTCAGTCAGCTTGCACAGAGTTTGGTCTATGTGATACACCTCTGGACGACATGATCAAGGAGATTGATCTTGACAATGACGGGAAGATCGATTTCTCGGAGTTTACAGCAATGATGAGGAAAGGAGATGGAGTTGGG	GYITIDELQSACTEFGLCDTPLDDMIKEIDLDNDGKIDFSEFTAMMRKGDGVG	79299.15919	17238
ATAGAAACTACTATTGATTCAGGGATGTATTCTGAGAACGGTACTGATTTGATGACACCCGAAGATCTTCCTGATTTGCTATCAGATGGTATAGTATTATCTTTTGCTAATACTACAGAAACGGGCTCGGATTCGGACTCCACGTTAATTGACAGTGAA	IETTIDSGMYSENGTDLMTPEDLPDLLSDGIVLSFANTTETGSDSDSTLIDSE	37691.28222	15469
TCAGACGGGAAAATCTCCGGTGAAGAGCTACAAAGCTGCGTTAGTCTCTTAGGCGGCGCGTTATCGTCACGTGAGGTGGAGGAAGTGGTGAAGACATCAGACGTTGACGGAGACGGGTTTATAGATTTTGAGGAGTTTTTGAAGCTTATGGAAGGGGAA	SDGKISGEELQSCVSLLGGALSSREVEEVVKTSDVDGDGFIDFEEFLKLMEGE	128805.7379	13182
GAAACTGAAGCCAAGAGTGTTGCTGCTTATCCGAGTGATCAAGATAACGATGTATTCGGCGAAAAGTTGATTGAAACCTCCACTCCAATGGAGGACTTCGCTACCGAATTTTATAATAACTACTCCATGCAAGTCAGAGAAGACGAAAGGGATTATATT	ETEAKSVAAYPSDQDNDVFGEKLIETSTPMEDFATEFYNNYSMQVREDERDYI	56037.28716	6847
GAGGACAATACATTTTACGACGCTATCATTACCCAGTATAATCCAGTTGAGGGTCGTCATGCTTTAGTTTATGACATTGCAACACCTTCTGAGACATGGGAATGGGTTAGACTCTCAGAGATATCTCCTGGGGATATAGAGTGGATAGGAGAGGATCCT	EDNTFYDAIITQYNPVEGRHALVYDIATPSETWEWVRLSEISPGDIEWIGEDP	68869.83347	10985
AGCTTGGATGACATTACTGAGTCTGTAGCTAATGATTTTCTAAACATGCTTGAACTTGAGGAGTGTTCTTATGTTTATACCTCAGATGGTGAACCTACATCTCCTCGTGAATCTCTGCTTCGAGAGTTTGAGAAGGAAGCTTTCGCTTCTGGAAACTTT	SLDDITESVANDFLNMLELEECSYVYTSDGEPTSPRESLLREFEKEAFASGNF	24816.29606	56139
TATGTTAATCAATCTGATGTACAGAAAACTCAATTTGACGAGGTTTTCCCCTGTGATGATGTTCGTTTTAGTGATAGTATTTTTACTGGCGATGAACTTTTACAGGGTAATGGCCTCTCATGGGTTTTGGAACCTGTTTCAGATTTTGGGGAGAATGAA	YVNQSDVQKTQFDEVFPCDDVRFSDSIFTGDELLQGNGLSWVLEPVSDFGENE	150092.2438	20585
GAGTTCTTCTGTGAAGTTGATGATGATTACATCCAGGATGACTTTAACTTGTGTGGACTCAGCCATCAAGTTCCTTACTACGACTATGCCCTTGATTTGATTTTGGATGTGGAGTCTTCGCATGGTGAGATGTTTACAGAGGAACAGAATGAATTGATC	EFFCEVDDDYIQDDFNLCGLSHQVPYYDYALDLILDVESSHGEMFTEEQNELI	151195.9906	31128
TTAAGCGAGGATGCTTCTACTTCCGACGAAATCCCTTTGGATTTGTTTTTTTCAGAGGATGGGAGAAACGGGACGTTTATGATTGGAAACGACGAGTTCCCGGCTTCTCTGCTTGATCTCCCTGCAGTTGTTGAGTCTTTTAAAACTTATGATGATTGT	LSEDASTSDEIPLDLFFSEDGRNGTFMIGNDEFPASLLDLPAVVESFKTYDDC	174191.9751	53589
CTTAATGCGGAGTTTGGTGGGTTTGACCCGATGGATGATCGCGACTTTGGAGGTTTTAATGATTTCGGAGAGGAAGTCTCATATGTCTACGACTGCGAGAATGTCGATGAAGATTACATTAGCGATCCCGAGGGAGAGCTTGGTGAGAATGGTGGATTG	LNAEFGGFDPMDDRDFGGFNDFGEEVSYVYDCENVDEDYISDPEGELGENGGL	81061.98338	15417
AAAATGAGCCTCTTGCAGAAGGGTCTAGGAGACAGTAATGACTTGATGGAAAACCAATTGTCAAACGACGACTACTCCATCGGATTCATGGCTGCAGAAAACCAGAACATGTCCCTGGTTGAGGAGCAGTTCAGGCTGAATATTGATGAGCTTCTAGAA	KMSLLQKGLGDSNDLMENQLSNDDYSIGFMAAENQNMSLVEEQFRLNIDELLE	53303.23122	18592
TCAGATGAAGAGGAAGAAGGGATGGTGTCGATGACGTGGAACGGAAATGGTGACGAGAGCTCCGGTGGGTTCTTGAACGGGTTAGGAGATCTCGACGGCTTCATTCAGGAGCTAGGTGAATTTCCTTATTTACCCTTCACCATTGACCCTGCCGTTGCT	SDEEEEGMVSMTWNGNGDESSGGFLNGLGDLDGFIQELGEFPYLPFTIDPAVA	48298.21572	75823
GGGCAGAGTTTAGATTTGGGAAAGGATCTCGAACAAGTTATGATGGATAATTTAGACTGCACTGATATTTTTGATTCCGACATCGCTTCTCAGAAACACCTAACATTGGAATCTTTATTTAACGATGAACACAACACCGATTCGAGCACACTTTTGGAA	GQSLDLGKDLEQVMMDNLDCTDIFDSDIASQKHLTLESLFNDEHNTDSSTLLE	95877.40131	5597
GTGAGCGGGATAAACAGGACTTACATTGCTCCTGATCCTAACAACAGAAGATTACTCGATGAAGGAATGACATGGGAAAAGCAATTGGACATGGTAGATGACTTAGAAAAGGCTCTGGAAGTCGGATTTGATGCCACGCAAAGTATGGATTGGCAGTTA	VSGINRTYIAPDPNNRRLLDEGMTWEKQLDMVDDLEKALEVGFDATQSMDWQL	113323.53	13551
ATGGAGACGGACACAGAGACAGAGTCCGATGAAGATATGGAGATGGAGACAATGGTGTTTGAAGTGACTGAAATTGATTTGGAGTATGAGTTTGATGCTTCTCGTTGGTTTGATTTCACTCGAGAGGAGTTGCCGTTGGAGTCTCGTGCTGCTGAACTT	METDTETESDEDMEMETMVFEVTEIDLEYEFDASRWFDFTREELPLESRAAEL	60867.52527	24924
ATGAATATGCAACAGACGATATCCGGTCTTGAAGATGATTTTGGGTGGCTTAACGACTTTGATATTGGTATGATTTCGTTGCAAAATGATGATGAGATGATGAATTGGTGTACGGAACTTTCTTACATGGATGGTGTGGTAGATAGTGGTGTTCTTGAG	MNMQQTISGLEDDFGWLNDFDIGMISLQNDDEMMNWCTELSYMDGVVDSGVLE	169064.4394	31767
TATAAAATGATTAATAGTTTTGCCAACAAGTACGTTAACAACCTATCCCAAGATGACGATGATATTGCAATTTACGCTGCAAATCCATTCAAGGATACAGAATTTGTTGACCGCAATTACACTTCCAGTATTGTTGATGCCGATGATTTGTTTTTAGTT	YKMINSFANKYVNNLSQDDDDIAIYAANPFKDTEFVDRNYTSSIVDADDLFLV	119088.8	12751
GCACCAGTAACAAAGTTGCAAGAACCTAATGATCATCATCATGATGAAGTCCAAACTCTTGAACAGTGGTTGGAGACTAATGGTTTTGCTAATATAGAAGATACATTCCTTTGTTTAAGCGATCTGGTTGATGCACCAGTAACAGAGGTGCAGAAACCT	APVTKLQEPNDHHHDEVQTLEQWLETNGFANIEDTFLCLSDLVDAPVTEVQKP	168274.4462	26303
AAAGACGATGGAGATCATAACGTATCACCAGAGGTGATTTCCAACTTAAAACTTCTATTGACAAATGAAGATGAAAATAGCCGTTCCTTCTTGCTGGACGACGATTCCAGCATCCCTTTTGACACCGATGAAATCTCGAGCTGCATGCAAGAAAAGGAC	KDDGDHNVSPEVISNLKLLLTNEDENSRSFLLDDDSSIPFDTDEISSCMQEKD	71495.21186	9572
GGAAATGGTGACGAGAGCTCCGGTGGGTTCTTGAACGGGTTAGGAGATCTCGACGGCTTCATTCAGGAGCTAGGTGAATTTCCTTATTTACCCTTCACCATTGACCCTGCCGTTGCTTCTTCCTCCCACTTACATGGCAACGTTTTCGCAGAACCTCAC	GNGDESSGGFLNGLGDLDGFIQELGEFPYLPFTIDPAVASSSHLHGNVFAEPH	150695.7339	86643
AAATGGGATGTTATTTACAATTCAGAGTATGCAATGGATCCTCCAGATTTCGTATTTGGACCAGACGACGAAGATTTTGTGCCGTGTAAGTGTAGCGCTATTGCTCCTGATGATGATCAGATATCATCACTGGAGAAGGCTTTGTCTGAGTGGGATCAC	KWDVIYNSEYAMDPPDFVFGPDDEDFVPCKCSAIAPDDDQISSLEKALSEWDH	50160.46903	42185
AAATCTTCTGCTGACCAGGAAAATCTTAATCCTTTCGAAGACTGGACAAACCTAAGTGAGAATGACTTTTTCTCGGAGGAAGAGATCCGGCAAACAAGCCATGACTTGTTAGCGAATGAGGACATGCAACAGTTGCTCTTCAGCATGGGAGGTGGCAAA	KSSADQENLNPFEDWTNLSENDFFSEEEIRQTSHDLLANEDMQQLLFSMGGGK	95953.58097	11493
GGTCCTCCGAGTCTCATGTCTAATTTTTTCGGAGGAAGAGATCCATTTGACGACCCTTTCTTCACTCAGCCTTTTGGTGGTGGCATGTTTCAATCCAACTTCTTTGGTCCCAGCATGAATCCTTTTGCAGAAATGCATCGTCTGCCACAGGGTTTTATT	GPPSLMSNFFGGRDPFDDPFFTQPFGGGMFQSNFFGPSMNPFAEMHRLPQGFI	91519.98556	25125
TCGTCAAGAAGCAACAATAATCAAGTCGTGGCTCCTACTTGGGAGAAAGAACTTGAAGAACAAGACGAGTGGGAGATTTGGTCGTCACGCAGTGACACTGATGACTTCGTGCCTCCTTTTATGGGGGACGAATATGAAGATCCGGATGAAGTAAAGGAG	SSRSNNNQVVAPTWEKELEEQDEWEIWSSRSDTDDFVPPFMGDEYEDPDEVKE	92570.5891	5432
GGATCTGGGAGTCCTGGGGTTAAGGAGGTTGACTGGGGCTCGTTTTATGCAGATTCATCTGTAAATGACGGTGGTGGGTTTGGTTCATACTCTGATTTCTTCACTGAGTTGGATGCAACTGCAGGAAATGTACAGGGACAGGCGGAGGTAGCTGTGGCC	GSGSPGVKEVDWGSFYADSSVNDGGGFGSYSDFFTELDATAGNVQGQAEVAVA	59039.10876	45281
GTTTCGACTTTTGGTGAAGATGGTGAGCAATGGGATCTGTTTCGAGTGATCGACGGCGAGTTTCCTGACGATAAGGATCTGGATAAGTACGATGGTTTTGTTATTAGTGGAAGCCTTAACGATGCTTTTGGTGATGATGATTGGATCGTTAAGCTTTGT	VSTFGEDGEQWDLFRVIDGEFPDDKDLDKYDGFVISGSLNDAFGDDDWIVKLC	157844.8252	34571
AGTTTCTCGGACTACTTAGATGATGATATATTACCCGAGTTTGAAGATCTTTTATCTGGTGAGATTGAGTATCCATTGCCTGATGATGATAATAACTTGGAGAAAGCTGAGAAAGAGAGGAAATATGAAGTCGAGATGGCTTATAACGATGGTGAGCTC	SFSDYLDDDILPEFEDLLSGEIEYPLPDDDNNLEKAEKERKYEVEMAYNDGEL	136527.6796	10140
GAAGAATCCAACATTGGGAATTACTGGCGCCACTGCAATGATCTTGTGGATCAGTCGTATTCATTTGATCCTTGTGATTCAATACTGCCAGATCATTGTTGGACTAAGAACATTGATCTGCTTCCAACTTCAAACATTATCGACGAAATCTTTGGTCAA	EESNIGNYWRHCNDLVDQSYSFDPCDSILPDHCWTKNIDLLPTSNIIDEIFGQ	82543.96321	16597
ATTATGGCTTGCAAGGCACTAGTGGATCTTGGGATGTGGCATAGCCCAACTGAAGTTGACAAGGCAATGGGACAAGATCTCTTGTCACAATTTGAGGATGACAGCATTGATTTTGCACCCATCGACTTATCCAATGCCGAAGAAGATATGAACTTTAAA	IMACKALVDLGMWHSPTEVDKAMGQDLLSQFEDDSIDFAPIDLSNAEEDMNFK	83656.49609	9982
AAGAGTACATGGTATAAGTTGAGCAATTACACTCGTCAATTCAACGGCTCATTGTCATTCTTGAACGATGATTACGAGTTTTTCATCCGTGATGACGATGATTTGGAAATGGAAACCACTTTTGCCAACTCGGACGATGTTTTGAACCCATACACTGGT	KSTWYKLSNYTRQFNGSLSFLNDDYEFFIRDDDDLEMETTFANSDDVLNPYTG	77460.22725	24281
GGAACTCAAGAGACACCGTTCCTTGAGACACAAGAAATGTCATTCCAAAGCGGATGGGAAGAGCAAGAAGAGTATGAGGATGAGCAGTCTTATTACGGAGACATGAGCTATGACTGGTTTACAGAAATATCTAGGCCTCGGACTTATTGGGAAGATCTG	GTQETPFLETQEMSFQSGWEEQEEYEDEQSYYGDMSYDWFTEISRPRTYWEDL	105930.3249	7367
TTTCAGGATGTGAGTAATATCCGACAAGTTCCAGATCATCAGGAAGTGTTTGTGGATCCTTCAAGAGATGAGAGTTTGATTTTTGAGTTGTTGGATTTCAAGGCTGAGGTTGGTGACATTGGCAGTGCCTCTTGGTTCCTTAATGATCTTGCGAGTGAG	FQDVSNIRQVPDHQEVFVDPSRDESLIFELLDFKAEVGDIGSASWFLNDLASE	78452.94189	26524
GGTGATAATCCTAGTTCGTCTTCGTTTGAGTTTCATGTCAGTTTGGAAGAGGGTATTAGCCTTTCAGTTGATCTAAATTTTAATCCATCAGATTGGATCAATAGCATGAGAGATGAGGTCAATGTATGTGATAGCATGCGCCGCAGAAAATCCCCACAT	GDNPSSSSFEFHVSLEEGISLSVDLNFNPSDWINSMRDEVNVCDSMRRRKSPH	83262.02643	7261
CTAAGCGGAGAGAAAGAAGGACTTCTTCAACTACCAACCGACAAGGCTCTTCTTGATGATCCTCTCTTTCTCCCATTTGTTGAAAAATATGCTGCAGATGAGGATGCCTTCTTCGAAGACTATACGGAAGCTCATCTAAAGTTGTCAGAACTCGGGTTT	LSGEKEGLLQLPTDKALLDDPLFLPFVEKYAADEDAFFEDYTEAHLKLSELGF	47003.81959	19796
TACAATTTCGATGAGTTCAAACGCCCAATCGATGAGATAACTGGAACCTCGCAATCAACTCTTGCAACGATCGGTGATTCCGAGCAAGTTTGGGGGAAATCGATGAAGTTTCCTGGCGATGTTGATGACGTATATGCGGAGGATTGGTTATGTAACGTG	YNFDEFKRPIDEITGTSQSTLATIGDSEQVWGKSMKFPGDVDDVYAEDWLCNV	90501.44182	11064
AATGGAAATTTTACTTCAGATGTGGGTATGGTAAATGGTCCTTTCACCCAGAGTGGCACTTCTCAAGCTGGCTATAATGAGTTTGAATTGGATGACTTGTTGAATCCTGATCAGATGCCCTTCTCCTTCACAAGCTTGCTGAGTGGTGGGGATAGCTTA	NGNFTSDVGMVNGPFTQSGTSQAGYNEFELDDLLNPDQMPFSFTSLLSGGDSL	188594.418	44177
GGAACCTCGCAATCAACTCTTGCAACGATCGGTGATTCCGAGCAAGTTTGGGGGAAATCGATGAAGTTTCCTGGCGATGTTGATGACGTATATGCGGAGGATTGGTTATGTAACGTGAATGATGAATTGATTGAGAGATTTGATGTTTCTGTTGATGAG	GTSQSTLATIGDSEQVWGKSMKFPGDVDDVYAEDWLCNVNDELIERFDVSVDE	75383.75494	26934
TCCCTAGATTCGGTGGACGGCTCCTGCGATGCTTTTTTTGCCGGTAACTTTAGTGCAGCAGAGGTAAATGGACAGCAATTGTCAACTGACATTGAACGTGATTTTGGAACTGGAAATTTGCTACTTGAAGAAATTCAGCAAATTGAAAACGATAAAGAA	SLDSVDGSCDAFFAGNFSAAEVNGQQLSTDIERDFGTGNLLLEEIQQIENDKE	55747.94827	8876
AAAATGTTTAGCTCTTTTACCATAGGCAACTATGGACCACAAGGAATGAAAGATTTCATGAATGAGAGTAAATTGATCGATCTTCTAAACGGATCAGATTATGTTCCAACATATGAAGATAAAGATGGCGACTGGATGCTTGTAGGAGACGTACCGTGG	KMFSSFTIGNYGPQGMKDFMNESKLIDLLNGSDYVPTYEDKDGDWMLVGDVPW	94246.79542	7174
TCGCTTTCGAGTTATTTCTCAAACGGGTTGTGTTCTTCTGAGGATGGTTCGTCTCAGTTCGCTTCTCCTCCACTCGATGGCTTGATGACCAAGTATAATTTTGGTGGTGATGATTTAGGTCTATGCGAAAGTTTCGATCTTCTGAATGTTGGAGAAGAA	SLSSYFSNGLCSSEDGSSQFASPPLDGLMTKYNFGGDDLGLCESFDLLNVGEE	35952.86151	35351
AACAAGTTTAACGAAAGTGCTGATGACTTTGAATCTCATTCCATTGGAAACCTGCTCCCTGATGAAGAGGATCTTTTGACAGGGATGATGGATGATCTTGACCTGGGGGAGTTACCAGATGCTGATGATTATGATCTTTTTGGTAGTGGAGGAGGAATG	NKFNESADDFESHSIGNLLPDEEDLLTGMMDDLDLGELPDADDYDLFGSGGGM	65800.12989	14714
TCCCCTGGTGCAAATGACAACATGTTTCTGGATTCTGATGAAAAGAACATGAATCATTCTCAGGGAGCTGCAACCCTAATAGATCCCACATATACAGAAGACTACCACGGTACATTTGATTATGATAAACTATCTCCGGACCAATACTTGGAATTTTCC	SPGANDNMFLDSDEKNMNHSQGAATLIDPTYTEDYHGTFDYDKLSPDQYLEFS	58370.09512	12111
AATAACGGTGCCGCATTTTCTCCCTTAACCACTACTCGAATCCAAAGCCAGCAGGCCCAACCCTCGGATGTAATGTTCAACGATTTAAACTCTATGGATATTTCGATGTTTTCAGGCCTTGACAGTACTGGTTTTGACTCCACAGCCTTCAATGCCACG	NNGAAFSPLTTTRIQSQQAQPSDVMFNDLNSMDISMFSGLDSTGFDSTAFNAT	84304.61939	42128
GAGGATGAAAATGAGCTCCTTCCTGGCCTCATTGATGAGCTTAATTTTACCGGGTTGCCTGATGAACTTGACGATCTCGAAGAGTGTGATGTCTTTTGCACGGGAGGGGGTATGGAGTTGGATGTTGAATCCCAAGATAATCATGCTGTTGATGCGTCA	EDENELLPGLIDELNFTGLPDELDDLEECDVFCTGGGMELDVESQDNHAVDAS	53847.7925	46249
AAAGACTTGGTGCAGATGATCGAGAAGATTGATCTCAACGGTGATGGGTACGTGGACATCGAAGAGTTTGGAGGGTTGTACCAGACGATAATGGAGGAAAGAGACGAGGAGGAAGACATGAGAGAGGCTTTCAACGTGTTTGATCAGAACCGGGACGGG	KDLVQMIEKIDLNGDGYVDIEEFGGLYQTIMEERDEEEDMREAFNVFDQNRDG	18005.51625	62642
GAAGATCCAGATTGGCCAGTAGATACAGACGTTGGATGGGGAATCAAAGCTTCGGAGTATTTCGATACACATCCAATCAAAAACGTGGTTGGAGATGATGGGAGTGAGATTGATTGGGAAGGTGAGATTGATGATAGTTGGGTCAAGGAGATCAATTGT	EDPDWPVDTDVGWGIKASEYFDTHPIKNVVGDDGSEIDWEGEIDDSWVKEINC	92641.68997	15435
TTGAATTTTGAGGACAACGGCCTCTCTGATCTGGAGAAATGGGCTACGGAATTTCCTGACCACCTTGATGCTTTATTAGCTGAAAGAAGGGTGGATGAAGCTCTGGCAGCTTTTGATGAGGGAGAAATTTTAGTATCTCAAGCAAACGAAAAGCATACT	LNFEDNGLSDLEKWATEFPDHLDALLAERRVDEALAAFDEGEILVSQANEKHT	96731.11143	7437
GTAGAAGAAGAAACTAAGAAGTTAAAGGCTAGTGGTTGTTTTGACCGTTCGCTTCATGATTTTGATGAAATCCAACACATGGATGACATGTTCTTTTCCATTTTGGAGGATGTTCCAGGGAATGAGAATTTTCTTTCTTTCAAGGAGTCGGATAATAAC	VEEETKKLKASGCFDRSLHDFDEIQHMDDMFFSILEDVPGNENFLSFKESDNN	108007.5514	9202
CCTCGTCTCGAAGACTATTGCGAGATTTTCTCCGGTTTCAACGGCTCCTCACGCGCCGCCGTTTCTTCGATTCCGGTACTCGATCTTCCACTTGTTGATGATAGAGATGTCTACTTCGATGTTCGGAGTCAAGGTTTTGACTACCGTGAAGTCTTCGGA	PRLEDYCEIFSGFNGSSRAAVSSIPVLDLPLVDDRDVYFDVRSQGFDYREVFG	97593.63961	52659
ACCAGTTTCGATACCTTATTCGATTCGTTGGCACCAGAAGAAGAAATCATGGAAGGATTTGAAATTGCTGTGGATTTGGCACACAAATGGAACGACGAGTTTGGGTTGGAAATTCCAAAAGGCTTCCTAGACGTTAGTGAGGAGAATCATGAAGAAGAT	TSFDTLFDSLAPEEEIMEGFEIAVDLAHKWNDEFGLEIPKGFLDVSEENHEED	135028.9675	11117
ATGGAGCTTGAATTTGAGCAAGGGTTAATAGACACATACTCAGATCTTTTTGCGGAGATGAACCCAGGTGACTATTTCAACTTTGAATGTGAATTTGCAAAGGGGTTGGATTCGGATGATAATTGCAATCTCCAAAATTTAGATACTGATTTCATCGCT	MELEFEQGLIDTYSDLFAEMNPGDYFNFECEFAKGLDSDDNCNLQNLDTDFIA	204892.8772	18546
CACACATCAGCAGCTATGCCCTCTTCGGAAGGATTTTTTTCACCTGAGTTCAGAGGTGATTTTGGAGCAGGATTATTGGATCTTCATGCAATGGATGATACAGAGCTTCTATCTGAGCATGTGATTACCGAACCCTTTGAGCCGTCACCTTTCATGCCT	HTSAAMPSSEGFFSPEFRGDFGAGLLDLHAMDDTELLSEHVITEPFEPSPFMP	134551.4736	25401
GACAAGGATACATTACGCACCTGTTTCGTCGAACATAAATTGCAAGGTGAAGAAGGTGATTTAGACTTGGTTTCCTTCATTGCTTTAGATGAAGAACTGCAATCTACTTCTCGTGAGGAAATTGCAGCCGCTTTAGAATCTGTCGGTTTTGATGAAGAG	DKDTLRTCFVEHKLQGEEGDLDLVSFIALDEELQSTSREEIAAALESVGFDEE	56377.93606	20040
ATTCCCGTTGATGTGGACTTTAACCTGGACTTAGATGATATAGTGAGCCATCAGGGGACACCTTTAGGCTCTCACTCAAGTTCACAGAAGGATGGAAACGATTTCAAGTTTAATTATCAAGGAGATGAATTGGTGTTGAATTTTGAGAACGATAATGAA	IPVDVDFNLDLDDIVSHQGTPLGSHSSSQKDGNDFKFNYQGDELVLNFENDNE	73473.75603	13258
TACGATCTTGAGGATAAGATGTTGTTCCTTGGTGATGATTCCACCTTTTCTGCTTCAGCTTCCGATATATTACCTCTATGTGATGGAAGCTCTGTGTTCTTCAACGGTAATGTCTTCAATGGGGAAGACTTGGGTGCGATGCAAGATCGAGATTTGGGA	YDLEDKMLFLGDDSTFSASASDILPLCDGSSVFFNGNVFNGEDLGAMQDRDLG	120945.4282	36392
GAAGGTATCGAGCAGTTGTTGTATATTTTCCAAGCTGCTGGTAAAAGAGACAATGACCCTCTTTTTTGGGGAGACGAGCTTGAGTACATGGTTGTAGATTTTGATGATAAGGAGAGAAATTCTATGCTCGACGTTTGCCATGACAAGATACTCACTGAG	EGIEQLLYIFQAAGKRDNDPLFWGDELEYMVVDFDDKERNSMLDVCHDKILTE	88796.17094	8436
GTGCCAGAGGATGATATTGCCTCAGTCGTCTCTCTCTTTTCCCTAGATAATGTTAAATTGGCTAGCAATTTTTGGGAAGATCTTGGTTTTGATATCACATGGAATCAAGCAGAAAATGCTGTATCGAAGCTGGTCGATTCAACTCCTGGGGATACTATG	VPEDDIASVVSLFSLDNVKLASNFWEDLGFDITWNQAENAVSKLVDSTPGDTM	174524.4555	29726
TCAGATGGAGGAGCTGGAAATTCTAGAGACCCTCTCAGGCCATTTGATCAGATACCTTGGAACTTTAGTCTCTCTGACCTCACTGCAGATTTGTCAAATCTTGGAGATTTAGGGGCTTTAGGAAACTATCCCGGTTCTCCTTTTCTGCCATCTGATTCA	SDGGAGNSRDPLRPFDQIPWNFSLSDLTADLSNLGDLGALGNYPGSPFLPSDS	111989.7218	33412
GAGACTAACAAGAAGCTGAAGCCCTCAGTTCCAAGTGCTAACGACTTCGGTGATTGTATATTTATTGATGAGGAGGAAGCTACATTGGACCTTCCAATGCCAATGTCGCTTGAGAAACCATACATTGAAGCTGATCCAATGGAAGAAGTTGAGATGGAG	ETNKKLKPSVPSANDFGDCIFIDEEEATLDLPMPMSLEKPYIEADPMEEVEME	18934.46965	51022
ATAGAAGGGTTTTCAGAAGACGCTTCTGCCTCTAGCTTCGAGGGCCTTGATCTGTACGCTGAAGAGTGGTATGCTGATTGCTTAAATGATGCTGAGACTCCAATGCTACCTGATGACTTAAACTTTGGTTCACCTGATGTTCAAGTAGATATTTCAGAG	IEGFSEDASASSFEGLDLYAEEWYADCLNDAETPMLPDDLNFGSPDVQVDISE	130262.9005	42224
GTTCTGGTTCCTGCAAAAGTTTCTGTTCACGACGGCAATCTTCCTCAAGATTCTGGTCACGACGGCCACAACGACAATCTTCCTCAAGATTCTGTTGAACCTAGCTCTTTTTTCGACGAGTCTTACGAGTTAAACCACCTGTTCTTTGATCAAGAAGAC	VLVPAKVSVHDGNLPQDSGHDGHNDNLPQDSVEPSSFFDESYELNHLFFDQED	59470.64819	38172
CGTCACGTTAGGATCTACGCTGCTTATATTGATCCAGAGACTTGTGAGTTTGACCAGTCACAAATGGATAAACTCACTTTGATTCTTGATCCTACTGAAGAATTTGTGTGGGATGATGAAAGCTGTAACAAGGTCTATTCTTATTTCCAAGAACTCGTC	RHVRIYAAYIDPETCEFDQSQMDKLTLILDPTEEFVWDDESCNKVYSYFQELV	58054.90939	13035
GGTGGAGCTATGCTAGAACACGCATTTGACGACCACAACTATGACGGACCAGACACTGTCGTTGTCGAGAACAATTACTACGGTGATGATGCTGGTGGGTCCGACGGCGGATTTGATGATGCTGGTGGGTTCGACGGCGGATTTGATGATGGATTTGAC	GGAMLEHAFDDHNYDGPDTVVVENNYYGDDAGGSDGGFDDAGGFDGGFDDGFD	36397.78753	44774
CTGCAATGTCTCTGTTCTGCTGAAGAAGAGGATCAGATTTTGTCCAGATTCCCAATTCCTGGCTATGAGGATGATGATGAGTCTCGTTATCCTCCAATTTTAGAAAACGATGGATTTAGCCAGCACATAGACAATGAATGGTTTGGAGTCAATAATTAC	LQCLCSAEEEDQILSRFPIPGYEDDDESRYPPILENDGFSQHIDNEWFGVNNY	73675.6481	11316
AGATCATCCTCTGTTAACTCTGTTCCTCTGATTCTTGACATTGAAGACTTTAAGGGTGATTTTTCATTTGATGCATTATTTGGGAACCTGGTAAACGACCTCTTGCCGTCTTTCCTAGACGAAGAAGCAGATTCTGGGGATGGCCATGGCAACATTGCT	RSSSVNSVPLILDIEDFKGDFSFDALFGNLVNDLLPSFLDEEADSGDGHGNIA	164173.5316	39067
TATAATTTTGGTGGTGATGATTTAGGTCTATGCGAAAGTTTCGATCTTCTGAATGTTGGAGAAGAAGACAAGACTCATCACCAAACTCAGAGGAGCAGTTTTGGTAACTATGAAGCTAATGGAGATGGTGGATTCCGATATTACTCTGGTTTTGGAGTT	YNFGGDDLGLCESFDLLNVGEEDKTHHQTQRSSFGNYEANGDGGFRYYSGFGV	31450.89684	18818
ACTCCCAACGGGGAAATGGACCCTAATCATCCCCTCTACGGCGTTTCTGTGAAGGGAAATACCTACTTTTTTGCGCATGAGGATAGCAGCAGTGGTGAAATTGATGAAGATGGCGACATAATCGATCTTGAAGATTTCTTACTCTGTTTTGATTTTACA	TPNGEMDPNHPLYGVSVKGNTYFFAHEDSSSGEIDEDGDIIDLEDFLLCFDFT	64496.31474	76845
TTTGGGTTAGAGGATGATTCGGGTGGGTTAGGGACGGTAACGGGTGGGTTTGGGTTAGAGGATGATTCGGGTGGGTTTGGGTTTGAGTTTGGATTAGAGGATGAATCAGGTGGGTTTGGGTTAGAGGATGATTCGGGTGGATTAGGGACGGTAACGGGT	FGLEDDSGGLGTVTGGFGLEDDSGGFGFEFGLEDESGGFGLEDDSGGLGTVTG	157479.7646	17002
AATGTGGCAGCTAACAACTACTTTGATGATGAGGATGATGATGATGTTGATGGTGATTACGACTATGATGACTTCTTCCACCCGCATTTTGGACATGCTATGAATGATCGTAATCCTGAAGAGCCCTTCGACCCCTTCTTCGACTTGCCAGATGGTGTG	NVAANNYFDDEDDDDVDGDYDYDDFFHPHFGHAMNDRNPEEPFDPFFDLPDGV	95316.79749	54608
CCCTCCCTTTCAGTTGATGCTGATCCGTTGAGTTTAAACCTGTCAATTTTTAAGCTGGATTCTGGGCCTGACGTTGAAGCGTTGTTCAGCGACAAACCAAATGTCCCGCTAGATACCGTCTTCAACGATTTTTACTTGGACTTCATATCAGTGGACGTG	PSLSVDADPLSLNLSIFKLDSGPDVEALFSDKPNVPLDTVFNDFYLDFISVDV	40542.56507	39048
AACTTTGCAGGCCATGATGCGTCGCGTGGTCTTGCATTGAACTCCTTCGATCTGGACGTTATTAAAGATTGGGATCAGCCTATCGATCCCTTAGATGATCTGACAAAAGAACAGATTGACGCACTGGATGAGTGGCAAGAGCATTTTGAGAATAAGTAC	NFAGHDASRGLALNSFDLDVIKDWDQPIDPLDDLTKEQIDALDEWQEHFENKY	102888.4625	31962
TATGTGCCATCGACGGATGAGGAGGGAAGTTTCAGTGTTCCAAATATGGGAACCATTGGCGAGCATGGGCTAGAACTGGAAGAAGTGAATGGAGACATGTTCGATGTACCATTGATCCAGGCGAATGGTGCGTTTGGAGCGATGAATAAGTATGGAGAC	YVPSTDEEGSFSVPNMGTIGEHGLELEEVNGDMFDVPLIQANGAFGAMNKYGD	70101.94629	6864
TTCGGTTATGGTACTATGTATAAGACTGAGAAAGTGGATTTAGCACTTAACAGAAACCGTGGTGACCCAATTACACAGCATTTTGGTTTCGGGAATGACGAATGGCCAAAGGAGTGGCTTGAGAAATTAGACGAGGATGGTTTGCCATACATTGGCACT	FGYGTMYKTEKVDLALNRNRGDPITQHFGFGNDEWPKEWLEKLDEDGLPYIGT	70736.90184	18423
TACGACACGCCTGCACTTTTTTTTGATCCATCGCTGAACCCAATACCTCACTTTATTGATAATAATTCATCCCTCAACGTATCAAATACAAAGGAAAACGGTGATTTCACTTTACCTGAAGATTTTGCACCTCTTTTGGCTGAAGAAGAAGAACTTATT	YDTPALFFDPSLNPIPHFIDNNSSLNVSNTKENGDFTLPEDFAPLLAEEEELI	92005.46382	4412
GATCAACTTAAGAAGTTTGAGTATTGCCTTCCTTATTTCTATCAACCCTTTAAGGAAGATGAACTTGAACAGAGTACTGAGGTCCAAATAATGTTCCCCTCTGAACCCCCGGTTGTATGTGAATTTGACTGGGAGTTTGATGAACTTCAGGAATTTGTC	DQLKKFEYCLPYFYQPFKEDELEQSTEVQIMFPSEPPVVCEFDWEFDELQEFV	171088.8535	17710
GGATTTTCTCTCATGGATCCTTTCACGTTAGGGTTTTCCGTAGGCGATTACTTCCCAGCTGATCCAATGGAGGTCACATATAATTGGGGGGTCTGTGCCAACAATGGTGTTTGGGATCCTTCTTGGCTAGATTTTGATTTTTCATCAACACTATTTACT	GFSLMDPFTLGFSVGDYFPADPMEVTYNWGVCANNGVWDPSWLDFDFSSTLFT	203622.74	37276
AGCAAAATGTTTAGCTCTTTTACCATAGGCAACTATGGACCACAAGGAATGAAAGATTTCATGAATGAGAGTAAATTGATCGATCTTCTAAACGGATCAGATTATGTTCCAACATATGAAGATAAAGATGGCGACTGGATGCTTGTAGGAGACGTACCG	SKMFSSFTIGNYGPQGMKDFMNESKLIDLLNGSDYVPTYEDKDGDWMLVGDVP	86991.12618	6541
GACTGGTCCGATGAAAACTGGCCGGAACTAGAGTTCCGTTCAGCGGAGGACGAAGCTTGGTACGCCGTAGAATTTTCTGACATCTGTGACGCTTTGTGGATCAGCTTCAACGGCTTCTCTTATGAGCACGACGAGTTTTATCCAGCTGACGATTTCAAA	DWSDENWPELEFRSAEDEAWYAVEFSDICDALWISFNGFSYEHDEFYPADDFK	97844.15816	41561
AATAAGTATGGAGACGATGATGAGTATGACATGCTAATGCTTATGGGAAATGACGAGGAAGATGAGAGTGGAGTCATAGAGAATGAGATAGAGAACGAGTTAGAGCAGGCGATCGATAAGTTAATAGCCTACAAGGCGGATTCATGTTGGGAAGGTGAA	NKYGDDDEYDMLMLMGNDEEDESGVIENEIENELEQAIDKLIAYKADSCWEGE	61517.09477	18337
ACAAATGATATTGAAATTATAAATAAAGATGAAGCAGACAACATGGAACAGCTATTTTTTGACCTGGAAATTCCTGAAAAGGATGAGTTTCAGAGAAAACAACCATTTAATGAACATGCAGATATTGATGAAGACATCGTTCTACCATATGTGAACAAC	TNDIEIINKDEADNMEQLFFDLEIPEKDEFQRKQPFNEHADIDEDIVLPYVNN	87110.60086	1210
AAATGCATTGAAGAACAACAACAAGACCAGTGGGATAGCTACTTCTCTGAACACATCATCCTGCATGGACATGAGACAAACATCAAAGAAGGGGTTCCTCAATACAATAATATTCAAGAGATTGATGCTGAGAACAGCTGGGATGAACTCAAAGAGATA	KCIEEQQQDQWDSYFSEHIILHGHETNIKEGVPQYNNIQEIDAENSWDELKEI	67224.8369	6079
GTGTGGGATGAAGCATCTGGTTATTACTATGATGCGGCTTCTGGATACTACTACGATGGAAATTCAGGTCTCTATTATGACAGCAATAGTGGGCTTTGGTACTCGTATGACCAGCAAACACAACAATATGTTCCTTGTCCTGATCAGAACAATGAGAGT	VWDEASGYYYDAASGYYYDGNSGLYYDSNSGLWYSYDQQTQQYVPCPDQNNES	51408.07852	12639
GATGATATAATGGAAAAACACGAATGTGAACCATTGGTCAATGATGAAAATTTTGTTTTCTTTGATAACAATTGGTCCAATACGAGAAAAGAAGCACATATGGAGTGGGCTATTCAAATCGAAGAAGAAGAGTGTAACGTACACTACATGGATTTAGCA	DDIMEKHECEPLVNDENFVFFDNNWSNTRKEAHMEWAIQIEEEECNVHYMDLA	79009.58127	4125
AGTGCAGACTTCATAATAGAGGAGGACTTGCAAAATATTTTAGATGATGATCTTAAAGACTCAGAACTTAACTTGGATGGCGAAGAAGCCGAAATAATTTTCGATTATGAGAGCCAAGAACTGGATACACCGGATGGTATAGGGGAAAAGATTTCTCAA	SADFIIEEDLQNILDDDLKDSELNLDGEEAEIIFDYESQELDTPDGIGEKISQ	92291.79693	3315
ATAGATCGTAAAGGAGATGGTTACATAAACTTTGAAGAGTTTGTGGAGCTGAACACGAAAGGTATGGATCAAAATGATGTTTTGGAGAATCTGAAAGATGCGTTTTCGGTTTACGATATCGATGGGAATGGTTCGATATCGGCTGAGGAGTTGCATGAG	IDRKGDGYINFEEFVELNTKGMDQNDVLENLKDAFSVYDIDGNGSISAEELHE	107716.6797	23181
TGGTGGTCAGAACTCATGTTGAAGACGGTGGAGCCGGAGATTAAACCGGAAACGGAAGAAGTCATCGTAGTCGAAGATGACGTGTTTCCAAAGTTTAGTGACGTCATGGAATTTCCTTCGTGGTTAAACCAAACAGAGGAAGAATTATTTCATCCTTAT	WWSELMLKTVEPEIKPETEEVIVVEDDVFPKFSDVMEFPSWLNQTEEELFHPY	169715.6728	21598
AATGATCCAGATCTTGATATATTATATGGTGATCTTGGTGATATCACTTTCTTTGATGCATCCACCAGTAAGGAACATCTGAATAGAACAGATTCCAGCACGGTTTCAGCTTCAGATAGTTTTGTTCTAGTCAATGAACATGAAACTTCGCAGGAGGAT	NDPDLDILYGDLGDITFFDASTSKEHLNRTDSSTVSASDSFVLVNEHETSQED	71447.66107	8825
GAGCTCACTTGGGGTTCATCCAACGAGTCCCAGCACACCTTAGATGAAACAGAATCAGCAACACTCGATTGGGAGCTCGAGTACATAACCGAGATCCTCAACTCTGGGCAGCTCATGTTTCAAGACTTCGCCTCAGGGACAACCACTAATGAATCATTA	ELTWGSSNESQHTLDETESATLDWELEYITEILNSGQLMFQDFASGTTTNESL	61791.96935	20743
ATACAGTCCTCATCAGATCAAGAACTCACCTGGGTTTCATTAAATGAGTCGCACCAAGCACAAGACGAGTCCGAGCTCTCAGAATCTGTGGTAACACTGAGTTACTCAGAAGCCGAAGAAAGGCTCGACTGGGAGTTCGAGTACATATCCGAGATCCTC	IQSSSDQELTWVSLNESHQAQDESELSESVVTLSYSEAEERLDWEFEYISEIL	79353.83098	8917
GATGATCGTCTCAAAGAAGAAACGGAGATGGTTGTATTCGATGATCAGATCTTGGCGATTTTTGAGAGTAACGACAAACCTACAGGAAACTTGGAAGATCAAGAGATAGATCTTGATCAATTCCTAGATTTTGATCAACTCATAGATTTCGAGGGTTTG	DDRLKEETEMVVFDDQILAIFESNDKPTGNLEDQEIDLDQFLDFDQLIDFEGL	152856.9165	7747
GAGAACTGCATCGCGGTGTTAAGATACACGGATGAGCCGCAAGAGGATTTCAGGCAGTCCATGGTGGAGATGATGGAGTCCAAGTTAGGGATGCGGGAAAGCGAAGTGGATTGGGACTTGATGGAAGAGCTACTCTTCTGCTATCTGGATCTCAACGAC	ENCIAVLRYTDEPQEDFRQSMVEMMESKLGMRESEVDWDLMEELLFCYLDLND	20880.02123	105600
TTGGATTCTATAGAGTCTGAAGAGCATGATGATGATATGTCTGATGCGAGCGGATCGGAAGAATCAAGCGATGAAGAAAACCTTGTGGATTCTCTAATGTCTGAAATGATTAATGAGTGGTATGATGAGATGTATGATGATTTAACAGACGGACTCGAT	LDSIESEEHDDDMSDASGSEESSDEENLVDSLMSEMINEWYDEMYDDLTDGLD	87584.76771	3896
AACTTTGGCAGTTTGAATTATTCACTTGTAGATCCTGTGAAATCAATCCAAAACAAAAATTTATGGCAACAAAATGATAATGGAGGTGATGAAGACGATATGTGTTTGATAGATGATGAGAATTTCTTGACATTTGACGGAGAAATGAGTTCTACCCTT	NFGSLNYSLVDPVKSIQNKNLWQQNDNGGDEDDMCLIDDENFLTFDGEMSSTL	82349.45416	9020
AATCCTCAGGTTGATACCACAGAACAAGAAGATGCCGGTAACATGGAGCTTGAATTTGAGCAAGGGTTAATAGACACATACTCAGATCTTTTTGCGGAGATGAACCCAGGTGACTATTTCAACTTTGAATGTGAATTTGCAAAGGGGTTGGATTCGGAT	NPQVDTTEQEDAGNMELEFEQGLIDTYSDLFAEMNPGDYFNFECEFAKGLDSD	142078.4322	13807
CCACCGGCGGGTAAGCATCGAGCCACTGGTGATTCAACACCATCTCCGGCCATCGGAACCCTAGATGATGAATTTATGATGGAAGAGGACGTGTTTCTGGACGAAACTCTCTTGTACGGCGACGAAGATGAGGAATCCCTAATCCTCCGTGACATTGAG	PPAGKHRATGDSTPSPAIGTLDDEFMMEEDVFLDETLLYGDEDEESLILRDIE	81386.77532	10940
TTTAACGAAAGTGCTGATGACTTTGAATCTCATTCCATTGGAAACCTGCTCCCTGATGAAGAGGATCTTTTGACAGGGATGATGGATGATCTTGACCTGGGGGAGTTACCAGATGCTGATGATTATGATCTTTTTGGTAGTGGAGGAGGAATGGAACTT	FNESADDFESHSIGNLLPDEEDLLTGMMDDLDLGELPDADDYDLFGSGGGMEL	24700.64238	42890
GAGGTCACTCCCAACGGGGAAATGGACCCTAATCATCCCCTCTACGGCGTTTCTGTGAAGGGAAATACCTACTTTTTTGCGCATGAGGATAGCAGCAGTGGTGAAATTGATGAAGATGGCGACATAATCGATCTTGAAGATTTCTTACTCTGTTTTGAT	EVTPNGEMDPNHPLYGVSVKGNTYFFAHEDSSSGEIDEDGDIIDLEDFLLCFD	119668.9176	117181
AAAGGGACTTCTGCTCCACAGTCTGGCTATGTGTGGGATGAAGCATCTGGTTATTACTATGATGCGGCTTCTGGATACTACTACGATGGAAATTCAGGTCTCTATTATGACAGCAATAGTGGGCTTTGGTACTCGTATGACCAGCAAACACAACAATAT	KGTSAPQSGYVWDEASGYYYDAASGYYYDGNSGLYYDSNSGLWYSYDQQTQQY	28160.65578	34787
TACCACGATCCAACGGATGAACCAGTAGCCGATGCCAAGTTCGATTGGCACTTTAATGACGCTGATCTGCCTGTCGATACCTGGCGTGTTATGATGTACTCAGAAATCCTAGACTTCCATAAGATTGGTGGCAGTGATGGACAGATTGATATATCTGCC	YHDPTDEPVADAKFDWHFNDADLPVDTWRVMMYSEILDFHKIGGSDGQIDISA	83619.49918	32351
TCACAAGAGTCTATCAATGATGTTTACTTGGCTAACACTTGTGATCTTGATGCAACTATCGAAATGCTGAATCAACTCGAGATTTACAGTACTGAAGCTGAGGAATACCTTCCAGACACACTGGACATTGGTGATGTACCTGAGATCATCACAGAGTCT	SQESINDVYLANTCDLDATIEMLNQLEIYSTEAEEYLPDTLDIGDVPEIITES	25373.26448	50386
CTTCGTGGGAACGAGTTCTTCTGTGAAGTTGATGATGATTACATCCAGGATGACTTTAACTTGTGTGGACTCAGCCATCAAGTTCCTTACTACGACTATGCCCTTGATTTGATTTTGGATGTGGAGTCTTCGCATGGTGAGATGTTTACAGAGGAACAG	LRGNEFFCEVDDDYIQDDFNLCGLSHQVPYYDYALDLILDVESSHGEMFTEEQ	147460.9008	60195
GAAAGAGTAGAATATAATCTCTTTACCAATAGATCCACCATGATGGCAAATTTTGAAGAATGGATCAAAATGGCTACAGATAATAAAATCAATTCCCGAAATAGTTGGAATTTCGCATTGATCGACTATTTTTATGACTTGGACGTTTTGAAAGATGGC	ERVEYNLFTNRSTMMANFEEWIKMATDNKINSRNSWNFALIDYFYDLDVLKDG	100873.0033	15448
AAGATTTTGTTTGGTTCTGATGACAATTTGTGGGATGCATTTGGAAGCAGCACTGATATGAGCTTGCAAGGAAATCTTATGTCCAGTAATTCTGACCTATTCGATGCATGCCCCTCTTTGCAAAGTGGGAGTTGGAGTGCCCTTATGCAATCTGCTGTA	KILFGSDDNLWDAFGSSTDMSLQGNLMSSNSDLFDACPSLQSGSWSALMQSAV	72681.82627	29390
GATGGTCACATGAGGAACATTCAGTTCCCGTTCAACATTTTAAGTGACACACCTCTAGAAGTAGCTTTGGAGATGGTGAAGGAGCTTGAGATCACTGATTGGGATCCTTTGGAGATCGCTGCAATGATAGAAAATGAGATATCTTTGCTCGTCCCCAAC	DGHMRNIQFPFNILSDTPLEVALEMVKELEITDWDPLEIAAMIENEISLLVPN	82696.84807	15160
CTTGACGAGCAGACTTCTCCCGACGAGCTGACTTGTGTCGATGAGCTGGCTCTTCTGGGCGAGTTGGCTGATCTTGACGAGCAGACTTCTCCCGACGAGCTGACTTGTGTCGATGAGCTGGCTCTTCTGGGCGAACTGGCTGATCTTGACGAGCAGACT	LDEQTSPDELTCVDELALLGELADLDEQTSPDELTCVDELALLGELADLDEQT	83004.28284	3129
ACACAGTCTACGCACATCAATGTGGAAGGATTCGAAGGGCAGTATGGTGGGATTGAGTTCAGCAATGAACAGGCTACGATTGGAGAAACTTTTGAATCGTTTAGTGATGCTTGGGGAGGTGGGTTGGATCCTTCAGAGTTTATGGGACCAAAGAAGATT	TQSTHINVEGFEGQYGGIEFSNEQATIGETFESFSDAWGGGLDPSEFMGPKKI	69223.07083	17780
GAGGCTGTAAAACCGTTTGTGCAAGACAATGTTTCATATAGTGACAATGTGTTTTCAAAAGATGATCTTTTGCAAGGGAATGACCTCTCTTGGGCTCTCGAGTCGGACATTGAGTTTACTGTCAATTGTCAAAATGAAATGATTGGTGCAATGGCTAAT	EAVKPFVQDNVSYSDNVFSKDDLLQGNDLSWALESDIEFTVNCQNEMIGAMAN	139526.4792	20437
CCAGATATTGCTTCTTTATCAATATCATCCATGTCGGACTATCACGTGTTTGATTTTCCCGGTAAGGACCTGCAGAGAGAGGAAGTGATAGATTTGCTAGATCAGCAAGGGTTTATTCCCGACGATTTGATCGAACAAGAAGTAGATTGGTTTTATAAC	PDIASLSISSMSDYHVFDFPGKDLQREEVIDLLDQQGFIPDDLIEQEVDWFYN	174592.3386	19678
TTGAAGCTGGACTTTCATGCGCACCATAGAGGGTTTAACAACGGGACGTTTGAGTACGAGGAGTATGTGTCACTGGTTTCAGTTTCCGACCCGGACGAAGGGTACGAGACGATCTTAGATTTGATGTCGTTACAGGATTCTCTTGACGAGTTCTCGCAG	LKLDFHAHHRGFNNGTFEYEEYVSLVSVSDPDEGYETILDLMSLQDSLDEFSQ	63399.81342	35664
AAATCATTAGGGAATTACTCTAAAGATGTTTCCAACAGAGATTTCTTGGATTCGCTTCTCATCCTCAACGAAGGAGATGAAGCAGAGCTCGACAATAACGATATTGAACACCTACTCTTGGATATGTTTACAGCTGGCACAGATACAAGCTCTAGTACT	KSLGNYSKDVSNRDFLDSLLILNEGDEAELDNNDIEHLLLDMFTAGTDTSSST	122135.6591	20892
CCTTCTATAGTCAATGATGAAGAAGAAGAGACTGAGCCATTGTTACCTGTGGAATTTACTTTAGTTGAGAGAAATCTTGAAGATGGTTTAGTTGAAGAGATCATATTTTCTTCTGGTGGTGAGATTGATGTTTATGATCTTCAAGGTCTTTGTGATAAG	PSIVNDEEEETEPLLPVEFTLVERNLEDGLVEEIIFSSGGEIDVYDLQGLCDK	55203.7228	13059
ACTGCTTATCCCAACATCTTCTCCTCAAACTTGTCCTCTAAGCAAAAAACTCACTCTTCATCAAACTCTCACTTCTACGGGCCATTGCTTAGTGACAACGACGACGCTTCTGATTTGCTTCTTCCTTATGAATCAATCGAAGAACCTGATTTTCTGTTT	TAYPNIFSSNLSSKQKTHSSSNSHFYGPLLSDNDDASDLLLPYESIEEPDFLF	156475.3951	34235
GCCATGTTTACAGACGACCAAAATCCAGAAGAAAGTAGCTGGACGATGTACTTTGAGGATTTCTTCGAGGCTTCTTCAAGCATAGTTGACGTCGGAGATTTCAGCTCTTCCTCTGTCTCCGACGCAGCGTCATTCGTGGCCACTAAGAAGACCCTCAAC	AMFTDDQNPEESSWTMYFEDFFEASSSIVDVGDFSSSSVSDAASFVATKKTLN	116304.9105	17000
TTGTTTCCAGAAGTCTCCTACCATGATGATGGTCAAGACGCCAATGATCACGAGCAACTGTTTTCAAGCATTTGGAACATAACCGCGCCTGATTCAGATTGGTCTTACACAATGGATCTTATCGAAAATCCGAGGGAGAACGGTAACTCCAAGAATGCT	LFPEVSYHDDGQDANDHEQLFSSIWNITAPDSDWSYTMDLIENPRENGNSKNA	89538.08783	15258
AAATCCAACAGTGGTTCGAATCAAGATCATGAAGACAACAACGACAACGCTGATTTATCAATCATATTCGATTCACAAGATGATTTCGATAACGATATCACAGCTTCTATCGATTTCTCTTCATCCATCCAGTTCCCAGCCTCCGATCAACTCCAAGAG	KSNSGSNQDHEDNNDNADLSIIFDSQDDFDNDITASIDFSSSIQFPASDQLQE	43977.53011	31564
TCCGACCACCGCAAGATCGTATGCGAAACCCTCGCCGACGACTCAACGATCCCACCTTATTACAACAACTCCGCCGTTAGTCCGAGTGATTTCCCACCGGAATCTTATTTCTTGTCAAACGATGCTCAGCTAGAGTGGCTCAGCGACAACGCCTTCTTT	SDHRKIVCETLADDSTIPPYYNNSAVSPSDFPPESYFLSNDAQLEWLSDNAFF	139556.6535	24317
GACGCTATCATTACCCAGTATAATCCAGTTGAGGGTCGTCATGCTTTAGTTTATGACATTGCAACACCTTCTGAGACATGGGAATGGGTTAGACTCTCAGAGATATCTCCTGGGGATATAGAGTGGATAGGAGAGGATCCTGGGCTTGGTAATCGATAT	DAIITQYNPVEGRHALVYDIATPSETWEWVRLSEISPGDIEWIGEDPGLGNRY	62721.03078	16158
ATTGACATCACGGGACTTAGCGTTAGTTCCGATGCGGCTAAACAGTACATGTCCAAATTTGTAGAAGAAGAAAGCTCGGGCGAAAGCTTTTCTGCCCTTATTGAAGACTATAAGTTTGACGAAAACGACTATTTTGACGAGGTGGATGGTAGAGAAGGT	IDITGLSVSSDAAKQYMSKFVEEESSGESFSALIEDYKFDENDYFDEVDGREG	51188.91151	16055
GAGATCACAGAAACAATGCGTGTGGAAATGGAATATCAGTCAGATCGTGCATGGTATGATACAGACGAAGGGAACTCACTGTTTGATGCGGACAGTGCATCCTTTTTTCTTGGAGATGATGCTTCTCTACAGAAGAAGGAAACTGAACTGGCAAAGAGA	EITETMRVEMEYQSDRAWYDTDEGNSLFDADSASFFLGDDASLQKKETELAKR	67423.5182	11498
ATACCTGTTTCAGTCCCACCCATGTTAGAACCTGATCATGAGGAATGGTCAAGAGGTCTTAGTTTCAATGGTGGTTACTTCCCTGAAGGAGATATGGGATGGGACCAGATATTTGATGAAGATAAGGAGTTAACTATGTGGGATGTGATAGTTGATATG	IPVSVPPMLEPDHEEWSRGLSFNGGYFPEGDMGWDQIFDEDKELTMWDVIVDM	180398.4889	21645
ACACCACCATTGAATCCATCAAAAAAATGTGCATCAATCGGAAGAACTATTGCGTTCCACGGAGGTTCAGATGGCTATGACGTTTGCAGCGATATGTGGTGGTTTGACTTCGATTCCGAAACCTGGACTAAAATAGACCTTTATGCCAAAACACAAGAG	TPPLNPSKKCASIGRTIAFHGGSDGYDVCSDMWWFDFDSETWTKIDLYAKTQE	51012.01252	41696
TTATCTCCGATTGAGAATGAGAGATCCGAAATTCCTTCCCCTGAGAAGCTGAAGTTAGTGGAGGAGCCATCCGACGATGAATCTAAGTTCTCTAACTATGATTCGGACGATTGGGAAACTTTGTCTGATGATCTTCGACTGTTAGACGAAGAGTGGGGC	LSPIENERSEIPSPEKLKLVEEPSDDESKFSNYDSDDWETLSDDLRLLDEEWG	44215.25959	27817
AACGGCTCATTGTCATTCTTGAACGATGATTACGAGTTTTTCATCCGTGATGACGATGATTTGGAAATGGAAACCACTTTTGCCAACTCGGACGATGTTTTGAACCCATACACTGGTGAAATGAACGCCAAGAGACATGCTCGTGACTTCTTGGCTCAA	NGSLSFLNDDYEFFIRDDDDLEMETTFANSDDVLNPYTGEMNAKRHARDFLAQ	88676.08356	29777
TTTGGTAGGTGTTTTGATGTTACGAGCAATGCAAAAATTGGTTTGGATGTGCCAGAGGATGATATTGCCTCAGTCGTCTCTCTCTTTTCCCTAGATAATGTTAAATTGGCTAGCAATTTTTGGGAAGATCTTGGTTTTGATATCACATGGAATCAAGCA	FGRCFDVTSNAKIGLDVPEDDIASVVSLFSLDNVKLASNFWEDLGFDITWNQA	167321.9729	23274
GGTTCGAATCAAGATCATGAAGACAACAACGACAACGCTGATTTATCAATCATATTCGATTCACAAGATGATTTCGATAACGATATCACAGCTTCTATCGATTTCTCTTCATCCATCCAGTTCCCAGCCTCCGATCAACTCCAAGAGCAGTTTGATTTC	GSNQDHEDNNDNADLSIIFDSQDDFDNDITASIDFSSSIQFPASDQLQEQFDF	86007.47867	13954
GGGGACTTTAGTAATCATGAGAAACTTGGATTTGATTTAGGAGCATTTGTTGGAGACTTGGCTTTTGAAGAAGATTCAGGCAGTGAGGATATTTCATTGGAAGGGCTTCAACAAGAACTTGAAGAATGTGAAAGTGATGAGGTTGTTGCCAATATACTG	GDFSNHEKLGFDLGAFVGDLAFEEDSGSEDISLEGLQQELEECESDEVVANIL	70269.0855	8422
TTTAACGGTAAGCCAGATTGGGTTTACGAGGAAGAAGTTTTTGAAGACGACAAGGCTGCGTGGTGGTCACCAACTGGTGATTACCTGGCATTCTTGAAAATTGATGAATCAGAAGTTGGTGAGTTTATCATTCCATATTATGTCCAAGATGAAAAGGAT	FNGKPDWVYEEEVFEDDKAAWWSPTGDYLAFLKIDESEVGEFIIPYYVQDEKD	90558.416	7012
AGGGCTCCTCAAAAAGGAAAAACGGTCACAAAGCCACAGGAGATAATTGTAGATGAATCCAAATTGAACTGGAAACCAGTAGATATTCCGGACACTTTAGATGACTTTGGTGGATTTTATGGCTTGGAAGAAATTGACGGAGTGGACGTTAAAGTCGTG	RAPQKGKTVTKPQEIIVDESKLNWKPVDIPDTLDDFGGFYGLEEIDGVDVKVV	85159.95189	7695
GTCAAACAAGGGGCCAAACGTAATAGACACCAAGCGACAATAGATAATGATCCAAATGACACTTTTGGCGCTAATGATGAAGACTGGCTTATTTATACTGATATTACTCAAAATCCTGAGGCTTTTGAAGAAGCATTAGAGTACGAGTACAAAGACATC	VKQGAKRNRHQATIDNDPNDTFGANDEDWLIYTDITQNPEAFEEALEYEYKDI	82987.56039	12086
GAATTAAAGGCTCATACATGGTTTGAAACTGTTGATTGGGATACAATATTCGATATGGATGCAGCTTTTGTTCCAGAGGTCAATGACGATTTAGACACTCAGAATTTTGAGAAGTTTGACGAGTCTGAATCGGAAACTCAGACATCATCCAAGTCTGGC	ELKAHTWFETVDWDTIFDMDAAFVPEVNDDLDTQNFEKFDESESETQTSSKSG	99414.62339	10386
TTCATCGACGGAGATAAAGGTTTGACCTTTGACGGTCTTCTCCGAACTTACGACGACGGTGCTGGAGATGTTGATCGTGATTTCGACGCTTTAGGGATTGAGTTTAACGAAGAGACAAAGGGTGCCTCTGAAGCTTCGTCATCTTCGATTACTGATGAG	FIDGDKGLTFDGLLRTYDDGAGDVDRDFDALGIEFNEETKGASEASSSSITDE	23268.94	74364
AACTTCAGCCTCTCTGATCTGACAGCTGATTTTTCCCAGAGTTCAGATATTCTGGAGAGCTACGAGGGATCACCGTTCCTATTGGCTGATGCTGAAAATTTCCTGGACTCTAGCGAAAGGGTAGAACATCAAGGAGACCACGAAAGATTGAGGACCATA	NFSLSDLTADFSQSSDILESYEGSPFLLADAENFLDSSERVEHQGDHERLRTI	65697.95494	20145
CGAATTGATCGGCTTTTAAGCGAGGATGCTTCTACTTCCGACGAAATCCCTTTGGATTTGTTTTTTTCAGAGGATGGGAGAAACGGGACGTTTATGATTGGAAACGACGAGTTCCCGGCTTCTCTGCTTGATCTCCCTGCAGTTGTTGAGTCTTTTAAA	RIDRLLSEDASTSDEIPLDLFFSEDGRNGTFMIGNDEFPASLLDLPAVVESFK	106974.2891	18930
TTATGGGGGAGCACAAACACTTATGGTGAAATTACGTTCCAGACCACAAATGAGTCACAAGATTTACTTGAATCATTCAACCTAAAGGAGGCAGAGGCTTTATTTACTTCGTCCATGTTTTTCAAGGATATGCCAAATTTTTTCTTTGACCCCGTTCCT	LWGSTNTYGEITFQTTNESQDLLESFNLKEAEALFTSSMFFKDMPNFFFDPVP	161310.1938	15875
GGAGTTAACATTGATGACGATAAAGTTTCTGATGAATCTCTTGCGAATGGTTTATTGAATTTTGAGGACAACGGCCTCTCTGATCTGGAGAAATGGGCTACGGAATTTCCTGACCACCTTGATGCTTTATTAGCTGAAAGAAGGGTGGATGAAGCTCTG	GVNIDDDKVSDESLANGLLNFEDNGLSDLEKWATEFPDHLDALLAERRVDEAL	106265.1466	18536
AGTCATAGTAGTAAAAAACTAAATCCTGCGCTAAAGTCCAAAATAGATACGCTTACAGAATTGTTCCCTGACTGGACGAGTGATGATTTAATTGATATAGTTCAAGAATATGATGATTTGGAAACTATAATTGATAAAATTACTTCCGGCGCAGTGACA	SHSSKKLNPALKSKIDTLTELFPDWTSDDLIDIVQEYDDLETIIDKITSGAVT	21211.46833	19968
GCGATTGGACATGAATGTGATTTGGCCATTTTGGAGATCGATAATGAAGAGTTTTGGGAGGATATGATACCTTTGGAACTCGGAGAGATACCATCTCTGGATGAATCTGTGGCCGTATTTGGCTATCCTACTGGTGGTGATAGCGTTTCTATTACTAAA	AIGHECDLAILEIDNEEFWEDMIPLELGEIPSLDESVAVFGYPTGGDSVSITK	201505.7283	27922
TCTTGGACATCTTCGGCTATGATTTACGATGACAATGCCGATCTTGGTGGCCATTTCTTCGACTTGCCTTCCGAATTGATCAAAGGTGGGCCGGGAGGGAACGATCAAGACGATCCTGTTTCAGCTGCTTTCGTGTTCGACAAGGAACCTAATTTGGAC	SWTSSAMIYDDNADLGGHFFDLPSELIKGGPGGNDQDDPVSAAFVFDKEPNLD	69357.32743	30510
ATTCGTGAAGACTTTTATGATAGCTCTCTAAATGAGCGTATATCTAAAGACGGAGATAGCAGTTGTGAATCCTTCAGTGGCGCCGAAAGTATCTTATCAGACTACGATTTTCATGATAATGAATTTTTTAACAACCAGTCACCTCATTATTTTTCAGAA	IREDFYDSSLNERISKDGDSSCESFSGAESILSDYDFHDNEFFNNQSPHYFSE	44016.09659	12148
GGAGGCTATTTCAACGTGTTTGTTTCGACTTTTGGTGAAGATGGTGAGCAATGGGATCTGTTTCGAGTGATCGACGGCGAGTTTCCTGACGATAAGGATCTGGATAAGTACGATGGTTTTGTTATTAGTGGAAGCCTTAACGATGCTTTTGGTGATGAT	GGYFNVFVSTFGEDGEQWDLFRVIDGEFPDDKDLDKYDGFVISGSLNDAFGDD	41396.99958	75931
CATGAGGACATATCACATTTTGAACCTCATCAGTACACAACCAAGAACACGACAACAACCACAGGATCCTCCACCACCAGCGGCACATCCTGCAGCAGTTGGTCTGACTTGGATTTTACATCGGAGTTTTTACCATCATCATGGGGAAGTAACGTTGAG	HEDISHFEPHQYTTKNTTTTTGSSTTSGTSCSSWSDLDFTSEFLPSSWGSNVE	52977.91705	32363
GATCTAATTAATGTAATGGCCGACATAAACCCAAACTTAATGGACATGTCTTTCACGGAACACACGCCTCCGTCTGTGTTACCTACATTACCATCGGACGTGGACGAAACTCATTTGTTTCATGAACTCGATCTTTCGATCAGTAACTACGACTCCAAA	DLINVMADINPNLMDMSFTEHTPPSVLPTLPSDVDETHLFHELDLSISNYDSK	105683.4859	16315
GATGGTCAAGTATCTGTACGAGAAATGAGCGCAAAATCAAATAAAAACTTTCACAATAATCACCCCATGGATGCACTCTACCTTAAAGAGTCTTTTGATGACGGTTTAATTACCGAAAACGGCTCCAGTTGGTTCATGGACGATTTAATTCTTATAAGC	DGQVSVREMSAKSNKNFHNNHPMDALYLKESFDDGLITENGSSWFMDDLILIS	54671.70334	6751
AAATCATCCGCTCCTAAAGACGATGGGTATGAAGATCCCTACATTAATGATCCATTTGATGGGTTCGGGCCCTTTACGGACGAAGATCTAATTAATGTAATGGCCGACATAAACCCAAACTTAATGGACATGTCTTTCACGGAACACACGCCTCCGTCT	KSSAPKDDGYEDPYINDPFDGFGPFTDEDLINVMADINPNLMDMSFTEHTPPS	120244.2162	13510
GTATGGCAATCCCTAGATTCGGTGGACGGCTCCTGCGATGCTTTTTTTGCCGGTAACTTTAGTGCAGCAGAGGTAAATGGACAGCAATTGTCAACTGACATTGAACGTGATTTTGGAACTGGAAATTTGCTACTTGAAGAAATTCAGCAAATTGAAAAC	VWQSLDSVDGSCDAFFAGNFSAAEVNGQQLSTDIERDFGTGNLLLEEIQQIEN	74505.44478	28677
CCACTTACTGAGCTCGATAATTTTGATTATGCGAACCTATATGAACCTAATGATACCTTCACAACGGCCAATTTGTTTAATCATTCATTAAATTCCCTAATGCCGGAGATTTCTACTCCATCATTCTTCGGAGGCTTTAGAAATGAGAATACTATTAAT	PLTELDNFDYANLYEPNDTFTTANLFNHSLNSLMPEISTPSFFGGFRNENTIN	96569.72289	2098
TACTTCGATGTTCGGAGTCAAGGTTTTGACTACCGTGAAGTCTTCGGAGGGTTTAACGATCTCGATTTAGCTCCGTCGTATGAAGAACTGTTTTTGCAGCAGAAGTCTACTACGGTGGTTGGTGATGGTGATTCCTCCGACGATGCTTGGACTCCTGAG	YFDVRSQGFDYREVFGGFNDLDLAPSYEELFLQQKSTTVVGDGDSSDDAWTPE	62286.62554	62805
TTGATTGATGGATTTGTTCCCCCATCCAGCAGCGTAGCTCCAATGTTCCCATATTATGATAACACATCTGAATGGGACGACTTTGGGGAGATTATTAATCCAGATGACTATGTGATCAAGGATGAAGACATGGACCGAGGAGCAATGCATAACGGAGGT	LIDGFVPPSSSVAPMFPYYDNTSEWDDFGEIINPDDYVIKDEDMDRGAMHNGG	76534.10435	14293
GACAACGACGACGCTTCTGATTTGCTTCTTCCTTATGAATCAATCGAAGAACCTGATTTTCTGTTTCATCCAACGATTCAAACGAAAACAGAGTTTTTCTCAGACCAGAAGGAAGTTAACTCCGGTGGAGATTGCTACGGTGGTGAAATCGAAAAGTTT	DNDDASDLLLPYESIEEPDFLFHPTIQTKTEFFSDQKEVNSGGDCYGGEIEKF	97662.42541	35037
TCAAACATGTACCAAAGGCCTGACATGATTACCCCTGGTGTTGACGCTCAGGGCCAACCACTCGACCCGCGTAAGATTCAGGAGCACTTTGAGGATTTCTTTGAGGATCTTTTTGAGGAGCTTGGAAAGTTTGGCGAGATAGAGAGCCTCAACATTTGT	SNMYQRPDMITPGVDAQGQPLDPRKIQEHFEDFFEDLFEELGKFGEIESLNIC	131152.5611	38884
ACATATGCACAAAACTACGCTGACTCCTACGATTGTTCAGGCAACCTAGTCCACTCCGGCGGTCCATACGGTGAAAACTTGGCACTTGGTTACGGTACGACCGGCTCTGTTGATGCCTGGTATAACGAAATTACCAGCTACGACTATTCCAACCCTGGT	TYAQNYADSYDCSGNLVHSGGPYGENLALGYGTTGSVDAWYNEITSYDYSNPG	82011.02696	40432
ATGGATTTTGATGCTGATTTCCGAAGAAGAAGCTATGATTCAACAGATCTTGGAGAACCTAGTATCATCAATAACTTAACCGAGAGGAACTTTGAGTTTTTGGAAAATTCTGAAGAAGATGATTTCCTGCTAGATGATAAGACCCCTCAATTTTCGAGG	MDFDADFRRRSYDSTDLGEPSIINNLTERNFEFLENSEEDDFLLDDKTPQFSR	72600.9874	5930
TCCGTTGACAAGCAACAATCTGACCCATTACCGGAAATCCAAGATCCAGTTGTGGATTTCGAGTTTTGCCTTGAGGATCCGGTCACAATGCTCTCTGCCGATGAGCTCTTCTCCGACGGAAAGCTCGTACCTTTGAAGTTCTCTGGCCCTAAGACGACG	SVDKQQSDPLPEIQDPVVDFEFCLEDPVTMLSADELFSDGKLVPLKFSGPKTT	78821.56426	14259
TCATCATTAAATTCAAGTGAGAGTACAGGCGACGAAAATTTCTTCCCCATCTTAAGTAAGTCGTCTATGAGTAGTAACAGTAACCTAAGCACTTCACATATGCTACTAATGGACGGACTGGATACCCCATCATATTTTAGTTTCGAAGATGAGAGAGGC	SSLNSSESTGDENFFPILSKSSMSSNSNLSTSHMLLMDGLDTPSYFSFEDERG	43231.97701	10477
GAGTCAGTTGACCTAGTCAGTCCTGATAGCACAATATATGAAACTTCTTCTTTTGTACCCCCGTCCAGTCCATATGGCTTTCCTTCCCCTGGTCCATTTGCAGATGATATCTTTGACTTTCCCTCTCTACCGGTCACAGATTTGTTTGGGAGGAGTAGT	ESVDLVSPDSTIYETSSFVPPSSPYGFPSPGPFADDIFDFPSLPVTDLFGRSS	127066.9356	41525
TGCTTAGAGGCACCTGCCACTGCAGATTTAGTTTCAACTTCTCCATCTGGGTCTGAGCCAGAAGTTGATTTGTTTGACATGGACTTTTCTAATCTGGATTTCTCGGAGCTACTAGTTGATTTCGATCTTGGTTGTGAAGGAAGTGCAAATCATTGCTTG	CLEAPATADLVSTSPSGSEPEVDLFDMDFSNLDFSELLVDFDLGCEGSANHCL	142240.0322	17762
TTAAACGTGTCGCTTAATCTTACCGACGATGTAATTAGTAATGCGGGAACAAACGATAACTCCTTCAATGAACTGACCGATAACATGTCAGACTTCGTACCAATTGATGCTGGCTTAAATGAGGCTCCTTTTCCTGAAGAGAATATCATCGACGCAAAG	LNVSLNLTDDVISNAGTNDNSFNELTDNMSDFVPIDAGLNEAPFPEENIIDAK	27138.54912	33902
GCCGCATTTTCTCCCTTAACCACTACTCGAATCCAAAGCCAGCAGGCCCAACCCTCGGATGTAATGTTCAACGATTTAAACTCTATGGATATTTCGATGTTTTCAGGCCTTGACAGTACTGGTTTTGACTCCACAGCCTTCAATGCCACGGTGGACGAA	AAFSPLTTTRIQSQQAQPSDVMFNDLNSMDISMFSGLDSTGFDSTAFNATVDE	80920.41492	15503
ATTCGGGCTGATGAGTTTATCGGAAAAGAGAGTGAGTCGCCGGAGAATAAGTCTAACGCGAGTCCGGTTTCGGTTCTTGATCGAGATCTTTATGATTATCTAATCCTTGACGATGATTACTACTTCTCAGGAGGAGATTCAGAAAGTGCATCGGAGTTG	IRADEFIGKESESPENKSNASPVSVLDRDLYDYLILDDDYYFSGGDSESASEL	83230.72309	14063
AATCTGGATGATATGGAACTTGGGGGTCTTGATGATGATGGAGTAATCGCTCCTGTTCTTGGACATGCTGATGATGATGAGTATCACTTGTTTGATAAAGGAGAGGGTGCAGGTTTAGGATCACTATCTGACATGGATGATCTTGCGACAACTTTCGCA	NLDDMELGGLDDDGVIAPVLGHADDDEYHLFDKGEGAGLGSLSDMDDLATTFA	83587.03894	28717
AAGAAGAACTACATCTTGCAACATGATGAATGGAAGGAAGACATTATGCCTGAGATTCTCGATGGTCACAATGTGGCTGACTTCATTGATCCAGACATTTTGCAGAGGCTTGCAGAGTTGGAACGTGAAGAAGGGATAAGGGAGGCTGGGGTTGAAGAA	KKNYILQHDEWKEDIMPEILDGHNVADFIDPDILQRLAELEREEGIREAGVEE	71559.68768	12035
AAAGATAATGTGGCCATAATGGACGATACAATGAATGAAATAAAAGAGTGGCTTGAGGAACCCGATTTTTCAGCAAACTCGGACGATATATTTTTGGATTTTGAGGATTCAGAATCCGAATCTGATTCACAGAAAGAGGAATTTGACCAGGAAAAGGTC	KDNVAIMDDTMNEIKEWLEEPDFSANSDDIFLDFEDSESESDSQKEEFDQEKV	67183.79898	4599
CTTTTTTGTCGAGCTTTTGTGTTTGATGACTCTATTTACATTTCCGAATGTCAGGAGCTGAACGCTATATTGGGAGAGAAACTATCAGCAGAGGATGAGGAAGATATATTAGCAGAATTTGACAACCTAGAAAGTCAGCTTATTGTTGATGAGATGCCT	LFCRAFVFDDSIYISECQELNAILGEKLSAEDEEDILAEFDNLESQLIVDEMP	80045.95608	8345
TCTCCGGTTCTTCCGTTGATCTTTGCTGAGGTTGGTTCTGGTTCGTTGGATATGTTTGGAGCTAGTAGCAGTGGGGTTCAAGCTCCTCCTGGGTTTTTGGATGAGTTTTTCAAAGACTCGGATTTTGATAGCTTGGACTCGATTCTAAAGGAGCTGTAT	SPVLPLIFAEVGSGSLDMFGASSSGVQAPPGFLDEFFKDSDFDSLDSILKELY	164599.4883	28945
GGTTTGGTCAATGCAGATCTTGACGTTAAAGATGAGCTAATGTTTTCACCTCTGGTTGATTCGGGTTCAAATGACGCTATGGCTGGAGGATTTACAGCGTACGGTGGTGCTGATTATGGTGAAGCCACGTCTCCATTTGGTGCTTATGGTGAAGCACCT	GLVNADLDVKDELMFSPLVDSGSNDAMAGGFTAYGGADYGEATSPFGAYGEAP	33021.98678	99523
TACATTGATGATGTTGATTGGGATGCTGAAGTTGACAATGAGTTGATACTTGACCTTGAACGTGGTCCAGACCCTTTAACAGAAGAACAAGAGCATGTTGTGATACTCGATGCTTTGGTTTTATCTGGACAGTATGGCGGGCTTGGTTGGGGAACTGGT	YIDDVDWDAEVDNELILDLERGPDPLTEEQEHVVILDALVLSGQYGGLGWGTG	63925.80107	59105
AACTACATCTTGCAACATGATGAATGGAAGGAAGACATTATGCCTGAGATTCTCGATGGTCACAATGTGGCTGACTTCATTGATCCAGACATTTTGCAGAGGCTTGCAGAGTTGGAACGTGAAGAAGGGATAAGGGAGGCTGGGGTTGAAGAAGCTGAT	NYILQHDEWKEDIMPEILDGHNVADFIDPDILQRLAELEREEGIREAGVEEAD	90528.74824	12331
TTAGGTGACCTTCTAGATAAAGGTCTTGATGAGCTTAATACTACAGCTGAAGATGGAAGTGTCGATGAGGTGGCGAACTTACTAGTAGATTTGTACGAAGATTGCTGTAACGGTAACTATGAAATGCTTGAGGAACTAAGGGCAACTTATTCTCAGACG	LGDLLDKGLDELNTTAEDGSVDEVANLLVDLYEDCCNGNYEMLEELRATYSQT	78252.29118	10412
CCAGTGAAAGCCTTTTTTGGAATGGATGTCCCGCGATACGAAAACACACGGCACCATGAGGAATATAACATTTCAGACATTGGTAATCTTGACCAAATTATTTTTGATGACCATTATTTCGAGATTATGGATTCTGAAGCTAGAGATATTCCGATAGAT	PVKAFFGMDVPRYENTRHHEEYNISDIGNLDQIIFDDHYFEIMDSEARDIPID	115588.6947	12268
CTGGTGTTTCCTGGAGCTATTCACTGTGAACCACACGATCATAATTCATGGTCCGAATTTAAGTATGTCATTGATGATTATGGAGATATCTTTTTTGAAATTCCTGATGATGAGAACATCTTAGAAGATCCTGGAGCTAGTAATCCAGTGAAAGCCTTT	LVFPGAIHCEPHDHNSWSEFKYVIDDYGDIFFEIPDDENILEDPGASNPVKAF	59961.92309	16470
ATCCATGACTGTGGAGAAATCCCTGAGGGTGCAGATGATGGGATTTGTGACTTTTTCAAGGATGGTGATGTGTACCCTGACTGGCCTATTGATCTGAATGAAAGCCCAGCTGAGTTATCTTGGTGGATGGAGACTGTTGATTTTGTCAAGGCTCATGGG	IHDCGEIPEGADDGICDFFKDGDVYPDWPIDLNESPAELSWWMETVDFVKAHG	89344.83129	59921
ATCAAATGGGATGTTATTTACAATTCAGAGTATGCAATGGATCCTCCAGATTTCGTATTTGGACCAGACGACGAAGATTTTGTGCCGTGTAAGTGTAGCGCTATTGCTCCTGATGATGATCAGATATCATCACTGGAGAAGGCTTTGTCTGAGTGGGAT	IKWDVIYNSEYAMDPPDFVFGPDDEDFVPCKCSAIAPDDDQISSLEKALSEWD	61219.36544	28225
ATCGACGAGATTTGGGGATTTGAAGATCACGTGTCGAATTACGGTGGTTTAGATTTTGGTTCCGGCGTCGGAGATGGTGGAGATTACGTGGCTGTTGAGGGGTTGTTTGAATTTTCCGACGATTGTTTTGACTCCGGCGATCTGTTTTCGTGGCGGTCG	IDEIWGFEDHVSNYGGLDFGSGVGDGGDYVAVEGLFEFSDDCFDSGDLFSWRS	174336.8349	42348
GATTTCGGTGGTAGCGACGGTCCATTTGGATTTGGAGGCGGAGGAAACGATGGAGGCGGAAAGGGATGGAACTACGGCGGCGGCGGCGGTGGTTTCGGGAGGGATAATTGGGATGGGTCTTCGTTTTCGTCTTGGTCAGATCCAGCGATGGAATTTGTG	DFGGSDGPFGFGGGGNDGGGKGWNYGGGGGGFGRDNWDGSSFSSWSDPAMEFV	105553.1091	33179
AATCTTCAGAAAGATGATATGGATACTCTAAAAGAATCGACAATGGTACCTGAATTGGATCCACTAGTAGAAGTGAAGGTTGAACCACATGATGATTGGTCTGATTATATAATTGCGATGGGTGATTCCCCTTTTTTGGATGGAGAGGAGTGTACACCG	NLQKDDMDTLKESTMVPELDPLVEVKVEPHDDWSDYIIAMGDSPFLDGEECTP	56437.4679	17153
CGTTTCTTCACCACTGACCAACACGTCACCGCCACTTCCGATTTCGAGCTAGACGAATGGGATCTTTTCAATACCGGTTCAGATTCCTCTTCAAGTTTCAGCTTTAGTGACCTTACAATCACATCCGGTCGAACCGGAACTAACCGGCAAATTCACGGT	RFFTTDQHVTATSDFELDEWDLFNTGSDSSSSFSFSDLTITSGRTGTNRQIHG	78138.18023	14008
AGTAAAGACTTCCTGGATGTGCTTATCGATCTCCAACAAGGAGATGAAACTGAAATCAACATCGACGAGATCGAACACCTACTTCTCGATATGTTTGTAGCAGGCACAGATACAAACTCAAGTACCGTGGAATGGGCAATGGCAGAGTTACTTGGAAAC	SKDFLDVLIDLQQGDETEINIDEIEHLLLDMFVAGTDTNSSTVEWAMAELLGN	117294.799	12671
CTAGTTCATGAGAGTAATGAGATGGACCAGTGCCTTGATCAACAAGAAACATCCTATTTGAATAGATGGGGAGAACAAGAAGAGTATGCAGATGAGCAGTCTTATTATGGAGAATATAACGACGACTGGCTTAGTGAAATAGCTAGGCCTCGGAGTTAC	LVHESNEMDQCLDQQETSYLNRWGEQEEYADEQSYYGEYNDDWLSEIARPRSY	51870.64114	8806
CCTAATGGTCCTCCGAGTCTCATGTCTAATTTTTTCGGAGGAAGAGATCCATTTGACGACCCTTTCTTCACTCAGCCTTTTGGTGGTGGCATGTTTCAATCCAACTTCTTTGGTCCCAGCATGAATCCTTTTGCAGAAATGCATCGTCTGCCACAGGGT	PNGPPSLMSNFFGGRDPFDDPFFTQPFGGGMFQSNFFGPSMNPFAEMHRLPQG	69431.3793	22846
GGGGTTTGGATACCTGTTTCAGTCCCACCCATGTTAGAACCTGATCATGAGGAATGGTCAAGAGGTCTTAGTTTCAATGGTGGTTACTTCCCTGAAGGAGATATGGGATGGGACCAGATATTTGATGAAGATAAGGAGTTAACTATGTGGGATGTGATA	GVWIPVSVPPMLEPDHEEWSRGLSFNGGYFPEGDMGWDQIFDEDKELTMWDVI	184301.4997	29902
AATGATGACGGTGATCTATTGTACAGGGACGCAATCCCCCTCGATTTTGATCAAACCAATGGGGATGATGGTTCGGGAATAGACAGTATAGTAAGAGACTGCGTGTATGACAAAAACCAAGATGCTACGGAAGCCTTCTTGAATGATGAGGAGTCCATA	NDDGDLLYRDAIPLDFDQTNGDDGSGIDSIVRDCVYDKNQDATEAFLNDEESI	51530.69488	24165
TACGATTTCGAGGATTTGAACGATCGTACTTTATCGGAGATTAATCTTGGAAATGGTTCTATAATATTATTCTCCGACGAAGAAGGTGATACAATGATCCGCAAAGCCATAGAATTATTTCTTGATGTTGATGATGAACTCCCATGTAATACTTGCAGC	YDFEDLNDRTLSEINLGNGSIILFSDEEGDTMIRKAIELFLDVDDELPCNTCS	86544.47089	4264
GGTCCAATATATCATCATTCAACAAGCTTTCCGGCTGAACCTATGGCCAATAACGAGTTTGTTCTCAAGGAGTTACCATTCGATTGTGCACCTGGTATACTTTTTGAGATCATGTTCAACTCAGAGCAAAACGAATTTCTTCTAGATTTTTTACGGGGT	GPIYHHSTSFPAEPMANNEFVLKELPFDCAPGILFEIMFNSEQNEFLLDFLRG	100136.7703	16312
TCTACAGGTAACACAATGTTTGATGCATCTCAATATGCCTTTTTTGGGAACGATGTTGTCGAGGAGGTTGAGCTGGGTGGATTGGAAGAAGAAGATGAGATTTTGTCTTTCACTGGAATAGCAGAAGACTTTTCATTTGATAAGGAAGAGGTTGGAGAT	STGNTMFDASQYAFFGNDVVEEVELGGLEEEDEILSFTGIAEDFSFDKEEVGD	81611.24667	12186
GATCCTGTGAAATCAATCCAAAACAAAAATTTATGGCAACAAAATGATAATGGAGGTGATGAAGACGATATGTGTTTGATAGATGATGAGAATTTCTTGACATTTGACGGAGAAATGAGTTCTACCCTTGAAAAAGATTGTCATCTGAAGAAGAGCTGT	DPVKSIQNKNLWQQNDNGGDEDDMCLIDDENFLTFDGEMSSTLEKDCHLKKSC	37612.72752	19040
GACTCGTTGAATGCCGAATTGGAGTCCAAACTTATCCCACAAGAAAATGATCTAGAATCCAAGATGTCAGAAGTAGGTGACGCATTTATTTTTGGTCTACAAGATGAGTTGAAAGAATTACAATTGGAGAAGGAAAGCGTTGAAAAGCAGCATGAAAAC	DSLNAELESKLIPQENDLESKMSEVGDAFIFGLQDELKELQLEKESVEKQHEN	17500.39464	20188
AAGGAGGGGTTGATTGCTGTGTTTGATCTTGGTGGTGGGACATTTGATGTATCTGTTTTGGAGATTTCTAATGGGGTATTCGAGGTGAAAGCCACCAATGGTGATACCTTCTTGGGAGGTGAGGATTTCGACAATGCTCTGCTAGACTTCTTGGTTAAT	KEGLIAVFDLGGGTFDVSVLEISNGVFEVKATNGDTFLGGEDFDNALLDFLVN	47621.04339	49873
TACGAATCCGGCACCATAACGCCGCCTCCTCCACCGCCGGCTCCGAGTAATTACGCTTGGGATTTTATCAATTTCTTCGAGAGCTATGAGCTTCCGTACACTACGGATGTCAATGATTTGAAGGATAGAGAGACCACTCCTTCTCATGAAGAAGATAAG	YESGTITPPPPPPAPSNYAWDFINFFESYELPYTTDVNDLKDRETTPSHEEDK	150716.0235	40784
GATTATCCGTTTGAAGAAATAGTTACATTCAACATTGATTATAACTGGGAAGCTTCAGAAGGAGACAAATGGGTTTATGATTTCATTTTCTCTGAAGATGCTTTCTGCGAGCCACTTGTAGAGAAATGCACTGAACCTTTCTATGGTATATCTAACCTT	DYPFEEIVTFNIDYNWEASEGDKWVYDFIFSEDAFCEPLVEKCTEPFYGISNL	201893.2249	19685
TCATTGACCCGTGAATCTCAACCGTTGGCCCCAGCGTTAGAAAACGAAGATCCTGTTGACGACTTTGAGTTTCTACTCGAAGATCCCGTCACAATGCTATCCGCCGACGAGCTTTTCTCCGACGGAAAGCTTGTCCCGCTTAAGTTTTCTGGCGTAACT	SLTRESQPLAPALENEDPVDDFEFLLEDPVTMLSADELFSDGKLVPLKFSGVT	151633.4197	24494
GCTGATTCGGATACATCCTGTTCCAGTTTAGCACCCCTTGATAATGGTCCGGTTTTAGAAACTCCTTCAGTTCTAACCCTTGACAATAATCAGGCCTCAGAAAGTGCATCACAAAGTGATACTGGTTTCGATGGCTCCTGGTTGGATTTTATCGGACCA	ADSDTSCSSLAPLDNGPVLETPSVLTLDNNQASESASQSDTGFDGSWLDFIGP	89674.04083	9902
GGAGCTGAAGAATTTAAACATGAGATCACAGAAACAATGCGTGTGGAAATGGAATATCAGTCAGATCGTGCATGGTATGATACAGACGAAGGGAACTCACTGTTTGATGCGGACAGTGCATCCTTTTTTCTTGGAGATGATGCTTCTCTACAGAAGAAG	GAEEFKHEITETMRVEMEYQSDRAWYDTDEGNSLFDADSASFFLGDDASLQKK	58766.80125	16051
ACTGGATCATCTTCTTTGCTTACTGCCTTTGAGAACCCTTTAACCGAAGAAATGACACAAGAACAAATGGTTATCGATGAGGATAGTCTAGATGTGGAATGGAAGTTGTTTGAGACTGAAGAGCTCCAAATACAGACTGGATCATCTTCTATGTCCACT	TGSSSLLTAFENPLTEEMTQEQMVIDEDSLDVEWKLFETEELQIQTGSSSMST	53027.79785	20725
GATTACCACAGTGATGGCTATTCATATGAAGGGGACTTTGATTTTGATTATCCTTATGGAGAGGACATAAATGACTGCTATGCATATGAACAAGATTGGGATCTTGATTTAGCTTTTGCAGAGAACTTGAGTGATTACTCTGCAAATAATTTTGCTTCA	DYHSDGYSYEGDFDFDYPYGEDINDCYAYEQDWDLDLAFAENLSDYSANNFAS	135624.2021	14483
AGAGATGGTCAAGTATCTGTACGAGAAATGAGCGCAAAATCAAATAAAAACTTTCACAATAATCACCCCATGGATGCACTCTACCTTAAAGAGTCTTTTGATGACGGTTTAATTACCGAAAACGGCTCCAGTTGGTTCATGGACGATTTAATTCTTATA	RDGQVSVREMSAKSNKNFHNNHPMDALYLKESFDDGLITENGSSWFMDDLILI	76943.75162	6852
GCTGGAGAAGATAGGGTTCACGTTGTGCTTTCGGAGGAACAAGGATGGCTCTTTATCGGGATATATGATGGGTTTAGTGGACCGGATGCTCCAGATTTCGTAATGAGTCATCTTTATAAAGCTATTGACAAGGAATTGGAAGGTCTTCTTTGGGATTAT	AGEDRVHVVLSEEQGWLFIGIYDGFSGPDAPDFVMSHLYKAIDKELEGLLWDY	32065.78153	25224
TGGTCGTCAAGAAGCAACAATAATCAAGTCGTGGCTCCTACTTGGGAGAAAGAACTTGAAGAACAAGACGAGTGGGAGATTTGGTCGTCACGCAGTGACACTGATGACTTCGTGCCTCCTTTTATGGGGGACGAATATGAAGATCCGGATGAAGTAAAG	WSSRSNNNQVVAPTWEKELEEQDEWEIWSSRSDTDDFVPPFMGDEYEDPDEVK	64133.66431	8834
GGTGTTGACGCTCAGGGCCAACCACTCGACCCGCGTAAGATTCAGGAGCACTTTGAGGATTTCTTTGAGGATCTTTTTGAGGAGCTTGGAAAGTTTGGCGAGATAGAGAGCCTCAACATTTGTGACAACCTTGCTGACCACATGATTGGCAACGTATAT	GVDAQGQPLDPRKIQEHFEDFFEDLFEELGKFGEIESLNICDNLADHMIGNVY	127627.3323	20253
TGTGTAGCTTGGGCTGATTCTTGCATCATCAGTTTTCTAGATGATTCAGACAACAATAATTGGGGAACTTTTAGAGATGCTTTAACAGAAATCATCGATATCCATCCCGAGATGTTTGTTTTTTCATCAACAACGGGAACAAGAGGTGTCCTGTCTCCA	CVAWADSCIISFLDDSDNNNWGTFRDALTEIIDIHPEMFVFSSTTGTRGVLSP	24349.16431	39581
GGAAACTGGTTGTCTGTAAGTCACGGAATAGCAGACGATGCATCTGACTTGATTTTTGGCTTTGGCGATGGCTTAGGTGCTCTCAATGAACATTCAAATGAGTATTGGGACTCTGATGAATATGACGACGATGATGATGTTGGTTACATTAGGCAACCA	GNWLSVSHGIADDASDLIFGFGDGLGALNEHSNEYWDSDEYDDDDDVGYIRQP	66214.94599	37673
TGTCCCCCAGATATTCAACAATTCGAAGACCTCTTCAAATCATACAAACTCTCCGATGAAATGAACAACACTTTTGTTGAGTCATCAAACATATCTGAGTATGATATTGGAGAAGAAAGTGATCTTTTTAGAGCTCCTGATCCAATTCTTGAAGAACCA	CPPDIQQFEDLFKSYKLSDEMNNTFVESSNISEYDIGEESDLFRAPDPILEEP	74977.18393	6413
GCCCAAGCAGATGTACTTAAACTACAGGAGTTTATTGATACTGAAAAACCACATTGGAAAAAAACTTGGGAAGCTGAGCTCGATAAGGTCTGTGAAGAACAACAGTTTCTCACGTTGCAGGAAGAGTTGATTTTAGATTTGAAGGAAGACTTGGGTAAG	AQADVLKLQEFIDTEKPHWKKTWEAELDKVCEEQQFLTLQEELILDLKEDLGK	45310.83495	16568
AACGCTGAAAAAGGCTATGTCGACTTCGAAGTCAGTATTCTAGGCCATGGTGGTCATTCCTCTGTCCCACCTGATCATACCACAATCGGTATCGCTTCAGAACTGATTACTGAATTTGAAGCCAACCCATTTGACTACGAATTTGAGTTTGACAATCCA	NAEKGYVDFEVSILGHGGHSSVPPDHTTIGIASELITEFEANPFDYEFEFDNP	72959.05332	277
GTATTATCTGATGAGGAGAAGAGATCTGCCTATGATCGGTTCGGCGAGGCTGGTTTAGAAGGTGATTTTAATGGATCACAGGATACTTCACCAGGGGTGGATCCATTTGACTTGTACAGTGCATTCTTTGGAGGTTCTGATGGATTCTTTGGGGGAATG	VLSDEEKRSAYDRFGEAGLEGDFNGSQDTSPGVDPFDLYSAFFGGSDGFFGGM	118881.9662	27708
GAGGATTTGGAGATGGACATGGATATTGAGTATCTATTAGCTACATACCCTGGTCTTTCACAAGAGTCTATCAATGATGTTTACTTGGCTAACACTTGTGATCTTGATGCAACTATCGAAATGCTGAATCAACTCGAGATTTACAGTACTGAAGCTGAG	EDLEMDMDIEYLLATYPGLSQESINDVYLANTCDLDATIEMLNQLEIYSTEAE	34768.85924	27655
TTTAGTGACGTCATGGAATTTCCTTCGTGGTTAAACCAAACAGAGGAAGAATTATTTCATCCTTATAATCTCACTGATCATTACTCATCATCTCCTCATAATCCTCCATTATCCTGTATGGAGATTGGAGAAATTGAAGGCATGGATGGAGACGACTGG	FSDVMEFPSWLNQTEEELFHPYNLTDHYSSSPHNPPLSCMEIGEIEGMDGDDW	116940.3171	6982
TCCGATACGGAGTCCGAACTGGAGTTAGAGTCAGAATCAGAGCTAGATTCATCATCACTACTTGAAGGGGCTTTTGTTTGTGACTTCTCATTCGATTTAGAAGTTTTTTCCTTTACATCTGGGATGCCTCTTGAAACAAGATCAGATAATGAACTCAAA	SDTESELELESESELDSSSLLEGAFVCDFSFDLEVFSFTSGMPLETRSDNELK	39730.86918	16242
TCATGGTTTTGTAATTTGAGAGGGAATGAGTTTTTCTGTGAAGTAGATGAAGATTATATACAAGATGATTTCAATCTCTGTGGTTTGAGTGGTCAAGTTCCTTACTATGATTATGCACTTGATCTCATTTTAGATGTTGAATCATCAAATGGTGATATG	SWFCNLRGNEFFCEVDEDYIQDDFNLCGLSGQVPYYDYALDLILDVESSNGDM	166915.3028	24106
AACATAGGTGGTTCAGTCATTCCAACTTTCAATCCTTCCTTTAGGATCTGGGAATATAACATCACCGACATAGTGAATGACTCCAATTTTGCAGTTTCGGAGTATAAGCCCTGGGATGAATTTTTCGAGTCACTAAATAAGATTATGGAAGACTCTTTG	NIGGSVIPTFNPSFRIWEYNITDIVNDSNFAVSEYKPWDEFFESLNKIMEDSL	63625.21219	18079
GAATCTGAAATGGGTGACTTTCCGAAGTTCCAGGATTTTGATGCACAGAGTATGGTGTCATTCAGTGGTCAAATTGGGGACTTTGGTAATGCATTTGTTGACAACACAGAACTTTCTTCTTACATCAATAATGAATATTGGAATTTTGAGAATTTTAAA	ESEMGDFPKFQDFDAQSMVSFSGQIGDFGNAFVDNTELSSYINNEYWNFENFK	157022.3502	22808
CTTTCAGTGAGAAACGAGGAAGATCTTTCTCCTGAATGTGTAGCTTGGGCTGATTCTTGCATCATCAGTTTTCTAGATGATTCAGACAACAATAATTGGGGAACTTTTAGAGATGCTTTAACAGAAATCATCGATATCCATCCCGAGATGTTTGTTTTT	LSVRNEEDLSPECVAWADSCIISFLDDSDNNNWGTFRDALTEIIDIHPEMFVF	49333.71095	17631
AGTGAGAGTTTCTCTGCAATCTTAAAATCAAGTGCTAGAGATGACACATTTGATGAGCTTTTACCCGAAGGGTCTCAGCTTATAGAAGGGTTTTCAGAAGACGCTTCTGCCTCTAGCTTCGAGGGCCTTGATCTGTACGCTGAAGAGTGGTATGCTGAT	SESFSAILKSSARDDTFDELLPEGSQLIEGFSEDASASSFEGLDLYAEEWYAD	70354.69027	23204
GATTTGGATTTGGAGATGGATATAGACATGGATATTGAATACCTTCTTGTCACTTTCTCTGGTCTCTCACAAGAGTCTATCACTGATGTTTACCTCGCTAATGGCGGTGATCTTGAAGCAACCATTGAGATGCTGAATCAGCTTGAGATATACAGCACT	DLDLEMDIDMDIEYLLVTFSGLSQESITDVYLANGGDLEATIEMLNQLEIYST	166161.2359	29153
GCTAAAATAGCAGAAAAATCATTAGGGAATTACTCTAAAGATGTTTCCAACAGAGATTTCTTGGATTCGCTTCTCATCCTCAACGAAGGAGATGAAGCAGAGCTCGACAATAACGATATTGAACACCTACTCTTGGATATGTTTACAGCTGGCACAGAT	AKIAEKSLGNYSKDVSNRDFLDSLLILNEGDEAELDNNDIEHLLLDMFTAGTD	141464.7675	10987
ACAGCTGATTCGGATACATCCTGTTCCAGTTTAGCACCCCTTGATAATGGTCCGGTTTTAGAAACTCCTTCAGTTCTAACCCTTGACAATAATCAGGCCTCAGAAAGTGCATCACAAAGTGATACTGGTTTCGATGGCTCCTGGTTGGATTTTATCGGA	TADSDTSCSSLAPLDNGPVLETPSVLTLDNNQASESASQSDTGFDGSWLDFIG	65458.27947	28915
CCATCTGAAAAGCAAATGGTTACTGCTGATCCAGATATAAACACTATTGACCTATGTGATGATGATGACTTTCTTGTTGTTGCTTGCGATGGAATATGGGATTGTATGTCAAGCCAGGAACTAGTTGATTTTATCCATGAACAGTTAAAATCTGAAACA	PSEKQMVTADPDINTIDLCDDDDFLVVACDGIWDCMSSQELVDFIHEQLKSET	86228.47325	4318
GCAATATTGGAATCTGAGTTTCAGCGTGATCGTCAAGATTGTGAAGGCGCTAGAGAAAAAGAAGTAGCCTCCTCTGTGCTTGATGACGTTCATGAGTCAGTAAATGCTGATGCTTTCTTTTTTCAGCTTTTTGATGACTTGACCTTGGATACAAATCCT	AILESEFQRDRQDCEGAREKEVASSVLDDVHESVNADAFFFQLFDDLTLDTNP	42106.68433	25315
ACTACAACCATTGACTCGTTGAATGCCGAATTGGAGTCCAAACTTATCCCACAAGAAAATGATCTAGAATCCAAGATGTCAGAAGTAGGTGACGCATTTATTTTTGGTCTACAAGATGAGTTGAAAGAATTACAATTGGAGAAGGAAAGCGTTGAAAAG	TTTIDSLNAELESKLIPQENDLESKMSEVGDAFIFGLQDELKELQLEKESVEK	38687.60601	12485
GGAAAAGAGAGTAATATAGTCGATGGATCTGGGAGTCCTGGGGTTAAGGAGGTTGACTGGGGCTCGTTTTATGCAGATTCATCTGTAAATGACGGTGGTGGGTTTGGTTCATACTCTGATTTCTTCACTGAGTTGGATGCAACTGCAGGAAATGTACAG	GKESNIVDGSGSPGVKEVDWGSFYADSSVNDGGGFGSYSDFFTELDATAGNVQ	156353.5839	78161
TCCTGCAGCAGTTGGTCTGACTTGGATTTTACATCGGAGTTTTTACCATCATCATGGGGAAGTAACGTTGAGGAGTGCGGTGAAAAACAGAGTGTTAAAAACAACTTACACTGCGTCGGCGAAGATTCTTGCACAGCAGTAATACTAGCCGACACTGAA	SCSSWSDLDFTSEFLPSSWGSNVEECGEKQSVKNNLHCVGEDSCTAVILADTE	61075.23798	12368
GCAGAGGTTTCTCTTTCAGTGAGAAACGAGGAAGATCTTTCTCCTGAATGTGTAGCTTGGGCTGATTCTTGCATCATCAGTTTTCTAGATGATTCAGACAACAATAATTGGGGAACTTTTAGAGATGCTTTAACAGAAATCATCGATATCCATCCCGAG	AEVSLSVRNEEDLSPECVAWADSCIISFLDDSDNNNWGTFRDALTEIIDIHPE	54305.63958	12291
GTGGATGATTTAGCTCTTAAAACCGATCTTTTCAGGTTATCTAACAACACAGCGGAGAATGACTTACTTGGTAACGATATTGCTGATTATGACGATGCGGAAGGCCTGGAGGACGAATTGGATGAATACTTCGACTTAGCAGGCCCCGACTTTAATGCT	VDDLALKTDLFRLSNNTAENDLLGNDIADYDDAEGLEDELDEYFDLAGPDFNA	70143.48791	14670
TTAGAGCAACTAACAAAGGAATATGGTGCTGAAATTAATGCCGACATGGTGAAAAAAATCACTGACACCCTATTGAAGAACGATTTCAAAGAAGAAGAGTGGGATAACGTGGTAGCTGAATTATTTAATGAAGAATTTTATCAACAAGAGGGAAAGCCT	LEQLTKEYGAEINADMVKKITDTLLKNDFKEEEWDNVVAELFNEEFYQQEGKP	69711.05276	3846
TCAAATCTGGGAGATATGTATGTTGCAGATTTAGGAGCCTTAGGAAACTATCCAGGCTCTCCATTTCTTCCATCTGATTCAGAGATTTTCCTGGATTCTCCTGAACAAGAGGACATAGAGGAGTTTTTCGTGGATTCGGTGCCTGGACCTCGTTCTAAT	SNLGDMYVADLGALGNYPGSPFLPSDSEIFLDSPEQEDIEEFFVDSVPGPRSN	78762.65294	9856
AATAGTACGCAACTTGTGGAACCACCTTCTATAGTCAATGATGAAGAAGAAGAGACTGAGCCATTGTTACCTGTGGAATTTACTTTAGTTGAGAGAAATCTTGAAGATGGTTTAGTTGAAGAGATCATATTTTCTTCTGGTGGTGAGATTGATGTTTAT	NSTQLVEPPSIVNDEEEETEPLLPVEFTLVERNLEDGLVEEIIFSSGGEIDVY	75852.03346	18621
GGTGAGAAGGTGGAAACAATTTCACAGGAAAAGAGTTTGATGCTTGGAGATATTTGTGATGGAATTGACTTGCAAGATGCATCTGTTGTTAGTAGACACACAGATTTTTTCGATAGCTTTGAGCTTATGATTAATGAAACTCAAGATTCTGTTCCAGAA	GEKVETISQEKSLMLGDICDGIDLQDASVVSRHTDFFDSFELMINETQDSVPE	102445.4329	15132
ATCGTCTTGCTTAGAAATGGGAGAAGAAAAGAGGAAGCAAATAATGAATTGAAGATATTTCTTGGAGATGATAGCGACTCTTTTGTGGCCTGGTTGTGGGATCATCTGGCTGAAAGTGTAGATGAGTACTTTAGTTCTAATGTGGAGGGAACTACCATA	IVLLRNGRRKEEANNELKIFLGDDSDSFVAWLWDHLAESVDEYFSSNVEGTTI	15788.5874	65757
CGACGAATGACATTGGAGACTTTATTGCATGACGAAGAGAGATATCAAGAAACTGTCCATGATGTACCTTCTCTGCATGAGGTGAACAGAATGATTGCCAGAAGCGAGGAGGAAGTTGAGTTATTTGATCAGATGGATGAAGAATTTGACTGGACGGAG	RRMTLETLLHDEERYQETVHDVPSLHEVNRMIARSEEEVELFDQMDEEFDWTE	24605.48944	17366
AGAGATCATGTGAAAGGAAGGCTCAACTTCGATGATACTGAAGCCACAATGCACTTAGACGCACCTGCCACTGTGGATATGGTTTCAACTTCCTCATCTGGCTCTGAAGCAGAAGCTGATTTATTTGACATTGATTTTTCCAATATAGATCTTCTGAGT	RDHVKGRLNFDDTEATMHLDAPATVDMVSTSSSGSEAEADLFDIDFSNIDLLS	41191.04689	23549
CAAGAAACTTATGCGAGTGGCCCTCAAAACTTTGGCGATGCTGTGTATCCTATGAATGGTAATTTTACTCTTTTACCATCCGACTTTACACGAGAGCCTAATGATTCGTTCTTTTACGAGAATGACGGAATTTTTGATTATCAGCGTATTCAACAGCAA	QETYASGPQNFGDAVYPMNGNFTLLPSDFTREPNDSFFYENDGIFDYQRIQQQ	88158.87178	6645
CTCACACACACAAACAGTTTCCCCAACTTCTCCGGTTTCGAAAACTTCGACACTGTCAAAACAGAGCAGCTCTTGTTTAACTCTCCCTTTGATGCTCCATTCATGGAAGATTCCTCGAATTTTCAGAATCAGAATTTGTTAAACTCGCCGGAAGATTCC	LTHTNSFPNFSGFENFDTVKTEQLLFNSPFDAPFMEDSSNFQNQNLLNSPEDS	59331.27261	15956
TACTCTCTCCCCTCTTGGGATCTCCATAACCTTGGATCACTCTTCAACCAAAACTTCAATCTAGATGCATGGGGGCTCATTGATGAATCGCCGGAGAATATATTCTGTTCACCGGAGATGGAAATCGGGGACGTTTCCACCGGATACCTTGAAGACGCA	YSLPSWDLHNLGSLFNQNFNLDAWGLIDESPENIFCSPEMEIGDVSTGYLEDA	160400.8762	41851
CCTGCTGGCTCTTCTGCTTTTGGTTTTCCAGGAAATATTGGCATGGCACCATCATACTCGGAAGAAGCTTGGCAGCATGTAAATGAACAAAAGTCAGCTAATCCATTTGATCTCCCCTATGATTCTGAGTTCGACTCAAATGACATGTTCTTGGACATG	PAGSSAFGFPGNIGMAPSYSEEAWQHVNEQKSANPFDLPYDSEFDSNDMFLDM	114074.2174	14391
GATTTCGGTTTAGTTGATGGTTTAGATGTCGATTTAGATGATGGTTTAGACGTTGATTTAGTTGATGGTTTAGATATCGGTTTAGATGATGGTTTAGATGTCGGTTTAGATGATGGTTTAGATTTCGGTTTAGTTGATGATGGATTAGTTGTAGGTTTA	DFGLVDGLDVDLDDGLDVDLVDGLDIGLDDGLDVGLDDGLDFGLVDDGLVVGL	200289.4198	42142
AACCAAGAAGATATTACCATCTCAAATCAATTACCTCACCCAAGATTTAACGCAGCAACTTGTGTAGTGGGCGACTCGTTGTTCATTTACAGTGGTGTCTGGGAACTGGGCGAAAAAGATTATCCTATAAACTCATTTTATAGTATAGATTTGAACAAG	NQEDITISNQLPHPRFNAATCVVGDSLFIYSGVWELGEKDYPINSFYSIDLNK	33580.80094	10305
GAAGAGTTTGAAGAGGAGGATAATTGGTCGTCAAGAAGCAACAATAATCAAGTCGTGGCTCCTACTTGGGAGAAAGAACTTGAAGAACAAGACGAGTGGGAGATTTGGTCGTCACGCAGTGACACTGATGACTTCGTGCCTCCTTTTATGGGGGACGAA	EEFEEEDNWSSRSNNNQVVAPTWEKELEEQDEWEIWSSRSDTDDFVPPFMGDE	54895.40913	21840
AAGAACGCTAAATCTCGTTTCTGGGCAGAGATAAATGGTTTAACTTGTGACTTATCTTTGCCTGATCCTGATGTTTACATTGATGATGTTGATTGGGATGCTGAAGTTGACAATGAGTTGATACTTGACCTTGAACGTGGTCCAGACCCTTTAACAGAA	KNAKSRFWAEINGLTCDLSLPDPDVYIDDVDWDAEVDNELILDLERGPDPLTE	76751.80564	48684
GACTACAGCGATGGAGCAGACGACATGCCGGACTTTCACGACGAAGGTGAATTTGATGATTATTTGAATGACGATGAATATGATCTAATGAACGAGGTATTTCCTACTCTAAAGGCGCAGTTACAGGATTACCAAGGCTGGGATAATCTTTCACTTAAG	DYSDGADDMPDFHDEGEFDDYLNDDEYDLMNEVFPTLKAQLQDYQGWDNLSLK	98778.14274	11787
AATCAATTACCTCACCCAAGATTTAACGCAGCAACTTGTGTAGTGGGCGACTCGTTGTTCATTTACAGTGGTGTCTGGGAACTGGGCGAAAAAGATTATCCTATAAACTCATTTTATAGTATAGATTTGAACAAGTTGGATGGTGTCAAGGTTTACTGG	NQLPHPRFNAATCVVGDSLFIYSGVWELGEKDYPINSFYSIDLNKLDGVKVYW	25838.03612	39545
CGATCTCATTTAAAGGAAAATTATACCGAAGCTGGTGTAACATCTGCAACAACGGCTCAAAGGGCAGCCTTTGAGGCAGCTATGTTTGGAGATATTAATAACTCAGAATTAGATGATGATATTTTAGGTCCAGAAACTGAGGTTCTCAGTGGAATTTTT	RSHLKENYTEAGVTSATTAQRAAFEAAMFGDINNSELDDDILGPETEVLSGIF	81536.46588	4343
GACATCGAAGCTGAAAATGGTGGTGCTGGTGTCTTCAATGTTAACTTGAAGGACAAGTACCTATTAGAAGATGATGAGTGGAAGAATGACATCATGCCAGAAATCTTGGATGGTAAGAATGTTTATGATTTCTTGGACCCTGAAATCGCTGCTAAACTG	DIEAENGGAGVFNVNLKDKYLLEDDEWKNDIMPEILDGKNVYDFLDPEIAAKL	108837.4033	11712
AGCTCTTGGGCATCTGGTAACCAAGATGATTGGACAGTTTGGTCTGTACTTGGAAACCAATCTTGGGGTGGTACCGGAAGTGGACAAGACAATGATAGCCTTGGCCTTTTGTTCGAAAACAGCAGCGACAGCGGAGGCAGCGACGGTTTCGGTGGTGGA	SSWASGNQDDWTVWSVLGNQSWGGTGSGQDNDSLGLLFENSSDSGGSDGFGGG	56528.85554	41797
AACAACAGCGAGTATAGTAACTTGGAGACACTGGATGAGTCAGAGCCTCTTGACCTATCTCACCTGCAGATACCAGACGGTTTAGGTGGTCCAGATGATTTCGATACACAAGCAGGAGATCTAAGCTCATGGTTGAACATCGATGATGATGCATTACCA	NNSEYSNLETLDESEPLDLSHLQIPDGLGGPDDFDTQAGDLSSWLNIDDDALP	113147.9151	30081
CATGAGATCACAGAAACAATGCGTGTGGAAATGGAATATCAGTCAGATCGTGCATGGTATGATACAGACGAAGGGAACTCACTGTTTGATGCGGACAGTGCATCCTTTTTTCTTGGAGATGATGCTTCTCTACAGAAGAAGGAAACTGAACTGGCAAAG	HEITETMRVEMEYQSDRAWYDTDEGNSLFDADSASFFLGDDASLQKKETELAK	71822.82587	27759
CTGTGCAATTTGGAAACGGTGGGCGATTTTAAAGCTAACAAGAGGCCTACAGATTTAATAGTTCATCAGTACTCGGATGAGTTTGCCGAGCAACTCGTTGAAGAATTAGGTTGGCAAGAAGATTTCGAAAAGATACTTACGGCCCAAGGTGGAATGGGG	LCNLETVGDFKANKRPTDLIVHQYSDEFAEQLVEELGWQEDFEKILTAQGGMG	106319.6426	9103
ACGAGCAAGTGCTACTATCCACGGCCAAGCCACCGTTTCTTCACCACTGACCAACACGTCACCGCCACTTCCGATTTCGAGCTAGACGAATGGGATCTTTTCAATACCGGTTCAGATTCCTCTTCAAGTTTCAGCTTTAGTGACCTTACAATCACATCC	TSKCYYPRPSHRFFTTDQHVTATSDFELDEWDLFNTGSDSSSSFSFSDLTITS	77959.05644	39529
GATGCCGGTAACATGGAGCTTGAATTTGAGCAAGGGTTAATAGACACATACTCAGATCTTTTTGCGGAGATGAACCCAGGTGACTATTTCAACTTTGAATGTGAATTTGCAAAGGGGTTGGATTCGGATGATAATTGCAATCTCCAAAATTTAGATACT	DAGNMELEFEQGLIDTYSDLFAEMNPGDYFNFECEFAKGLDSDDNCNLQNLDT	118016.1502	5626
GTTCCCGTCGCGAAGGAGGAGGTAACGACGGAGACGGTAACGGATTTGGTACGAGCGTCTTCTGATTCGTCAGGAATCGACGAGATTTGGGGATTTGAAGATCACGTGTCGAATTACGGTGGTTTAGATTTTGGTTCCGGCGTCGGAGATGGTGGAGAT	VPVAKEEVTTETVTDLVRASSDSSGIDEIWGFEDHVSNYGGLDFGSGVGDGGD	70521.91183	18395
GACATGGATATTGAGTATCTATTAGCTACATACCCTGGTCTTTCACAAGAGTCTATCAATGATGTTTACTTGGCTAACACTTGTGATCTTGATGCAACTATCGAAATGCTGAATCAACTCGAGATTTACAGTACTGAAGCTGAGGAATACCTTCCAGAC	DMDIEYLLATYPGLSQESINDVYLANTCDLDATIEMLNQLEIYSTEAEEYLPD	20226.71464	45553
GTTCATGAGTCAGTAAATGCTGATGCTTTCTTTTTTCAGCTTTTTGATGACTTGACCTTGGATACAAATCCTGTTGGGAGCTGTAAATCTGAGGAACAAGAATCAGTTGTCTCGAATGATAGTTTAGATGACTTGGACCTTGGCGATTTGTTCGACGAA	VHESVNADAFFFQLFDDLTLDTNPVGSCKSEEQESVVSNDSLDDLDLGDLFDE	34576.66612	40653
GTTGCAGATTTCAACAACAGCAGGTTCTCTGACGATGAATGGAATGCTAAGCCCGCCTTTCTTGATGACGGGGAAGATAGTTTTTACTGGAAGGCCGAACAGCCATGCCAAAAGGAGAGTTTGAACCCTGATTTCCTGAAATATTGCAATGATTGCACT	VADFNNSRFSDDEWNAKPAFLDDGEDSFYWKAEQPCQKESLNPDFLKYCNDCT	61288.40631	26957
CCAAATGGTAAATATGCTCAAATTATAACATTTGGGAGGGACTTCGATACGAAATTTGTCATTGCTGAAAATTGGGGTGAATTTCTGTTATCGTTTGCCAACGATTTGGAAGCTGGTAATTGGTATTTAGTAGATGACAATGACGACTACTTTAGCGGT	PNGKYAQIITFGRDFDTKFVIAENWGEFLLSFANDLEAGNWYLVDDNDDYFSG	43527.22238	13838
AGATCCGAAATTCCTTCCCCTGAGAAGCTGAAGTTAGTGGAGGAGCCATCCGACGATGAATCTAAGTTCTCTAATTATGATTCGGACGATTGGGAAACTTTGTCAGATGATCTTCGACTGTTAGATGAAGAGTGGGGCAAGAGCGGGGGTTTTGATGTG	RSEIPSPEKLKLVEEPSDDESKFSNYDSDDWETLSDDLRLLDEEWGKSGGFDV	37698.30206	35354
TCGGACGATTGGGAAACTTTGTCTGATGATCTTCGACTGTTAGACGAAGAGTGGGGCAAGAGCGGGGGTTTTGATGTGGACTTCTCGAAAGTGCGTCACAGATTTGGTTGCGGAGCTGTTCATCTCGACGACGACAATATGGTTAGCGAGCCTCATGAA	SDDWETLSDDLRLLDEEWGKSGGFDVDFSKVRHRFGCGAVHLDDDNMVSEPHE	59525.77563	21524
TTCTTAGGTCTTGGTATGGAGAATATGGGCTTAACCTCCAAGATGGAGGAGTTTTCACATGGATTTGACGTTAGCTTTCTCCCAGATTATGGTGGAGTTAACACTTTTAGCACTCAAGATGTGGAAGCAGGTTTAAAGTTTGAAATTCTTGATGGAATT	FLGLGMENMGLTSKMEEFSHGFDVSFLPDYGGVNTFSTQDVEAGLKFEILDGI	114786.8756	11296
GGCTATGAGGATGATGATGAGTCTCGTTATCCTCCAATTTTAGAAAACGATGGATTTAGCCAGCACATAGACAATGAATGGTTTGGAGTCAATAATTACAGTGCGGATTGGGAGCGAGATTCACCAGCCACGATCCCGTTGTTAGAATGCGAACCGGAT	GYEDDDESRYPPILENDGFSQHIDNEWFGVNNYSADWERDSPATIPLLECEPD	83956.76916	42571
TTGCAGCAACAGCAACAAGTAGTGACTACAGTTGCCTCGCAAAGTCCTCATGCAACTGCAACGGAAAAGGAGCCAGTACCCGCCGTGGTTGACGACCCACTGGAGAACATGTTCGGAGATTATTCCAATGAGCCGTTCAACACCAATTTCGACGATGAA	LQQQQQVVTTVASQSPHATATEKEPVPAVVDDPLENMFGDYSNEPFNTNFDDE	31621.90934	29043
GTAAATACTTTTCAGAAGAGATTTGTAGAATCCTCGACAGATGGTCAAGTTGTGCCTCAAGAAGTGTTAAACTTACCGCTTGAAAAATACCATGAAGAGGCAGATGACTACCTAGACCATTTACTAGATAGCTTAGAAGAACTGAGTGAGGCTCATCCG	VNTFQKRFVESSTDGQVVPQEVLNLPLEKYHEEADDYLDHLLDSLEELSEAHP	83803.42416	9684
GTCTCCTACCATGATGATGGTCAAGACGCCAATGATCACGAGCAACTGTTTTCAAGCATTTGGAACATAACCGCGCCTGATTCAGATTGGTCTTACACAATGGATCTTATCGAAAATCCGAGGGAGAACGGTAACTCCAAGAATGCTGCAGAAGAGTCC	VSYHDDGQDANDHEQLFSSIWNITAPDSDWSYTMDLIENPRENGNSKNAAEES	60018.97621	25048
GGAAACTATGATTTATTTGGTAGGTGTTTTGATGTTACGAGCAATGCAAAAATTGGTTTGGATGTGCCAGAGGATGATATTGCCTCAGTCGTCTCTCTCTTTTCCCTAGATAATGTTAAATTGGCTAGCAATTTTTGGGAAGATCTTGGTTTTGATATC	GNYDLFGRCFDVTSNAKIGLDVPEDDIASVVSLFSLDNVKLASNFWEDLGFDI	196244.779	31026
ACTCAAAATGAGGACTCATACCAAGCAACACCATTGATACCCCAGGTGGAAGTTGACGATGATTTCTATGTAGGTGATATCTTAATGACTAATGAACTACAAGACATTCCACAAGTCCCAAGGATATCATCTGATATAGAAGACGATTTCGAACAACAA	TQNEDSYQATPLIPQVEVDDDFYVGDILMTNELQDIPQVPRISSDIEDDFEQQ	67734.68673	9615
CAAAGCCCACCACCCAATAATAGCTTCGAGTCATCAATGGATTCACAATTTAGCTATGCTCATTCAAATAAAAGTAGCATTTCATTCGAATCTATTCAAACCACGGAAAGACTTCTTGACAAATTAGACCTCAGCTTGGAAGATGAACTGATTCTGCAA	QSPPPNNSFESSMDSQFSYAHSNKSSISFESIQTTERLLDKLDLSLEDELILQ	15857.80656	28878
CTCAAGGCCGAGGTGGAGGGCTTTGAGATCACCGAGATCGAGAAGGATGACTTTGACGTCTGGACCCTTTTCGAGAAGGTTCTCGAGGAGGAACATTTCGAACCATCGGCTAGCGGAGGTCATTCTGAGACCGAGGCAGAAAAAGATGAGGAGACTTCG	LKAEVEGFEITEIEKDDFDVWTLFEKVLEEEHFEPSASGGHSETEAEKDEETS	104940.551	19404
CGCTCTGTTTATGAAGAAACCGGAGATTTCTATGTTTTGTACACTTTTCAAGAAGACAATATGCTTGATGGTGAAATCATAGACAAGAACAGAGAATGTTGTGATTTCACAAGATATTACTATGATGATTGTTTTAGCTATTATGATGGTTTTGATGAA	RSVYEETGDFYVLYTFQEDNMLDGEIIDKNRECCDFTRYYYDDCFSYYDGFDE	91365.16288	2642
GAAGATCTTTTCGATTTCCCTAGAGACCCAGAACGTTGGAAGGAGCAAGATTTAAGAGAGATTTGGGCTGATGGTCCATTGGAGATGACGAAACCTGGTTGGGATCCTGCTTGGGCTGATGAAGATGATTGGGATGTTGTTAACGATGAGATTCAAGAA	EDLFDFPRDPERWKEQDLREIWADGPLEMTKPGWDPAWADEDDWDVVNDEIQE	88868.99534	11097
GATTACGATAATGGGAACGGGTTTCTGTCGGTTGCTGGATCAAACAGTGTAGCTTCTGATGCACAACAATCATTTTACGATATTGATGATCAAGTATTTTCCCCACCTTTACTAATGGACTCATCCCTATTATCAGATGCCTATGAAGACTTGTTAGCT	DYDNGNGFLSVAGSNSVASDAQQSFYDIDDQVFSPPLLMDSSLLSDAYEDLLA	179046.4776	39112
CTAAGACACCGTGAATTGCCTCACTTTAGAGCAATGCCCGCGAATGAAAATGCATTTTGGGAAGTAGGAGACTTCTACAATGCTGTTAATTATGTCGATCATCATCAAGACATGCGCTTAGACATAGAAGATATGTCATATGAGGAGCTTCTTGCTTTG	LRHRELPHFRAMPANENAFWEVGDFYNAVNYVDHHQDMRLDIEDMSYEELLAL	48630.17357	17166
TTGGATCAGTCTGTTTCAACCGAGCTGTTTGATGGCATGTTTTTCAGTCAGAATCTCGAGGGTAGCTCTGTCTTTGATAACTTGGGGATTAACCATGATTATACAGGAAGATCGTACACTGACTCTTTGCCTGGTACTGGCTCATCTGCTGAGGCTAGG	LDQSVSTELFDGMFFSQNLEGSSVFDNLGINHDYTGRSYTDSLPGTGSSAEAR	107843.6151	22860
GCAAATGACAACATGTTTCTGGATTCTGATGAAAAGAACATGAATCATTCTCAGGGAGCTGCAACCCTAATAGATCCCACATATACAGAAGACTACCACGGTACATTTGATTATGATAAACTATCTCCGGACCAATACTTGGAATTTTCCGACTTTGAT	ANDNMFLDSDEKNMNHSQGAATLIDPTYTEDYHGTFDYDKLSPDQYLEFSDFD	89407.51139	4454
CACTACCCCCATCCTTATGAATATGAGATTGATCATCAAGAGTATAGTCCAGAAATTCTCCAAATTAGAGAGGAGATTCCCTCAAAATCCTGGGATGATTCGGTACCAATTTGGGTAGATACAAGTACAGAACTCGAATCAATGTTGGAGGACTTGAAA	HYPHPYEYEIDHQEYSPEILQIREEIPSKSWDDSVPIWVDTSTELESMLEDLK	112570.0974	8819
ACCAACAAGGAGGGGTTGATTGCTGTGTTTGATCTTGGTGGTGGGACATTTGATGTATCTGTTTTGGAGATTTCTAATGGGGTATTCGAGGTGAAAGCCACCAATGGTGATACCTTCTTGGGAGGTGAGGATTTCGACAATGCTCTGCTAGACTTCTTG	TNKEGLIAVFDLGGGTFDVSVLEISNGVFEVKATNGDTFLGGEDFDNALLDFL	53379.33596	52858
GGAGAAAACAACGTGGTGACGTCAGCTTGGTGGTCAGAACTCATGTTGAAGACGGTGGAGCCGGAGATTAAACCGGAAACGGAAGAAGTCATCGTAGTCGAAGATGACGTGTTTCCAAAGTTTAGTGACGTCATGGAATTTCCTTCGTGGTTAAACCAA	GENNVVTSAWWSELMLKTVEPEIKPETEEVIVVEDDVFPKFSDVMEFPSWLNQ	161386.0388	34531
GTCCGCATGGCGACAGTAGAAAATGATGGAGGCTTAGAAGCTGACGCAGATTCATCGTTTGAGTTGTTGCGTGAGAATGATGAGTTAGCTGATGAATACAGTTATGATTATGACGATTATGTTGATGAGAAAATGTGGGGTGATGAGGAATGGGTTGAG	VRMATVENDGGLEADADSSFELLRENDELADEYSYDYDDYVDEKMWGDEEWVE	90145.96046	8863
GATATGGATACTCTAAAAGAATCGACAATGGTACCTGAATTGGATCCACTAGTAGAAGTGAAGGTTGAACCACATGATGATTGGTCTGATTATATAATTGCGATGGGTGATTCCCCTTTTTTGGATGGAGAGGAGTGTACACCGTTTGTGGCGTCCAAG	DMDTLKESTMVPELDPLVEVKVEPHDDWSDYIIAMGDSPFLDGEECTPFVASK	58743.54325	22910
TTTGGTAAGGGGAAGAACCTTGATGCCATACTTAATGCGGAGTTTGGTGGGTTTGACCCGATGGATGATCGCGACTTTGGAGGTTTTAATGATTTCGGAGAGGAAGTCTCATATGTCTACGACTGCGAGAATGTCGATGAAGATTACATTAGCGATCCC	FGKGKNLDAILNAEFGGFDPMDDRDFGGFNDFGEEVSYVYDCENVDEDYISDP	64154.44945	20365
AACATTGGGAATTACTGGCGCCACTGCAATGATCTTGTGGATCAGTCGTATTCATTTGATCCTTGTGATTCAATACTGCCAGATCATTGTTGGACTAAGAACATTGATCTGCTTCCAACTTCAAACATTATCGACGAAATCTTTGGTCAAGACCACCCA	NIGNYWRHCNDLVDQSYSFDPCDSILPDHCWTKNIDLLPTSNIIDEIFGQDHP	149331.5838	17306
AAAGTGCCTGAAAATATGAATGCATTGCAGAAGTCGTCAGCATTAGATCCTACTGAAGAAAAGATTTTGTTTGGTTCTGATGACAATTTGTGGGATGCATTTGGAAGCAGCACTGATATGAGCTTGCAAGGAAATCTTATGTCCAGTAATTCTGACCTA	KVPENMNALQKSSALDPTEEKILFGSDDNLWDAFGSSTDMSLQGNLMSSNSDL	67335.01267	10489
TATGCATCAGGTTTTGGAAACGATTTTGATCTTGCATACAACTACAGTTTTGATCCATTGGCCGAGTACTTATCTTTCATGGACAATGGAGATTTCTCCGTGGATGGCTTGCTTTCTGATTTCCCACTAACAGCATCTTCAGCTGTTGACTGCTTCTCC	YASGFGNDFDLAYNYSFDPLAEYLSFMDNGDFSVDGLLSDFPLTASSAVDCFS	53320.1077	38065
TCGAATACCCCACCACCGGCGGGTAAGCATCGAGCCACTGGTGATTCAACACCATCTCCGGCCATCGGAACCCTAGATGATGAATTTATGATGGAAGAGGACGTGTTTCTGGACGAAACTCTCTTGTACGGCGACGAAGATGAGGAATCCCTAATCCTC	SNTPPPAGKHRATGDSTPSPAIGTLDDEFMMEEDVFLDETLLYGDEDEESLIL	68288.35516	15369
GATGGTGGTAATGATTCTTCTCGTCACTCGTCTTCGTCTTCTGGTAACTATCGTTCCTCTTCGTTTTCTCTTTCGTTTGATGAATCTCCGGAGGAAGCTACCGAGTTTCTTTCAGCTGTTGATGAGATTATCTCTTTGCTTGAGGATCTTTCGTCTGAG	DGGNDSSRHSSSSSGNYRSSSFSLSFDESPEEATEFLSAVDEIISLLEDLSSE	17302.50661	137347
GCTGATGAACTTCCTGATCATGATGCTGAGGTGTTAGATAGCATAATGGACAGGCTACACGAGCCCCTTTATGAAAAGGACACTTTTGACCCGAATGAAGTCCTTGCTGAAAATAAACAGTTGTACGAGGAGTTTTTACTTCAAGAAATTTCTGAGCCA	ADELPDHDAEVLDSIMDRLHEPLYEKDTFDPNEVLAENKQLYEEFLLQEISEP	100153.2601	6770
AACAGTAAGCCAACAACGAGTAGTTCTACTGGGTTCCTGAACGGAGATTTGGAAAATCAAGCTACTTTAATTAATGGAATTGATACTACTAAATTGAACCCTGTAGAAGCAGAGTTTTGGTCACCCGAAGAAATAACAGCTTATTTTATTATGGAAGGA	NSKPTTSSSTGFLNGDLENQATLINGIDTTKLNPVEAEFWSPEEITAYFIMEG	99655.50689	4425
TCTTTCGATAATAATCCCACTTTCAGAGCAAGTGTTGATGAAGCATGGTTTGATTCCAATCTCGCCTTTGAAACCGATTGTGATGATGACTTTCATAGTGTTCAGGAAGATACGTTGTCAGTGAACGGATGTGAGCGTATCTCAGTATCGAGTATGTCA	SFDNNPTFRASVDEAWFDSNLAFETDCDDDFHSVQEDTLSVNGCERISVSSMS	76520.57568	14947
ATGGACTTTTCTAATCTGGATTTCTCGGAGCTACTAGTTGATTTCGATCTTGGTTGTGAAGGAAGTGCAAATCATTGCTTGTCACTGACCCCAAATCAACCCACTCAAACTGTTTCAGGGTCGTCTCCTGAATCAGGGGATTGTAATCTCGAGTCTGAC	MDFSNLDFSELLVDFDLGCEGSANHCLSLTPNQPTQTVSGSSPESGDCNLESD	88422.21555	13782
AGAGAATTGGTATACCATGGCCCACCTTTTTCAAACTTGGACGAAGAACTACAAGAATCTCTGGAAGCTTATTTGGAAAGTAGAGGTGTCAATGAAGAGCTAGCCTCTTTCATTAGTGCATATTCCGAGTTCAAAGAGAATAACGAGTATATTTCTTGG	RELVYHGPPFSNLDEELQESLEAYLESRGVNEELASFISAYSEFKENNEYISW	88408.60971	4752
TTACATATAAACAAGATGGAGAGAGAAGAGAACTTGGTGGTTGCGTTTTCATACTTTGATAAAGATGGTAGCGGTTATATCACCATTGACGAGCTTCAACAAGCCTGCACAGAGTTTGGTCTCTGTGACACTCCTCTTGATGACATGATCAAAGAGATT	LHINKMEREENLVVAFSYFDKDGSGYITIDELQQACTEFGLCDTPLDDMIKEI	70856.33525	10707
AATGGAGACATGTTCGATGTACCATTGATCCAGGCGAATGGTGCGTTTGGAGCGATGAATAAGTATGGAGACGATGATGAGTATGACATGCTAATGCTTATGGGAAATGACGAGGAAGATGAGAGTGGAGTCATAGAGAATGAGATAGAGAACGAGTTA	NGDMFDVPLIQANGAFGAMNKYGDDDEYDMLMLMGNDEEDESGVIENEIENEL	47575.47276	31078
AGTGGCCCTCAAAACTTTGGCGATGCTGTGTATCCTATGAATGGTAATTTTACTCTTTTACCATCCGACTTTACACGAGAGCCTAATGATTCGTTCTTTTACGAGAATGACGGAATTTTTGATTATCAGCGTATTCAACAGCAACCAACTCAATTCCAG	SGPQNFGDAVYPMNGNFTLLPSDFTREPNDSFFYENDGIFDYQRIQQQPTQFQ	65282.98272	12681
TCAGTTGATGCTGATCCGTTGAGTTTAAACCTGTCAATTTTTAAGCTGGATTCTGGGCCTGACGTTGAAGCGTTGTTCAGCGACAAACCAAATGTCCCGCTAGATACCGTCTTCAACGATTTTTACTTGGACTTCATATCAGTGGACGTGCAGGACTTC	SVDADPLSLNLSIFKLDSGPDVEALFSDKPNVPLDTVFNDFYLDFISVDVQDF	175037.216	60139
ATTCTCGAGGATATGCTCAAATGGGACCAGCTTCTTCCTGATGACTTGAAGAAAAAAGTTGAAGCAAAGTTTAATGAGCTCGGGGATATGTGTGAAAGAGGTGAAATTGAGGCCGAAGCAGCTTATGAGCTTTTCAAGGAATTTGAAGATGAGATGGTA	ILEDMLKWDQLLPDDLKKKVEAKFNELGDMCERGEIEAEAAYELFKEFEDEMV	31863.12054	17811
GCAGAGGGCGTTGGTACCAACAACTCAAATCCTCAGGTTGATACCACAGAACAAGAAGATGCCGGTAACATGGAGCTTGAATTTGAGCAAGGGTTAATAGACACATACTCAGATCTTTTTGCGGAGATGAACCCAGGTGACTATTTCAACTTTGAATGT	AEGVGTNNSNPQVDTTEQEDAGNMELEFEQGLIDTYSDLFAEMNPGDYFNFEC	105645.8446	8797
AGAAAGCGAGAGGAGGATTTCGAACGTATAGATTCACTTCCTTGGAGCTCTTCTATACCCATTGGAGAAGACGACGAAGGCGAATCCTTCTCCACTCTATTTTCAGGCTCAGGCCAGCTCGACGGAGGTTTTCTATCACTTGAGGAGATTGATGAAGCT	RKREEDFERIDSLPWSSSIPIGEDDEGESFSTLFSGSGQLDGGFLSLEEIDEA	89565.14613	21104
AAAAGTTGGTTCCATAGTAATGGCGGGTACGGTGAGGTATTAAGGCAAGAAAAATGTTCTATTTGTGAATCTGATTTGTATACTGATCCTGGCCCCAATGATCTTGATCTGTGGTTACATGCCTATCTATACGAATCAACTGAGACTGAAGAAGGAACC	KSWFHSNGGYGEVLRQEKCSICESDLYTDPGPNDLDLWLHAYLYESTETEEGT	105307.2176	7797
AAAGGAACCAGTTTCGATACCTTATTCGATTCGTTGGCACCAGAAGAAGAAATCATGGAAGGATTTGAAATTGCTGTGGATTTGGCACACAAATGGAACGACGAGTTTGGGTTGGAAATTCCAAAAGGCTTCCTAGACGTTAGTGAGGAGAATCATGAA	KGTSFDTLFDSLAPEEEIMEGFEIAVDLAHKWNDEFGLEIPKGFLDVSEENHE	139025.849	25071
GCAGCTATGCCCTCTTCGGAAGGATTTTTTTCACCTGAGTTCAGAGGTGATTTTGGAGCAGGATTATTGGATCTTCATGCAATGGATGATACAGAGCTTCTATCTGAGCATGTGATTACCGAACCCTTTGAGCCGTCACCTTTCATGCCTAGTGTAAAT	AAMPSSEGFFSPEFRGDFGAGLLDLHAMDDTELLSEHVITEPFEPSPFMPSVN	184185.0623	36864
TCCTTTGGAGCAATTTACAATGCTTCACAGCATATGGCAGATTATGGTCTTGGTGATATAGTTTTCTCATCCGAAGGAGTGATTTCGAGCTATGGGGATGCGTTTCATATTCCTGACATTATTGAAAGCACTGTTGGTCTTTTCGCAGATGCTGATGTT	SFGAIYNASQHMADYGLGDIVFSSEGVISSYGDAFHIPDIIESTVGLFADADV	156521.2327	31310
ACACCATCTCCGGCCATCGGAACCCTAGATGATGAATTTATGATGGAAGAGGACGTGTTTCTGGACGAAACTCTCTTGTACGGCGACGAAGATGAGGAATCCCTAATCCTCCGTGACATTGAGGAGCGTGAATCGCGTTCCTCGGCTTGGGCTCGACCT	TPSPAIGTLDDEFMMEEDVFLDETLLYGDEDEESLILRDIEERESRSSAWARP	61653.04435	37066
ACCTTTTGTGTTCACTCGGACCCAGATTCTGATCTTGACTTTGAGCTCCTGCTACTTCACCAAGATCATGATCTTGAACTGCTGCTCACAGATTCTGATCTTGACCTTGAGCTGCTGCTACTTCACCAAGATCATGATCTTGAACTGCTGCTCACGGAT	TFCVHSDPDSDLDFELLLLHQDHDLELLLTDSDLDLELLLLHQDHDLELLLTD	101331.606	41030
TTCGCTTCTCCTCCACTCGATGGCTTGATGACCAAGTATAATTTTGGTGGTGATGATTTAGGTCTATGCGAAAGTTTCGATCTTCTGAATGTTGGAGAAGAAGACAAGACTCATCACCAAACTCAGAGGAGCAGTTTTGGTAACTATGAAGCTAATGGA	FASPPLDGLMTKYNFGGDDLGLCESFDLLNVGEEDKTHHQTQRSSFGNYEANG	20725.29456	39757
AATGAGGACTCATACCAAGCAACACCATTGATACCCCAGGTGGAAGTTGACGATGATTTCTATGTAGGTGATATCTTAATGACTAATGAACTACAAGACATTCCACAAGTCCCAAGGATATCATCTGATATAGAAGACGATTTCGAACAACAATATACC	NEDSYQATPLIPQVEVDDDFYVGDILMTNELQDIPQVPRISSDIEDDFEQQYT	60898.49216	9976
GTCGAAGAGAAGTTCATGGGTGTTATTGAGTCAACAAACCCTGTTGACAACAATACCCTGTTTGTTTCCGATGAGCTTCCTTCCAAATTAGACTGGGATGTTCTTGAAGAGATTGAGGGAGCTGAAGAGTATGAGAAAGTAGAATCTGAGGAGCTAGAG	VEEKFMGVIESTNPVDNNTLFVSDELPSKLDWDVLEEIEGAEEYEKVESEELE	40314.63182	15622
GACATCATGCCAGAAATCTTGGATGGTAAGAATGTTTATGATTTCTTGGACCCTGAAATCGCTGCTAAACTGCAGGCTCTTGAAGAAGAAGAAGAAAAATTGGAGAACGAAGGGTTCTACAATTCTGACGATGAGGAAGAAATCTACGACGGTTTCGAA	DIMPEILDGKNVYDFLDPEIAAKLQALEEEEEKLENEGFYNSDDEEEIYDGFE	70731.05855	5505
TTCAGAGACGATTCAATCGCTGGCGTTGGAAGCAATGATCATGGCTTAGAGTTCGACGATTCAATCGCTAGCTTGGGAAGCAATGGTCATGGCTTAGAGTTCGGCGATTCAATCGGTAGCTTGGGAAGCAATGGTTATGGATTAGAGTTCGGTGACTTG	FRDDSIAGVGSNDHGLEFDDSIASLGSNGHGLEFGDSIGSLGSNGYGLEFGDL	75329.56832	30994
CCCAGCCTCAACGGAATCTCTGGTGAGTTTAACACCTTGAACTTTTCAACACCTCTGGACACAAATGAGGAGGATACTGGTTTTTTACCGACCAACGATGTGCTTGAAGAAAGTATCTGGGATGATAGTAGAAATCCTCTTGGTGCAACTGGCATGAGC	PSLNGISGEFNTLNFSTPLDTNEEDTGFLPTNDVLEESIWDDSRNPLGATGMS	75494.03087	6149
GCCGATCAAGACCCCAAGGTAAAAACTTTCAAGGACTCTTTTGATTTCCCTTCCATCGATTCCTTTCCGGATTTCGATTCTATCACTTGGTCTGAGAGTAATCGGAACGTTGAGGATTTTAGCATAGAAGATACGGACTTTGATTTCTTTGAGTACCAC	ADQDPKVKTFKDSFDFPSIDSFPDFDSITWSESNRNVEDFSIEDTDFDFFEYH	182750.8918	10867
TTTATTAACCAGCAACAGCAGTTGTTAGAGCAAGATTCCCACTTGGGCGCACTGTCTCAGTCTATTGGGAGGACTCATGACATTTCGCTGGACCTTAATAATGAGATCGTTTCTCAGAACGACTCGCTGCTGGTTGATTTAGAAAACCTGATTGATAAT	FINQQQQLLEQDSHLGALSQSIGRTHDISLDLNNEIVSQNDSLLVDLENLIDN	91456.36521	17414
GAGCTGGTTGAGGCTGGGGAGATCGAGATCAAATCTACCGAGCTGATGCCACGTTTGATTGCGGATCGGGATGCCCTCAAGGCCGAGGTGGAGGGCTTTGAGATCACCGAGATCGAGAAGGATGACTTTGACGTCTGGACCCTTTTCGAGAAGGTTCTC	ELVEAGEIEIKSTELMPRLIADRDALKAEVEGFEITEIEKDDFDVWTLFEKVL	56635.77407	48389
TTAGTAACTGATACTGATAAAGCAAGCGAGGCTGCTATTTTGGAAGTAGTGAAGAAGAATTTTAGTGATCATCTTATTCTTGGTGAAGAAGGAGGTATCATCGGCGATTCGTCTTCTGATTACCTCTGGTGCATTGATCCTCTAGATGGAACTACAAAT	LVTDTDKASEAAILEVVKKNFSDHLILGEEGGIIGDSSSDYLWCIDPLDGTTN	23970.54213	21873
GATTCGGACGATTGGGAAACTTTGTCTGATGATCTTCGACTGTTAGACGAAGAGTGGGGCAAGAGCGGGGGTTTTGATGTGGACTTCTCGAAAGTGCGTCACAGATTTGGTTGCGGAGCTGTTCATCTCGACGACGACAATATGGTTAGCGAGCCTCAT	DSDDWETLSDDLRLLDEEWGKSGGFDVDFSKVRHRFGCGAVHLDDDNMVSEPH	70880.91132	30607
CTTGACGAATTTGTTGGCATAGATCCGTGTTTGGGAGAAGTTGTTCTTGATGAAGAGGTTTTGCCAGAACAACTTGACACCACATGTCGGTCTTTGACGAAAGCTGCGCCCATCATGACAATCTTTCCAGAAGAACCTCCGGAAGTGTATCCTTCTTTG	LDEFVGIDPCLGEVVLDEEVLPEQLDTTCRSLTKAAPIMTIFPEEPPEVYPSL	91154.13702	24499
GACAAGCTAGATAATATTGACCCAGATGGCTTGACCTACTTTGAGGATTTACTGGAAGAGACGTCCATCTCAACTAGCTTAATTACACTTGAAAAGGATTACTATGATGGTAAAGGCGAACTTGATGAGAGGGTATTCATCAATGAAGAGGATAGCTTA	DKLDNIDPDGLTYFEDLLEETSISTSLITLEKDYYDGKGELDERVFINEEDSL	93904.98878	13273
GGAGGGTCAAAGAGCAAGAAGTGGTCAAAAGACAATGATGCAGACATCCTGCAATTGAATGGCAATCCGCTGCCTAAACTTGCTGAGGAAGAAGAAGCAGTCGGAATCATTACGATGGAGGATGTCATTGAAGAACTTCTGCAGGAGGAGATCTTTGAC	GGSKSKKWSKDNDADILQLNGNPLPKLAEEEEAVGIITMEDVIEELLQEEIFD	74984.25454	17141
CCTACAGAGATTCCAGACAATGGTCTTCTTTGTGATTTACTTTGGTCTGATCCTGATCAGAAGAATGAAGGGTGGACTGATAGCGATCGAGGTATCTCCTGCACGTTTGGAGCCGATGTAGTCGCTGACTTTTTGGATAAGAATGATCTCGATCTCATT	PTEIPDNGLLCDLLWSDPDQKNEGWTDSDRGISCTFGADVVADFLDKNDLDLI	57621.70757	11963
TTCCCAGACAATCAAGAAATAGACTTTTTAGATCTCTTTAGTCCAACTTTCAAATTCAACTTTGCATCTACTACCACTGATTGGCAACCCATTGTGGCTGGACCTGACGAATGCGACGAATCAGTCTCAGATCTTTTGGCAGAAGTGGAAGCCATGGAG	FPDNQEIDFLDLFSPTFKFNFASTTTDWQPIVAGPDECDESVSDLLAEVEAME	195111.6087	19983
TTTCTGTTCAATCCAACGATTCCAACGAAAACAGAACACTTCTTGGAGCAGAAGGAAGTCAGTTTTGATGACTTGGAGGTGAATGGGTTTGGAGTTTTAGACGATTTCGACGCGGAATCGATTTTAGATGAAGAGATTGAAGAAGGAATTGATAGTTTT	FLFNPTIPTKTEHFLEQKEVSFDDLEVNGFGVLDDFDAESILDEEIEEGIDSF	73378.58554	15937
AAGGAGAACTGGAGAAGCGAGCTCGACGATATCAATGGGCTTAGTCTGATTGATTTCTCCGCCGAGGATGATAACCTCCTCCTCTCTTCCTTTCTCGATCCCACCACCTTTGATTTCTCAGATACTGATAAGGAAGACAGAGGTCTTTGTTTATTTGGA	KENWRSELDDINGLSLIDFSAEDDNLLLSSFLDPTTFDFSDTDKEDRGLCLFG	181974.7591	48286
CTGTTTGATCAGGAAGCAGTTAAGGAAATTCTTACTTCTGGACTCGATGGCATACTTGAAGACGAGCCATCACGTCCTATTACGCCTCAAGATGTGGAATACTTGCGTGAATCAGATTGGTATGATTATGAGGATTATATAGACTTGAATCAAGTGCCG	LFDQEAVKEILTSGLDGILEDEPSRPITPQDVEYLRESDWYDYEDYIDLNQVP	123858.5416	16997
GCACCATCATACTCGGAAGAAGCTTGGCAGCATGTAAATGAACAAAAGTCAGCTAATCCATTTGATCTCCCCTATGATTCTGAGTTCGACTCAAATGACATGTTCTTGGACATGAGTTCGTTACAAGGGGCACTGCCCGATATCCAGACACCACAAGCC	APSYSEEAWQHVNEQKSANPFDLPYDSEFDSNDMFLDMSSLQGALPDIQTPQA	58768.43261	13710
AAAACCGGACTCCGGTTCGATGACTTTGCTGCACTCCACAAAACCTTAGACGAATCTTTCTTTGGAGGAGAAGGAAGTTGCTGTGATGGGTCTCCGGAATCAGATCTTGAAGAAGCTTTTAATGTGTTCGATGAAGACGGAGATGGTTTTATCTCCGCT	KTGLRFDDFAALHKTLDESFFGGEGSCCDGSPESDLEEAFNVFDEDGDGFISA	60612.19896	24566
AATTCCGATGACATCATGAGATTTCTCGATGGAATGGCTAGCTCCGACGACGTTCTTTTCGGTTTTCTTGACGAAGGAAACCAGTCACCGGAAGATTTCTCCGTAAACCTCAACGCCGGCGAAGATGACGGTGACGAAGACGACAATAATAACAATTCT	NSDDIMRFLDGMASSDDVLFGFLDEGNQSPEDFSVNLNAGEDDGDEDDNNNNS	92803.24565	13785
GACGATGATGAAAATGATGACGAGGGAGACCTTACTGAGAAATATCTGGAACTGATAAAAAATAGAGCCGATTCCTTGGACTTCGTAGATGGTTATGACGCAAAGGAAACTTTCGATGACCTAGAAGAGGACCCATTAACGGGGTCGATCCTGGACACA	DDDENDDEGDLTEKYLELIKNRADSLDFVDGYDAKETFDDLEEDPLTGSILDT	38981.40103	20575
TCTGCTTGCATGAACACTCCGTCATTACATCTGGCTAAAACATTTAAGTTCGATGAAAAACTAGACTTGGATCAGTCTGTTTCAACCGAGCTGTTTGATGGCATGTTTTTCAGTCAGAATCTCGAGGGTAGCTCTGTCTTTGATAACTTGGGGATTAAC	SACMNTPSLHLAKTFKFDEKLDLDQSVSTELFDGMFFSQNLEGSSVFDNLGIN	157216.9416	11388
TCTGAGATGGTATACAATCATCAGCTGAAGGATGAGGATTTGGAGATGGACATGGATATTGAGTATCTATTAGCTACATACCCTGGTCTTTCACAAGAGTCTATCAATGATGTTTACTTGGCTAACACTTGTGATCTTGATGCAACTATCGAAATGCTG	SEMVYNHQLKDEDLEMDMDIEYLLATYPGLSQESINDVYLANTCDLDATIEML	188366.0487	25645
CCACCACCCAATAATAGCTTCGAGTCATCAATGGATTCACAATTTAGCTATGCTCATTCAAATAAAAGTAGCATTTCATTCGAATCTATTCAAACCACGGAAAGACTTCTTGACAAATTAGACCTCAGCTTGGAAGATGAACTGATTCTGCAAGAAGCT	PPPNNSFESSMDSQFSYAHSNKSSISFESIQTTERLLDKLDLSLEDELILQEA	34585.3089	11268
GTGTCTGATATTAGACGCCTAAGTGATGTTGGAATCCAAACCTCTTTTGATATTTCTCAAAACGATGCATGGTTTGATTCTTCAAGTCTTTTCTCTGACTCTGATGACGACTTTATTAGCCTACATGAAGCTGATAATGTTTGGTTAGAGGGTGGCGTA	VSDIRRLSDVGIQTSFDISQNDAWFDSSSLFSDSDDDFISLHEADNVWLEGGV	61926.96981	27009
AAGACAAAGTTAAGGGAAGAATACTTAAATTTACTTTTTGAAAACTACGGTGATGATATCAATCGTCTTAGAGCTGCCCCGGATTTCACGAATAAATCACTATCCATTTTGGCAGATGCTCTGCAGGAAGGCATAGGAATGTTTGATATTGGTGAACTA	KTKLREEYLNLLFENYGDDINRLRAAPDFTNKSLSILADALQEGIGMFDIGEL	41753.77245	13078
GAACACACGCCTCCGTCTGTGTTACCTACATTACCATCGGACGTGGACGAAACTCATTTGTTTCATGAACTCGATCTTTCGATCAGTAACTACGACTCCAAAGATGAGTTCGAGACACTGTCTTTCGTTGAAGACGGTTTCACCATCCCCTTGGATATG	EHTPPSVLPTLPSDVDETHLFHELDLSISNYDSKDEFETLSFVEDGFTIPLDM	162130.8556	51144
GAAAGACTCCAGGCTGTTGAGGCGTTTGGTGATTCCCTTAACGTTCCTGGCCAATTGGAGAAAGACATCTTATTATCTGACATGTCAGCATTCAAAGCGGCAAACCCAGATGCAGTGTTTGAGGACTTTATCAGATGGCATTCACCTGGAGATTGGGAG	ERLQAVEAFGDSLNVPGQLEKDILLSDMSAFKAANPDAVFEDFIRWHSPGDWE	78276.68935	51657
TCCCAATATGACGAGGTTTTCCCTCGGGATAATGTTCCTTTTACTGATATTATTTTTCCAAACGATGATCTTTTACATGGTAATGAACTCTCATGGGATCTGGAAGTTTCAGATCTTGGCGAAACGAAGGATTATGGAACCGGTGGTGAAAAGTCATTT	SQYDEVFPRDNVPFTDIIFPNDDLLHGNELSWDLEVSDLGETKDYGTGGEKSF	105440.9548	8037
GATACGTCGTGGATCTCTTGGTTTTGTAATTTGAGAGGGAATGATTTCTTCTGTGAAGTCGATGAAGATTATATTCAAGATGATTTCAATCTTTGTGGTTTAAGTGGTCAAGTCCCTTACTATGATTATGCACTTGATCTCATTTTAGATGTTGATGCT	DTSWISWFCNLRGNDFFCEVDEDYIQDDFNLCGLSGQVPYYDYALDLILDVDA	126053.5879	18657
CAAGCTCCCGTAACTCAGGATCTTAAGAAATTTGGAGATAATTCTACAGGTAACACAATGTTTGATGCATCTCAATATGCCTTTTTTGGGAACGATGTTGTCGAGGAGGTTGAGCTGGGTGGATTGGAAGAAGAAGATGAGATTTTGTCTTTCACTGGA	QAPVTQDLKKFGDNSTGNTMFDASQYAFFGNDVVEEVELGGLEEEDEILSFTG	53339.59083	19594
TCATTAAATTCAAGTGAGAGTACAGGCGACGAAAATTTCTTCCCCATCTTAAGTAAGTCGTCTATGAGTAGTAACAGTAACCTAAGCACTTCACATATGCTACTAATGGACGGACTGGATACCCCATCATATTTTAGTTTCGAAGATGAGAGAGGCAAT	SLNSSESTGDENFFPILSKSSMSSNSNLSTSHMLLMDGLDTPSYFSFEDERGN	42711.56179	16427
GCTTATCCCAACATCTTCTCCTCAAACTTGTCCTCTAAGCAAAAAACTCACTCTTCATCAAACTCTCACTTCTACGGGCCATTGCTTAGTGACAACGACGACGCTTCTGATTTGCTTCTTCCTTATGAATCAATCGAAGAACCTGATTTTCTGTTTCAT	AYPNIFSSNLSSKQKTHSSSNSHFYGPLLSDNDDASDLLLPYESIEEPDFLFH	100117.7276	13035
AATAGATCCGGTATTTCCAAAAAGCGACCGCCTCCTTCGAATACCCCACCACCGGCGGGTAAGCATCGAGCCACTGGTGATTCAACACCATCTCCGGCCATCGGAACCCTAGATGATGAATTTATGATGGAAGAGGACGTGTTTCTGGACGAAACTCTC	NRSGISKKRPPPSNTPPPAGKHRATGDSTPSPAIGTLDDEFMMEEDVFLDETL	50026.24784	16506
AACCGTCGCTCCATCCCTTCTCTTCCGATGGTATCTCTCTCCGCCGGAGATAGACTTGAATGGGACGATCTTATCTCCGCCGTGACTGATTTCGGCTATTTCCAACTCATTAACGATGACTCCGATATTCTTTTCCCTCCTGGGATCGCTGAAGCAGCC	NRRSIPSLPMVSLSAGDRLEWDDLISAVTDFGYFQLINDDSDILFPPGIAEAA	85814.60657	22802
TTAGTAAGTGACCCAGTACCTGGCATTACAGCAGAACCACATGACGACAACTTACGTTACTTCCAAGTAACAATCGAAGGCCCAGAACAGTCACCATATGAAGACGGTATTTTCGAATTAGAATTATATCTGCCTGACGACTATCCAATGGAAGCACCG	LVSDPVPGITAEPHDDNLRYFQVTIEGPEQSPYEDGIFELELYLPDDYPMEAP	40135.16757	19772
GACAACCAATACTACGAAGCTGTTATAACTGACTACAACCCTGTTGAGGGGCGTCATGCTTTAGTGTATGATATTAACTCTGCGAATGAAACCTGGGAATGGGTAAATCTTAAAGAGATATCTCCGGGAGATATCAGATGGGAAGGTGAAGATCCTGGG	DNQYYEAVITDYNPVEGRHALVYDINSANETWEWVNLKEISPGDIRWEGEDPG	84768.95332	17565
TATGATTCGTTATCTATATTTCCGAATTTGGTTGAACCTTCAGGTTCATACTATGCGTTAACTAATTTAGGGCTAGTTAACGATGATGAACTAGTAGATATGAAGAGCAATATTGACGACTTGCCGGACTTCTTAAATGAAAAGCCGACTTTCACGCCT	YDSLSIFPNLVEPSGSYYALTNLGLVNDDELVDMKSNIDDLPDFLNEKPTFTP	102426.247	12285
TATCCACGGCCAAGCCACCGTTTCTTCACCACTGACCAACACGTCACCGCCACTTCCGATTTCGAGCTAGACGAATGGGATCTTTTCAATACCGGTTCAGATTCCTCTTCAAGTTTCAGCTTTAGTGACCTTACAATCACATCCGGTCGAACCGGAACT	YPRPSHRFFTTDQHVTATSDFELDEWDLFNTGSDSSSSFSFSDLTITSGRTGT	80592.86452	27544
AGCTACTTCTCTGAACACATCATCCTGCATGGACATGAGACAAACATCAAAGAAGGGGTTCCTCAATACAATAATATTCAAGAGATTGATGCTGAGAACAGCTGGGATGAACTCAAAGAGATACCAATGGAGGAGTTTTCCGATCTGCTGGAATGCTCA	SYFSEHIILHGHETNIKEGVPQYNNIQEIDAENSWDELKEIPMEEFSDLLECS	102336.2403	12547
AGCGAAAGCAGTGACATATTTGCCGATCCTAATTCGTTTGAAAAGGATACTATGCCCCTAACGCAAGAACTGACGCTAGAAAATCTAAATAATCAATTAAACTATCCCGATTTCACGATAAACGCCATCGAGCAGGATCCTGCCCCTTCGTCTTTTTCA	SESSDIFADPNSFEKDTMPLTQELTLENLNNQLNYPDFTINAIEQDPAPSSFS	81601.60341	12513
GATTTCAGAGACGATAGTGATATCTGTGCCGTCGGAGATGGTGGTGGCATAGATTTTGGTGGCGAAATCGGCGGTGATTGGGACCTTGTTTCATTTTCATCAATGGATTTAGACGGCAAAGGAGGTGGAGACGATGCTTGCGACATAAGCGGTGATCGG	DFRDDSDICAVGDGGGIDFGGEIGGDWDLVSFSSMDLDGKGGGDDACDISGDR	57097.01292	28563
AAGGAAGCGGAGAAGAATAGTCCGAGCCAAGAAACAGATGAAGAAGTCTTGAAGGGATATGAATCGTACAGGGAAAACCCAAGTAACTACGACAATGATAATATCCTTATATACACAGACACGTTCAATCTTTATGATGACATGTTCGAAGGTTCTCTT	KEAEKNSPSQETDEEVLKGYESYRENPSNYDNDNILIYTDTFNLYDDMFEGSL	125070.0586	21881
TTTACCAAGCCGACAAACACGCTGTTGAACTTGAGTGATGAAATCATCGATAAGTGTGAAAAAATGTACCCGAGTTTGCAAGAAGACATTGAAATTTTGAGTTTGCAAGATAACAGCGGTTGTGACCTTGATCCGGATTTTTTGGTAAAGGACGTTTTC	FTKPTNTLLNLSDEIIDKCEKMYPSLQEDIEILSLQDNSGCDLDPDFLVKDVF	61851.79486	21408
GAGCAGATTTGCAAGTCTGCTTGCATGAACACTCCGTCATTACATCTGGCTAAAACATTTAAGTTCGATGAAAAACTAGACTTGGATCAGTCTGTTTCAACCGAGCTGTTTGATGGCATGTTTTTCAGTCAGAATCTCGAGGGTAGCTCTGTCTTTGAT	EQICKSACMNTPSLHLAKTFKFDEKLDLDQSVSTELFDGMFFSQNLEGSSVFD	115791.6431	22589
TGTTTTAGCTATTATGATGGTTTTGATGAAGTTGATAATGATGGTTGTATATGGAACGATGATGAAGATTTTAGCCAATGTAATCAAGATGGTGGTGATGATGGTATTGAAAACCGTGATGATGATGATAATCATGCCTATGGTGATGATGTTGATGAT	CFSYYDGFDEVDNDGCIWNDDEDFSQCNQDGGDDGIENRDDDDNHAYGDDVDD	53543.86094	18107
AGAGGTTTCGGTTATGGTACTATGTATAAGACTGAGAAAGTGGATTTAGCACTTAACAGAAACCGTGGTGACCCAATTACACAGCATTTTGGTTTCGGGAATGACGAATGGCCAAAGGAGTGGCTTGAGAAATTAGACGAGGATGGTTTGCCATACATT	RGFGYGTMYKTEKVDLALNRNRGDPITQHFGFGNDEWPKEWLEKLDEDGLPYI	70486.99448	10207
GGTGGTGCGGTGATCGTAGCTGGAGAAGGAATTGGTGATTTCAGAGACGATAGTGATATCTGTGCCGTCGGAGATGGTGGTGGCATAGATTTTGGTGGCGAAATCGGCGGTGATTGGGACCTTGTTTCATTTTCATCAATGGATTTAGACGGCAAAGGA	GGAVIVAGEGIGDFRDDSDICAVGDGGGIDFGGEIGGDWDLVSFSSMDLDGKG	72085.15307	27508
TATGCACGTTCCTTGAAGTTCGACGAAGATCCGGATTATGACTATTTAATCTCGTTAATGGATGACGCTTTGAGATTAAACGACTTAAAGGATGATGGACACTATGACTGGATGGATTTGAATGGTGGTAAAGGCTGGAATATCAAGATTAATAGAAGA	YARSLKFDEDPDYDYLISLMDDALRLNDLKDDGHYDWMDLNGGKGWNIKINRR	35301.2608	9892
AACGATGGTTTAGGTGACGGTGTAGTTTGGGAGAGTGGTGAAGAAAACGGCGGCGGTGGTGCGGTGATCGTAGCTGGAGAAGGAATTGGTGATTTCAGAGACGATAGTGATATCTGTGCCGTCGGAGATGGTGGTGGCATAGATTTTGGTGGCGAAATC	NDGLGDGVVWESGEENGGGGAVIVAGEGIGDFRDDSDICAVGDGGGIDFGGEI	21591.64877	88693
CTCCCCTCTTGGGATCTCCATAACCTTGGATCACTCTTCAACCAAAACTTCAATCTAGATGCATGGGGGCTCATTGATGAATCGCCGGAGAATATATTCTGTTCACCGGAGATGGAAATCGGGGACGTTTCCACCGGATACCTTGAAGACGCACTCATT	LPSWDLHNLGSLFNQNFNLDAWGLIDESPENIFCSPEMEIGDVSTGYLEDALI	180895.1721	24002
TTCAATCCTTCCTTTAGGATCTGGGAATATAACATCACCGACATAGTGAATGACTCCAATTTTGCAGTTTCGGAGTATAAGCCCTGGGATGAATTTTTCGAGTCACTAAATAAGATTATGGAAGACTCTTTGCTAGAAGATGAAATGGACAGCAGTAAT	FNPSFRIWEYNITDIVNDSNFAVSEYKPWDEFFESLNKIMEDSLLEDEMDSSN	79757.32946	3374
TTCATCAAACCGGACAAAACCGGACTCCGGTTCGATGACTTTGCTGCACTCCACAAAACCTTAGACGAATCTTTCTTTGGAGGAGAAGGAAGTTGCTGTGATGGGTCTCCGGAATCAGATCTTGAAGAAGCTTTTAATGTGTTCGATGAAGACGGAGAT	FIKPDKTGLRFDDFAALHKTLDESFFGGEGSCCDGSPESDLEEAFNVFDEDGD	54699.77448	20211
TCTTCCGGCCCTTACCAAGAAACTTATGCGAGTGGCCCTCAAAACTTTGGCGATGCTGTGTATCCTATGAATGGTAATTTTACTCTTTTACCATCCGACTTTACACGAGAGCCTAATGATTCGTTCTTTTACGAGAATGACGGAATTTTTGATTATCAG	SSGPYQETYASGPQNFGDAVYPMNGNFTLLPSDFTREPNDSFFYENDGIFDYQ	101759.268	21487
GTTCGCGCTTCTTCCTTAGATAAAAACAGTACACTCTTTGATGCATCACAATATGAGTTTTTTGGACAAAATCTGGATGATATGGAACTTGGGGGTCTTGATGATGATGGAGTAATCGCTCCTGTTCTTGGACATGCTGATGATGATGAGTATCACTTG	VRASSLDKNSTLFDASQYEFFGQNLDDMELGGLDDDGVIAPVLGHADDDEYHL	81205.06723	20972
GAAAACAGAACGATATCATTAACGAATGAAGACATATATGATTCGTTATCTATATTTCCGAATTTGGTTGAACCTTCAGGTTCATACTATGCGTTAACTAATTTAGGGCTAGTTAACGATGATGAACTAGTAGATATGAAGAGCAATATTGACGACTTG	ENRTISLTNEDIYDSLSIFPNLVEPSGSYYALTNLGLVNDDELVDMKSNIDDL	98596.54866	11077
CTCACAGATTCTGATCTTGACCTTGAGCTGCTGCTACTTCACCAAGATCATGATCTTGAACTGCTGCTCACGGATTCTGATTTTGACCTTGAGCTGCTGCCACTTCACCAAGATCATGACCTTGAACTGCTGCTCCCGGATTCTGAGTTTGACTTTGAA	LTDSDLDLELLLLHQDHDLELLLTDSDFDLELLPLHQDHDLELLLPDSEFDFE	164541.2572	11836
GATGAGCATCATGAATCATTTGAACTTAAAGAAGAGGACATTTCTGACTTGTGGAACAACTTTGGAAACATCATGGATAATTTGTTAGAAATGTCAGACCATTCGCTGGATAAGCTGAATTGTGCAATAAACTCAAAGTCAAGAGGTTCCGATCTTCAG	DEHHESFELKEEDISDLWNNFGNIMDNLLEMSDHSLDKLNCAINSKSRGSDLQ	24170.03887	10442
GAGTTGGAGGCTATTACAGATTCTTATGAGTACAGTAACCTAGATCTATCGACTTATAACGGACCTGAGCCATATAATTCTGAGACTGATTATTGTACAGATATAATGGATTTGGTAATGCGTGTATATGATGAAGAAGGACATTATGTTCATCCAGTT	ELEAITDSYEYSNLDLSTYNGPEPYNSETDYCTDIMDLVMRVYDEEGHYVHPV	104837.1074	7241
TTCCAAGTCGAAGAGAAGTTCATGGGTGTTATTGAGTCAACAAACCCTGTTGACAACAATACCCTGTTTGTTTCCGATGAGCTTCCTTCCAAATTAGACTGGGATGTTCTTGAAGAGATTGAGGGAGCTGAAGAGTATGAGAAAGTAGAATCTGAGGAG	FQVEEKFMGVIESTNPVDNNTLFVSDELPSKLDWDVLEEIEGAEEYEKVESEE	50943.73285	11190
AATGATCAGTATATGGAGACTCAGGTCATGGATACTGAATGTGATAATGAAGAATTTCTTCTTTGTAATGAAACTCAAGCAGTTGATTTGGGATTTGAAACCGGAGAAGAAGTACTTGTAGAGGGGAAACAGTTACTTGAAGCTTCTGATGGTTTGGCT	NDQYMETQVMDTECDNEEFLLCNETQAVDLGFETGEEVLVEGKQLLEASDGLA	23476.16095	19300
TATTCGCAAAAAAATGACAAATTTGGTGACTTTTTCTCTAATAACGTTCCTTTTGCCGAGGATTTACTAGAAACATATGAACACTATCACGATAGGCCAACATTGTTTTTAGAAGATTCTTGGGACGGCTTGAAGGCAAAGAGCAATGATTTATTATCT	YSQKNDKFGDFFSNNVPFAEDLLETYEHYHDRPTLFLEDSWDGLKAKSNDLLS	123407.118	9477
GACGCTTTTGGAATCGGGAGTAGTTTAAATCAAGCTCCCGTAACTCAGGATCTTAAGAAATTTGGAGATAATTCTACAGGTAACACAATGTTTGATGCATCTCAATATGCCTTTTTTGGGAACGATGTTGTCGAGGAGGTTGAGCTGGGTGGATTGGAA	DAFGIGSSLNQAPVTQDLKKFGDNSTGNTMFDASQYAFFGNDVVEEVELGGLE	38599.51238	21652
ATAAGTGCTGCTTACGAGGTATTATCTGATGAGGAGAAGAGATCTGCCTATGATCGGTTCGGCGAGGCTGGTTTAGAAGGTGATTTTAATGGATCACAGGATACTTCACCAGGGGTGGATCCATTTGACTTGTACAGTGCATTCTTTGGAGGTTCTGAT	ISAAYEVLSDEEKRSAYDRFGEAGLEGDFNGSQDTSPGVDPFDLYSAFFGGSD	88182.32307	40080
GTTCAACACGAAGGTGCTTATAACCCAGACACTGGTGAGATAAATTGGGACTGTCCTTGCTTGGGAGGTATGGCCCATGGACCCTGTGGTGAAGAGTTCAAATCTGCATTTTCTTGCTTCGTCTATTCTGAAGCTGAACCAAAAGGTATCGACTGTGTT	VQHEGAYNPDTGEINWDCPCLGGMAHGPCGEEFKSAFSCFVYSEAEPKGIDCV	57202.01231	24732
TCAGAAGAAGACCGGGGTCCCTCTGGGTTTACGACTGATGAATTGATCTTTCAGGCTTTAGAAACAGTCTACGAGAATCATAATGGTCTTGATGTCGATGCGATTTTCACTTTTATCAAGGAAAGGAACGAGTTACAGGAAGATTTTAGGGAGCGGTTG	SEEDRGPSGFTTDELIFQALETVYENHNGLDVDAIFTFIKERNELQEDFRERL	55185.34471	16798
TTTTCACCTGTTCTTGATGATGAACTGTATTCTGAAACTGACCGAGTATTTGTGGAAGGGAACAATGTGCAATGGGAAATGCCTAGGTGGGGAGCTGATGACTGCAGCAACAATCAGTTTTGCAACGATTCTGATTACTTTCTATCTGATGTGCTGATT	FSPVLDDELYSETDRVFVEGNNVQWEMPRWGADDCSNNQFCNDSDYFLSDVLI	168686.5345	24132
GAAGGCGCTAGAGAAAAAGAAGTAGCCTCCTCTGTGCTTGATGACGTTCATGAGTCAGTAAATGCTGATGCTTTCTTTTTTCAGCTTTTTGATGACTTGACCTTGGATACAAATCCTGTTGGGAGCTGTAAATCTGAGGAACAAGAATCAGTTGTCTCG	EGAREKEVASSVLDDVHESVNADAFFFQLFDDLTLDTNPVGSCKSEEQESVVS	27378.30348	39289
ATGATAGATTCAGAAGAAGACCGGGGTCCCTCTGGGTTTACGACTGATGAATTGATCTTTCAGGCTTTAGAAACAGTCTACGAGAATCATAATGGTCTTGATGTCGATGCGATTTTCACTTTTATCAAGGAAAGGAACGAGTTACAGGAAGATTTTAGG	MIDSEEDRGPSGFTTDELIFQALETVYENHNGLDVDAIFTFIKERNELQEDFR	63784.26137	14271
TCGCAAGCGGATGATTTCTCTGGTGGCTTTGAATTTGGAGCCGACGACGAGGATTTTATGATTGACATAGAGGCGATTTATCGGATTCTGGATGAAAGCCCTGTTTCTATGGAGGTTAGTCAAGAAATAATGTCTCCGGTTGGTTCATCTGTGGTAGAG	SQADDFSGGFEFGADDEDFMIDIEAIYRILDESPVSMEVSQEIMSPVGSSVVE	133251.5643	26035
GCCCTGGAAAGGATTGAGCAAGACGAAGAGCTTACATACGAGCAATTGGCTGTTTTAGAGACCAATCTGTTCTTAAATGGTATGAGCAGCTTCCACGATCAGCATAGAGATATGAGGCTTGACATTGACAACATGTCGTATGAGGAACTGTTAGCATTA	ALERIEQDEELTYEQLAVLETNLFLNGMSSFHDQHRDMRLDIDNMSYEELLAL	91420.21201	11029
TTCCAAGCTGCTGGTAAAAGAGACAATGACCCTCTTTTTTGGGGAGACGAGCTTGAGTACATGGTTGTAGATTTTGATGATAAGGAGAGAAATTCTATGCTCGACGTTTGCCATGACAAGATACTCACTGAGCTTAATATGGAGGATTCGTCCCTTTGT	FQAAGKRDNDPLFWGDELEYMVVDFDDKERNSMLDVCHDKILTELNMEDSSLC	105470.2789	29663
ATTCCTGATCCTGATCTTTACATTAGTGAAGTAGATTGGGATACTTTTGTTGACCCGGAACTGATTAGAGATTTAGAAAAGGCTTACTTTGCTCCTCCTGATGATGTGAATATTGGTTTTAAACGGGGGCGTGGGGATAAGAATTGGAGTGGTTGTGAC	IPDPDLYISEVDWDTFVDPELIRDLEKAYFAPPDDVNIGFKRGRGDKNWSGCD	118080.7093	15113
AACATTGGTAGTTTTGATGATCTTGATCGAATGTTCAGCAATGATGTCCCTATATTTGGTGATGGCAGTCTCAGCGGTGGTGATGAGTTATGGTCATCTTCTAAAGATGTATCCAATAGCCCAAAATCATTATCATCAATGTTGGACTCTCAAGATCTA	NIGSFDDLDRMFSNDVPIFGDGSLSGGDELWSSSKDVSNSPKSLSSMLDSQDL	76898.92542	17317
GATTCGTCAGGAATCGACGAGATTTGGGGATTTGAAGATCACGTGTCGAATTACGGTGGTTTAGATTTTGGTTCCGGCGTCGGAGATGGTGGAGATTACGTGGCTGTTGAGGGGTTGTTTGAATTTTCCGACGATTGTTTTGACTCCGGCGATCTGTTT	DSSGIDEIWGFEDHVSNYGGLDFGSGVGDGGDYVAVEGLFEFSDDCFDSGDLF	151037.0037	31527
GATATTAGACGCCTAAGTGATGTTGGAATCCAAACCTCTTTTGATATTTCTCAAAACGATGCATGGTTTGATTCTTCAAGTCTTTTCTCTGACTCTGATGACGACTTTATTAGCCTACATGAAGCTGATAATGTTTGGTTAGAGGGTGGCGTAATGGGT	DIRRLSDVGIQTSFDISQNDAWFDSSSLFSDSDDDFISLHEADNVWLEGGVMG	72393.76432	26874
GAAGATATTACCATCTCAAATCAATTACCTCACCCAAGATTTAACGCAGCAACTTGTGTAGTGGGCGACTCGTTGTTCATTTACAGTGGTGTCTGGGAACTGGGCGAAAAAGATTATCCTATAAACTCATTTTATAGTATAGATTTGAACAAGTTGGAT	EDITISNQLPHPRFNAATCVVGDSLFIYSGVWELGEKDYPINSFYSIDLNKLD	54521.35227	6881
CAGTTAAGTTCTGCAACTTTTGGCGTTCCTGATGATGATCGTCTCAAAGAAGAAACGGAGATGGTTGTATTCGATGATCAGATCTTGGCGATTTTTGAGAGTAACGACAAACCTACAGGAAACTTGGAAGATCAAGAGATAGATCTTGATCAATTCCTA	QLSSATFGVPDDDRLKEETEMVVFDDQILAIFESNDKPTGNLEDQEIDLDQFL	113002.1521	11837
GGTACTTTTATTTGGACGGATGGGAATAGATACGACGGATTTTGGGATGACGGTTTTCCTAGAGGAAACGGTACTTTCAAATGGGCTGATGGGAGTTTCTACGTTGGTCATTGGTCTAATGATCCGGAAGAGATGAACGGTACTTATTATCCATCAGGA	GTFIWTDGNRYDGFWDDGFPRGNGTFKWADGSFYVGHWSNDPEEMNGTYYPSG	48156.80245	18779
AGAACAAAGTGGCCTGAGGACAATACATTTTACGACGCTATCATTACCCAGTATAATCCAGTTGAGGGTCGTCATGCTTTAGTTTATGACATTGCAACACCTTCTGAGACATGGGAATGGGTTAGACTCTCAGAGATATCTCCTGGGGATATAGAGTGG	RTKWPEDNTFYDAIITQYNPVEGRHALVYDIATPSETWEWVRLSEISPGDIEW	104062.8091	13586
CAGCTGAAGGATGAGGATTTGGAGATGGACATGGATATTGAGTATCTATTAGCTACATACCCTGGTCTTTCACAAGAGTCTATCAATGATGTTTACTTGGCTAACACTTGTGATCTTGATGCAACTATCGAAATGCTGAATCAACTCGAGATTTACAGT	QLKDEDLEMDMDIEYLLATYPGLSQESINDVYLANTCDLDATIEMLNQLEIYS	40677.18963	21226
AAGACTGTTCAGTGTGCTTTGGAGTATACTACTCTCAGGAGTGTTACTCAAGCTACGGAAGTCTGGTATGACCCAGATCCAATGAGTACAATAATTGAAGAGGACTTTGAATTTGTGAGGTCCTACTATGAAATGCCAGATGAAGATGTTTCCCCAGAT	KTVQCALEYTTLRSVTQATEVWYDPDPMSTIIEEDFEFVRSYYEMPDEDVSPD	74857.07123	12994
GCCCAGGATCCTCAGTGGAATGAGGTAATCGAGTTTGATGCAATGGAGGAACCACCATCGGTATTAGATGTGGAGGTATTTGATTTTGATGGTCCATTTGACCAGGGGGCTTCTCTTGGTCATGCAGAGATCAATTTCTTGAAACATACAGCCGATGAA	AQDPQWNEVIEFDAMEEPPSVLDVEVFDFDGPFDQGASLGHAEINFLKHTADE	112323.2504	31666
GTGGTGGAAGAGGAAGATCCAGATTGGCCAGTAGATACAGACGTTGGATGGGGAATCAAAGCTTCGGAGTATTTCGATACACATCCAATCAAAAACGTGGTTGGAGATGATGGGAGTGAGATTGATTGGGAAGGTGAGATTGATGATAGTTGGGTCAAG	VVEEEDPDWPVDTDVGWGIKASEYFDTHPIKNVVGDDGSEIDWEGEIDDSWVK	73402.6014	21585
GATGATGAGGATGATGATGATGTTGATGGTGATTACGACTATGATGACTTCTTCCACCCGCATTTTGGACATGCTATGAATGATCGTAATCCTGAAGAGCCCTTCGACCCCTTCTTCGACTTGCCAGATGGTGTGCTCTTTACCCCCCAGATGTTGTCT	DDEDDDDVDGDYDYDDFFHPHFGHAMNDRNPEEPFDPFFDLPDGVLFTPQMLS	151113.1719	41955
TGGTCAGGAGAAGAGCTTGGTGCAAAGTTCAGTTACGAGGATATTCCAGAAGATCTTGAAGATTTGGCTCAAGAGTATCGGGCGGCGATGATGGAATTGATTGTTGATTTGGATGATGAGGTCATGGAGAACTATTTAGAAGGAGTTGAGCCTGACGAG	WSGEELGAKFSYEDIPEDLEDLAQEYRAAMMELIVDLDDEVMENYLEGVEPDE	107099.2614	13495
ATAGATGAATTGGATTCCGTCAGACTGCAATCAAAATGTGAAATACTAGAGGCAGATAATCATTCCTTGGAAGATAAAGTTAATGAGCTAGAAGAGTTGGTGAATAGCAAATTCTTAGACATAGAGAATCTAAATGAAGTTATACAATTTCAGAACGAA	IDELDSVRLQSKCEILEADNHSLEDKVNELEELVNSKFLDIENLNEVIQFQNE	53086.49293	4694
TTGACGTCTTTCCCAGACAATCAAGAAATAGACTTTTTAGATCTCTTTAGTCCAACTTTCAAATTCAACTTTGCATCTACTACCACTGATTGGCAACCCATTGTGGCTGGACCTGACGAATGCGACGAATCAGTCTCAGATCTTTTGGCAGAAGTGGAA	LTSFPDNQEIDFLDLFSPTFKFNFASTTTDWQPIVAGPDECDESVSDLLAEVE	206336.0678	32240
ATCGTTGACTATATCATCGTTGTTTTCACCAATGAGGATGCACTTGAGTGTGGAGAAACTCTGGATGATTATTTGGAAGATTGTCCTGAGTTTCAGGAGATTCTCGAAGAATGTGATGATCGTAAAGTGTTGTTTGACAATAGTTATAATGCCCCCGTG	IVDYIIVVFTNEDALECGETLDDYLEDCPEFQEILEECDDRKVLFDNSYNAPV	44906.7234	26771
TCATCTGACTTGGATATTGATGGTTGGCTAGACACTCTTGAACCTGCTGACATTTATGTTCTTGGTCTTCAGGAAATCGTTCCCTTAAATGCTGGAAACATTTTTGGTATGGAGGATGACCAGCCTGCTTTGGAATGGGAGAACTTGATACGTGATGCC	SSDLDIDGWLDTLEPADIYVLGLQEIVPLNAGNIFGMEDDQPALEWENLIRDA	89948.3257	23655
TATGAACTGATATCAGACAAAGACGGTAATCAAATTTATGTGGAACAGAGTGTCGACGAAAATAGGCTAACTTCTGAGATTATGGAGAAACTGGACCCCAACAATATTGATATAGAGGCGATCGAAATATTATTCGACGACTATCACCTAGAATTATCA	YELISDKDGNQIYVEQSVDENRLTSEIMEKLDPNNIDIEAIEILFDDYHLELS	127695.7473	87
CTGGGGCCACCAAGTTGGGCTGATCAATTTGCAAATGAGAAACTTTCACATGGACCAGAACAGTGGGCTGATGAGTTTGCTTCCGGGAGAGGACAGCAAGAAACAGCCGAGGACCAATGGGTTAATGAGTTTTCAAAGTTGAATGTTGATGACTGGATA	LGPPSWADQFANEKLSHGPEQWADEFASGRGQQETAEDQWVNEFSKLNVDDWI	20114.66105	28710
CCTGATGATGAAGTTGCGCTTTTGGAGTTTGGAGACTTCCTTGGTGGTTCTGGAAATAATCACATTGATCATCATCGAGATATGCGATTGGACATCGAGGAAATGTCTTACGAGGAGCTTCTTGCTTTGAGTGAGCGAATTGGAACAGTAAACACTGGG	PDDEVALLEFGDFLGGSGNNHIDHHRDMRLDIEEMSYEELLALSERIGTVNTG	132921.1851	12803
GGGGGTCCTTTTGGTGGTTTTGGAGGTGGCTCTTTTGGTGGTTTTGGAAGAGGTTCCTTTGGTGGATTTGGTGGCCCTAATGGTCCTCCGAGTCTCATGTCTAATTTTTTCGGAGGAAGAGATCCATTTGACGACCCTTTCTTCACTCAGCCTTTTGGT	GGPFGGFGGGSFGGFGRGSFGGFGGPNGPPSLMSNFFGGRDPFDDPFFTQPFG	55512.96803	39903
ATGGATGGCTCTAAGTGGGAATTAGTATTTTCTGATGAGTTTAATGCAGAAGGCAGAACATTTTATGATGGGGATGATCCATACTGGACAGCCCCTGATGTTCACTATGATGCTACTAAGGATTTAGAATGGTACAGTCCAGACGCTTCCACAACTGTG	MDGSKWELVFSDEFNAEGRTFYDGDDPYWTAPDVHYDATKDLEWYSPDASTTV	143518.8819	18875
GAGAAATCATCGCGTTCAGTTGAGAAAGATGTTTCGAGTAAAGACTTCCTGGATGTGCTTATCGATCTCCAACAAGGAGATGAAACTGAAATCAACATCGACGAGATCGAACACCTACTTCTCGATATGTTTGTAGCAGGCACAGATACAAACTCAAGT	EKSSRSVEKDVSSKDFLDVLIDLQQGDETEINIDEIEHLLLDMFVAGTDTNSS	78226.12067	19624
TTTACCTGCGCACTATGTCAAGATTCCAGTTCGACCGATTTTTTTGTGATACCTGCGTACCATGATCATTCCCCGATATTTAGACCTGGTAATATTTTTAACCCAAATGAATTTATGCCCATGTGGGATGGTTTCTACAACGATGATGAAAAACAAGCT	FTCALCQDSSSTDFFVIPAYHDHSPIFRPGNIFNPNEFMPMWDGFYNDDEKQA	60144.39077	19347
AAGAGGCTTTTGTATGACGTCGGTGCTTATGATAGTGATGACGACGAAACTGGAATGGCTGATTTCATAAATGAGATGGTGACGCTTATGGCTCAAACTCAATCTACGGGGGACGAAAGTTTAGAGGAATTTGAAGAGTTATTTCAAGAATTGTTGAAG	KRLLYDVGAYDSDDDETGMADFINEMVTLMAQTQSTGDESLEEFEELFQELLK	77385.35367	27892
TTAACTTGTGACTTATCTTTGCCTGATCCTGATGTTTACATTGATGATGTTGATTGGGATGCTGAAGTTGACAATGAGTTGATACTTGACCTTGAACGTGGTCCAGACCCTTTAACAGAAGAACAAGAGCATGTTGTGATACTCGATGCTTTGGTTTTA	LTCDLSLPDPDVYIDDVDWDAEVDNELILDLERGPDPLTEEQEHVVILDALVL	168927.7463	76550
GAGATCTTGAGGGATAACGAGTACAACCTGGAGCAGTCTGTTGATGCTCTTTGTGGAGTTAGCGAGTGGGATCCAATCCTAGAGGAGCTTCAGGAGATGGGCTTCTGTGATGATGTGACGAACAAGAGACTGCTGAAGAAGAACAATGGAAGCATCAAA	EILRDNEYNLEQSVDALCGVSEWDPILEELQEMGFCDDVTNKRLLKKNNGSIK	83844.30875	14122
TCGTCAGCATTAGATCCTACTGAAGAAAAGATTTTGTTTGGTTCTGATGACAATTTGTGGGATGCATTTGGAAGCAGCACTGATATGAGCTTGCAAGGAAATCTTATGTCCAGTAATTCTGACCTATTCGATGCATGCCCCTCTTTGCAAAGTGGGAGT	SSALDPTEEKILFGSDDNLWDAFGSSTDMSLQGNLMSSNSDLFDACPSLQSGS	133329.1235	47207
GATCCGGAGAAGAAATCACATTACGACTTGTATGGTGATGATAATGGTGCCGCTAGCAGCGGTGGCGCTAATGGCTTTGGAGATGAAGATTTTATGAACTTCTTTAACAATTTCTTCAATAATGGAAGTCACGATGGAAATAATTTCCCTGGCGAGTAT	DPEKKSHYDLYGDDNGAASSGGANGFGDEDFMNFFNNFFNNGSHDGNNFPGEY	129494.8939	31574
ATGGAGAGAGAAGAGAACTTGGTGGTTGCGTTTTCATACTTTGATAAAGATGGTAGCGGTTATATCACCATTGACGAGCTTCAACAAGCCTGCACAGAGTTTGGTCTCTGTGACACTCCTCTTGATGACATGATCAAAGAGATTGATCTTGATAATGAC	MEREENLVVAFSYFDKDGSGYITIDELQQACTEFGLCDTPLDDMIKEIDLDND	62231.61453	17057
GATGATAGAGATGTCTACTTCGATGTTCGGAGTCAAGGTTTTGACTACCGTGAAGTCTTCGGAGGGTTTAACGATCTCGATTTAGCTCCGTCGTATGAAGAACTGTTTTTGCAGCAGAAGTCTACTACGGTGGTTGGTGATGGTGATTCCTCCGACGAT	DDRDVYFDVRSQGFDYREVFGGFNDLDLAPSYEELFLQQKSTTVVGDGDSSDD	61291.80214	36212
GAAAACACACGGCACCATGAGGAATATAACATTTCAGACATTGGTAATCTTGACCAAATTATTTTTGATGACCATTATTTCGAGATTATGGATTCTGAAGCTAGAGATATTCCGATAGATTGGGGAATGCCTGACACCTCCAACGGTGTTCATCCTATT	ENTRHHEEYNISDIGNLDQIIFDDHYFEIMDSEARDIPIDWGMPDTSNGVHPI	156877.778	18576
AGAGGCGAGGACGTTGAGGGATTTACCGAGCTGAGGGAGCAAGTGCAACAACTGGCGTTTGAGGCGGAGATTACCGCAGAGGAGCTCTCAAGTGCGACGGTGGAGTTGGTGGAGGCAGGGATCGAGCAATGGGAGGAGGACAACTTCGACTATATTACT	RGEDVEGFTELREQVQQLAFEAEITAEELSSATVELVEAGIEQWEEDNFDYIT	72736.02871	16214
TTGTCAAAGAAAGCTAGTTGCAACACGCACGGCCAAGATTCTTCGTATTTTTGGGGTTGGGAAGAGTATGAAAAAAATCCTTACGACGAGATCAAGAACCCAGACGGCATTATCCAAATGGGTCTAGCAGAAAATCAGTTGTCTTTCGATCTCATTGAG	LSKKASCNTHGQDSSYFWGWEEYEKNPYDEIKNPDGIIQMGLAENQLSFDLIE	94317.6002	12662
TGGGCCAACATTGGTAGTTTTGATGATCTTGATCGAATGTTCAGCAATGATGTCCCTATATTTGGTGATGGCAGTCTCAGCGGTGGTGATGAGTTATGGTCATCTTCTAAAGATGTATCCAATAGCCCAAAATCATTATCATCAATGTTGGACTCTCAA	WANIGSFDDLDRMFSNDVPIFGDGSLSGGDELWSSSKDVSNSPKSLSSMLDSQ	110603.5979	22528
AGGGAAAACGAAATGTTTAAGGACACTGCAAATGAAGAGAGAGACAAATTTCCCTCAGAGCGCTCTAGCCTTGTAGACTTGGATGAGTTTTTCGACGTTCCAGAACCATCAGATAATGACAATTTGGATGACAGCTGGACCTCAGATTTTGATTTGGAT	RENEMFKDTANEERDKFPSERSSLVDLDEFFDVPEPSDNDNLDDSWTSDFDLD	44268.54537	23168
GGGGAAATGGACCCTAATCATCCCCTCTACGGCGTTTCTGTGAAGGGAAATACCTACTTTTTTGCGCATGAGGATAGCAGCAGTGGTGAAATTGATGAAGATGGCGACATAATCGATCTTGAAGATTTCTTACTCTGTTTTGATTTTACAACAGAGACA	GEMDPNHPLYGVSVKGNTYFFAHEDSSSGEIDEDGDIIDLEDFLLCFDFTTET	68247.13747	71216
AAGCATGGTAAATATTTTTTCTATGACACACCGCTTTCTGAGGAAACCGGGGTTTGGATACCTGTTTCAGTCCCACCCATGTTAGAACCTGATCATGAGGAATGGTCAAGAGGTCTTAGTTTCAATGGTGGTTACTTCCCTGAAGGAGATATGGGATGG	KHGKYFFYDTPLSEETGVWIPVSVPPMLEPDHEEWSRGLSFNGGYFPEGDMGW	100591.5548	13274
ATTCTTTTCATTCAAACCGAAAAGGCAAGATCAGAGCTGGAATCTAATATTAAGGAGCACGAAAGCAACCTACTCTTGTTGGACCAGGTCCACGAGGAGGATTTCAGCGAGGATCCATTGTTTCTGTCCGGCGATGATTTCGAACCTGCCGGCGTTCTC	ILFIQTEKARSELESNIKEHESNLLLLDQVHEEDFSEDPLFLSGDDFEPAGVL	45493.17923	37366
ATGAGCAAACATGAAACGGCCATGTTTACAGACGACCAAAATCCAGAAGAAAGTAGCTGGACGATGTACTTTGAGGATTTCTTCGAGGCTTCTTCAAGCATAGTTGACGTCGGAGATTTCAGCTCTTCCTCTGTCTCCGACGCAGCGTCATTCGTGGCC	MSKHETAMFTDDQNPEESSWTMYFEDFFEASSSIVDVGDFSSSSVSDAASFVA	135424.0819	20174
TTAGATGTCGATTTAGATGATGGTTTAGACGTTGATTTAGTTGATGGTTTAGATATCGGTTTAGATGATGGTTTAGATGTCGGTTTAGATGATGGTTTAGATTTCGGTTTAGTTGATGATGGATTAGTTGTAGGTTTATTTGATGTTTTCGTAGGCACT	LDVDLDDGLDVDLVDGLDIGLDDGLDVGLDDGLDFGLVDDGLVVGLFDVFVGT	181786.82	33506
AGAAAGGGTCATATTGCCAAACTGATGGCTACCGAATATCAAGATATTGAAGGTGGATTTGAAGATGTAGAAGAATATACATGGTCATCATTATTGAATGAGGGTTTAGTGGAATACATTGATGCTGAAGAAGAAGAATCTATATTGATCGCAATGCAA	RKGHIAKLMATEYQDIEGGFEDVEEYTWSSLLNEGLVEYIDAEEEESILIAMQ	55837.43328	21062
GAACTCGATCTTTCGATCAGTAACTACGACTCCAAAGATGAGTTCGAGACACTGTCTTTCGTTGAAGACGGTTTCACCATCCCCTTGGATATGTTCGAACAACCTAATGATGAACATAACGACAACAATGATGTCCCAGGAGAGATTGGTAATGATAAT	ELDLSISNYDSKDEFETLSFVEDGFTIPLDMFEQPNDEHNDNNDVPGEIGNDN	83544.39796	9014
TTAGAGCTTTGGGACCCCATCATTGTTGAGGCTGCAATGGAAAATGAAGCAGGATTTGAAGAGAAAGAATGGGAACTTGACCACATTGAGAAGTACAAGGAGGAAATGGAAGCTGAGATTGATGATGGGGAAGAGCCTCTTGTTTACGAGAAATGGGAT	LELWDPIIVEAAMENEAGFEEKEWELDHIEKYKEEMEAEIDDGEEPLVYEKWD	80404.79593	4588
TGGGGTACATTCGATGCAAGCAACTCATCTACTTTTGAGAATAATGCGACGTTTTTCAATAACACATACGGAGATGGTACGTATTATGCAGGGACTTATGGTACGGATGTTGTCTCTTTCGAAAATATTACTCTAAATGATTTCACTTTTGGTGTATCA	WGTFDASNSSTFENNATFFNNTYGDGTYYAGTYGTDVVSFENITLNDFTFGVS	129008.229	10330
TTCCCTGGCGGTGCGGGCGGATTCTCCGGAGGACATGCGTTCAGTAATGAGGATGCTTTCAATATTTTTTCACAATTCTTTGGCGGCAGTTCCCCATTCGGTGGTGCTGATGACAGTGGCTTCAGTTTCTCTAGTTATCCATCTGGCGGCGGTGCTGGT	FPGGAGGFSGGHAFSNEDAFNIFSQFFGGSSPFGGADDSGFSFSSYPSGGGAG	89476.34026	67274
TCTCTTCCGATGGTATCTCTCTCCGCCGGAGATAGACTTGAATGGGACGATCTTATCTCCGCCGTGACTGATTTCGGCTATTTCCAACTCATTAACGATGACTCCGATATTCTTTTCCCTCCTGGGATCGCTGAAGCAGCCGAGTCTGACTCACTCTCG	SLPMVSLSAGDRLEWDDLISAVTDFGYFQLINDDSDILFPPGIAEAAESDSLS	172042.1962	80222
GAATCTGAAAATGAAAGTGTTTACTCTGCGGTAGATGATCATTATATTGTGACTGGCGAAAACACAGTCTATAATACTATTCACAGATTACATTATACCATTAATGATGACGGTGATCTATTGTACAGGGACGCAATCCCCCTCGATTTTGATCAAACC	ESENESVYSAVDDHYIVTGENTVYNTIHRLHYTINDDGDLLYRDAIPLDFDQT	50206.29466	14430
CAGTCGCAAGCGGATGATTTCTCTGGTGGCTTTGAATTTGGAGCCGACGACGAGGATTTTATGATTGACATAGAGGCGATTTATCGGATTCTGGATGAAAGCCCTGTTTCTATGGAGGTTAGTCAAGAAATAATGTCTCCGGTTGGTTCATCTGTGGTA	QSQADDFSGGFEFGADDEDFMIDIEAIYRILDESPVSMEVSQEIMSPVGSSVV	188196.4412	42249
GCAGCAACCTTACACATGAACAAGATGGAGAGAGAGGAGAATCTGGTGGCTGCATTTTCGTACTTTGACAAAGACGGAAGCGGTTATATCACCATCGATGAGCTTCAGTCAGCTTGCACAGAGTTTGGTCTATGTGATACACCTCTGGACGACATGATC	AATLHMNKMEREENLVAAFSYFDKDGSGYITIDELQSACTEFGLCDTPLDDMI	89850.95188	29524
GGTGGCTCCGACCACCGCAAGATCGTATGCGAAACCCTCGCCGACGACTCAACGATCCCACCTTATTACAACAACTCCGCCGTTAGTCCGAGTGATTTCCCACCGGAATCTTATTTCTTGTCAAACGATGCTCAGCTAGAGTGGCTCAGCGACAACGCC	GGSDHRKIVCETLADDSTIPPYYNNSAVSPSDFPPESYFLSNDAQLEWLSDNA	99652.3655	10897
CCTGAATTGATGAAAACGCTTGCGGAAGGTTTTGAGGAAATTTGCGAAAAGGCGTTGCCTTCTACTACTCACGATGCCATTATAGATGCTTATGATACCAATCTCATGATTGAGTGTGAGCCTGAATACATTATGCCAGACTTTGGATCAAATCCTGAC	PELMKTLAEGFEEICEKALPSTTHDAIIDAYDTNLMIECEPEYIMPDFGSNPD	47320.57513	17846
GTGTCGATGACGTGGAACGGAAATGGTGACGAGAGCTCCGGTGGGTTCTTGAACGGGTTAGGAGATCTCGACGGCTTCATTCAGGAGCTAGGTGAATTTCCTTATTTACCCTTCACCATTGACCCTGCCGTTGCTTCTTCCTCCCACTTACATGGCAAC	VSMTWNGNGDESSGGFLNGLGDLDGFIQELGEFPYLPFTIDPAVASSSHLHGN	156635.2313	53189
ACGTTGTCTTGTGCCAAAGCTGAAAGTGATGAACATGTCTCACTGGAAGTTCTTAATTCCACAAATTTGTCTGCGGCAGAAGCTATTCCAAATGAGCAAGTCACACTTGACGAATTTGTTGGCATAGATCCGTGTTTGGGAGAAGTTGTTCTTGATGAA	TLSCAKAESDEHVSLEVLNSTNLSAAEAIPNEQVTLDEFVGIDPCLGEVVLDE	35268.18768	34742
TTAAAATATGCACGTTCCTTGAAGTTCGACGAAGATCCGGATTATGACTATTTAATCTCGTTAATGGATGACGCTTTGAGATTAAACGACTTAAAGGATGATGGACACTATGACTGGATGGATTTGAATGGTGGTAAAGGCTGGAATATCAAGATTAAT	LKYARSLKFDEDPDYDYLISLMDDALRLNDLKDDGHYDWMDLNGGKGWNIKIN	47280.68218	10659
GAGATGGAGTATCCAGGATACTCGATGCCTATGCAGATGGAGATCGATGAAGACGACTTCGGGCCCATGGATATGCAGTTTGAAGTTGGAGGAATTTCACCCTTTCAAATGAAGCCCGAAGACAGCGATTTCTTCAACAAGTTCGAGGATGATTTTGAT	EMEYPGYSMPMQMEIDEDDFGPMDMQFEVGGISPFQMKPEDSDFFNKFEDDFD	88687.53873	10860
CTTTTGAATGATCCATATAATACAATGAAACAGCCGGGCCCATTAGATTATAATGTCAGTACATTAATCGATAAACCTAATTTATTCTTAAGTCCTGATTTGGATTTATCTACTGTTGGCGTTGATATGCAACTACCATCATCAGAATATTTTAGCGAA	LLNDPYNTMKQPGPLDYNVSTLIDKPNLFLSPDLDLSTVGVDMQLPSSEYFSE	89459.01814	2661
GGGAGAGGACAGCAAGAAACAGCCGAGGACCAATGGGTTAATGAGTTTTCAAAGTTGAATGTTGATGACTGGATAGATGAATTTGCTGAAGGTCCCGTGGGTGATAGTTCAGCTGATGCATGGGCAAATGCTTACGATGAGTTTCTGAATGAGAAAAAT	GRGQQETAEDQWVNEFSKLNVDDWIDEFAEGPVGDSSADAWANAYDEFLNEKN	32026.95927	23943
ACTACCGTCGAGGCGAACAGCAGTGCTGTGCTGGTGTTTCCTGGAGCTATTCACTGTGAACCACACGATCATAATTCATGGTCCGAATTTAAGTATGTCATTGATGATTATGGAGATATCTTTTTTGAAATTCCTGATGATGAGAACATCTTAGAAGAT	TTVEANSSAVLVFPGAIHCEPHDHNSWSEFKYVIDDYGDIFFEIPDDENILED	61411.53182	28244
CCATTTGATGATCCCCCACAACTGGCTAAGATGATACCAGACGCTTCCCCCAAGGGAAAACCGAAGGTCGAGGTCACAGATGACATGCAACCCAGAGAGGATTGGGATATAAGGGATGCAGAATTTGACTTTCTGGAACTAAACGAGGCCTTCGCCGAA	PFDDPPQLAKMIPDASPKGKPKVEVTDDMQPREDWDIRDAEFDFLELNEAFAE	66727.52776	10259
TCAGAAGACCACACCATCTTCCTTCAAGTACAGATTCTAGATGGCGATGGTCACATGAGGAACATTCAGTTCCCGTTCAACATTTTAAGTGACACACCTCTAGAAGTAGCTTTGGAGATGGTGAAGGAGCTTGAGATCACTGATTGGGATCCTTTGGAG	SEDHTIFLQVQILDGDGHMRNIQFPFNILSDTPLEVALEMVKELEITDWDPLE	52859.04244	16539
GTCACACTTGACGAATTTGTTGGCATAGATCCGTGTTTGGGAGAAGTTGTTCTTGATGAAGAGGTTTTGCCAGAACAACTTGACACCACATGTCGGTCTTTGACGAAAGCTGCGCCCATCATGACAATCTTTCCAGAAGAACCTCCGGAAGTGTATCCT	VTLDEFVGIDPCLGEVVLDEEVLPEQLDTTCRSLTKAAPIMTIFPEEPPEVYP	91774.88664	38322
TCTCCTCTCAGTGATTACGACGAAGCTTCTCAGTTGCTTCTTCCGTACGTATCCATCGAGGAGAACGAGTTTCTGTTCAATCCAACGATTCCAACGAAAACAGAACACTTCTTGGAGCAGAAGGAAGTCAGTTTTGATGACTTGGAGGTGAATGGGTTT	SPLSDYDEASQLLLPYVSIEENEFLFNPTIPTKTEHFLEQKEVSFDDLEVNGF	104105.875	40473
GAGGAAGAGGTCGTGAAGTCTGAGAATGGTAGTTTAGAGTTTCATGATGACACTTTATCATCATCACTCCAGGTTAATGGTGTTCTTAAAGAGAACGAGAATCCGGATGTTGATTTTCTTGAGGATTTAGATTCTTACTGGGAGGACATAAATGATAGG	EEEVVKSENGSLEFHDDTLSSSLQVNGVLKENENPDVDFLEDLDSYWEDINDR	46025.6752	29952
GTGAGAAACGAGGAAGATCTTTCTCCTGAATGTGTAGCTTGGGCTGATTCTTGCATCATCAGTTTTCTAGATGATTCAGACAACAATAATTGGGGAACTTTTAGAGATGCTTTAACAGAAATCATCGATATCCATCCCGAGATGTTTGTTTTTTCATCA	VRNEEDLSPECVAWADSCIISFLDDSDNNNWGTFRDALTEIIDIHPEMFVFSS	41102.7706	10713
TCAAGGGATTTGTATAACTTTGTTCGCGCTTCTTCCTTAGATAAAAACAGTACACTCTTTGATGCATCACAATATGAGTTTTTTGGACAAAATCTGGATGATATGGAACTTGGGGGTCTTGATGATGATGGAGTAATCGCTCCTGTTCTTGGACATGCT	SRDLYNFVRASSLDKNSTLFDASQYEFFGQNLDDMELGGLDDDGVIAPVLGHA	103753.4698	25982
GGTTTCTCACTGATAGACGATACGGCTGTTTCTCGCACAAACAAGTTTAACGAAAGTGCTGATGACTTTGAATCTCATTCCATTGGAAACCTGCTCCCTGATGAAGAGGATCTTTTGACAGGGATGATGGATGATCTTGACCTGGGGGAGTTACCAGAT	GFSLIDDTAVSRTNKFNESADDFESHSIGNLLPDEEDLLTGMMDDLDLGELPD	24619.69072	42161
TGTCTGCGAGTCTCAGAGAAAAGCAAGGCAGAGGGCGTTGGTACCAACAACTCAAATCCTCAGGTTGATACCACAGAACAAGAAGATGCCGGTAACATGGAGCTTGAATTTGAGCAAGGGTTAATAGACACATACTCAGATCTTTTTGCGGAGATGAAC	CLRVSEKSKAEGVGTNNSNPQVDTTEQEDAGNMELEFEQGLIDTYSDLFAEMN	60092.45546	19362
CCTGCAAAAGTTTCTGTTCACGACGGCAATCTTCCTCAAGATTCTGGTCACGACGGCCACAACGACAATCTTCCTCAAGATTCTGTTGAACCTAGCTCTTTTTTCGACGAGTCTTACGAGTTAAACCACCTGTTCTTTGATCAAGAAGACAGTCAAGGC	PAKVSVHDGNLPQDSGHDGHNDNLPQDSVEPSSFFDESYELNHLFFDQEDSQG	70998.15763	12155
CTGACTTGTACCGATGAGCTGGCTCTTCTGGGCGAGCTGGCTGATCTTGACGAGCAGACTTCTCCCGACGAGCTGACTTGTGTCGATGAGCTGGCTCTTCTGGGCGAGTTGGCTGATCTTGACGAGCAGACTTCTCCCGACGAGCTGACTTGTGTCGAT	LTCTDELALLGELADLDEQTSPDELTCVDELALLGELADLDEQTSPDELTCVD	69703.0584	14731
ACGCTGAGCAATCTGCAGCCGAATGGGAGCACGTCATTCAGTCCAGCTCAGGAAAATTGGGAACATATATTGAAGACTTCCAATTTGGAAGATTTTACAACGAATGGTTTTGACCAATGGGATGACCTTATTGATGGTCTACCAGAGGCTGTCAGGCCG	TLSNLQPNGSTSFSPAQENWEHILKTSNLEDFTTNGFDQWDDLIDGLPEAVRP	116617.9617	20495
AGAGACTTCTTGGATGCACTAATCGATCTCCAACAAGGAGATGAATCTGAAATCAACATTGACGAGATCGAACACCTACTTCTCGATATGTTTCTAGCAGGCACAGATACAAACTCTAGTACCGTGGAATGGGCAATGACAGAGTTACTTGGAAACCCT	RDFLDALIDLQQGDESEINIDEIEHLLLDMFLAGTDTNSSTVEWAMTELLGNP	101058.332	21733
GAGAGAGAGGAGAATCTGGTGGCTGCATTTTCGTACTTTGACAAAGACGGAAGCGGTTATATCACCATCGATGAGCTTCAGTCAGCTTGCACAGAGTTTGGTCTATGTGATACACCTCTGGACGACATGATCAAGGAGATTGATCTTGACAATGACGGG	EREENLVAAFSYFDKDGSGYITIDELQSACTEFGLCDTPLDDMIKEIDLDNDG	54069.83422	31876
ACGTCTACATTATCAGATGATGAGAACGATTTTGATATGACTTCACCTGAAGAATTTTTTGAGGTGGAGGAGATCTTTAGCGATGTGATTGATGGACCTGACCATAAGAGAGACTCGGATAGTTTTGTGGTTGTTGATACTGCTTCAGATGATTCTGAG	TSTLSDDENDFDMTSPEEFFEVEEIFSDVIDGPDHKRDSDSFVVVDTASDDSE	44359.98751	18139
CTACTAAAGGATTACCTTAATGTTACCTCTGATTGGATTGCGTATGCCTTAATCGATGACATTACAGACGCATTTGCCCCTATGATAGAACTTATCGAAGATGAAGTTTATGAGATTGAGGACGCCATTTTGAAGATGCATCAGTCAGATGATTCTAGT	LLKDYLNVTSDWIAYALIDDITDAFAPMIELIEDEVYEIEDAILKMHQSDDSS	23092.69204	34101
TTCGAGGGCCTTGATCTGTACGCTGAAGAGTGGTATGCTGATTGCTTAAATGATGCTGAGACTCCAATGCTACCTGATGACTTAAACTTTGGTTCACCTGATGTTCAAGTAGATATTTCAGAGTATTTGAATGTGCCACCAGAAACAGAGACTAGGGAA	FEGLDLYAEEWYADCLNDAETPMLPDDLNFGSPDVQVDISEYLNVPPETETRE	157169.7545	13533
AGATTAGATCAATTCAATTACGACGCACTCACTTTCGATGAAGACTTAAACCGTTTAACTGCTTCATATCAATCGTTCATTGCGTCAAATGAGATCCAACAATCCGATGATCTTAACTTCCAATCTGACATCGAACTACATCCTGAGCAACCGAGAAAT	RLDQFNYDALTFDEDLNRLTASYQSFIASNEIQQSDDLNFQSDIELHPEQPRN	67924.28991	44330
ATGACGTCACTAAGCTTGGATGACATTACTGAGTCTGTAGCTAATGATTTTCTAAACATGCTTGAACTTGAGGAGTGTTCTTATGTTTATACCTCAGATGGTGAACCTACATCTCCTCGTGAATCTCTGCTTCGAGAGTTTGAGAAGGAAGCTTTCGCT	MTSLSLDDITESVANDFLNMLELEECSYVYTSDGEPTSPRESLLREFEKEAFA	47578.46382	23899
ATCACTTTTGATGATTTCTTGTATATTATGGCTCAAAACACTTCTCAGGAATCAGCATCGGATGAGTTAATTGAGGTATTCAGAGTGTTCGACAGAGACGGAGATGGTCTCATATCTCAACTTGAGTTGGGAGAAGGAATGAAGGACATGGGGATGAAG	ITFDDFLYIMAQNTSQESASDELIEVFRVFDRDGDGLISQLELGEGMKDMGMK	162838.1058	13095
ATGGACATGTCTTTCACGGAACACACGCCTCCGTCTGTGTTACCTACATTACCATCGGACGTGGACGAAACTCATTTGTTTCATGAACTCGATCTTTCGATCAGTAACTACGACTCCAAAGATGAGTTCGAGACACTGTCTTTCGTTGAAGACGGTTTC	MDMSFTEHTPPSVLPTLPSDVDETHLFHELDLSISNYDSKDEFETLSFVEDGF	109844.1186	44285
GAAAAATCATTTATGAAAGTGCCTGAAAATATGAATGCATTGCAGAAGTCGTCAGCATTAGATCCTACTGAAGAAAAGATTTTGTTTGGTTCTGATGACAATTTGTGGGATGCATTTGGAAGCAGCACTGATATGAGCTTGCAAGGAAATCTTATGTCC	EKSFMKVPENMNALQKSSALDPTEEKILFGSDDNLWDAFGSSTDMSLQGNLMS	76968.09926	11760
TATGAAGATCTTTTCGATTTCCCTAGAGACCCAGAACGTTGGAAGGAGCAAGATTTAAGAGAGATTTGGGCTGATGGTCCATTGGAGATGACGAAACCTGGTTGGGATCCTGCTTGGGCTGATGAAGATGATTGGGATGTTGTTAACGATGAGATTCAA	YEDLFDFPRDPERWKEQDLREIWADGPLEMTKPGWDPAWADEDDWDVVNDEIQ	122642.7558	12136
AATAAGCTAAATATTACATCAGACGCCCTAGAAGGTATAACTACAACCATTGACTCGTTGAATGCCGAATTGGAGTCCAAACTTATCCCACAAGAAAATGATCTAGAATCCAAGATGTCAGAAGTAGGTGACGCATTTATTTTTGGTCTACAAGATGAG	NKLNITSDALEGITTTIDSLNAELESKLIPQENDLESKMSEVGDAFIFGLQDE	68153.27995	5224
TCACCATCATCATCTACCAAGGATGATATAAACACATTTATTGAATCAGACCCTCCCGTTGAAGCAGATATGTGGGACGTTGCTGAACAGATGGATCCTAGTTTACCTGTCGAAGAGACTCTTCATAGCATGGATTTCTCGTATAAAATTCCTGAGCAA	SPSSSTKDDINTFIESDPPVEADMWDVAEQMDPSLPVEETLHSMDFSYKIPEQ	60699.33173	9472
GGAGACCTTCCTTCTTCTCCAGCGGCTACGGATTCTTCAGAACCTTCTTCCTATGCTGAACAGCTTGAAAGGCTCATGATGATAGATTCAGAAGAAGACCGGGGTCCCTCTGGGTTTACGACTGATGAATTGATCTTTCAGGCTTTAGAAACAGTCTAC	GDLPSSPAATDSSEPSSYAEQLERLMMIDSEEDRGPSGFTTDELIFQALETVY	54614.77351	36595
TCAGGTGGCAAAATGGCTGGTGGAGGAAACTGGTTGTCTGTAAGTCACGGAATAGCAGACGATGCATCTGACTTGATTTTTGGCTTTGGCGATGGCTTAGGTGCTCTCAATGAACATTCAAATGAGTATTGGGACTCTGATGAATATGACGACGATGAT	SGGKMAGGGNWLSVSHGIADDASDLIFGFGDGLGALNEHSNEYWDSDEYDDDD	55066.03563	30155
GTGTTTCCAAAGTTTAGTGACGTCATGGAATTTCCTTCGTGGTTAAACCAAACAGAGGAAGAATTATTTCATCCTTATAATCTCACTGATCATTACTCATCATCTCCTCATAATCCTCCATTATCCTGTATGGAGATTGGAGAAATTGAAGGCATGGAT	VFPKFSDVMEFPSWLNQTEEELFHPYNLTDHYSSSPHNPPLSCMEIGEIEGMD	162967.8225	28444
CCAGCCAAGCGTAATATGCCAGTTCCTATCTTGGAAACTAAAGACACATGGGATAGACCAGTTGATTTCACTCCAACTAATGATGAAACTTACGATGTAAGATGGATGATTGAAGGTCGTGAGACTGAAAGTGGATTTGAATATGGTTTGTTTGATAAA	PAKRNMPVPILETKDTWDRPVDFTPTNDETYDVRWMIEGRETESGFEYGLFDK	92048.45599	4101
GATGATGTTGATTGGGATGCTGAAGTTGACAATGAGTTGATACTTGACCTTGAACGTGGTCCAGACCCTTTAACAGAAGAACAAGAGCATGTTGTGATACTCGATGCTTTGGTTTTATCTGGACAGTATGGCGGGCTTGGTTGGGGAACTGGTTGGGGT	DDVDWDAEVDNELILDLERGPDPLTEEQEHVVILDALVLSGQYGGLGWGTGWG	77666.91599	18019
GCTGAAGGTACACCAGAGTCTGCAAACCCGTCTGTCCTTGATGAAGAAGAGGCGTTTCCATCGCTTCCATATGATGTTGATATCTTTACACCTGAACCAAACGGATTTGAAATCTCACACTTCTTTGATTCCTTGGACTTTGATGGAAATCCTCGTAAC	AEGTPESANPSVLDEEEAFPSLPYDVDIFTPEPNGFEISHFFDSLDFDGNPRN	103423.2393	13721
TCAATGTACGATGTTGGACTATATGATCCTCATGAAGATGATGACGATGACTTCTGTGATTTCATGCAAGAGATGATCTCAATGATGAACAATGTCAAAGACGCGGGAGAGAGCTTGGAAGACTTGCAACGAATGTTCACGGATATGGTTGGTGGAGAT	SMYDVGLYDPHEDDDDDFCDFMQEMISMMNNVKDAGESLEDLQRMFTDMVGGD	111875.3522	17831
GCATTTATTCAGCCTAATGAGTTCACACCGATCCTTTGTAAGACTATCGAAGCAGATTTAACCGCGGATGATTTCTCACGTTTATCTGAAGAGGACTTCGAAATTTTTGCAGGAGAGGAAGGTGTTCTGGTGGTTGACGTCCTGGAAGAAAGCATGAAT	AFIQPNEFTPILCKTIEADLTADDFSRLSEEDFEIFAGEEGVLVVDVLEESMN	63970.4369	14034
AGAATTAATAACGGCATTCACGATGAAGAATCGCTATTTGAAGTCCTGGAACTCTCAGAAGAGGAATTTGAGCTAGACTTCCATAGATTAAAGTCATTCAATGATGTAAGGGTTATCAATAACCCAGATTTATCTCCAGAATGTACAAATACTGCCATT	RINNGIHDEESLFEVLELSEEEFELDFHRLKSFNDVRVINNPDLSPECTNTAI	85759.51846	3242
GACGGTGATTATGACCTTGGTAGAATGGACACAAACGATTCCATTTCTGTTGCGGAAGAAAAGGATGCTTCGTTAAGTCACATGTGGGCAGAGCTAGATAATCTTGATAGTTTTTTCACAAAGGACACAAATGTGCCAAATATCTCCTCTAAAATGGGG	DGDYDLGRMDTNDSISVAEEKDASLSHMWAELDNLDSFFTKDTNVPNISSKMG	83829.66831	30863
CAGAAGATGGATGCAAATGGAGATGGGTGTGTAGACATAAACGAGTTTGAGTCTCTTTATGGTTCGATTGTGGAGGAAAAGGAGGAAGGGGACATGAGAGACGCGTTCAATGTGTTTGATCAAGACGGTGATGGATTTATCACTGTTGAGGAGTTGAAT	QKMDANGDGCVDINEFESLYGSIVEEKEEGDMRDAFNVFDQDGDGFITVEELN	72992.22497	11128
ACTAACTCAGACGCGCAAAGTAATCTAGGATCTAACGTTAGAAATTCTTTTCCGCTGGATGAAATTCCCGTTGATGTGGACTTTAACCTGGACTTAGATGATATAGTGAGCCATCAGGGGACACCTTTAGGCTCTCACTCAAGTTCACAGAAGGATGGA	TNSDAQSNLGSNVRNSFPLDEIPVDVDFNLDLDDIVSHQGTPLGSHSSSQKDG	61247.46886	13536
AGCCCTCGGATGTCTTTAACCAGAGACGACAACAGACGCTCTTCCTCCGTTGACAAGCAACAATCTGACCCATTACCGGAAATCCAAGATCCAGTTGTGGATTTCGAGTTTTGCCTTGAGGATCCGGTCACAATGCTCTCTGCCGATGAGCTCTTCTCC	SPRMSLTRDDNRRSSSVDKQQSDPLPEIQDPVVDFEFCLEDPVTMLSADELFS	85902.47484	18644
ATAAATTCATCAGGTGGCAAAATGGCTGGTGGAGGAAACTGGTTGTCTGTAAGTCACGGAATAGCAGACGATGCATCTGACTTGATTTTTGGCTTTGGCGATGGCTTAGGTGCTCTCAATGAACATTCAAATGAGTATTGGGACTCTGATGAATATGAC	INSSGGKMAGGGNWLSVSHGIADDASDLIFGFGDGLGALNEHSNEYWDSDEYD	73651.39793	16183
GAAGAGCTACCTTTGCAAGTCGTAGCCGATCAAGACCCCAAGGTAAAAACTTTCAAGGACTCTTTTGATTTCCCTTCCATCGATTCCTTTCCGGATTTCGATTCTATCACTTGGTCTGAGAGTAATCGGAACGTTGAGGATTTTAGCATAGAAGATACG	EELPLQVVADQDPKVKTFKDSFDFPSIDSFPDFDSITWSESNRNVEDFSIEDT	99460.52072	15674
GCCCTTGATAGAGACGATGATGATGTTTACTTCGACGATGAATCTGCTGAAGTAGTAATTTCATCCTTAAGACTTGGGGATGACCAAGGAAGCTTGTTTACAAATTCGAATTGGTTCACATTCCAAGACGATAGATTCGGCAGCACACCCTCTGACACA	ALDRDDDDVYFDDESAEVVISSLRLGDDQGSLFTNSNWFTFQDDRFGSTPSDT	76575.18702	12036
GGAAATGCAAACAGTGAGTACACTAGCCCGGGATCTGTACTCGATGCATCTTTCTCCAATGAGAGCTGCTTTTCGAACAGCTTCGACAATATCTCAGTTCCAGGACAAATGAGGCTACCTCTAGAGCCTATAGAACCAGATTGGGACATTCTTGAAGAT	GNANSEYTSPGSVLDASFSNESCFSNSFDNISVPGQMRLPLEPIEPDWDILED	61284.508	23635
GCGATGAATGAGTATGGGGCCAACGACGAGTATGAAATGCTAATGCTTATGGGAAATAACAAAGAAGATGAGAATGAAGCCATAGAGAATGAGTTAGAGCACGCGATCGATCAGTTGATAGCTGAGTGTGCTCAAGATTTTGGTCTGATCGGGGAAAAA	AMNEYGANDEYEMLMLMGNNKEDENEAIENELEHAIDQLIAECAQDFGLIGEK	88592.15761	5386
GTGTTAAGATACACGGATGAGCCGCAAGAGGATTTCAGGCAGTCCATGGTGGAGATGATGGAGTCCAAGTTAGGGATGCGGGAAAGCGAAGTGGATTGGGACTTGATGGAAGAGCTACTCTTCTGCTATCTGGATCTCAACGACAAGAAGTCACACAAG	VLRYTDEPQEDFRQSMVEMMESKLGMRESEVDWDLMEELLFCYLDLNDKKSHK	43813.03025	19170
GTTGATTTAGTTGATGGTTTAGATATCGGTTTAGATGATGGTTTAGATGTCGGTTTAGATGATGGTTTAGATTTCGGTTTAGTTGATGATGGATTAGTTGTAGGTTTATTTGATGTTTTCGTAGGCACTGGTTTATCTTGGGAAATACCTCCACCCGGA	VDLVDGLDIGLDDGLDVGLDDGLDFGLVDDGLVVGLFDVFVGTGLSWEIPPPG	188216.8393	35303
TGGGTTAATGAGTTTTCAAAGTTGAATGTTGATGACTGGATAGATGAATTTGCTGAAGGTCCCGTGGGTGATAGTTCAGCTGATGCATGGGCAAATGCTTACGATGAGTTTCTGAATGAGAAAAATGCTGGAAAACAAACCAGTGGTGTCTACGTCTTC	WVNEFSKLNVDDWIDEFAEGPVGDSSADAWANAYDEFLNEKNAGKQTSGVYVF	32740.48851	44112
ACCTCGCCGAGTCACTCATGGACGAGCTCCAAAATGTCATTGACCCGTGAATCTCAACCGTTGGCCCCAGCGTTAGAAAACGAAGATCCTGTTGACGACTTTGAGTTTCTACTCGAAGATCCCGTCACAATGCTATCCGCCGACGAGCTTTTCTCCGAC	TSPSHSWTSSKMSLTRESQPLAPALENEDPVDDFEFLLEDPVTMLSADELFSD	67851.97954	23023
CAAGTATCTGGGAATATCAAGACTCTCGAGGCGTTGGTCGAAGGTGGCGAAGTGGAGATGAAGTCGGATGACATGATGTTAAGATTGGTAGCGGATGCAGAGGAATTGGAGGCCGAGGTGAAAGCTTTTGGTATCACCGATCTTATGGACGGCGACTTC	QVSGNIKTLEALVEGGEVEMKSDDMMLRLVADAEELEAEVKAFGITDLMDGDF	38745.9986	21645
GAGACAAACATCAAAGAAGGGGTTCCTCAATACAATAATATTCAAGAGATTGATGCTGAGAACAGCTGGGATGAACTCAAAGAGATACCAATGGAGGAGTTTTCCGATCTGCTGGAATGCTCAACTCAATGGCGCTCACCACCAGACTCACTAAGCCAT	ETNIKEGVPQYNNIQEIDAENSWDELKEIPMEEFSDLLECSTQWRSPPDSLSH	74016.94839	14668
GATGAGGAGGGAAGCTTTGGTGTTCCGAATCTGGGAACTATTGGCGAGCATGGGTTAAAGTTGGAAGAATTGAATGCAGACTTGTTCGATGTACCAGTAATCCACGCAAATGGTGCGTTTGGTGCGATGAATGAGTATGGGGCCAACGACGAGTATGAA	DEEGSFGVPNLGTIGEHGLKLEELNADLFDVPVIHANGAFGAMNEYGANDEYE	42039.72966	24164
CGTGCCAATGTGGCAGCTAACAACTACTTTGATGATGAGGATGATGATGATGTTGATGGTGATTACGACTATGATGACTTCTTCCACCCGCATTTTGGACATGCTATGAATGATCGTAATCCTGAAGAGCCCTTCGACCCCTTCTTCGACTTGCCAGAT	RANVAANNYFDDEDDDDVDGDYDYDDFFHPHFGHAMNDRNPEEPFDPFFDLPD	83248.05566	44085
CAAAACGATGCATGGTTTGATTCTTCAAGTCTTTTCTCTGACTCTGATGACGACTTTATTAGCCTACATGAAGCTGATAATGTTTGGTTAGAGGGTGGCGTAATGGGTAAAATTCCAAATGGTCAAGTGGTTGAGTTTGAGGCTTCTTCATGCATTGTT	QNDAWFDSSSLFSDSDDDFISLHEADNVWLEGGVMGKIPNGQVVEFEASSCIV	106780.7384	20865
AATATGAATGCATTGCAGAAGTCGTCAGCATTAGATCCTACTGAAGAAAAGATTTTGTTTGGTTCTGATGACAATTTGTGGGATGCATTTGGAAGCAGCACTGATATGAGCTTGCAAGGAAATCTTATGTCCAGTAATTCTGACCTATTCGATGCATGC	NMNALQKSSALDPTEEKILFGSDDNLWDAFGSSTDMSLQGNLMSSNSDLFDAC	111672.7861	16829
TTAGCATTGGCACGCCAGTTGGATGTAGACATTTTATTGTGGGGTGGTACTCATAACGTTGAAGCTTATACCTTAGAGGGAAAATTTTTCGTTAATCCAGGTAGCTGTACGGGTGCTTTTAATACAGATTGGCCAATTGTCTTTGATGTTGAGGATAGC	LALARQLDVDILLWGGTHNVEAYTLEGKFFVNPGSCTGAFNTDWPIVFDVEDS	64842.8479	15915
GTTTCAGAGCCTTCTTCCGCCTTGGATTTAGAATTTGAATATGAGGGGGAGGATGATTCAGATAGTCAAGATAACTTCGGCCTAGATTTTGTACCAACTGACATAGATCCAAATGACCCTCTAAGTTCAATGTTTGAATATGAGGAAGAAGATCCACTT	VSEPSSALDLEFEYEGEDDSDSQDNFGLDFVPTDIDPNDPLSSMFEYEEEDPL	69010.5904	11765
CAAAACTTTGGCGATGCTGTGTATCCTATGAATGGTAATTTTACTCTTTTACCATCCGACTTTACACGAGAGCCTAATGATTCGTTCTTTTACGAGAATGACGGAATTTTTGATTATCAGCGTATTCAACAGCAACCAACTCAATTCCAGACAAAGCAG	QNFGDAVYPMNGNFTLLPSDFTREPNDSFFYENDGIFDYQRIQQQPTQFQTKQ	87579.97762	7510
TTAGGATGGCTAGATGCGCATAGAAAAATGGAAAAAGGCTCTATGACTGAAGAAGACGTTCAACTGATTCAAAGTTTGGAAGAGTGGGAAATGAATGATATAGAGGGACAACATACTCATTATGATTTATTGCCAGGGGGAGATGAGTTTGGCGTAGAT	LGWLDAHRKMEKGSMTEEDVQLIQSLEEWEMNDIEGQHTHYDLLPGGDEFGVD	40130.43692	17345
GAGGAATTAGCACAAGCACTCCGTGGTGATGAGTTGGATGAAGCTGTTGCTGCTGAAATGATGACTTTTAAAGACGAATGGGAGGCAACTCTTGATGAGCTTGAAACAGAAAGTGCAACCTTGTTGGAGCAACTTGATGGTGCTGGAATCGAGCTTCCA	EELAQALRGDELDEAVAAEMMTFKDEWEATLDELETESATLLEQLDGAGIELP	74069.72362	12502
AAGATCGTAGGGATGCAGGAAATACTCGATTCAATCTCGGAGACTAAAGACGAAATTCAATGGTGGAATTACAACGATCTCGGCGGAGTAGACTCCGGACAAGGCGGTGGCGCGTGGCCTTTGTATTGGGAAGAAGCGGTGGAGGAAGAGATGTGTAGA	KIVGMQEILDSISETKDEIQWWNYNDLGGVDSGQGGGAWPLYWEEAVEEEMCR	129031.9246	12570
GATAAGATGTTTATAGTTCTTGATGTCGATGGTGATGGTCAAATTGATGATGTGGAGTTTGCTTCGTGTTTGATGGTCAATGGTGGAGGAGAAAAAGATACCGAAGAAGAAGTTGTTATGAAAGAAGCTTTCGATTTGTATGATATGGATGGTGATGGA	DKMFIVLDVDGDGQIDDVEFASCLMVNGGGEKDTEEEVVMKEAFDLYDMDGDG	49620.45409	12481
ACGGACACAGAGACAGAGTCCGATGAAGATATGGAGATGGAGACAATGGTGTTTGAAGTGACTGAAATTGATTTGGAGTATGAGTTTGATGCTTCTCGTTGGTTTGATTTCACTCGAGAGGAGTTGCCGTTGGAGTCTCGTGCTGCTGAACTTTGGTTC	TDTETESDEDMEMETMVFEVTEIDLEYEFDASRWFDFTREELPLESRAAELWF	75892.70195	29471
GAGACAGAGTCCGATGAAGATATGGAGATGGAGACAATGGTGTTTGAAGTGACTGAAATTGATTTGGAGTATGAGTTTGATGCTTCTCGTTGGTTTGATTTCACTCGAGAGGAGTTGCCGTTGGAGTCTCGTGCTGCTGAACTTTGGTTCGAGACCGCT	ETESDEDMEMETMVFEVTEIDLEYEFDASRWFDFTREELPLESRAAELWFETA	57487.15588	33977
GAACTATTTTGGGTGACATGTGGTCAATCGGAAGAGAAGACAAATCTTGTCGAGGAAGTATCTTGGCTAGATTATGGACACCGAGGAATGCAGGTTTGGTATCCTTCTCTAGGGGATGATCCTTTTATGCAAGAGGATTTCCTGCAGCTGGATCCAGAG	ELFWVTCGQSEEKTNLVEEVSWLDYGHRGMQVWYPSLGDDPFMQEDFLQLDPE	172960.9873	40862
TCTTATGAAGACCCGTTTGAGACAAATTATGAGACTGTTGAGTTACAGAATCAACATGATGTACTCTTGGAGGAACTGGAATCTGGATCTTCACAGCTATGCAGTCTTGAAAGCGAGCTGGAGTTGTTGCAGATGGCTGCGGAGAGGTTATTGGATGAC	SYEDPFETNYETVELQNQHDVLLEELESGSSQLCSLESELELLQMAAERLLDD	90377.66306	8577
GAGATGAAGTCGGATGACATGATGTTAAGATTGGTAGCGGATGCAGAGGAATTGGAGGCCGAGGTGAAAGCTTTTGGTATCACCGATCTTATGGACGGCGACTTCGATGTTCGTACTTTATTTGCCGAGCTGAGTCCTGATAATCGTAATTCCGTTCCA	EMKSDDMMLRLVADAEELEAEVKAFGITDLMDGDFDVRTLFAELSPDNRNSVP	73622.92389	23795
TTGAAGTTCGACGAAGATCCGGATTATGACTATTTAATCTCGTTAATGGATGACGCTTTGAGATTAAACGACTTAAAGGATGATGGACACTATGACTGGATGGATTTGAATGGTGGTAAAGGCTGGAATATCAAGATTAATAGAAGAGCTAACTTGCAT	LKFDEDPDYDYLISLMDDALRLNDLKDDGHYDWMDLNGGKGWNIKINRRANLH	33984.25512	19500
GAATTTAAACATGAGATCACAGAAACAATGCGTGTGGAAATGGAATATCAGTCAGATCGTGCATGGTATGATACAGACGAAGGGAACTCACTGTTTGATGCGGACAGTGCATCCTTTTTTCTTGGAGATGATGCTTCTCTACAGAAGAAGGAAACTGAA	EFKHEITETMRVEMEYQSDRAWYDTDEGNSLFDADSASFFLGDDASLQKKETE	87288.73762	31745
GAAAAGCCCGATCCTTTAGACACGTGCCTTCAGGACTACTCGAGTATGCTACCGTCAAATGTAGCAGAAGAAGATCAAGAATATTTTATCAGCGTAGCTGATTCGACATTGGAGGAGTGGACTAACAAGGGCCAGGAAATTATTGACCAACAGTTCCAG	EKPDPLDTCLQDYSSMLPSNVAEEDQEYFISVADSTLEEWTNKGQEIIDQQFQ	64174.62479	25297
TCCAAAATCCCACTAGACGTTTCTGACTACACCCTCGATGATATGATTAAAGAGTTTGGCTCGCCAATATTTTCGAAAATTTTTGACAATAAAGAGGATCGTACATGTATTTACGAATTTGAAGACCCAGAAGTTTTGGAAAAGATTGTCGAGCGTTAT	SKIPLDVSDYTLDDMIKEFGSPIFSKIFDNKEDRTCIYEFEDPEVLEKIVERY	119344.7484	8416
GAATGTATGCCCATCGAAAAGATTATTCATCAAGATAATCTAGACGGTGAGGTAATTCAGACTGGATCATCTTCTTTGCTTACTGCCTTTGAGAACCCTTTAACCGAAGAAATGACACAAGAACAAATGGTTATCGATGAGGATAGTCTAGATGTGGAA	ECMPIEKIIHQDNLDGEVIQTGSSSLLTAFENPLTEEMTQEQMVIDEDSLDVE	17339.27402	38000
AATTATGTTTCACGGAATTTACAGTTTCAAAAGGAGGCTAAAGATGAGAACGATAATCCATTTCTCATCAATTCTTCCACTGCCTTTGGTACAAATGATTGGGATGAGTTTGAGCTTGAAGCCACTGAACTTGTTGACACTCAATTTGACTTCAGCGGG	NYVSRNLQFQKEAKDENDNPFLINSSTAFGTNDWDEFELEATELVDTQFDFSG	90976.66275	8771
GAGAATGAGAGATCCGAAATTCCTTCCCCTGAGAAGCTGAAGTTAGTGGAGGAGCCATCCGACGATGAATCTAAGTTCTCTAATTATGATTCGGACGATTGGGAAACTTTGTCAGATGATCTTCGACTGTTAGATGAAGAGTGGGGCAAGAGCGGGGGT	ENERSEIPSPEKLKLVEEPSDDESKFSNYDSDDWETLSDDLRLLDEEWGKSGG	36037.10382	27632
GATAGGATCGAACAAGATATCGAACTTAATTATGAGGATCTGCTTATCATGGAAACAGGTTTACTTCTCGGTGGACTAAGCTTCCATGACCAACACCGAGACATGAGGCTAGACATCGATAACATGTCATATGAGGAACTATTAGCTCTAGAAGAGAGG	DRIEQDIELNYEDLLIMETGLLLGGLSFHDQHRDMRLDIDNMSYEELLALEER	29843.30048	27601
TTGAAGATATTTCTTGGAGATGATAGCGACTCTTTTGTGGCCTGGTTGTGGGATCATCTGGCTGAAAGTGTAGATGAGTACTTTAGTTCTAATGTGGAGGGAACTACCATAAAAAGCTCATTGATAAGCAGTCATGAGGATAAAGCACTTGTTCCTCTG	LKIFLGDDSDSFVAWLWDHLAESVDEYFSSNVEGTTIKSSLISSHEDKALVPL	83964.73004	16845
GTGACATGTGGTCAATCGGAAGAGAAGACAAATCTTGTCGAGGAAGTATCTTGGCTAGATTATGGACACCGAGGAATGCAGGTTTGGTATCCTTCTCTAGGGGATGATCCTTTTATGCAAGAGGATTTCCTGCAGCTGGATCCAGAGTTGGAATTTGAT	VTCGQSEEKTNLVEEVSWLDYGHRGMQVWYPSLGDDPFMQEDFLQLDPELEFD	145657.7845	25526
TGGGATGCTGATGATGATGATGATGACAGAGAAGTTGGCATGGATATCAAGGCACTTCTTTCAGAGTTTGGAGACTTTGGTGACTTCTTTGAGAACGATGCTTTACCTTTCGGGGAGCCACCGGGAACTGCAGAGTCGCATGTGCTCGTTTTTCCTCCA	WDADDDDDDREVGMDIKALLSEFGDFGDFFENDALPFGEPPGTAESHVLVFPP	112911.8255	46494
AAACTTGTCATAGGAAACTCAGAGAAAGATTCTTTGGAAGATGTTGAACCCGATGCTTTAGAAATATTGCTGCCTGAGGATGAAAATGAGCTCCTTCCTGGCCTCATTGATGAGCTTAATTTTACCGGGTTGCCTGATGAACTTGACGATCTCGAAGAG	KLVIGNSEKDSLEDVEPDALEILLPEDENELLPGLIDELNFTGLPDELDDLEE	78141.51464	9952
TACTCTGCGGTAGATGATCATTATATTGTGACTGGCGAAAACACAGTCTATAATACTATTCACAGATTACATTATACCATTAATGATGACGGTGATCTATTGTACAGGGACGCAATCCCCCTCGATTTTGATCAAACCAATGGGGATGATGGTTCGGGA	YSAVDDHYIVTGENTVYNTIHRLHYTINDDGDLLYRDAIPLDFDQTNGDDGSG	36425.89498	25898
GCTCTTCCAAAGTTTGATTTTGATGATACACTCAACACGCATCTGAGGTTTGATAGTTTAGGTGAATCTGAAGCTTTTCTTGGTATTGAGGGTAACGAAGATAATAACTGGATTGAGGATTTCTCTCGTGGAAGTAGTGGTATAGTGTTTAGTTCAGGT	ALPKFDFDDTLNTHLRFDSLGESEAFLGIEGNEDNNWIEDFSRGSSGIVFSSG	182290.6779	40567
ATACATTTACAATCTGATTCAGATATTATTCTCGAGGAATGCGAGCATAATTATGACTGTAGCCCTTTTTACCGTCTGTTCAACTACGAAAATAGAATTGAGCCCGATGACTACGAGGCTATTATAAACGCTATAATAACTGACGAAATTGCTGGCACA	IHLQSDSDIILEECEHNYDCSPFYRLFNYENRIEPDDYEAIINAIITDEIAGT	160135.9395	13971
GATATTTTTCATAGCTCTGATGAGAGTAAAGAGCAAGGTGATTTTGATGACTACAGCTGGGCCAACATTGGTAGTTTTGATGATCTTGATCGAATGTTCAGCAATGATGTCCCTATATTTGGTGATGGCAGTCTCAGCGGTGGTGATGAGTTATGGTCA	DIFHSSDESKEQGDFDDYSWANIGSFDDLDRMFSNDVPIFGDGSLSGGDELWS	221494.058	59654
AAGCATCTTCTTGAAGCAACTGACGACGAACTAGGAATCCCTAACACTGAATTTGGCGGGAGTAATTATGAGATGATTAAGAGTGAGACTAGTCAGGATTACGTTAATGGGTTTAGTTTATTAGATGGGTTTAGTGTTGGGCTTTGGGAGCTTGAGGAT	KHLLEATDDELGIPNTEFGGSNYEMIKSETSQDYVNGFSLLDGFSVGLWELED	92970.83563	22371
TGCCACATAATACGTCTTGATGACGGTTCTGGTATAGCTTCCACCATGTATGAGAACTTGTGGGATTTGACACCGGATACTGACCTACTTAAAGAGCTACCAGAAAATTATAGCTTTGAGACAGCTCTCGCGGATCTAATAGACAATTCCTTGCAAGCT	CHIIRLDDGSGIASTMYENLWDLTPDTDLLKELPENYSFETALADLIDNSLQA	99838.36831	6588
ATCCTTCATTGGCCTGTCCTGCTTCTTTACGCTGAGGCCATGACAAGTGACTTTGTTGAGGACTTTTGTGAAACAGACATGTTTGCAACTCATCTTGATATGATGTTTTCAGAGGACAGCCCGCCGCTGCCATGGGATAAAAACAACGAATACTCACGT	ILHWPVLLLYAEAMTSDFVEDFCETDMFATHLDMMFSEDSPPLPWDKNNEYSR	70716.62888	40351
GAAGTCCCCAGACCAATGAGTAATCTCTTTTTCATTGATGAAGCTGAGGAAGACGAATACAATCAGAAAAGTAAGTTTTTTGATTTCGACCACTACGACATCGATGAAATTAATGGCATTCCAGAGGATTTTAACTTCTCTGATTCTGAAAGAGATGAT	EVPRPMSNLFFIDEAEEDEYNQKSKFFDFDHYDIDEINGIPEDFNFSDSERDD	87280.47323	5938
AGTGGATTGAGTGATGAGTCTGATCCAGGCTTAGTCGTTGCAATCTATGATTTCCAAGACTTTGAGCACTTAGGTGTGCAATTGCCGGATGAAGAAATGTATTATATTTGTGATGATTATGCAATTGATATCGGGATTTGTGAAGAGGAGAATCGTGAT	SGLSDESDPGLVVAIYDFQDFEHLGVQLPDEEMYYICDDYAIDIGICEEENRD	65345.15985	14115
AGCTATGATTCAACAGATCTTGGAGAACCTAGTATCATCAATAACTTAACCGAGAGGAACTTTGAGTTTTTGGAAAATTCTGAAGAAGATGATTTCCTGCTAGATGATAAGACCCCTCAATTTTCGAGGCATAACCTGTATGATGACTGGGAAGAGTTG	SYDSTDLGEPSIINNLTERNFEFLENSEEDDFLLDDKTPQFSRHNLYDDWEEL	64406.89817	13457
GGTACCTCGACTCCAATTTACGGTAATTATGACCCAAATGCTATCGCTATGGCTTTGCCAAATGAACCTTATCCCGCTTGGACTGCTGACTCTCAATCTCCCGTTTCGATCGAGCAAATCGAAGATATCTTTATTGATTTGACCAACAGACTCGGGTTC	GTSTPIYGNYDPNAIAMALPNEPYPAWTADSQSPVSIEQIEDIFIDLTNRLGF	83273.46029	28461
GAGAATGAGAATGGTGGAGGTCATATCGATGTAGCTGATCTTCTTCCAGAATCATTTGATTTTGATGATATGGAAGATTTCTTTGACACTGATGCTGCTGAGTTTGATCAAGGATTCGATGGAAGAATGTATTACCAAGCACCTTCCGAATTTGGCTTT	ENENGGGHIDVADLLPESFDFDDMEDFFDTDAAEFDQGFDGRMYYQAPSEFGF	130229.8195	20224
CAGGAAACAGAGCGCATGGACATGTATTCGATGGAAAGGTTTGACATGGAAGAGGACCTTCTGTTTACGTTTCATGAGACTTTCTCTACCAATCATAATGAAAATAAACATGAGAGTTTTGCTCATGATATGGAATTGGATGCAGAAAATGTCAGAGAT	QETERMDMYSMERFDMEEDLLFTFHETFSTNHNENKHESFAHDMELDAENVRD	71530.33295	7567
CCTGGAACTGATCTTTTGGGTCCTGTTGATGAGATATTCTTCGACATGTATGATAGATACGAGCCTGTCAACGAGCCAGAGTTGGACAACTGCTTTATTTCAACGAGCTATGATGCTACAACACACTTTGAGACAACTGTTGCGGATGTGTTGAACATG	PGTDLLGPVDEIFFDMYDRYEPVNEPELDNCFISTSYDATTHFETTVADVLNM	158996.2888	11109
ATGTTCTATGTGCCATCGACGGATGAGGAGGGAAGTTTGGGTGTTCTGAATCTGGGGACAATTGGCGAACATGGGTTAGAATTGGAAGAAGCAAATGGAGACTTGTTCGATGTGCCAGTGATCCAGGTGGATGGTGCGTTCGGAGAAATGAATGAGTAT	MFYVPSTDEEGSLGVLNLGTIGEHGLELEEANGDLFDVPVIQVDGAFGEMNEY	150825.182	39074
TCTGGGAGTCCTGGGGTTAAGGAGGTTGACTGGGGCTCGTTTTATGCAGATTCATCTGTAAATGACGGTGGTGGGTTTGGTTCATACTCTGATTTCTTCACTGAGTTGGATGCAACTGCAGGAAATGTACAGGGACAGGCGGAGGTAGCTGTGGCCACT	SGSPGVKEVDWGSFYADSSVNDGGGFGSYSDFFTELDATAGNVQGQAEVAVAT	59008.42386	41376
CTTTCTCCTGAATGTGTAGCTTGGGCTGATTCTTGCATCATCAGTTTTCTAGATGATTCAGACAACAATAATTGGGGAACTTTTAGAGATGCTTTAACAGAAATCATCGATATCCATCCCGAGATGTTTGTTTTTTCATCAACAACGGGAACAAGAGGT	LSPECVAWADSCIISFLDDSDNNNWGTFRDALTEIIDIHPEMFVFSSTTGTRG	43635.34519	13734
AATGATCCATTTGATGGGTTCGGGCCCTTTACGGACGAAGATCTAATTAATGTAATGGCCGACATAAACCCAAACTTAATGGACATGTCTTTCACGGAACACACGCCTCCGTCTGTGTTACCTACATTACCATCGGACGTGGACGAAACTCATTTGTTT	NDPFDGFGPFTDEDLINVMADINPNLMDMSFTEHTPPSVLPTLPSDVDETHLF	176411.5269	34567
GATTGCAGTGAGGCATTGCTTAAGGTAAAGCAAGCTTTTCGCTCTGCTGCTGTTGACCTACCCCCTGAAGAATCTACAGCGCCGTATCACTCTATTACGTTGCCAGAGACATTTGATCTTGATGACTTTGAGCTTCCAGACAATGAGATCTTTCAGGGT	DCSEALLKVKQAFRSAAVDLPPEESTAPYHSITLPETFDLDDFELPDNEIFQG	65531.69918	21379
GACCACACCATCTTCCTTCAAGTACAGATTCTAGATGGCGATGGTCACATGAGGAACATTCAGTTCCCGTTCAACATTTTAAGTGACACACCTCTAGAAGTAGCTTTGGAGATGGTGAAGGAGCTTGAGATCACTGATTGGGATCCTTTGGAGATCGCT	DHTIFLQVQILDGDGHMRNIQFPFNILSDTPLEVALEMVKELEITDWDPLEIA	48148.80313	21260
ATCACTGGTGCTGAAGGTACACCAGAGTCTGCAAACCCGTCTGTCCTTGATGAAGAAGAGGCGTTTCCATCGCTTCCATATGATGTTGATATCTTTACACCTGAACCAAACGGATTTGAAATCTCACACTTCTTTGATTCCTTGGACTTTGATGGAAAT	ITGAEGTPESANPSVLDEEEAFPSLPYDVDIFTPEPNGFEISHFFDSLDFDGN	114082.2945	22504
ATTAATGATGACGGTGATCTATTGTACAGGGACGCAATCCCCCTCGATTTTGATCAAACCAATGGGGATGATGGTTCGGGAATAGACAGTATAGTAAGAGACTGCGTGTATGACAAAAACCAAGATGCTACGGAAGCCTTCTTGAATGATGAGGAGTCC	INDDGDLLYRDAIPLDFDQTNGDDGSGIDSIVRDCVYDKNQDATEAFLNDEES	39886.17201	21754
GCAAACAGAGACGGTAGAATCTCACCAGAAGAGCTTCAAAAGAGTTTCATGACATTGGGAGAACAATTGTCTGATGAAGAAGCCGTAGCTGCTGTTAGATTGTCTGATACGGACGGAGATGGGATGTTGGATTTTGAGGAATTTTCTCAGTTAATCAAA	ANRDGRISPEELQKSFMTLGEQLSDEEAVAAVRLSDTDGDGMLDFEEFSQLIK	142122.1871	20982
GTTCCTGGCCAATTGGAGAAAGACATCTTATTATCTGACATGTCAGCATTCAAAGCGGCAAACCCAGATGCAGTGTTTGAGGACTTTATCAGATGGCATTCACCTGGAGATTGGGAGAGCTTTGAACCTAAAACCACTGAACCATCAGCAGGCCCCAGC	VPGQLEKDILLSDMSAFKAANPDAVFEDFIRWHSPGDWESFEPKTTEPSAGPS	62413.60571	14917
GACTTGAAGAAAAAAGTTGAAGCAAAGTTTAATGAGCTCGGGGATATGTGTGAAAGAGGTGAAATTGAGGCCGAAGCAGCTTATGAGCTTTTCAAGGAATTTGAAGATGAGATGGTAATTCAGTATGGGGATCAGATGGAAGCTGAGGGTCCTCCCCAA	DLKKKVEAKFNELGDMCERGEIEAEAAYELFKEFEDEMVIQYGDQMEAEGPPQ	24228.35315	24985
ACAGAGGATTCCAACAACGCAGACAGCAGCGCCTTTTTGTTAGACGAAGATTCTAGCATTCCCTTCTCGGCTGATGATCTATCGAGTTCAATGAAAGAGAAGGACTTTGCGGAAATGAAACCAGCTGAAGAACTTGAAGAAAACCCAGCTTTCAGTTTC	TEDSNNADSSAFLLDEDSSIPFSADDLSSSMKEKDFAEMKPAEELEENPAFSF	52992.70205	16607
AGGGAGAAGAGGGATCGTCGTCATTTCAAGAGAATGCGGTTTCCACCATTTGATGATGAGGAGCCCCCTCTAGACTATGCTGATAACCTGTTGGACGTTGATCCTCTAGAGGCAATTCAGTTGGAGCTAGATGAAGAAGAAGATTCTGCTGTGTACTCT	REKRDRRHFKRMRFPPFDDEEPPLDYADNLLDVDPLEAIQLELDEEEDSAVYS	56665.00956	32044
TATCCAGGATACTCGATGCCTATGCAGATGGAGATCGATGAAGACGACTTCGGGCCCATGGATATGCAGTTTGAAGTTGGAGGAATTTCACCCTTTCAAATGAAGCCCGAAGACAGCGATTTCTTCAACAAGTTCGAGGATGATTTTGATGATTCCGAT	YPGYSMPMQMEIDEDDFGPMDMQFEVGGISPFQMKPEDSDFFNKFEDDFDDSD	88190.46487	14431
TCACCAGAAGAGCTTCAAAAGAGTTTCATGACATTGGGAGAACAATTGTCTGATGAAGAAGCCGTAGCTGCTGTTAGATTGTCTGATACGGACGGAGATGGGATGTTGGATTTTGAGGAATTTTCTCAGTTAATCAAAGTAGATGACGAAGAAGAGAAG	SPEELQKSFMTLGEQLSDEEAVAAVRLSDTDGDGMLDFEEFSQLIKVDDEEEK	92756.3879	6170
CAAAAAACTCACTCTTCATCAAACTCTCACTTCTACGGGCCATTGCTTAGTGACAACGACGACGCTTCTGATTTGCTTCTTCCTTATGAATCAATCGAAGAACCTGATTTTCTGTTTCATCCAACGATTCAAACGAAAACAGAGTTTTTCTCAGACCAG	QKTHSSSNSHFYGPLLSDNDDASDLLLPYESIEEPDFLFHPTIQTKTEFFSDQ	95237.71898	15331
AAGTCCGATTACGAGGACGATTTAAATTTTGAAAAAGATCAAGAGATTATTGTTACGTCTGTTGAAGACGCCGAATGGTACTTTGGTGAATACCAGGATTCAAATGGCGACGTTATTGAGGGTATCTTCCCGAAAAGTTTTGTTGCTGTTCAGGGATCT	KSDYEDDLNFEKDQEIIVTSVEDAEWYFGEYQDSNGDVIEGIFPKSFVAVQGS	65925.3152	14381
AGGCGTATTGAGGAAAATTCAGTGAAGTCATTAGAAGAAATTGAGCCACCTAAGGATTGGGAATGGGAAGCCAATTCTCATTGGGTGCTTGATTTGGATCCAAAAGAATGGGTAGAGGACGAATTTATTCAGTATGTCGAGATAGATTCAGAAACAAAA	RRIEENSVKSLEEIEPPKDWEWEANSHWVLDLDPKEWVEDEFIQYVEIDSETK	165791.0194	14719
AATGAGAATGGTGGAGGTCATATCGATGTAGCTGATCTTCTTCCAGAATCATTTGATTTTGATGATATGGAAGATTTCTTTGACACTGATGCTGCTGAGTTTGATCAAGGATTCGATGGAAGAATGTATTACCAAGCACCTTCCGAATTTGGCTTTGGA	NENGGGHIDVADLLPESFDFDDMEDFFDTDAAEFDQGFDGRMYYQAPSEFGFG	154362.6553	40139
TTGTTGTATATTTTCCAAGCTGCTGGTAAAAGAGACAATGACCCTCTTTTTTGGGGAGACGAGCTTGAGTACATGGTTGTAGATTTTGATGATAAGGAGAGAAATTCTATGCTCGACGTTTGCCATGACAAGATACTCACTGAGCTTAATATGGAGGAT	LLYIFQAAGKRDNDPLFWGDELEYMVVDFDDKERNSMLDVCHDKILTELNMED	100381.1787	5744
CAAGATCTCTTGTCACAATTTGAGGATGACAGCATTGATTTTGCACCCATCGACTTATCCAATGCCGAAGAAGATATGAACTTTAAAATGCTCGATCTCTTGTATGCTGGACTTGAAAGTGATGACTGGAGAGCATCCACAGAGAGCAGTGAGAATGAG	QDLLSQFEDDSIDFAPIDLSNAEEDMNFKMLDLLYAGLESDDWRASTESSENE	92150.48597	7409
TCATCCGCTCCTAAAGACGATGGGTATGAAGATCCCTACATTAATGATCCATTTGATGGGTTCGGGCCCTTTACGGACGAAGATCTAATTAATGTAATGGCCGACATAAACCCAAACTTAATGGACATGTCTTTCACGGAACACACGCCTCCGTCTGTG	SSAPKDDGYEDPYINDPFDGFGPFTDEDLINVMADINPNLMDMSFTEHTPPSV	139516.0162	21209
ATTCAACCCAGAATTAATAACGGCATTCACGATGAAGAATCGCTATTTGAAGTCCTGGAACTCTCAGAAGAGGAATTTGAGCTAGACTTCCATAGATTAAAGTCATTCAATGATGTAAGGGTTATCAATAACCCAGATTTATCTCCAGAATGTACAAAT	IQPRINNGIHDEESLFEVLELSEEEFELDFHRLKSFNDVRVINNPDLSPECTN	81296.51371	4782
TCGTACGGATGGACGAGCCCTCGGATGTCTTTAACCAGAGACGACAACAGACGCTCTTCCTCCGTTGACAAGCAACAATCTGACCCATTACCGGAAATCCAAGATCCAGTTGTGGATTTCGAGTTTTGCCTTGAGGATCCGGTCACAATGCTCTCTGCC	SYGWTSPRMSLTRDDNRRSSSVDKQQSDPLPEIQDPVVDFEFCLEDPVTMLSA	86157.01038	34957
GCGTGGAGCTGGAGTTGGGGTTCCGGCCAGTCTGGTTCAAACGGGGATTGGGGATGGAGCTCTGGCGGTTCTTTTGGCTCGGGTTCTGGTGGTTCAGACTCCAACTCGGGTGGTTCAAGCTGGGGTTGGGGATGGAGCTCGGACGGAACAGATACAAAC	AWSWSWGSGQSGSNGDWGWSSGGSFGSGSGGSDSNSGGSSWGWGWSSDGTDTN	60957.51207	23836
CTCGATGGCTTGATGACCAAGTATAATTTTGGTGGTGATGATTTAGGTCTATGCGAAAGTTTCGATCTTCTGAATGTTGGAGAAGAAGACAAGACTCATCACCAAACTCAGAGGAGCAGTTTTGGTAACTATGAAGCTAATGGAGATGGTGGATTCCGA	LDGLMTKYNFGGDDLGLCESFDLLNVGEEDKTHHQTQRSSFGNYEANGDGGFR	26904.65168	26727
AATCTAGCTTCATTGGCTGAGGATAATGTCAAACAAGGGGCCAAACGTAATAGACACCAAGCGACAATAGATAATGATCCAAATGACACTTTTGGCGCTAATGATGAAGACTGGCTTATTTATACTGATATTACTCAAAATCCTGAGGCTTTTGAAGAA	NLASLAEDNVKQGAKRNRHQATIDNDPNDTFGANDEDWLIYTDITQNPEAFEE	63897.94584	12292
AACGAGCCCGGGATTCCTGGGGTTAAGGAGCTAGATTGGGGTTCATTTGATGCGGATTTATCTGTAAATGACGGTCGTGGGTTTGGTTCATACTCTGATTTCTTCACTGAGCTGGATGCAACTGCAGGAAATTTACAGGGAAAGGCGGATGTAGCTGTG	NEPGIPGVKELDWGSFDADLSVNDGRGFGSYSDFFTELDATAGNLQGKADVAV	129234.079	25573
GAAGAAGACCGGGGTCCCTCTGGGTTTACGACTGATGAATTGATCTTTCAGGCTTTAGAAACAGTCTACGAGAATCATAATGGTCTTGATGTCGATGCGATTTTCACTTTTATCAAGGAAAGGAACGAGTTACAGGAAGATTTTAGGGAGCGGTTGGAA	EEDRGPSGFTTDELIFQALETVYENHNGLDVDAIFTFIKERNELQEDFRERLE	71941.44642	10629
CGTTTGATTGCGGATCGGGATGCCCTCAAGGCCGAGGTGGAGGGCTTTGAGATCACCGAGATCGAGAAGGATGACTTTGACGTCTGGACCCTTTTCGAGAAGGTTCTCGAGGAGGAACATTTCGAACCATCGGCTAGCGGAGGTCATTCTGAGACCGAG	RLIADRDALKAEVEGFEITEIEKDDFDVWTLFEKVLEEEHFEPSASGGHSETE	97692.83175	49351
TGTATGCCCATCGAAAAGATTATTCATCAAGATAATCTAGACGGTGAGGTAATTCAGACTGGATCATCTTCTTTGCTTACTGCCTTTGAGAACCCTTTAACCGAAGAAATGACACAAGAACAAATGGTTATCGATGAGGATAGTCTAGATGTGGAATGG	CMPIEKIIHQDNLDGEVIQTGSSSLLTAFENPLTEEMTQEQMVIDEDSLDVEW	25837.98469	25178
GCGGGTGATATCACTTTTAATAGGGGCGATTTACTATCTTTATCCTTTGATGAGGAATTGGGTCAGGATTTTGCTAATTTTCTAGACGCTTTGGATCATGACTCCACATCTTTCAATCATGGGCCGGATGATTCATCCAGTTTTCAAAGAGACAGTTCA	AGDITFNRGDLLSLSFDEELGQDFANFLDALDHDSTSFNHGPDDSSSFQRDSS	99274.23454	16806
GTATCTCTCTCCGCCGGAGATAGACTTGAATGGGACGATCTTATCTCCGCCGTGACTGATTTCGGCTATTTCCAACTCATTAACGATGACTCCGATATTCTTTTCCCTCCTGGGATCGCTGAAGCAGCCGAGTCTGACTCACTCTCGCTCTTAGAGCTC	VSLSAGDRLEWDDLISAVTDFGYFQLINDDSDILFPPGIAEAAESDSLSLLEL	199205.2121	64635
AATGCCCTTGATAGAGACGATGATGATGTTTACTTCGACGATGAATCTGCTGAAGTAGTAATTTCATCCTTAAGACTTGGGGATGACCAAGGAAGCTTGTTTACAAATTCGAATTGGTTCACATTCCAAGACGATAGATTCGGCAGCACACCCTCTGAC	NALDRDDDDVYFDDESAEVVISSLRLGDDQGSLFTNSNWFTFQDDRFGSTPSD	58099.50643	18944
TTCGAGTATTTGCAAGGTAGTGCCGCTCAATATGCAAGCTCCTGGCAATGGGGAACTACATCTTTTGATTTGTCTACTGGTTGTAACAACTATGACAATCAAGGCCACTCTCAAACGGATTTCCCAGGCTTCTATTGGAACATAGATTGTGACAATAAT	FEYLQGSAAQYASSWQWGTTSFDLSTGCNNYDNQGHSQTDFPGFYWNIDCDNN	90379.08998	5400
ATTTCGTCTCATGAGCAGCTCTCCATGGATGAGATCACAAGTCCTCTCACCGCACAGATCTTCGATTTCTGCGATTCACAGTTATTTCAAGAAACCTTCAATCAAACTTCTGAAGTAACCTCTGCTTCAAACGGTTGTGGCTATGTCGAAAACAACAAC	ISSHEQLSMDEITSPLTAQIFDFCDSQLFQETFNQTSEVTSASNGCGYVENNN	89887.53611	12465
GAATCGCTATTTGAAGTCCTGGAACTCTCAGAAGAGGAATTTGAGCTAGACTTCCATAGATTAAAGTCATTCAATGATGTAAGGGTTATCAATAACCCAGATTTATCTCCAGAATGTACAAATACTGCCATTAGTCGCGATGAGACACTGGAATCTGCA	ESLFEVLELSEEEFELDFHRLKSFNDVRVINNPDLSPECTNTAISRDETLESA	47367.73132	13924
GTTCTTGATGGTCTTTTCTGTGAGGAAGAGAGTGAGTTTCACGAACAAGTAGATTTGTGCGACGAGAGTGTTGAAAAGTTTCCTTTTTTAAATCTGGGTTTGTCTGATCATGATATGTTGTGGGATGATGATGAGTTATCAACTTTGATTTCGAAACAA	VLDGLFCEEESEFHEQVDLCDESVEKFPFLNLGLSDHDMLWDDDELSTLISKQ	160861.9104	27934
GACGAAGATCCGGATTATGACTATTTAATCTCGTTAATGGATGACGCTTTGAGATTAAACGACTTAAAGGATGATGGACACTATGACTGGATGGATTTGAATGGTGGTAAAGGCTGGAATATCAAGATTAATAGAAGAGCTAACTTGCATGGTTACGGA	DEDPDYDYLISLMDDALRLNDLKDDGHYDWMDLNGGKGWNIKINRRANLHGYG	31986.33567	14353
TTGGTCGAAGGTGGCGAAGTGGAGATGAAGTCGGATGACATGATGTTAAGATTGGTAGCGGATGCAGAGGAATTGGAGGCCGAGGTGAAAGCTTTTGGTATCACCGATCTTATGGACGGCGACTTCGATGTTCGTACTTTATTTGCCGAGCTGAGTCCT	LVEGGEVEMKSDDMMLRLVADAEELEAEVKAFGITDLMDGDFDVRTLFAELSP	103790.3426	42734
GGTTCCTTATTGAGTCATGACAGTTTTCGCAGTTATAATTTAGATGGGATCTCCGAGATTCTGCCAGAACTTGATAGGATCGAACAAGATATCGAACTTAATTATGAGGATCTGCTTATCATGGAAACAGGTTTACTTCTCGGTGGACTAAGCTTCCAT	GSLLSHDSFRSYNLDGISEILPELDRIEQDIELNYEDLLIMETGLLLGGLSFH	40834.95583	26765
AATTCTGATCAGGAAACATTTTTAAGTGCTGACGACTTGAGAATCAATTTATGGAATCTGGACATACCAGATCAGAGCTTCAACATCGTAGATATCAAGCCAACCAATATGGAAGAACTTACCGAAGTGATCACAAGCGCTGAATTTCATCCGCAAGAA	NSDQETFLSADDLRINLWNLDIPDQSFNIVDIKPTNMEELTEVITSAEFHPQE	66888.59427	8251
GAGACAATCAAATGGGATGTTATTTACAATTCAGAGTATGCAATGGATCCTCCAGATTTCGTATTTGGACCAGACGACGAAGATTTTGTGCCGTGTAAGTGTAGCGCTATTGCTCCTGATGATGATCAGATATCATCACTGGAGAAGGCTTTGTCTGAG	ETIKWDVIYNSEYAMDPPDFVFGPDDEDFVPCKCSAIAPDDDQISSLEKALSE	76262.63735	13985
GCTAACAACTACTTTGATGATGAGGATGATGATGATGTTGATGGTGATTACGACTATGATGACTTCTTCCACCCGCATTTTGGACATGCTATGAATGATCGTAATCCTGAAGAGCCCTTCGACCCCTTCTTCGACTTGCCAGATGGTGTGCTCTTTACC	ANNYFDDEDDDDVDGDYDYDDFFHPHFGHAMNDRNPEEPFDPFFDLPDGVLFT	194867.1788	109398
GATGACTTTGAGCTTCCAGACAATGAGATCTTTCAGGGTAATTACGTTGATCATCATGTTAGTACAAAAGAGCAGATCACCCTTCAGGATACCATGGATGGCGTTGTATACTCAACGTCACAATTTGGATTAGATGAGCGATTTGGTGATGGCGACACT	DDFELPDNEIFQGNYVDHHVSTKEQITLQDTMDGVVYSTSQFGLDERFGDGDT	22135.10392	51359
ACTGAGTCTGTAGCTAATGATTTTCTAAACATGCTTGAACTTGAGGAGTGTTCTTATGTTTATACCTCAGATGGTGAACCTACATCTCCTCGTGAATCTCTGCTTCGAGAGTTTGAGAAGGAAGCTTTCGCTTCTGGAAACTTTCTCTTAGATTTAAAT	TESVANDFLNMLELEECSYVYTSDGEPTSPRESLLREFEKEAFASGNFLLDLN	77944.83259	19150
CTGGATATGTTATCGGAGATGGATGATGCAGGTTCTTCGATGGCCATGGACGTTGATGACCTCGAAGCCATGGAGATACTCAACGAAGGAGGACTTGTCTCAGATAACAAGCTCGCCGACGCCGATTTCTTCAACAAATTCGATGATGATTTCGATGAC	LDMLSEMDDAGSSMAMDVDDLEAMEILNEGGLVSDNKLADADFFNKFDDDFDD	79820.68728	9740
ACGTGCTTAGAGGCACCTGCCACTGCAGATTTAGTTTCAACTTCTCCATCTGGGTCTGAGCCAGAAGTTGATTTGTTTGACATGGACTTTTCTAATCTGGATTTCTCGGAGCTACTAGTTGATTTCGATCTTGGTTGTGAAGGAAGTGCAAATCATTGC	TCLEAPATADLVSTSPSGSEPEVDLFDMDFSNLDFSELLVDFDLGCEGSANHC	163073.8708	56110
GAACCACACGATCATAATTCATGGTCCGAATTTAAGTATGTCATTGATGATTATGGAGATATCTTTTTTGAAATTCCTGATGATGAGAACATCTTAGAAGATCCTGGAGCTAGTAATCCAGTGAAAGCCTTTTTTGGAATGGATGTCCCGCGATACGAA	EPHDHNSWSEFKYVIDDYGDIFFEIPDDENILEDPGASNPVKAFFGMDVPRYE	121258.6757	16552
GGGTTGATTGCTGTGTTTGATCTTGGTGGTGGGACATTTGATGTATCTGTTTTGGAGATTTCTAATGGGGTATTCGAGGTGAAAGCCACCAATGGTGATACCTTCTTGGGAGGTGAGGATTTCGACAATGCTCTGCTAGACTTCTTGGTTAATGAGTTC	GLIAVFDLGGGTFDVSVLEISNGVFEVKATNGDTFLGGEDFDNALLDFLVNEF	35097.35409	57524
AAGAATTTAGACAGGGGATTTAGTAAAGATCTGAAATCAAAAGCAGACAAACTTGCGGATATGGCGAATGAAATAATCCTCTCTATTGATGAGCATCATGAATCATTTGAACTTAAAGAAGAGGACATTTCTGACTTGTGGAACAACTTTGGAAACATC	KNLDRGFSKDLKSKADKLADMANEIILSIDEHHESFELKEEDISDLWNNFGNI	59046.79307	6862
CCTGAGTCATCAGAATCTGACTCAGATTTAGAATCTGAACTGGAATCCGATACGGAGTCCGAACTGGAGTTAGAGTCAGAATCAGAGCTAGATTCATCATCACTACTTGAAGGGGCTTTTGTTTGTGACTTCTCATTCGATTTAGAAGTTTTTTCCTTT	PESSESDSDLESELESDTESELELESESELDSSSLLEGAFVCDFSFDLEVFSF	78012.25912	6656
AACTACTTTGATGATGAGGATGATGATGATGTTGATGGTGATTACGACTATGATGACTTCTTCCACCCGCATTTTGGACATGCTATGAATGATCGTAATCCTGAAGAGCCCTTCGACCCCTTCTTCGACTTGCCAGATGGTGTGCTCTTTACCCCCCAG	NYFDDEDDDDVDGDYDYDDFFHPHFGHAMNDRNPEEPFDPFFDLPDGVLFTPQ	130920.8207	64398
GAAGATGACAGTGATTTGGACAACCAAGAAGATATTACCATCTCAAATCAATTACCTCACCCAAGATTTAACGCAGCAACTTGTGTAGTGGGCGACTCGTTGTTCATTTACAGTGGTGTCTGGGAACTGGGCGAAAAAGATTATCCTATAAACTCATTT	EDDSDLDNQEDITISNQLPHPRFNAATCVVGDSLFIYSGVWELGEKDYPINSF	47927.52449	11211
GATGGTTTAGGTGACGGTGTAGTTTGGGAGAGTGGTGAAGAAAACGGCGGCGGTGGTGCGGTGATCGTAGCTGGAGAAGGAATTGGTGATTTCAGAGACGATAGTGATATCTGTGCCGTCGGAGATGGTGGTGGCATAGATTTTGGTGGCGAAATCGGC	DGLGDGVVWESGEENGGGGAVIVAGEGIGDFRDDSDICAVGDGGGIDFGGEIG	34524.33675	39860
GATGACTTGAAGAAAAAGGTTGAAGCAAAGTTTAATGAGCTTGGAGATATGTGTGAAAGAGGTGAAATTGAGGCTGAAGCAGCTTATGAGCTTTTTAAGGAATTTGAAGATGAGATGGTAATTCAGTATGGGGATCAGATGGAAGCTGAGGGTCCTCCC	DDLKKKVEAKFNELGDMCERGEIEAEAAYELFKEFEDEMVIQYGDQMEAEGPP	25233.2353	17241
TCGCCGGGACCTAATTCTCTGCCGTCGGTATCACCGGACTTCTTTTCCACTATTGGACCAACCGATCCACAAGGTTTTTCGTCGTTCTTTAATGACTTTAACTCTATCCTTCAGAGTAGTCCATCGAAGATTCAGTCTCCTTCTTCTATGGACCTTTTC	SPGPNSLPSVSPDFFSTIGPTDPQGFSSFFNDFNSILQSSPSKIQSPSSMDLF	130919.4907	34808
AAATTGCTACAGCAGTTATTCGGTGGTGGTGGTCCTGACGATCCAACCTTAATGAAAGAATCCATGGCTGTTATTATGAATCCGGAGGTTGACTTAGAAACAAAACTCGTTGCATTTGACAACTTTGAAATGTTGATTGAGAACTTAGATAATGCTAAT	KLLQQLFGGGGPDDPTLMKESMAVIMNPEVDLETKLVAFDNFEMLIENLDNAN	38384.17146	26239
GCATCTGGTAGCTACCTCTTTTCAGATGATTCTCAAGCGGAAACTTTTGCACAAACTTTATGGGATACTTTCGGTGAAGGTACAGGTGCCAGTGAGAGACCATTTGACTCAGCAGTCGTTGATGGTTTTGATTTTGATATTGAAAACAACAACGAAGTA	ASGSYLFSDDSQAETFAQTLWDTFGEGTGASERPFDSAVVDGFDFDIENNNEV	111855.3499	12041
ATGCTTGGTCTTCAAAGCTATTGGGATGCAGCGTATTCCGATGAGCTTACTAATTTCAGAGAGCATGGTCATGCTGGTGAAGTTTGGTTTGGAGATGATGTGATGGAGATTGTTACTTCTTGGACTAAAGACTTATGCGTTGAGATTTCTCAAAGAAAC	MLGLQSYWDAAYSDELTNFREHGHAGEVWFGDDVMEIVTSWTKDLCVEISQRN	72352.28955	67790
ATCCCTTGGAACTTTAGCCTTTCTGATCTCACCGCAGATTTGTCAAATCTGGGAGATATGTATGTTGCAGATTTAGGAGCCTTAGGAAACTATCCAGGCTCTCCATTTCTTCCATCTGATTCAGAGATTTTCCTGGATTCTCCTGAACAAGAGGACATA	IPWNFSLSDLTADLSNLGDMYVADLGALGNYPGSPFLPSDSEIFLDSPEQEDI	157505.1722	24844
AATTCACAAGCATTAGACTTATTGGAGCAAATGCTCGCGTTTGACCCTCAAAAGAGAATTACCGTGGATGAGGCCCTGGAGCATCCTTACTTGTCTATATGGCATGATCCAGCTGACGAACCTGTGTGTAGTGAAAAATTCGAATTTAGTTTTGAATCG	NSQALDLLEQMLAFDPQKRITVDEALEHPYLSIWHDPADEPVCSEKFEFSFES	56727.00272	20152
GAAATCCTTATCGATGATGGGGATGCTGAATTTGACAACGGAGAATTAGAGTATGTGGGCGACCTTCCGCAGCACATCACAACCCATTTCAATAAGGATTTATGGGCAGAACATTGCAACGAGTATGAATATGTTGATCGTCAGGACGAAATTTTAATC	EILIDDGDAEFDNGELEYVGDLPQHITTHFNKDLWAEHCNEYEYVDRQDEILI	72711.80343	14065
TCTACCAAGGATGATATAAACACATTTATTGAATCAGACCCTCCCGTTGAAGCAGATATGTGGGACGTTGCTGAACAGATGGATCCTAGTTTACCTGTCGAAGAGACTCTTCATAGCATGGATTTCTCGTATAAAATTCCTGAGCAAGATGATTTGGAT	STKDDINTFIESDPPVEADMWDVAEQMDPSLPVEETLHSMDFSYKIPEQDDLD	48139.85101	15982
GAGTTTGCCGAGCAACTCGTTGAAGAATTAGGTTGGCAAGAAGATTTCGAAAAGATACTTACGGCCCAAGGTGGAATGGGGGATAACTCTAAAGAGCAATTACTTGAAATTGTACATGATTTAGAGAATTTGAGTTTGGATCAATCTGAACATGAGAGT	EFAEQLVEELGWQEDFEKILTAQGGMGDNSKEQLLEIVHDLENLSLDQSEHES	14109.78311	35780
TACTTTGATGATGAGGATGATGATGATGTTGATGGTGATTACGACTATGATGACTTCTTCCACCCGCATTTTGGACATGCTATGAATGATCGTAATCCTGAAGAGCCCTTCGACCCCTTCTTCGACTTGCCAGATGGTGTGCTCTTTACCCCCCAGATG	YFDDEDDDDVDGDYDYDDFFHPHFGHAMNDRNPEEPFDPFFDLPDGVLFTPQM	131941.9592	29218
GGGAAAAGCGGGTGCGTTGGTCTAGAAGGTGCTGCCGGTTTACAACTTCTGGACATAAAAGATGATGGGGACGATGATGATGATGGTTTAATGGGACTCTCCTTGACTCTTGATGAGTGGATGAAGTTAGATTCAGGGGACATTGGCGATGAAGACGAA	GKSGCVGLEGAAGLQLLDIKDDGDDDDDGLMGLSLTLDEWMKLDSGDIGDEDE	58957.11189	19244
TCCATTTACTTGTCCGAGCAAGAAGATATGTCTAGTGTCTCAAATTTCGTTGATATTGAGTGGCTTTCGTCGTCAGAAAATCTATGTGAGAACGATCACTTGTCCAGGCCGTCAGCGCTTACAATATATTCAACCGCAGAGACGTCTTCATCAGAGAAT	SIYLSEQEDMSSVSNFVDIEWLSSSENLCENDHLSRPSALTIYSTAETSSSEN	75806.68911	10686
GTATACAATCATCAGCTGAAGGATGAGGATTTGGAGATGGACATGGATATTGAGTATCTATTAGCTACATACCCTGGTCTTTCACAAGAGTCTATCAATGATGTTTACTTGGCTAACACTTGTGATCTTGATGCAACTATCGAAATGCTGAATCAACTC	VYNHQLKDEDLEMDMDIEYLLATYPGLSQESINDVYLANTCDLDATIEMLNQL	55951.46779	17272
TCAACCCAAGAAAACCAATCTGCCCAAGCGGTGAACGAAGAAGTTTTGTTGGAGAATCCCGATTACGGAGTCCAAATCGTCGATAAATCCGAACTGTTGGAGCTAGCCTTGAGTTTCTTAGGGGAAGACGGAGAAATCATGGAAAACCCTGAGTTTCTT	STQENQSAQAVNEEVLLENPDYGVQIVDKSELLELALSFLGEDGEIMENPEFL	63312.08896	18591
ACTGCTCAACATTTGGTTCTGAATGATGTGATGACACAAATGTCAAAGAGTTCGGATTTAATTTTTTCAACCTTGCCAGTTCCAGCTCTTGGAACACATGAAGATCACGATGCAAGTTTACAATATGTCGAGGACTTGGATATTTGGTTGGAGGGCTTA	TAQHLVLNDVMTQMSKSSDLIFSTLPVPALGTHEDHDASLQYVEDLDIWLEGL	150657.2128	17697
ACAAACCCTGTTGACAACAATACCCTGTTTGTTTCCGATGAGCTTCCTTCCAAATTAGACTGGGATGTTCTTGAAGAGATTGAGGGAGCTGAAGAGTATGAGAAAGTAGAATCTGAGGAGCTAGAGGACAGAATGGAAAGAGATGTTGAGGATTGGGAG	TNPVDNNTLFVSDELPSKLDWDVLEEIEGAEEYEKVESEELEDRMERDVEDWE	40588.37561	17417
ATGATAGCAAAGATGGATGTGAATGGAGACGGGGCCATGGATATCGATGAGTTTGGATCATTGTATCAAGAAATGGTGGAAGAGAAAGAGGAAGAAGAGGACATGAGAGAAGCCTTTAGAGTATTTGATCAGAATGGTGATGGGTTCATTACAGATGAA	MIAKMDVNGDGAMDIDEFGSLYQEMVEEKEEEEDMREAFRVFDQNGDGFITDE	99897.13985	3939
TACGGCGAAGCACAAGACATTCAAGAGAGGGATGTAGCCAACGTATATGATAGCATTGATAACAGTTCAGTGGAAAACTCTTTTGGAGACGTGTATGAAACAAATGCAGAATTTCTAGATACGCAGCTGATGGATTTATCGCCGGAGGACAACGGGTTG	YGEAQDIQERDVANVYDSIDNSSVENSFGDVYETNAEFLDTQLMDLSPEDNGL	65602.58637	11260
CTAGCAACATATGCACAAAACTACGCTGACTCCTACGATTGTTCAGGCAACCTAGTCCACTCCGGCGGTCCATACGGTGAAAACTTGGCACTTGGTTACGGTACGACCGGCTCTGTTGATGCCTGGTATAACGAAATTACCAGCTACGACTATTCCAAC	LATYAQNYADSYDCSGNLVHSGGPYGENLALGYGTTGSVDAWYNEITSYDYSN	106444.2671	27777
CATACACCACCATTGAATCCATCAAAAAAATGTGCATCAATCGGAAGAACTATTGCGTTCCACGGAGGTTCAGATGGCTATGACGTTTGCAGCGATATGTGGTGGTTTGACTTCGATTCCGAAACCTGGACTAAAATAGACCTTTATGCCAAAACACAA	HTPPLNPSKKCASIGRTIAFHGGSDGYDVCSDMWWFDFDSETWTKIDLYAKTQ	37076.23604	29954
AAGATCGCTTCGAATTTCTTACAATTGAGTTCAGAAGATGTGGATCCGAAAGATTACGACGTAATCGGAGTTACAGAGGAATTAGTTGCGTTTGTGAAGGATCTTGCGATGCATCCTGAGACTTGGTTGGATTTTCCTTTACCTGATGACGACGATAGC	KIASNFLQLSSEDVDPKDYDVIGVTEELVAFVKDLAMHPETWLDFPLPDDDDS	44616.09381	53328
GCGAACGAAATTCTTAACAACATGCTATCAATGTTCTATGTGCCATCGACGGATGAGGAGGGAAGTTTGGGTGTTCTGAATCTGGGGACAATTGGCGAACATGGGTTAGAATTGGAAGAAGCAAATGGAGACTTGTTCGATGTGCCAGTGATCCAGGTG	ANEILNNMLSMFYVPSTDEEGSLGVLNLGTIGEHGLELEEANGDLFDVPVIQV	104963.8882	14897
AAGTTAAGGGAAGAATACTTAAATTTACTTTTTGAAAACTACGGTGATGATATCAATCGTCTTAGAGCTGCCCCGGATTTCACGAATAAATCACTATCCATTTTGGCAGATGCTCTGCAGGAAGGCATAGGAATGTTTGATATTGGTGAACTAGAATTG	KLREEYLNLLFENYGDDINRLRAAPDFTNKSLSILADALQEGIGMFDIGELEL	68547.53005	9290
AATGATTCTTTAGAACTCCATGCTGAGTTACTACCCGTTCCAGCTAAGCAGTCTCCTGATCAGAGCATCGAGCTAACAAACGAAGCTATGGACTTTCTGAGTGGAATCTTCCAGTTATATGACCTTGATAATGATGGAGCGTTACAGCCAGCTGAGCTA	NDSLELHAELLPVPAKQSPDQSIELTNEAMDFLSGIFQLYDLDNDGALQPAEL	82394.36622	11487
GGATATTTCCTGGGTGGTACTGAGAAGATTGATTACGACAGTTCCAATAACAATGTCGATTTGGATTGTTCTTCAGTTCAGGTTTATTCATCCAATGATTTTAATGATTGGTGGTTCCCGCAAAGTTACAATGATACCAATGCTGACGTCACTTGTTTT	GYFLGGTEKIDYDSSNNNVDLDCSSVQVYSSNDFNDWWFPQSYNDTNADVTCF	87402.94867	25142
GCACCAAGCCCTGCTCGATTTGGTAAGGGGAAGAACCTTGATGCCATACTTAATGCGGAGTTTGGTGGGTTTGACCCGATGGATGATCGCGACTTTGGAGGTTTTAATGATTTCGGAGAGGAAGTCTCATATGTCTACGACTGCGAGAATGTCGATGAA	APSPARFGKGKNLDAILNAEFGGFDPMDDRDFGGFNDFGEEVSYVYDCENVDE	52527.58147	18242
TTAGAAATATTGCTGCCTGAGGATGAAAATGAGCTCCTTCCTGGCCTCATTGATGAGCTTAATTTTACCGGGTTGCCTGATGAACTTGACGATCTCGAAGAGTGTGATGTCTTTTGCACGGGAGGGGGTATGGAGTTGGATGTTGAATCCCAAGATAAT	LEILLPEDENELLPGLIDELNFTGLPDELDDLEECDVFCTGGGMELDVESQDN	87225.30944	11106
TATGAGTTCATGAGTTGTGGTGTTTTAAAAGAGTCATTGGTTCACGAGAATCTTGTTGGTGGTGAAGACAACTTGTTTGATGATGATGATGGGTTTATAGAACTAAACCCAAGTTTACAGATTTCAAACTTTGCTTATGGAGAAGAAGAAGAAGAAGAG	YEFMSCGVLKESLVHENLVGGEDNLFDDDDGFIELNPSLQISNFAYGEEEEEE	34398.41648	19761
AACAAGGAGGGGTTGATTGCTGTGTTTGATCTTGGTGGTGGGACATTTGATGTATCTGTTTTGGAGATTTCTAATGGGGTATTCGAGGTGAAAGCCACCAATGGTGATACCTTCTTGGGAGGTGAGGATTTCGACAATGCTCTGCTAGACTTCTTGGTT	NKEGLIAVFDLGGGTFDVSVLEISNGVFEVKATNGDTFLGGEDFDNALLDFLV	54083.96282	52588
TCTTCTCCAGCGGCTACGGATTCTTCAGAACCTTCTTCCTATGCTGAACAGCTTGAAAGGCTCATGATGATAGATTCAGAAGAAGACCGGGGTCCCTCTGGGTTTACGACTGATGAATTGATCTTTCAGGCTTTAGAAACAGTCTACGAGAATCATAAT	SSPAATDSSEPSSYAEQLERLMMIDSEEDRGPSGFTTDELIFQALETVYENHN	78892.84573	12154
TTGCATGAAAAATTGGTTGAGAAACTTGGGAATGAAGAACATTTTCAGACTATTGAAGGAGACTTGTTAAGTTTGAGGTACATGATTGATGATGTTATACAGGAAGATGGCTTGCAAGATTTGGCTTTAGCAAGTAATTCTGAGAACTTGGATGGAGTG	LHEKLVEKLGNEEHFQTIEGDLLSLRYMIDDVIQEDGLQDLALASNSENLDGV	23914.96873	19555
TCTACGCAAGTCCACTATTACGAAGACGGTAACGTTAGTTTCCAATCTGGGAAGGATATCAATCAATCTAACGTTGATGACGTTGTTTGCACAATAAGGGATATTGAGACGAATTTCGAAAATGATCTAGATCTTTCATTTTTCGACTTGAACGAAAAA	STQVHYYEDGNVSFQSGKDINQSNVDDVVCTIRDIETNFENDLDLSFFDLNEK	56911.35347	9237
ACAATAGCGCCAATGGCAAACGATTTAGAAGATTTTGAGTCTCTGCTGGAGCCTGATTTTGATGCTAAACAATTTGGTAATGACTTACTGAAGGCTACTAATAACAATGACACAACCATTTTAGACCTTAACACGCCTCTTAAAAAGCTAAACTATGAT	TIAPMANDLEDFESLLEPDFDAKQFGNDLLKATNNNDTTILDLNTPLKKLNYD	66862.63386	18679
TACGATATTGTGTTGAAGCAAATTAAAAATCAGATGGAAGGGACGGAGGAATTTGAGCCGTTCGATGTATACGACGAGGGATTGAACGGAATGAATGATCCAGATTGCGACACGTGGGAAGAATGGATGGGATGGGAGGGAGCAGGAACCCGTGATTAC	YDIVLKQIKNQMEGTEEFEPFDVYDEGLNGMNDPDCDTWEEWMGWEGAGTRDY	74970.8152	5171
TTAATGGATTTTGTAGATTTCGATTCAATCGAAAAAGAACAATATTCAAGAGAAGGTAGTAACGATACTGACTCGATTAATGTTTACGATTCCAAATACGACGAATTTGTCAGACTTTACGACAAGTGGAAGTATGATTCTCCACAAAATGAATATGGG	LMDFVDFDSIEKEQYSREGSNDTDSINVYDSKYDEFVRLYDKWKYDSPQNEYG	110519.5679	7203
GAGGAAGCTTCTTTTGTCCCTACAATAGACAATCCAGAAGATACTGATTATTTTGACCTAAGGGGTGCAGAGCTCCAAGATTTTGGAGACGATATCGAAAACGATAATGCCAATATTTTGTTTGGTAAACATGGCATTAACACCGATGTTTCTGAATTA	EEASFVPTIDNPEDTDYFDLRGAELQDFGDDIENDNANILFGKHGINTDVSEL	50482.24204	23897
GCAGGAGATTTTGGTCGTTTTCTGTTAGAAGGTGATTTCGGTGGTAGCGACGGTCCATTTGGATTTGGAGGCGGAGGAAACGATGGAGGCGGAAAGGGATGGAACTACGGCGGCGGCGGCGGTGGTTTCGGGAGGGATAATTGGGATGGGTCTTCGTTT	AGDFGRFLLEGDFGGSDGPFGFGGGGNDGGGKGWNYGGGGGGFGRDNWDGSSF	55716.70417	22988
ACAGAAGGTGATGATGATGATTGCACCAAACCCATGCCTCAGATCGAAATTTACTCGAGAATAGGAAATGCCCTTGATGCATTGCAAGCTTTGCCTGACATGGATGATGAGCTTCTGCTGGATGCTTGTGATCTTTTGGAAGATGAGAGGAAAGCAAAG	TEGDDDDCTKPMPQIEIYSRIGNALDALQALPDMDDELLLDACDLLEDERKAK	59659.9765	28906
GATTCATTGGAGAATCTAGGAATCTACATTCCAGACAAAGACTTGGTGCAGATGATCGAGAAGATTGATCTCAACGGTGATGGGTACGTGGACATCGAAGAGTTTGGAGGGTTGTACCAGACGATAATGGAGGAAAGAGACGAGGAGGAAGACATGAGA	DSLENLGIYIPDKDLVQMIEKIDLNGDGYVDIEEFGGLYQTIMEERDEEEDMR	49266.38265	11864
GGAATCAGAGCAAGAGGACCCAGATCATCCTCTGTTAACTCTGTTCCTCTGATTCTTGACATTGAAGACTTTAAGGGTGATTTTTCATTTGATGCATTATTTGGGAACCTGGTAAACGACCTCTTGCCGTCTTTCCTAGACGAAGAAGCAGATTCTGGG	GIRARGPRSSSVNSVPLILDIEDFKGDFSFDALFGNLVNDLLPSFLDEEADSG	149206.3966	28217
AGAATGGGATGTGATGAGCATTTGCAGGAAGCATTCAAGTATTTTGACAAGAACGGGAACGGATTTATCGAGCTAGATGAGCTCAAGGTAGCTCTTTGCGATGATAAGCTAGGCCACGCTAACGGTAACGACCAGTGGATCAAAGATATCTTCTTTGAC	RMGCDEHLQEAFKYFDKNGNGFIELDELKVALCDDKLGHANGNDQWIKDIFFD	94365.26587	42055
CTCGGCGCCTTAGGCAAAGAATGGCGACCATCTTCTTTGAAGCTTGCTGTCGGGCCAGATATCACTTTAGATCGAGATTACCAAATGCCACCTCTGGCAGATCTAGACTTAGCCGAACCGTTGCCAGAGTTTATAGATGTAATGGAGTGGGAACCAGAA	LGALGKEWRPSSLKLAVGPDITLDRDYQMPPLADLDLAEPLPEFIDVMEWEPE	109172.7973	16805
CTTCTTCCGTACGTATCCATCGAGGAGAACGAGTTTCTGTTCAATCCAACGATTCCAACGAAAACAGAACACTTCTTGGAGCAGAAGGAAGTCAGTTTTGATGACTTGGAGGTGAATGGGTTTGGAGTTTTAGACGATTTCGACGCGGAATCGATTTTA	LLPYVSIEENEFLFNPTIPTKTEHFLEQKEVSFDDLEVNGFGVLDDFDAESIL	109837.9355	10304
TTAGAACTGGAAGAAGCGGATGGTGCATTTGGAGCAATGAATGAGTATGGAGCCGACGATGAGTATGATATGTTAATGCTCATGGGAAATAACGTAGAAGATGAGAATGGAGCCATAGAGAATGAGATAGAGAATGAGCTAGAGCACGTGAGTCTGAGT	LELEEADGAFGAMNEYGADDEYDMLMLMGNNVEDENGAIENEIENELEHVSLS	49006.26131	9745
GATTGGGATGCTGATGATGATGATGATGACAGAGAAGTTGGCATGGATATCAAGGCACTTCTTTCAGAGTTTGGAGACTTTGGTGACTTCTTTGAGAACGATGCTTTACCTTTCGGGGAGCCACCGGGAACTGCAGAGTCGCATGTGCTCGTTTTTCCT	DWDADDDDDDREVGMDIKALLSEFGDFGDFFENDALPFGEPPGTAESHVLVFP	108663.4313	25332
TCTCTGCCGTCGGTATCACCGGACTTCTTTTCCACTATTGGACCAACCGATCCACAAGGTTTTTCGTCGTTCTTTAATGACTTTAACTCTATCCTTCAGAGTAGTCCATCGAAGATTCAGTCTCCTTCTTCTATGGACCTTTTCAACAATTTCTTTGAT	SLPSVSPDFFSTIGPTDPQGFSSFFNDFNSILQSSPSKIQSPSSMDLFNNFFD	171904.1211	29638
CTCCCACAATTTGATGAAGAAGTGGAGACTTTGCTGGAAGATAGCTTCACGTGGAACATTCCTGACTGGAACGAGTTAACAAACCCGAAATACAATTCGCCCAGGTTTAGAATTGGTGATTTCGAATGGGACATTCTATTATTCCCTCAGGGAAACCAT	LPQFDEEVETLLEDSFTWNIPDWNELTNPKYNSPRFRIGDFEWDILLFPQGNH	155788.8962	9268
AGAAAGCTCATAAACCGCAGAAGCAAGACAATGTTGGAAGACGATTTCTCATTGATGAATGACTTCTCAATAGAGAACGCAGTGGGGCTTGGTGAGTTCAAGGGTAGAGAGGGCATAGATTCAGAATTTAACTCTGACATTTTCTTGTTCGATGATTCC	RKLINRRSKTMLEDDFSLMNDFSIENAVGLGEFKGREGIDSEFNSDIFLFDDS	77197.00047	13421
GACCTACCCCCTGAAGAATCTACAGCGCCGTATCACTCTATTACGTTGCCAGAGACATTTGATCTTGATGACTTTGAGCTTCCAGACAATGAGATCTTTCAGGGTAATTACGTTGATCATCATGTTAGTACAAAAGAGCAGATCACCCTTCAGGATACC	DLPPEESTAPYHSITLPETFDLDDFELPDNEIFQGNYVDHHVSTKEQITLQDT	89427.35783	10140
GTAGCCTCCTCTGTGCTTGATGACGTTCATGAGTCAGTAAATGCTGATGCTTTCTTTTTTCAGCTTTTTGATGACTTGACCTTGGATACAAATCCTGTTGGGAGCTGTAAATCTGAGGAACAAGAATCAGTTGTCTCGAATGATAGTTTAGATGACTTG	VASSVLDDVHESVNADAFFFQLFDDLTLDTNPVGSCKSEEQESVVSNDSLDDL	22706.60114	30534
GTTTCAACTTCTCCATCTGGGTCTGAGCCAGAAGTTGATTTGTTTGACATGGACTTTTCTAATCTGGATTTCTCGGAGCTACTAGTTGATTTCGATCTTGGTTGTGAAGGAAGTGCAAATCATTGCTTGTCACTGACCCCAAATCAACCCACTCAAACT	VSTSPSGSEPEVDLFDMDFSNLDFSELLVDFDLGCEGSANHCLSLTPNQPTQT	181444.9229	32030
TCGTATAGCAATGCAAGAATGGCCAACAGTTTCACGTTCTGGAATGATTGTGTTGAGCCAGAGGATTTAGAAGAAATGTGGATGGATCCTGCGGTCAGTGCTGAATGGATTGATGTTGGAGAGACTAAAGGCCAGAAGGTTCACCTCTCAAGGGATCCT	SYSNARMANSFTFWNDCVEPEDLEEMWMDPAVSAEWIDVGETKGQKVHLSRDP	83278.97197	15525
AGAGATGTAGACAGTGGTGATAATCCTAGTTCGTCTTCGTTTGAGTTTCATGTCAGTTTGGAAGAGGGTATTAGCCTTTCAGTTGATCTAAATTTTAATCCATCAGATTGGATCAATAGCATGAGAGATGAGGTCAATGTATGTGATAGCATGCGCCGC	RDVDSGDNPSSSSFEFHVSLEEGISLSVDLNFNPSDWINSMRDEVNVCDSMRR	40134.02387	30716
TATGATTCGGACGATTGGGAAACTTTGTCAGATGATCTTCGACTGTTAGATGAAGAGTGGGGCAAGAGCGGGGGTTTTGATGTGGACTTCTCGAAAGTGCGTCACAGATTTGGTCGCGGAGCTGTTCATCTCGACGACGACAATATGGTTAGCGAGCCT	YDSDDWETLSDDLRLLDEEWGKSGGFDVDFSKVRHRFGRGAVHLDDDNMVSEP	57992.95359	39646
GAGTGCGGTTCTTGGACATCTTCGGCTATGATTTACGATGACAATGCCGATCTTGGTGGCCATTTCTTCGACTTGCCTTCCGAATTGATCAAAGGTGGGCCGGGAGGGAACGATCAAGACGATCCTGTTTCAGCTGCTTTCGTGTTCGACAAGGAACCT	ECGSWTSSAMIYDDNADLGGHFFDLPSELIKGGPGGNDQDDPVSAAFVFDKEP	61199.19167	62859
CAACCATTGAATGCCAATTCTAATTCTTCAATGGGCTATTTTAGTTATCCTGGCGTCTTCCCTGTCAGCGGCTTTTCAGGCAACGCCAGTAATGGATATGCTATGAACAACGATGACTTAAGTTCCCAGTTTGATATGCTAAACTTTAATAACGGAACC	QPLNANSNSSMGYFSYPGVFPVSGFSGNASNGYAMNNDDLSSQFDMLNFNNGT	55345.32737	17673
CAGGATGCCATTGATGAAGCAATTGCATTAGATTTGCAGTTTGATGATTTATACCTAACGATTAACGACCAGTATATCGCATTGAAAATCAAACAAAACGAAGAAGCGATGTCCATACAAGCTGATGAAGATTATGCAAAAATGTTGCAATTACAGGAA	QDAIDEAIALDLQFDDLYLTINDQYIALKIKQNEEAMSIQADEDYAKMLQLQE	82709.9456	4115
ATTCCGGTACTCGATCTTCCACTTGTTGATGATAGAGATGTCTACTTCGATGTTCGGAGTCAAGGTTTTGACTACCGTGAAGTCTTCGGAGGGTTTAACGATCTCGATTTAGCTCCGTCGTATGAAGAACTGTTTTTGCAGCAGAAGTCTACTACGGTG	IPVLDLPLVDDRDVYFDVRSQGFDYREVFGGFNDLDLAPSYEELFLQQKSTTV	148807.1406	59166
AAGAAGTTTGAGTATTGCCTTCCTTATTTCTATCAACCCTTTAAGGAAGATGAACTTGAACAGAGTACTGAGGTCCAAATAATGTTCCCCTCTGAACCCCCGGTTGTATGTGAATTTGACTGGGAGTTTGATGAACTTCAGGAATTTGTCGATAAACTG	KKFEYCLPYFYQPFKEDELEQSTEVQIMFPSEPPVVCEFDWEFDELQEFVDKL	128823.6024	10329
GACCCTATTGTCGTACCAGGAGAATCATCAGTCAGGGAAGCTGAGTCGCTGGATCAAGTTAAGGACATACTAATACTCACAGACGAGTCAGAGAAATCTTCAGCAATTGAAGCTGATCTAGATTTGCTCCTTAACTCCTTTAGTGAAGCACATACACAG	DPIVVPGESSVREAESLDQVKDILILTDESEKSSAIEADLDLLLNSFSEAHTQ	64576.01318	28492
GATGCATGGTTTGATTCTTCAAGTCTTTTCTCTGACTCTGATGACGACTTTATTAGCCTACATGAAGCTGATAATGTTTGGTTAGAGGGTGGCGTAATGGGTAAAATTCCAAATGGTCAAGTGGTTGAGTTTGAGGCTTCTTCATGCATTGTTGATGGA	DAWFDSSSLFSDSDDDFISLHEADNVWLEGGVMGKIPNGQVVEFEASSCIVDG	91948.0012	17166
GAGGACCAATGGGTTAATGAGTTTTCAAAGTTGAATGTTGATGACTGGATAGATGAATTTGCTGAAGGTCCCGTGGGTGATAGTTCAGCTGATGCATGGGCAAATGCTTACGATGAGTTTCTGAATGAGAAAAATGCTGGAAAACAAACCAGTGGTGTC	EDQWVNEFSKLNVDDWIDEFAEGPVGDSSADAWANAYDEFLNEKNAGKQTSGV	35998.79711	15979
GGTCTTGGTGATATAGTTTTCTCATCCGAAGGAGTGATTTCGAGCTATGGGGATGCGTTTCATATTCCTGACATTATTGAAAGCACTGTTGGTCTTTTCGCAGATGCTGATGTTACATTACATCATCACCAAATTGGAGATTCTTGTGAAGATATTTTG	GLGDIVFSSEGVISSYGDAFHIPDIIESTVGLFADADVTLHHHQIGDSCEDIL	111294.7226	33021
TCGACGGATGAGGAGGGAAGTTTGGGTGTTCTGAATCTGGGGACAATTGGCGAACATGGGTTAGAATTGGAAGAAGCAAATGGAGACTTGTTCGATGTGCCAGTGATCCAGGTGGATGGTGCGTTCGGAGAAATGAATGAGTATGGAGCCAACAATGAG	STDEEGSLGVLNLGTIGEHGLELEEANGDLFDVPVIQVDGAFGEMNEYGANNE	47735.27412	24559
GAAGCATTAGTACTTAATAGCTCGTTACTTGAAACCCCATTTCAAGTGCTCTACGACGATACGGAGCTAGTAGATAACGGAAATTGTGGTGACGAGGAATCACTGAACCAGGAATGTTACGGTCTCGACCAAGTGGTGGTGGATGATAGTGATGATGAA	EALVLNSSLLETPFQVLYDDTELVDNGNCGDEESLNQECYGLDQVVVDDSDDE	75000.56732	11354
GTTTCTCGCACAAACAAGTTTAACGAAAGTGCTGATGACTTTGAATCTCATTCCATTGGAAACCTGCTCCCTGATGAAGAGGATCTTTTGACAGGGATGATGGATGATCTTGACCTGGGGGAGTTACCAGATGCTGATGATTATGATCTTTTTGGTAGT	VSRTNKFNESADDFESHSIGNLLPDEEDLLTGMMDDLDLGELPDADDYDLFGS	30979.61282	30767
CACGCAAAGCTGGAGCTTAATATGGATGTGACATTTCCATCGATGCCATGTGACCTGGTGAATCTCGATATTATGGACGACTCTGGAGAGATGCAACTAGACATTCTTGACGCAGGGTTCACGATGTCTAGGTTGAATAGCGAGGGTCGCCCCGTGGGA	HAKLELNMDVTFPSMPCDLVNLDIMDDSGEMQLDILDAGFTMSRLNSEGRPVG	99290.74398	17653
TTAGTTGATGGTTTAGATATCGGTTTAGATGATGGTTTAGATGTCGGTTTAGATGATGGTTTAGATTTCGGTTTAGTTGATGATGGATTAGTTGTAGGTTTATTTGATGTTTTCGTAGGCACTGGTTTATCTTGGGAAATACCTCCACCCGGAAAACTT	LVDGLDIGLDDGLDVGLDDGLDFGLVDDGLVVGLFDVFVGTGLSWEIPPPGKL	115323.4025	10099
GAAACGTGCTTAGAGGCACCTGCCACTGCAGATTTAGTTTCAACTTCTCCATCTGGGTCTGAGCCAGAAGTTGATTTGTTTGACATGGACTTTTCTAATCTGGATTTCTCGGAGCTACTAGTTGATTTCGATCTTGGTTGTGAAGGAAGTGCAAATCAT	ETCLEAPATADLVSTSPSGSEPEVDLFDMDFSNLDFSELLVDFDLGCEGSANH	118149.7577	24290
TTCGGCGGCGGCGGTGCCGCTGGAGGTGCCGGTGGTGGTAGTGGCTCTCCCTTTGGTTCCCAATTTCATGATTTCTCAGGATTCACCAGTGCAGGCGGCTCGCCATTTGGCGGTATCAATTTTGAAGACCTGTTTGGTGCTGCATTTGGTGGTGGTGGC	FGGGGAAGGAGGGSGSPFGSQFHDFSGFTSAGGSPFGGINFEDLFGAAFGGGG	155597.0332	76106
TCCAAGGCTGGACCTTATGGGATCCTAGCAAACATCTTAAAAGATAATGTGGCCATAATGGACGATACAATGAATGAAATAAAAGAGTGGCTTGAGGAACCCGATTTTTCAGCAAACTCGGACGATATATTTTTGGATTTTGAGGATTCAGAATCCGAA	SKAGPYGILANILKDNVAIMDDTMNEIKEWLEEPDFSANSDDIFLDFEDSESE	41804.2863	9616
CTTGAAGTGACGACATTACCTCCAGCCGAGGCAACACAGTCTACGCACATCAATGTGGAAGGATTCGAAGGGCAGTATGGTGGGATTGAGTTCAGCAATGAACAGGCTACGATTGGAGAAACTTTTGAATCGTTTAGTGATGCTTGGGGAGGTGGGTTG	LEVTTLPPAEATQSTHINVEGFEGQYGGIEFSNEQATIGETFESFSDAWGGGL	46031.36209	14725
GATGAAACAGAATCAGCAACACTCGATTGGGAGCTCGAGTACATAACCGAGATCCTCAACTCTGGGCAGCTCATGTTTCAAGACTTCGCCTCAGGGACAACCACTAATGAATCATTACTACCCTCCAGCCTCTTTGATGAAATGGAACGCTCTCGAGGA	DETESATLDWELEYITEILNSGQLMFQDFASGTTTNESLLPSSLFDEMERSRG	96198.88252	5213
ACCACTTCCCCTTCACCTGTTCAAGACAAAGTGGCAAACACTAGATCCTTTAGAAGTAACTCTATGAAAGTTAATCAAGATGAGTTCTTCATTGAAGACTTCGATGTTGGTCCAATGTATACCATTGATTTGTATGACATGACATTTCGAGAAGACCCC	TTSPSPVQDKVANTRSFRSNSMKVNQDEFFIEDFDVGPMYTIDLYDMTFREDP	98625.11743	13156
GCGAACGTTACCTTTGAGTACACGTTAAGTTTAGATGATATGGTTTTTGAAGCTTTATCAACAATAGATGATGAACATGATGGAACTGGTCGTGATGTCGATGGGATTTTCAAATTTAACAATGACCGGTACGTGATACCGGATAATTCTAGGGAGCGA	ANVTFEYTLSLDDMVFEALSTIDDEHDGTGRDVDGIFKFNNDRYVIPDNSRER	81598.37072	19080
AGAGACCATGTGAAAGGAAAGCTCAACTTTGATGACACTGACACAGAAACGTGCTTAGAGGCACCTGCCACTGCAGATTTAGTTTCAACTTCTCCATCTGGGTCTGAGCCAGAAGTTGATTTGTTTGACATGGACTTTTCTAATCTGGATTTCTCGGAG	RDHVKGKLNFDDTDTETCLEAPATADLVSTSPSGSEPEVDLFDMDFSNLDFSE	59553.38947	16868
AAGTGGTCAAAAGACAATGATGCAGACATCCTGCAATTGAATGGCAATCCGCTGCCTAAACTTGCTGAGGAAGAAGAAGCAGTCGGAATCATTACGATGGAGGATGTCATTGAAGAACTTCTGCAGGAGGAGATCTTTGACGAAACTGATCACCATTTT	KWSKDNDADILQLNGNPLPKLAEEEEAVGIITMEDVIEELLQEEIFDETDHHF	118752.0921	28493
TTCTCTGGCGCTGATGCCGTGGTGCCTCCTATTACAACGTCTACATTATCAGATGATGAGAACGATTTTGATATGACTTCACCTGAAGAATTTTTTGAGGTGGAGGAGATCTTTAGCGATGTGATTGATGGACCTGACCATAAGAGAGACTCGGATAGT	FSGADAVVPPITTSTLSDDENDFDMTSPEEFFEVEEIFSDVIDGPDHKRDSDS	29709.9417	35863
GGCGATGTGGAAATGAAATGGGATTTTGATTCATTGAGTTCGTCGGATTATATTATTGAAAATAATATCAACCTCGATGCTTTGGCTGAGGACAACAACGAGTGGGCTACTGCCCAACATGACCTGTTCAACTATGCATACCCTGACGAAGATTCTTAT	GDVEMKWDFDSLSSSDYIIENNINLDALAEDNNEWATAQHDLFNYAYPDEDSY	149916.747	11903
GAGATAAATGGTTTAACTTGTGACTTATCTTTGCCTGATCCTGATGTTTACATTGATGATGTTGATTGGGATGCTGAAGTTGACAATGAGTTGATACTTGACCTTGAACGTGGTCCAGACCCTTTAACAGAAGAACAAGAGCATGTTGTGATACTCGAT	EINGLTCDLSLPDPDVYIDDVDWDAEVDNELILDLERGPDPLTEEQEHVVILD	79351.72003	20443
GCAGATCTTGTTTCTGGTTTTGCTACTATTGGTGATGGTTTAAGTGAATCTGTTGACTACCGTAATGAATACTGGGATTCTGACGAGTATGAGGATGATGGCGACATTGGGTATGTCAGGCAACCTATTGAAGATGAAACATGGTTTCTTGCCCACGAA	ADLVSGFATIGDGLSESVDYRNEYWDSDEYEDDGDIGYVRQPIEDETWFLAHE	62917.52855	20333
GGACGCAGAGCTCAGGATGTGGACGAGCCGATTATGGACTACATCATTAATGTCCTCGCTGATGAGGATTTCGACTTCGGTGAGGAAGGTGAAGGCGCCTTTGATGCCGTCGGTGAGCTCCTCGTCGCTGCTGAATGCGTTTCCGATTTCGAAGAGTGC	GRRAQDVDEPIMDYIINVLADEDFDFGEEGEGAFDAVGELLVAAECVSDFEEC	46728.85582	90139
AAGGAGAAAGCAAGTTCTTCTGAAGATCCTGAGACCAAGGAATTGGAGATGGACGACTGGTTGTTTGATTTTGCTCATCTGTTCCGTACTCATGTCGGTATTGACCCTGATGCTCATATTGATTTACATGAGTTGGGAATGGAGCTTTGCTCAGAGGCG	KEKASSSEDPETKELEMDDWLFDFAHLFRTHVGIDPDAHIDLHELGMELCSEA	57198.66072	74811
AACTTTGTTCGCGCTTCTTCCTTAGATAAAAACAGTACACTCTTTGATGCATCACAATATGAGTTTTTTGGACAAAATCTGGATGATATGGAACTTGGGGGTCTTGATGATGATGGAGTAATCGCTCCTGTTCTTGGACATGCTGATGATGATGAGTAT	NFVRASSLDKNSTLFDASQYEFFGQNLDDMELGGLDDDGVIAPVLGHADDDEY	63565.76261	18855
GACATCTTTGGCAACGGTGGCATCACTTTTGATGATTTCTTGTATATTATGGCTCAAAACACTTCTCAGGAATCAGCATCGGATGAGTTAATTGAGGTATTCAGAGTGTTCGACAGAGACGGAGATGGTCTCATATCTCAACTTGAGTTGGGAGAAGGA	DIFGNGGITFDDFLYIMAQNTSQESASDELIEVFRVFDRDGDGLISQLELGEG	162588.5683	19510
TCGTCAAGCACAAAGGTGGACACCGATATGTTGGTAGACGAAACCTACCTCTCTGCTTTATTCGATTACGATGAAATTTTCCCAATCGCCGACGAAAGCTATGCTACGGAGATCCATCTCCAAGAAGCTATGTTTTCTTCTTTTGGCGCTTCTACTGTT	SSSTKVDTDMLVDETYLSALFDYDEIFPIADESYATEIHLQEAMFSSFGASTV	170848.5063	31965
ATTCCTTCCCCTGAGAAGCTGAAGTTAGTGGAGGAGCCATCCGACGATGAATCTAAGTTCTCTAATTATGATTCGGACGATTGGGAAACTTTGTCAGATGATCTTCGACTGTTAGATGAAGAGTGGGGCAAGAGCGGGGGTTTTGATGTGGACTTCTCG	IPSPEKLKLVEEPSDDESKFSNYDSDDWETLSDDLRLLDEEWGKSGGFDVDFS	59348.02747	21755
CCAACACTCCTTCTTTCAAACATGTACCAAAGGCCTGACATGATTACCCCTGGTGTTGACGCTCAGGGCCAACCACTCGACCCGCGTAAGATTCAGGAGCACTTTGAGGATTTCTTTGAGGATCTTTTTGAGGAGCTTGGAAAGTTTGGCGAGATAGAG	PTLLLSNMYQRPDMITPGVDAQGQPLDPRKIQEHFEDFFEDLFEELGKFGEIE	83203.08958	7346
GAGTTCATTTCTAGAACTCAATGGGAATTGAGTGAAGATCAGTCTGATCGAGAGGAATTTGTACGATTCGTGGAAAACCAGCATTTCGTAGAAAAAGTTGATACGATTTACAACGGTTATAATGAAAGTCTATCAATGATGGACGACCTGACTAGAGAG	EFISRTQWELSEDQSDREEFVRFVENQHFVEKVDTIYNGYNESLSMMDDLTRE	51149.33549	10897
GGTGGAGGAAACTGGTTGTCTGTAAGTCACGGAATAGCAGACGATGCATCTGACTTGATTTTTGGCTTTGGCGATGGCTTAGGTGCTCTCAATGAACATTCAAATGAGTATTGGGACTCTGATGAATATGACGACGATGATGATGTTGGTTACATTAGG	GGGNWLSVSHGIADDASDLIFGFGDGLGALNEHSNEYWDSDEYDDDDDVGYIR	49141.7087	52895
GAATTGCCTCACTTTAGAGCAATGCCCGCGAATGAAAATGCATTTTGGGAAGTAGGAGACTTCTACAATGCTGTTAATTATGTCGATCATCATCAAGACATGCGCTTAGACATAGAAGATATGTCATATGAGGAGCTTCTTGCTTTGAGCGACCAGATT	ELPHFRAMPANENAFWEVGDFYNAVNYVDHHQDMRLDIEDMSYEELLALSDQI	159589.1898	16557
TCTTCCGATTACAGTTCTGATAAGGAAGAGCCAGATGCTGATGGAGGAGGTCAATCAATGCTTGGTCTTCAAAGCTATTGGGATGCAGCGTATTCCGATGAGCTTACTAATTTCAGAGAGCATGGTCATGCTGGTGAAGTTTGGTTTGGAGATGATGTG	SSDYSSDKEEPDADGGGQSMLGLQSYWDAAYSDELTNFREHGHAGEVWFGDDV	66005.22192	19087
AATCTCAATTCTCCTGTCTCTTTGGAGCTGTTCTCTGGTTTTCCAGAATTTGGCCTCTCTGGTTCCTTATTGAGTCATGACAGTTTTCGCAGTTATAATTTAGATGGGATCTCCGAGATTCTGCCAGAACTTGATAGGATCGAACAAGATATCGAACTT	NLNSPVSLELFSGFPEFGLSGSLLSHDSFRSYNLDGISEILPELDRIEQDIEL	114390.4959	16449
TTTTCTGAACTATTTGAGATGGAATCTCAAGATAATAATGATAGCATAGAGGATTTCTTGTTCTTTAATATAAATTTAACCCAGGAGGTTGAGTTCGAGAACCAAAGACAATATGAGCACACGAAAAAGACAAAGAAGCATAACCCATTCTATGTACCG	FSELFEMESQDNNDSIEDFLFFNINLTQEVEFENQRQYEHTKKTKKHNPFYVP	110943.3624	3250
GATATTGCTGACGCTGTCGATTTGCAGACCCCCGCGATTGGCGATGAGGTACTGGCTGAGCCGGTCGTGCCCAAAATGAAAATAATAAACATAAATGATCTCGATTTGTTCGACGACTGGGAGGTTAAGGATTTAGTCGATATCTTTCCTCCCGTATAC	DIADAVDLQTPAIGDEVLAEPVVPKMKIININDLDLFDDWEVKDLVDIFPPVY	118128.8255	13893
GTTAACTCTGTTCCTCTGATTCTTGACATTGAAGACTTTAAGGGTGATTTTTCATTTGATGCATTATTTGGGAACCTGGTAAACGACCTCTTGCCGTCTTTCCTAGACGAAGAAGCAGATTCTGGGGATGGCCATGGCAACATTGCTGGAGTTGATGGT	VNSVPLILDIEDFKGDFSFDALFGNLVNDLLPSFLDEEADSGDGHGNIAGVDG	166956.0121	26710
GATGTTGAACCCGATGCTTTAGAAATATTGCTGCCTGAGGATGAAAATGAGCTCCTTCCTGGCCTCATTGATGAGCTTAATTTTACCGGGTTGCCTGATGAACTTGACGATCTCGAAGAGTGTGATGTCTTTTGCACGGGAGGGGGTATGGAGTTGGAT	DVEPDALEILLPEDENELLPGLIDELNFTGLPDELDDLEECDVFCTGGGMELD	94630.92639	21111
AAGGACAAAGACGATGGAGATCATAACGTATCACCAGAGGTGATTTCCAACTTAAAACTTCTATTGACAAATGAAGATGAAAATAGCCGTTCCTTCTTGCTGGACGACGATTCCAGCATCCCTTTTGACACCGATGAAATCTCGAGCTGCATGCAAGAA	KDKDDGDHNVSPEVISNLKLLLTNEDENSRSFLLDDDSSIPFDTDEISSCMQE	33086.28802	17746
GATAAAAACAGTACACTCTTTGATGCATCACAATATGAGTTTTTTGGACAAAATCTGGATGATATGGAACTTGGGGGTCTTGATGATGATGGAGTAATCGCTCCTGTTCTTGGACATGCTGATGATGATGAGTATCACTTGTTTGATAAAGGAGAGGGT	DKNSTLFDASQYEFFGQNLDDMELGGLDDDGVIAPVLGHADDDEYHLFDKGEG	84686.81977	7144
CAACAGCAGTTGTTAGAGCAAGATTCCCACTTGGGCGCACTGTCTCAGTCTATTGGGAGGACTCATGACATTTCGCTGGACCTTAATAATGAGATCGTTTCTCAGAACGACTCGCTGCTGGTTGATTTAGAAAACCTGATTGATAATAATGGTAGGAAT	QQQLLEQDSHLGALSQSIGRTHDISLDLNNEIVSQNDSLLVDLENLIDNNGRN	68289.98154	20583
AGAAATGACACCTTCGATCCTATTTTGTTGAATGAAATTGATCAATGCAATGAGTGGCTGACTGGGAGAATGGAGGAGAACTCATCTGATACTGAAAATGATGATCTTGTGTTTGAAAATGATGACTTGACATGGGCTGAAGTTGGCGAGGCCGCAGGA	RNDTFDPILLNEIDQCNEWLTGRMEENSSDTENDDLVFENDDLTWAEVGEAAG	100651.5728	18604
GGCGATAGGATGCTCCGCTACGGCAAATTGAGTGATCCTGAATATGTGAGACAACGTCAGGTCTTTGACGATCAATTTGAAGACAGTGAGGGTTTTGATGTGGAGTGGGATAGTTTTGACTACAAGTTCTTCGCCATGAAATTCGAGTGGGCAGGAGAA	GDRMLRYGKLSDPEYVRQRQVFDDQFEDSEGFDVEWDSFDYKFFAMKFEWAGE	59273.0944	36649
GATGACGAGGGAGACCTTACTGAGAAATATCTGGAACTGATAAAAAATAGAGCCGATTCCTTGGACTTCGTAGATGGTTATGACGCAAAGGAAACTTTCGATGACCTAGAAGAGGACCCATTAACGGGGTCGATCCTGGACACAGTTGACGTATACAAG	DDEGDLTEKYLELIKNRADSLDFVDGYDAKETFDDLEEDPLTGSILDTVDVYK	73546.13646	4916
GTTGAAGACAGTTCCAAAAATGCGTCGAATATGGATACAATATTTTCACCTGTTCTTGATGATGAACTGTATTCTGAAACTGACCGAGTATTTGTGGAAGGGAACAATGTGCAATGGGAAATGCCTAGGTGGGGAGCTGATGACTGCAGCAACAATCAG	VEDSSKNASNMDTIFSPVLDDELYSETDRVFVEGNNVQWEMPRWGADDCSNNQ	66463.16424	8379
CTTGGAGATGATAGCGACTCTTTTGTGGCCTGGTTGTGGGATCATCTGGCTGAAAGTGTAGATGAGTACTTTAGTTCTAATGTGGAGGGAACTACCATAAAAAGCTCATTGATAAGCAGTCATGAGGATAAAGCACTTGTTCCTCTGGATTCTGAATAT	LGDDSDSFVAWLWDHLAESVDEYFSSNVEGTTIKSSLISSHEDKALVPLDSEY	148895.4172	11003
TCTAATTATGATTCGGACGATTGGGAAACTTTGTCAGATGATCTTCGACTGTTAGATGAAGAGTGGGGCAAGAGCGGGGGTTTTGATGTGGACTTCTCGAAAGTGCGTCACAGATTTGGTCGCGGAGCTGTTCATCTCGACGACGACAATATGGTTAGC	SNYDSDDWETLSDDLRLLDEEWGKSGGFDVDFSKVRHRFGRGAVHLDDDNMVS	82935.09089	8817
GATTCTGGTCACGACGGCCACAACGACAATCTTCCTCAAGATTCTGTTGAACCTAGCTCTTTTTTCGACGAGTCTTACGAGTTAAACCACCTGTTCTTTGATCAAGAAGACAGTCAAGGCTATCTTCCCGACGAAGATGAAGACTTTGGCTTCAACGAT	DSGHDGHNDNLPQDSVEPSSFFDESYELNHLFFDQEDSQGYLPDEDEDFGFND	77406.84754	26128
TCGGAAGAAGCTTGGCAGCATGTAAATGAACAAAAGTCAGCTAATCCATTTGATCTCCCCTATGATTCTGAGTTCGACTCAAATGACATGTTCTTGGACATGAGTTCGTTACAAGGGGCACTGCCCGATATCCAGACACCACAAGCCTTCCTTAATGGT	SEEAWQHVNEQKSANPFDLPYDSEFDSNDMFLDMSSLQGALPDIQTPQAFLNG	33479.62551	34066
GGACAAATTCCTCAGAACTTCAGCCTCTCTGATCTGACAGCTGATTTTTCCCAGAGTTCAGATATTCTGGAGAGCTACGAGGGATCACCGTTCCTATTGGCTGATGCTGAAAATTTCCTGGACTCTAGCGAAAGGGTAGAACATCAAGGAGACCACGAA	GQIPQNFSLSDLTADFSQSSDILESYEGSPFLLADAENFLDSSERVEHQGDHE	56632.22335	17256
GAGGGAACTCAAGAGACACCGTTCCTTGAGACACAAGAAATGTCATTCCAAAGCGGATGGGAAGAGCAAGAAGAGTATGAGGATGAGCAGTCTTATTACGGAGACATGAGCTATGACTGGTTTACAGAAATATCTAGGCCTCGGACTTATTGGGAAGAT	EGTQETPFLETQEMSFQSGWEEQEEYEDEQSYYGDMSYDWFTEISRPRTYWED	86829.34739	13374
GTGGATCCTTCAAGAGATGAGAGTTTGATTTTTGAGTTGTTGGATTTCAAGGCTGAGGTTGGTGACATTGGCAGTGCCTCTTGGTTCCTTAATGATCTTGCGAGTGAGCAAGATGCTGAAGGATTTCAGTTGATTGAGCAATCAGAGGTCATTGAGGCG	VDPSRDESLIFELLDFKAEVGDIGSASWFLNDLASEQDAEGFQLIEQSEVIEA	62021.21447	43324
GCTATGGATGGCTCTAAGTGGGAATTAGTATTTTCTGATGAGTTTAATGCAGAAGGCAGAACATTTTATGATGGGGATGATCCATACTGGACAGCCCCTGATGTTCACTATGATGCTACTAAGGATTTAGAATGGTACAGTCCAGACGCTTCCACAACT	AMDGSKWELVFSDEFNAEGRTFYDGDDPYWTAPDVHYDATKDLEWYSPDASTT	116852.3272	18717
CTTAACAACATGCTATCAATGTTCTATGTGCCATCGACGGATGAGGAGGGAAGTTTGGGTGTTCTGAATCTGGGGACAATTGGCGAACATGGGTTAGAATTGGAAGAAGCAAATGGAGACTTGTTCGATGTGCCAGTGATCCAGGTGGATGGTGCGTTC	LNNMLSMFYVPSTDEEGSLGVLNLGTIGEHGLELEEANGDLFDVPVIQVDGAF	117769.4998	15906
GATCTGATCAAGGATGAAGACGAAAGTGCCCTTTTAGAGAAATTCAAGAGGTTTAATAACGGAAACTTTTCTTCTGGTGATTTCTTTGAAGAAATAAAAAAGAGACAGGGTGACGTTACGGGGATGGACGAATTTGATTTGGATCTATATGACGTTTTT	DLIKDEDESALLEKFKRFNNGNFSSGDFFEEIKKRQGDVTGMDEFDLDLYDVF	58188.01683	8238
CTAAGTGATGTTGGAATCCAAACCTCTTTTGATATTTCTCAAAACGATGCATGGTTTGATTCTTCAAGTCTTTTCTCTGACTCTGATGACGACTTTATTAGCCTACATGAAGCTGATAATGTTTGGTTAGAGGGTGGCGTAATGGGTAAAATTCCAAAT	LSDVGIQTSFDISQNDAWFDSSSLFSDSDDDFISLHEADNVWLEGGVMGKIPN	80964.89129	13587
GTTTGCACCTTTTGTGTTCACTCGGACCCAGATTCTGATCTTGACTTTGAGCTCCTGCTACTTCACCAAGATCATGATCTTGAACTGCTGCTCACAGATTCTGATCTTGACCTTGAGCTGCTGCTACTTCACCAAGATCATGATCTTGAACTGCTGCTC	VCTFCVHSDPDSDLDFELLLLHQDHDLELLLTDSDLDLELLLLHQDHDLELLL	94384.30211	44124
TTTTCCGTAGGCGATTACTTCCCAGCTGATCCAATGGAGGTCACATATAATTGGGGGGTCTGTGCCAACAATGGTGTTTGGGATCCTTCTTGGCTAGATTTTGATTTTTCATCAACACTATTTACTAATGATTGGACTGTTTCTGGCTACAACCCACTT	FSVGDYFPADPMEVTYNWGVCANNGVWDPSWLDFDFSSTLFTNDWTVSGYNPL	213438.5746	37105
ATTGCTGTGTTTGATCTTGGTGGTGGGACATTTGATGTATCTGTTTTGGAGATTTCTAATGGGGTATTCGAGGTGAAAGCCACCAATGGTGATACCTTCTTGGGAGGTGAGGATTTCGACAATGCTCTGCTAGACTTCTTGGTTAATGAGTTCAAGACC	IAVFDLGGGTFDVSVLEISNGVFEVKATNGDTFLGGEDFDNALLDFLVNEFKT	46545.78335	43123
GGAGGAGGTCAATCAATGCTTGGTCTTCAAAGCTATTGGGATGCAGCGTATTCCGATGAGCTTACTAATTTCAGAGAGCATGGTCATGCTGGTGAAGTTTGGTTTGGAGATGATGTGATGGAGATTGTTACTTCTTGGACTAAAGACTTATGCGTTGAG	GGGQSMLGLQSYWDAAYSDELTNFREHGHAGEVWFGDDVMEIVTSWTKDLCVE	53469.83861	48393
ATGAACAATGCCTTCATTATGAGCAAACATGAAACGGCCATGTTTACAGACGACCAAAATCCAGAAGAAAGTAGCTGGACGATGTACTTTGAGGATTTCTTCGAGGCTTCTTCAAGCATAGTTGACGTCGGAGATTTCAGCTCTTCCTCTGTCTCCGAC	MNNAFIMSKHETAMFTDDQNPEESSWTMYFEDFFEASSSIVDVGDFSSSSVSD	132913.2817	34788
CGAGCCACTGGTGATTCAACACCATCTCCGGCCATCGGAACCCTAGATGATGAATTTATGATGGAAGAGGACGTGTTTCTGGACGAAACTCTCTTGTACGGCGACGAAGATGAGGAATCCCTAATCCTCCGTGACATTGAGGAGCGTGAATCGCGTTCC	RATGDSTPSPAIGTLDDEFMMEEDVFLDETLLYGDEDEESLILRDIEERESRS	77798.89557	12048
GATATTGCTTCTTTATCAATATCATCCATGTCGGACTATCACGTGTTTGATTTTCCCGGTAAGGACCTGCAGAGAGAGGAAGTGATAGATTTGCTAGATCAGCAAGGGTTTATTCCCGACGATTTGATCGAACAAGAAGTAGATTGGTTTTATAACTCA	DIASLSISSMSDYHVFDFPGKDLQREEVIDLLDQQGFIPDDLIEQEVDWFYNS	173056.6614	12393
GCTGTTGCTGCTGAAATGATGACTTTTAAAGACGAATGGGAGGCAACTCTTGATGAGCTTGAAACAGAAAGTGCAACCTTGTTGGAGCAACTTGATGGTGCTGGAATCGAGCTTCCAAAATTGTACGAAATGATAGAAAGTCAAGCCCCTAATGGTTGC	AVAAEMMTFKDEWEATLDELETESATLLEQLDGAGIELPKLYEMIESQAPNGC	81810.888	25031
TTGATTAATGATCAGTATATGGAGACTCAGGTCATGGATACTGAATGTGATAATGAAGAATTTCTTCTTTGTAATGAAACTCAAGCAGTTGATTTGGGATTTGAAACCGGAGAAGAAGTACTTGTAGAGGGGAAACAGTTACTTGAAGCTTCTGATGGT	LINDQYMETQVMDTECDNEEFLLCNETQAVDLGFETGEEVLVEGKQLLEASDG	38108.75833	14966
CAGAAAAAATTGGAGGATCTTAACTTGGATGATGTTTTGAATCATGCAGAGGATCACGTTACTACTCCAGACTTAGGAGAGTCGCATCTTGGCGGTGAAGAGTTTTTGAAGCAATTCGAAGTGACTGATTATAAAGCTGATATAGATTGGGATGATATC	QKKLEDLNLDDVLNHAEDHVTTPDLGESHLGGEEFLKQFEVTDYKADIDWDDI	60435.78763	17263
GACTTATGCACGGAATGCTTTAACAGTGGCAAGTTCAGCTCAGATATGTCATCTTCTGATTTTATACTAATGGAACCTGCTGAGGCCCCTGGCGTTGGTAGTGGGAAGTGGACTGATCAAGAGACTCTTCTTCTCCTTGAAGCTTTAGAAATCTTCAAG	DLCTECFNSGKFSSDMSSSDFILMEPAEAPGVGSGKWTDQETLLLLEALEIFK	67137.02119	20594
ATCGTTACTACATCCTTTGACGGTTACCTGTATCTCATAGATGGACCCACCTCGTGCACTGACGTTGTTGACATTGGCGAAACTTCATACAGCATGGTCTTGGCTGATAATGTTGACGGTGGAGATGATCTCGATCTTATTGTCTCAACTATGAATGGA	IVTTSFDGYLYLIDGPTSCTDVVDIGETSYSMVLADNVDGGDDLDLIVSTMNG	81544.29016	51089
CTTGGTGGTGGGACATTTGATGTATCTGTTTTGGAGATTTCTAATGGGGTATTCGAGGTGAAAGCCACCAATGGTGATACCTTCTTGGGAGGTGAGGATTTCGACAATGCTCTGCTAGACTTCTTGGTTAATGAGTTCAAGACCACTGAGGGAATAGAC	LGGGTFDVSVLEISNGVFEVKATNGDTFLGGEDFDNALLDFLVNEFKTTEGID	83490.20987	14094
ACTGATACTAAAGAATGCGAGGAGATTCTTGAGGATATGCTCAAATGGGACCAGCTTCTTCCTGATGACTTGAAGAAAAAGGTTGAAGCAAAGTTTAATGAGCTTGGAGATATGTGTGAAAGAGGTGAAATTGAGGCTGAAGCAGCTTATGAGCTTTTT	TDTKECEEILEDMLKWDQLLPDDLKKKVEAKFNELGDMCERGEIEAEAAYELF	70081.57073	11052
ACAGATGATGCCAATATAGAACATACGTTGCATCGGCTGCTCACTCAGGCAAATAATCATTTTGATGATACAGTAAAGATTGATGGGCAGAGTTTAGATTTGGGAAAGGATCTCGAACAAGTTATGATGGATAATTTAGACTGCACTGATATTTTTGAT	TDDANIEHTLHRLLTQANNHFDDTVKIDGQSLDLGKDLEQVMMDNLDCTDIFD	39030.46867	15177
GCCCAGGGTGTTGGGGAAATTGAATCCCAGAAAGGGACTTCTGCTCCACAGTCTGGCTATGTGTGGGATGAAGCATCTGGTTATTACTATGATGCGGCTTCTGGATACTACTACGATGGAAATTCAGGTCTCTATTATGACAGCAATAGTGGGCTTTGG	AQGVGEIESQKGTSAPQSGYVWDEASGYYYDAASGYYYDGNSGLYYDSNSGLW	60546.78505	9610
ATCTGTGCCGTCGGAGATGGTGGTGGCATAGATTTTGGTGGCGAAATCGGCGGTGATTGGGACCTTGTTTCATTTTCATCAATGGATTTAGACGGCAAAGGAGGTGGAGACGATGCTTGCGACATAAGCGGTGATCGGAGCCGAGTTTCGTCTATGGAT	ICAVGDGGGIDFGGEIGGDWDLVSFSSMDLDGKGGGDDACDISGDRSRVSSMD	65436.04368	23870
AATATTCGGGCTGATGAGTTTATCGGAAAAGAGAGTGAGTCGCCGGAGAATAAGTCTAACGCGAGTCCGGTTTCGGTTCTTGATCGAGATCTTTATGATTATCTAATCCTTGACGATGATTACTACTTCTCAGGAGGAGATTCAGAAAGTGCATCGGAG	NIRADEFIGKESESPENKSNASPVSVLDRDLYDYLILDDDYYFSGGDSESASE	25352.86696	47632
ATTATGGATGTTTTCCTTTGGGGGAAATGCTTAAGTGAAGAAGAGGCCGCTTCTTTGCATGCAGCCATTGGCATGGCTGACTTAGACATGATTGATTTGTCTGATGACAATTGGCAATGGACGGATTCACCCCCCAGAGTCGATGGTTGGGATAGTGAT	IMDVFLWGKCLSEEEAASLHAAIGMADLDMIDLSDDNWQWTDSPPRVDGWDSD	112448.4015	22921
ATTGATGACGATAAAGTTTCTGATGAATCTCTTGCGAATGGTTTATTGAATTTTGAGGACAACGGCCTCTCTGATCTGGAGAAATGGGCTACGGAATTTCCTGACCACCTTGATGCTTTATTAGCTGAAAGAAGGGTGGATGAAGCTCTGGCAGCTTTT	IDDDKVSDESLANGLLNFEDNGLSDLEKWATEFPDHLDALLAERRVDEALAAF	59497.38277	16996
CACGCAGTTTTTATGACATGTGGTACAGGCAAATCAGATGAAGTATCTGCTCACGGATCGGATGATATGGATGCAGTTATCGAATTTCATGCGGATGGTGACTATGAACTCGGCAGAATGGATACAATTGTCGAGTTTCATGCGGACGGTGATTATGAC	HAVFMTCGTGKSDEVSAHGSDDMDAVIEFHADGDYELGRMDTIVEFHADGDYD	55255.55601	12556
TTCGAGTGCGGTTCTTGGACATCTTCGGCTATGATTTACGATGACAATGCCGATCTTGGTGGCCATTTCTTCGACTTGCCTTCCGAATTGATCAAAGGTGGGCCGGGAGGGAACGATCAAGACGATCCTGTTTCAGCTGCTTTCGTGTTCGACAAGGAA	FECGSWTSSAMIYDDNADLGGHFFDLPSELIKGGPGGNDQDDPVSAAFVFDKE	82582.78198	36674
GAGATTGATCTTGTTACGGATAAAGCTCCGGAACTTGACGAAGTTGATGATGCTTTCTCTGCACTTCAATTGATGTTCAATGATGATGATGACGAAGAATCAGGAGACCAACTTTCAGAGTCAGAGTTTGTGGATTGGATTGAGCCTTCGTTGCAGCTT	EIDLVTDKAPELDEVDDAFSALQLMFNDDDDEESGDQLSESEFVDWIEPSLQL	44688.913	27133
GATGTTTTCCTTTGGGGGAAATGCTTAAGTGAAGAAGAGGCCGCTTCTTTGCATGCAGCCATTGGCATGGCTGACTTAGACATGATTGATTTGTCTGATGACAATTGGCAATGGACGGATTCACCCCCCAGAGTCGATGGTTGGGATAGTGATCCTGCC	DVFLWGKCLSEEEAASLHAAIGMADLDMIDLSDDNWQWTDSPPRVDGWDSDPA	112372.5466	26582
GCTGAAATTTCCATTCGGGAAATAGAGAGTGCGGGTGATATCACTTTTAATAGGGGCGATTTACTATCTTTATCCTTTGATGAGGAATTGGGTCAGGATTTTGCTAATTTTCTAGACGCTTTGGATCATGACTCCACATCTTTCAATCATGGGCCGGAT	AEISIREIESAGDITFNRGDLLSLSFDEELGQDFANFLDALDHDSTSFNHGPD	122281.1407	8941
ACAAACAAGTTTAACGAAAGTGCTGATGACTTTGAATCTCATTCCATTGGAAACCTGCTCCCTGATGAAGAGGATCTTTTGACAGGGATGATGGATGATCTTGACCTGGGGGAGTTACCAGATGCTGATGATTATGATCTTTTTGGTAGTGGAGGAGGA	TNKFNESADDFESHSIGNLLPDEEDLLTGMMDDLDLGELPDADDYDLFGSGGG	46929.36106	17019
CAACAGTCCAGTTCTTCCGGCCCTTACCAAGAAACTTATGCGAGTGGCCCTCAAAACTTTGGCGATGCTGTGTATCCTATGAATGGTAATTTTACTCTTTTACCATCCGACTTTACACGAGAGCCTAATGATTCGTTCTTTTACGAGAATGACGGAATT	QQSSSSGPYQETYASGPQNFGDAVYPMNGNFTLLPSDFTREPNDSFFYENDGI	69519.6576	17294
TTTACGTTGGAGGAATTGTCACTTGCTGATGAAGACGATGATGGCGAGGGGGTTAGTGTTGCTGTGTTTGATTTCCAAGATTATGAGCATATTGGTGTGCGGTTACCAAATGGAGAAATTCAGTATATTTGCGATGACTACGCATTGGATTTGGGCCTC	FTLEELSLADEDDDGEGVSVAVFDFQDYEHIGVRLPNGEIQYICDDYALDLGL	42346.29201	60240
AAGGAATTGGAGATGGACGACTGGTTGTTTGATTTTGCTCATCTGTTCCGTACTCATGTCGGTATTGACCCTGATGCTCATATTGATTTACATGAGTTGGGAATGGAGCTTTGCTCAGAGGCGCTTGAAGAAACTGTGACAAGCGAGAAAGCTCAACCA	KELEMDDWLFDFAHLFRTHVGIDPDAHIDLHELGMELCSEALEETVTSEKAQP	49770.94013	27846
CTTCAGGGCAAGGAATCCAGATTAGATCAATTCAATTACGACGCACTCACTTTCGATGAAGACTTAAACCGTTTAACTGCTTCATATCAATCGTTCATTGCGTCAAATGAGATCCAACAATCCGATGATCTTAACTTCCAATCTGACATCGAACTACAT	LQGKESRLDQFNYDALTFDEDLNRLTASYQSFIASNEIQQSDDLNFQSDIELH	81391.03705	21073
AATCTATGTTCAAATGAACATTCAACAGAGTTTGGTCTAGACGACATTGAAGATGAAATCAACCTGCTGGAACAAGAAGTGAACAATGAACAAGAGATTGGCTTCTGTCACAATGACTTGCAGTATGGTAACATCATGATTGATGAAGAAACCAATGCA	NLCSNEHSTEFGLDDIEDEINLLEQEVNNEQEIGFCHNDLQYGNIMIDEETNA	87297.41748	7468
GTTTCATTAAATGAGTCGCACCAAGCACAAGACGAGTCCGAGCTCTCAGAATCTGTGGTAACACTGAGTTACTCAGAAGCCGAAGAAAGGCTCGACTGGGAGTTCGAGTACATATCCGAGATCCTCGGGTCTGACCAACTGATGGTGAAAGAATATGCT	VSLNESHQAQDESELSESVVTLSYSEAEERLDWEFEYISEILGSDQLMVKEYA	133406.8619	31304
CCCTATGTTACACCTCCACCACAACTCTATGCGATCTCTGAAGAAAACGAAGCCTCTTTGGGAGATGGAATTGTTGAATTTGATCCCACTGTTATTAATATTCTTGGTGACATGGATCCATGGTTGCTTCCCTTTAAACCACCAGAAGATCCGGATTGC	PYVTPPPQLYAISEENEASLGDGIVEFDPTVINILGDMDPWLLPFKPPEDPDC	105416.9829	10355
GTACTTAAGTCCCAATATGACGAGGTTTTCCCTCGGGATAATGTTCCTTTTACTGATATTATTTTTCCAAACGATGATCTTTTACATGGTAATGAACTCTCATGGGATCTGGAAGTTTCAGATCTTGGCGAAACGAAGGATTATGGAACCGGTGGTGAA	VLKSQYDEVFPRDNVPFTDIIFPNDDLLHGNELSWDLEVSDLGETKDYGTGGE	115582.1962	13945
GTATCTGGGAATATCAAGACTCTCGAGGCGTTGGTCGAAGGTGGCGAAGTGGAGATGAAGTCGGATGACATGATGTTAAGATTGGTAGCGGATGCAGAGGAATTGGAGGCCGAGGTGAAAGCTTTTGGTATCACCGATCTTATGGACGGCGACTTCGAT	VSGNIKTLEALVEGGEVEMKSDDMMLRLVADAEELEAEVKAFGITDLMDGDFD	23295.99251	40933
GTGAACGAAGGCGATGTGGAAATGAAATGGGATTTTGATTCATTGAGTTCGTCGGATTATATTATTGAAAATAATATCAACCTCGATGCTTTGGCTGAGGACAACAACGAGTGGGCTACTGCCCAACATGACCTGTTCAACTATGCATACCCTGACGAA	VNEGDVEMKWDFDSLSSSDYIIENNINLDALAEDNNEWATAQHDLFNYAYPDE	104663.6068	8139
ATGGGTAAGAAAAGGGCTCCTCAAAAAGGAAAAACGGTCACAAAGCCACAGGAGATAATTGTAGATGAATCCAAATTGAACTGGAAACCAGTAGATATTCCGGACACTTTAGATGACTTTGGTGGATTTTATGGCTTGGAAGAAATTGACGGAGTGGAC	MGKKRAPQKGKTVTKPQEIIVDESKLNWKPVDIPDTLDDFGGFYGLEEIDGVD	73795.7115	4477
ACAAAGGAAGAGCTGAACGATTCTCTAGAGAATCTAGGAATCTTTATGCCTGACAAAGATCTGATCCAGATGATCCAGAAGATGGATGCAAATGGAGATGGGTGTGTAGACATAAACGAGTTTGAGTCTCTTTATGGTTCGATTGTGGAGGAAAAGGAG	TKEELNDSLENLGIFMPDKDLIQMIQKMDANGDGCVDINEFESLYGSIVEEKE	104090.1201	15708
CACCGTGGAGGAGTTCCTCGGCTTAGAGTGATGCCTGATGATGAAGTTGCGCTTTTGGAGTTTGGAGACTTCCTTGGTGGTTCTGGAAATAATCACATTGATCATCATCGAGATATGCGATTGGACATCGAGGAAATGTCTTACGAGGAGCTTCTTGCT	HRGGVPRLRVMPDDEVALLEFGDFLGGSGNNHIDHHRDMRLDIEEMSYEELLA	72310.20449	31214
TCTGATTCGTCAGGAATCGACGAGATTTGGGGATTTGAAGATCACGTGTCGAATTACGGTGGTTTAGATTTTGGTTCCGGCGTCGGAGATGGTGGAGATTACGTGGCTGTTGAGGGGTTGTTTGAATTTTCCGACGATTGTTTTGACTCCGGCGATCTG	SDSSGIDEIWGFEDHVSNYGGLDFGSGVGDGGDYVAVEGLFEFSDDCFDSGDL	122886.0279	27976
GGTTCTGATAAGATGATGATACAATCTGATGATGACTCAAGCTCTTTTATCGGCTCTGATGGTGAAGCACTTCCTTTACTAGTTGATAGTGGAGAGAATGATGGTTGGGTGCACGATTACTCGGGGGAGCTAGGTATTTTTGCAGACAGTCTGCTCAAG	GSDKMMIQSDDDSSSFIGSDGEALPLLVDSGENDGWVHDYSGELGIFADSLLK	77670.59205	19833
GTGATGCCTGATGATGAAGTTGCGCTTTTGGAGTTTGGAGACTTCCTTGGTGGTTCTGGAAATAATCACATTGATCATCATCGAGATATGCGATTGGACATCGAGGAAATGTCTTACGAGGAGCTTCTTGCTTTGAGTGAGCGAATTGGAACAGTAAAC	VMPDDEVALLEFGDFLGGSGNNHIDHHRDMRLDIEEMSYEELLALSERIGTVN	140480.3376	18546
ATGGCGACGAGCAAGTGCTACTATCCACGGCCAAGCCACCGTTTCTTCACCACTGACCAACACGTCACCGCCACTTCCGATTTCGAGCTAGACGAATGGGATCTTTTCAATACCGGTTCAGATTCCTCTTCAAGTTTCAGCTTTAGTGACCTTACAATC	MATSKCYYPRPSHRFFTTDQHVTATSDFELDEWDLFNTGSDSSSSFSFSDLTI	58044.44899	53171
TTTGATGATCCCCCACAACTGGCTAAGATGATACCAGACGCTTCCCCCAAGGGAAAACCGAAGGTCGAGGTCACAGATGACATGCAACCCAGAGAGGATTGGGATATAAGGGATGCAGAATTTGACTTTCTGGAACTAAACGAGGCCTTCGCCGAAATG	FDDPPQLAKMIPDASPKGKPKVEVTDDMQPREDWDIRDAEFDFLELNEAFAEM	48569.10344	21897
GGCGCGGATGGTTTCTATGACAACGGAGAGAATGAGAATGGTGGAGGTCATATCGATGTAGCTGATCTTCTTCCAGAATCATTTGATTTTGATGATATGGAAGATTTCTTTGACACTGATGCTGCTGAGTTTGATCAAGGATTCGATGGAAGAATGTAT	GADGFYDNGENENGGGHIDVADLLPESFDFDDMEDFFDTDAAEFDQGFDGRMY	115804.085	13433
GAAGTTGAAAAGGAGAAAGCAAGTTCTTCTGAAGATCCTGAGACCAAGGAATTGGAGATGGACGACTGGTTGTTTGATTTTGCTCATCTGTTCCGTACTCATGTCGGTATTGACCCTGATGCTCATATTGATTTACATGAGTTGGGAATGGAGCTTTGC	EVEKEKASSSEDPETKELEMDDWLFDFAHLFRTHVGIDPDAHIDLHELGMELC	37470.11928	52542
ATGAAATTTCTCGACGGCATGGCTAGCTCCGACGATGTTCTTTTTGGCTTCCTCGACGAAGGAAACCACTCACCGGAGGATTATAACTTCGCCGCCGGCGACGAATCCGAAGTTGACAACGATACCACCGATTGTAATTCAGAAGAGAACAGAAAATTT	MKFLDGMASSDDVLFGFLDEGNHSPEDYNFAAGDESEVDNDTTDCNSEENRKF	54169.70623	7719
TTATATGCCGATTTAAGGTCACATACTGCATCTCTACTTGCGCTTGGAGCAAGCATCGAAGATGTAACAGATTTATTTGCCGATTTACAGTCAGGTGATAGATTTGATGAGGATATTAGATATATGTTTGATTATGAATGTGAAGATTATGATGAATCT	LYADLRSHTASLLALGASIEDVTDLFADLQSGDRFDEDIRYMFDYECEDYDES	71879.63824	5227
GTGGCTCCTACTTGGGAGAAAGAACTTGAAGAACAAGACGAGTGGGAGATTTGGTCGTCACGCAGTGACACTGATGACTTCGTGCCTCCTTTTATGGGGGACGAATATGAAGATCCGGATGAAGTAAAGGAGGAGGAGATATGTTTAGTGTTCCCGGTT	VAPTWEKELEEQDEWEIWSSRSDTDDFVPPFMGDEYEDPDEVKEEEICLVFPV	61747.56324	27985
CAGGAGGATATAGAAAAGAATGACGTGGAGATAACCATGCTCAAGGAGCTCGAGGAAATGGGTTTCAAGGAGATAGATTTGAACAAGGAGATCTTGAGGGATAACGAGTACAACCTGGAGCAGTCTGTTGATGCTCTTTGTGGAGTTAGCGAGTGGGAT	QEDIEKNDVEITMLKELEEMGFKEIDLNKEILRDNEYNLEQSVDALCGVSEWD	58335.10135	13409
AACAGGTTCGAGCTTCATGGGGACATGACTAACTCAGACGCGCAAAGTAATCTAGGATCTAACGTTAGAAATTCTTTTCCGCTGGATGAAATTCCCGTTGATGTGGACTTTAACCTGGACTTAGATGATATAGTGAGCCATCAGGGGACACCTTTAGGC	NRFELHGDMTNSDAQSNLGSNVRNSFPLDEIPVDVDFNLDLDDIVSHQGTPLG	63605.20799	16562
GAAGAAAAGACTGTAATCAAATCTGGAAAGGAGGAGACTTTTACGTCTGATCGCGTTGTGGCTCCTTCTTGGGGGCCAGAATTTGAAGACATAATGACTTTATCCGAACATGAGGAGGAAACTTGTTTGTCATGCGACCTGCTTGAGTTTCCGGTTTTG	EEKTVIKSGKEETFTSDRVVAPSWGPEFEDIMTLSEHEEETCLSCDLLEFPVL	143150.3053	26508
ACACAACTTGAGAACGCAAATGCTGCTAATAACGGTGCCGCATTTTCTCCCTTAACCACTACTCGAATCCAAAGCCAGCAGGCCCAACCCTCGGATGTAATGTTCAACGATTTAAACTCTATGGATATTTCGATGTTTTCAGGCCTTGACAGTACTGGT	TQLENANAANNGAAFSPLTTTRIQSQQAQPSDVMFNDLNSMDISMFSGLDSTG	49613.65356	25664
AACTGGCCGGAACTAGAGTTCCGTTCAGCGGAGGACGAAGCTTGGTACGCCGTAGAATTTTCTGACATCTGTGACGCTTTGTGGATCAGCTTCAACGGCTTCTCTTATGAGCACGACGAGTTTTATCCAGCTGACGATTTCAAAAACTCCGACGAGATT	NWPELEFRSAEDEAWYAVEFSDICDALWISFNGFSYEHDEFYPADDFKNSDEI	89833.79121	18486
CTGAGTGGAATCTTCCAGTTATATGACCTTGATAATGATGGAGCGTTACAGCCAGCTGAGCTAGATGATTTATTTCAAACAGCTCCAGATAGTCCTTGGCTTGAGGATCCTTATAAAGAAGCTGCAGAGAAAACGCCAGGCGGAAGTTTGACAATCAAT	LSGIFQLYDLDNDGALQPAELDDLFQTAPDSPWLEDPYKEAAEKTPGGSLTIN	112718.3494	9104
GTGTACACAGATCTTGACATTCTTGACGAGCTTGAGAACTTTGATGTACTGGTAGATGATGATGATGATACAAAGCTCTTGGATTGGCCATCATTCACAAGCCGGCATTCTGGTAAAAATCTGGTGAATGTTGATACATTCGGTGCAGCTGGAGATGGA	VYTDLDILDELENFDVLVDDDDDTKLLDWPSFTSRHSGKNLVNVDTFGAAGDG	122014.6506	31420
GCAGAATGGAAGGAGTTGGTGGATCAATGGGTGAATACCACAAAGGAAATCACTGGTGCTGAAGGTACACCAGAGTCTGCAAACCCGTCTGTCCTTGATGAAGAAGAGGCGTTTCCATCGCTTCCATATGATGTTGATATCTTTACACCTGAACCAAAC	AEWKELVDQWVNTTKEITGAEGTPESANPSVLDEEEAFPSLPYDVDIFTPEPN	76237.99685	18207
GATGAGCTTTTACCCGAAGGGTCTCAGCTTATAGAAGGGTTTTCAGAAGACGCTTCTGCCTCTAGCTTCGAGGGCCTTGATCTGTACGCTGAAGAGTGGTATGCTGATTGCTTAAATGATGCTGAGACTCCAATGCTACCTGATGACTTAAACTTTGGT	DELLPEGSQLIEGFSEDASASSFEGLDLYAEEWYADCLNDAETPMLPDDLNFG	135345.8629	41687
GATCTCACCGCAGATTTGTCAAATCTGGGAGATATGTATGTTGCAGATTTAGGAGCCTTAGGAAACTATCCAGGCTCTCCATTTCTTCCATCTGATTCAGAGATTTTCCTGGATTCTCCTGAACAAGAGGACATAGAGGAGTTTTTCGTGGATTCGGTG	DLTADLSNLGDMYVADLGALGNYPGSPFLPSDSEIFLDSPEQEDIEEFFVDSV	94936.70979	34827
ATGCATGAATTTGTTGACGAGTTGATACTTCCATTTAATGTTGACGAACTGGACGAATTAAATACCTGGTTTGATAAGTTCGATGCCGAAATATGTATACCGAACGAAGGTCATATCAAATACGAAATTAGTAGCGATGGTTTAATTGTACTTATGCTA	MHEFVDELILPFNVDELDELNTWFDKFDAEICIPNEGHIKYEISSDGLIVLML	73772.99887	15571
TCCTCGTATCAGTATGATGGTCCAATATATCATCATTCAACAAGCTTTCCGGCTGAACCTATGGCCAATAACGAGTTTGTTCTCAAGGAGTTACCATTCGATTGTGCACCTGGTATACTTTTTGAGATCATGTTCAACTCAGAGCAAAACGAATTTCTT	SSYQYDGPIYHHSTSFPAEPMANNEFVLKELPFDCAPGILFEIMFNSEQNEFL	107000.7298	18657
TTCACGCGCCAACGTCTCAATGTGTGCAAGGAAGAAGAAGATTGGGAGATGATTGAGAAGCGGCTTGGTTGTGGTCAAGTCGAAGAGCTTATCGAAGAGGCTCGCGATGAGCTCACACTCATTGGGAAAATGATTGAGTGGGATCCTTGGGGTGTACCA	FTRQRLNVCKEEEDWEMIEKRLGCGQVEELIEEARDELTLIGKMIEWDPWGVP	28397.61197	34335
TCTGTTAATGTTGAAGACGATGACGATTTCGATCCCTTTGCTGGTTTGTTTGATGATGAGCAGAAGAGTATTGTTGAAATCAAGGAGAAACTTGAAGATCCTGATCTGTCTGAAGAATCTTTGGTTGAGTTGCTTCAGAATCTGGAAGATATGGATATA	SVNVEDDDDFDPFAGLFDDEQKSIVEIKEKLEDPDLSEESLVELLQNLEDMDI	35536.36234	15873
TCGAATTTCTTACAATTGAGTTCAGAAGATGTGGATCCGAAAGATTACGACGTAATCGGAGTTACAGAGGAATTAGTTGCGTTTGTGAAGGATCTTGCGATGCATCCTGAGACTTGGTTGGATTTTCCTTTACCTGATGACGACGATAGCTTTGATGAC	SNFLQLSSEDVDPKDYDVIGVTEELVAFVKDLAMHPETWLDFPLPDDDDSFDD	72373.72074	36497
ATGGATCTCGTTGATGATATGTTGCCATTTACTCCTTCGTGGTTCCCCCCATCACCAGAACCATTTCCTTCAATAATGGAGCTTCTACAAGATCCTATGACGGCAGAGATTGAGAACTTTGATGGAATATTCTCTAGTCCTGCAATAAGCGAGGCGATT	MDLVDDMLPFTPSWFPPSPEPFPSIMELLQDPMTAEIENFDGIFSSPAISEAI	195177.8397	43533
GGCAAGTTCAGCTCAGATATGTCATCTTCTGATTTTATACTAATGGAACCTGCTGAGGCCCCTGGCGTTGGTAGTGGGAAGTGGACTGATCAAGAGACTCTTCTTCTCCTTGAAGCTTTAGAAATCTTCAAGGAAAATTGGAATGAGATTGCAGAGCAT	GKFSSDMSSSDFILMEPAEAPGVGSGKWTDQETLLLLEALEIFKENWNEIAEH	68267.60431	15963
AACGACCCTATTGTCGTACCAGGAGAATCATCAGTCAGGGAAGCTGAGTCGCTGGATCAAGTTAAGGACATACTAATACTCACAGACGAGTCAGAGAAATCTTCAGCAATTGAAGCTGATCTAGATTTGCTCCTTAACTCCTTTAGTGAAGCACATACA	NDPIVVPGESSVREAESLDQVKDILILTDESEKSSAIEADLDLLLNSFSEAHT	86742.73748	3850
GATGTGATCTCCTTTGGAGCAATTTACAATGCTTCACAGCATATGGCAGATTATGGTCTTGGTGATATAGTTTTCTCATCCGAAGGAGTGATTTCGAGCTATGGGGATGCGTTTCATATTCCTGACATTATTGAAAGCACTGTTGGTCTTTTCGCAGAT	DVISFGAIYNASQHMADYGLGDIVFSSEGVISSYGDAFHIPDIIESTVGLFAD	175256.417	54035
GATATGTATGTTGCAGATTTAGGAGCCTTAGGAAACTATCCAGGCTCTCCATTTCTTCCATCTGATTCAGAGATTTTCCTGGATTCTCCTGAACAAGAGGACATAGAGGAGTTTTTCGTGGATTCGGTGCCTGGACCTCGTTCTAATTCAGATGAAGAG	DMYVADLGALGNYPGSPFLPSDSEIFLDSPEQEDIEEFFVDSVPGPRSNSDEE	88922.30218	8134
ATAAGTAACGCATATGAGGTTTTATCAGATGATGAAAAGAAATCTCTTTACGATAGGTATGGTGAGGCCGGACTTAAAGGCGCTGCTGGATTTGGCAATGGGGATTTTAGTAATCCGTTCGATCTATTCGACTCATTATTCGAAGGCTTCGGTGGTGGG	ISNAYEVLSDDEKKSLYDRYGEAGLKGAAGFGNGDFSNPFDLFDSLFEGFGGG	113801.2972	20456
AGGCTCAACTTCGATGATACTGAAGCCACAATGCACTTAGACGCACCTGCCACTGTGGATATGGTTTCAACTTCCTCATCTGGCTCTGAAGCAGAAGCTGATTTATTTGACATTGATTTTTCCAATATAGATCTTCTGAGTGAAGACTTTTCATTTTCG	RLNFDDTEATMHLDAPATVDMVSTSSSGSEAEADLFDIDFSNIDLLSEDFSFS	79571.84992	20800
GGGCTTAGTCTGATTGATTTCTCCGCCGAGGATGATAACCTCCTCCTCTCTTCCTTTCTCGATCCCACCACCTTTGATTTCTCAGATACTGATAAGGAAGACAGAGGTCTTTGTTTATTTGGAGATACACATAATTGTTGTGATGAAGAGACTTTGGGC	GLSLIDFSAEDDNLLLSSFLDPTTFDFSDTDKEDRGLCLFGDTHNCCDEETLG	112541.7507	28485
GTGTTTGATCTTGGTGGTGGGACATTTGATGTATCTGTTTTGGAGATTTCTAATGGGGTATTCGAGGTGAAAGCCACCAATGGTGATACCTTCTTGGGAGGTGAGGATTTCGACAATGCTCTGCTAGACTTCTTGGTTAATGAGTTCAAGACCACTGAG	VFDLGGGTFDVSVLEISNGVFEVKATNGDTFLGGEDFDNALLDFLVNEFKTTE	85246.80237	28582
GGAGACAGTAATGACTTGATGGAAAACCAATTGTCAAACGACGACTACTCCATCGGATTCATGGCTGCAGAAAACCAGAACATGTCCCTGGTTGAGGAGCAGTTCAGGCTGAATATTGATGAGCTTCTAGAAGAGAATTTGGATTTCTGGTTAAGGTTC	GDSNDLMENQLSNDDYSIGFMAAENQNMSLVEEQFRLNIDELLEENLDFWLRF	145671.3927	22152
GAAGGTGGATTTGAAGATGTAGAAGAATATACATGGTCATCATTATTGAATGAGGGTTTAGTGGAATACATTGATGCTGAAGAAGAAGAATCTATATTGATCGCAATGCAACCGGAAGATCTCGAGCCTGCAGAGGCAAATGAGGAAAACGATCTCGAT	EGGFEDVEEYTWSSLLNEGLVEYIDAEEEESILIAMQPEDLEPAEANEENDLD	81179.39998	6733
CAGAAGTCGTCAGCATTAGATCCTACTGAAGAAAAGATTTTGTTTGGTTCTGATGACAATTTGTGGGATGCATTTGGAAGCAGCACTGATATGAGCTTGCAAGGAAATCTTATGTCCAGTAATTCTGACCTATTCGATGCATGCCCCTCTTTGCAAAGT	QKSSALDPTEEKILFGSDDNLWDAFGSSTDMSLQGNLMSSNSDLFDACPSLQS	123872.0141	19151
AACTTGGAGACACTGGATGAGTCAGAGCCTCTTGACCTATCTCACCTGCAGATACCAGACGGTTTAGGTGGTCCAGATGATTTCGATACACAAGCAGGAGATCTAAGCTCATGGTTGAACATCGATGATGATGCATTACCAGATACTGATGATCTCCTT	NLETLDESEPLDLSHLQIPDGLGGPDDFDTQAGDLSSWLNIDDDALPDTDDLL	104751.5218	13782
AGTATGGTGTCATTCAGTGGTCAAATTGGGGACTTTGGTAATGCATTTGTTGACAACACAGAACTTTCTTCTTACATCAATAATGAATATTGGAATTTTGAGAATTTTAAAAGTGCTTTTTCTCAAAAGCAAAATCGCAATGAAATTGACGATAGAAAT	SMVSFSGQIGDFGNAFVDNTELSSYINNEYWNFENFKSAFSQKQNRNEIDDRN	43686.31844	13613
ATGGAGATGGATATGGGAACTAGTGAACAAGTAGAAGAAGAAACTAAGAAGTTAAAGGCTAGTGGTTGTTTTGACCGTTCGCTTCATGATTTTGATGAAATCCAACACATGGATGACATGTTCTTTTCCATTTTGGAGGATGTTCCAGGGAATGAGAAT	MEMDMGTSEQVEEETKKLKASGCFDRSLHDFDEIQHMDDMFFSILEDVPGNEN	92558.99275	20250
GATGACAACACACAGGATCCGGCTGAGAATGAACAGCAGTTAGCAAGGGTGAAGGACTGGATCAACTCCCGTCACCTTGATACTCTGGAGCTCACAGATATTCTTGCAAACTTCCCAGATATCTCAATAGTTCTATCTGAAGAAATCATGGATCAGCTC	DDNTQDPAENEQQLARVKDWINSRHLDTLELTDILANFPDISIVLSEEIMDQL	58482.62589	8044
CTAACCGAAGCGAGTCTCGATTACTTAGATAAGCCCTTTCTTCTTGACATTGGTCTTGAGGATAAAACTGATGAGCTTGATCTCAAGACTGGTGATCAGTTGAATGTAACAGATGAAGAGGTTGATGTTGTTCATGAGGTTGAAGATGAATATGAAGTG	LTEASLDYLDKPFLLDIGLEDKTDELDLKTGDQLNVTDEEVDVVHEVEDEYEV	52417.50546	15995
GGCCATTCAATGGAGGATAAAATGAGTGACATGAAGCATTTCCTAATGGATCCTCATCATGATAATACCGCGGTGGACAGTTTCTTAGGTCTTGGTATGGAGAATATGGGCTTAACCTCCAAGATGGAGGAGTTTTCACATGGATTTGACGTTAGCTTT	GHSMEDKMSDMKHFLMDPHHDNTAVDSFLGLGMENMGLTSKMEEFSHGFDVSF	116634.159	30745
CTGGATGTTCATGATAGAAACAAAGATGGTTTTATTTCTTTCTCTGAATATGAACCACCGTCTTGGGTCCGTAAGTCGGATAATAATTCGTTTGGCTATGATATGGGCTGGTGGAAGGAGGAGCATTTTAATGCATCAGATGCAAATGGTGATGGTCTT	LDVHDRNKDGFISFSEYEPPSWVRKSDNNSFGYDMGWWKEEHFNASDANGDGL	58087.35772	11697
GATCATAGGTTTGAGGTTAATCGGATTTTGGGATGTGGGGAAATTGAAGATACAGAGGCGATTGATGAAGCATTAGTACTTAATAGCTCGTTACTTGAAACCCCATTTCAAGTGCTCTACGACGATACGGAGCTAGTAGATAACGGAAATTGTGGTGAC	DHRFEVNRILGCGEIEDTEAIDEALVLNSSLLETPFQVLYDDTELVDNGNCGD	73268.15213	11753
ATTAGGTCGCTAGAAGTGGAGATCAACATGAGTTCTCCAACCATAGAAGCTAGGAAAATGAATATGCAACAGACGATATCCGGTCTTGAAGATGATTTTGGGTGGCTTAACGACTTTGATATTGGTATGATTTCGTTGCAAAATGATGATGAGATGATG	IRSLEVEINMSSPTIEARKMNMQQTISGLEDDFGWLNDFDIGMISLQNDDEMM	80124.43612	11776
AGTTCTTCCGGCCCTTACCAAGAAACTTATGCGAGTGGCCCTCAAAACTTTGGCGATGCTGTGTATCCTATGAATGGTAATTTTACTCTTTTACCATCCGACTTTACACGAGAGCCTAATGATTCGTTCTTTTACGAGAATGACGGAATTTTTGATTAT	SSSGPYQETYASGPQNFGDAVYPMNGNFTLLPSDFTREPNDSFFYENDGIFDY	131151.1069	42075
GGAGAAGATAGGGTTCACGTTGTGCTTTCGGAGGAACAAGGATGGCTCTTTATCGGGATATATGATGGGTTTAGTGGACCGGATGCTCCAGATTTCGTAATGAGTCATCTTTATAAAGCTATTGACAAGGAATTGGAAGGTCTTCTTTGGGATTATGAA	GEDRVHVVLSEEQGWLFIGIYDGFSGPDAPDFVMSHLYKAIDKELEGLLWDYE	40266.74196	24448
TTTTCAGAAGACGCTTCTGCCTCTAGCTTCGAGGGCCTTGATCTGTACGCTGAAGAGTGGTATGCTGATTGCTTAAATGATGCTGAGACTCCAATGCTACCTGATGACTTAAACTTTGGTTCACCTGATGTTCAAGTAGATATTTCAGAGTATTTGAAT	FSEDASASSFEGLDLYAEEWYADCLNDAETPMLPDDLNFGSPDVQVDISEYLN	143741.926	18690
CTTCCTGATGACTTGAAGAAAAAAGTTGAAGCAAAGTTTAATGAGCTCGGGGATATGTGTGAAAGAGGTGAAATTGAGGCCGAAGCAGCTTATGAGCTTTTCAAGGAATTTGAAGATGAGATGGTAATTCAGTATGGGGATCAGATGGAAGCTGAGGGT	LPDDLKKKVEAKFNELGDMCERGEIEAEAAYELFKEFEDEMVIQYGDQMEAEG	44725.51903	11467
CAAACCAATACTAATATAGGTAATACGTTCGATACTGATTTTTCAAATGGCAATACGGAAACTACGATGGGAGACACTTTGGGTCTGTATAGCGATATCGGTGATGATAATTTCATTTACAAGGCAAAAGCACTGTACCCATACGACGCTGATGACGAT	QTNTNIGNTFDTDFSNGNTETTMGDTLGLYSDIGDDNFIYKAKALYPYDADDD	50349.43561	13143
AAGGTGGTGGCTCAGTTCCCATACAAGTCCGATTACGAGGACGATTTAAATTTTGAAAAAGATCAAGAGATTATTGTTACGTCTGTTGAAGACGCCGAATGGTACTTTGGTGAATACCAGGATTCAAATGGCGACGTTATTGAGGGTATCTTCCCGAAA	KVVAQFPYKSDYEDDLNFEKDQEIIVTSVEDAEWYFGEYQDSNGDVIEGIFPK	86427.34748	34102
CCAGATGGCTTGACCTACTTTGAGGATTTACTGGAAGAGACGTCCATCTCAACTAGCTTAATTACACTTGAAAAGGATTACTATGATGGTAAAGGCGAACTTGATGAGAGGGTATTCATCAATGAAGAGGATAGCTTACTTGGATCTGGAAGCTTATCT	PDGLTYFEDLLEETSISTSLITLEKDYYDGKGELDERVFINEEDSLLGSGSLS	109070.7559	28061
GATTCTTCGTATTTTTGGGGTTGGGAAGAGTATGAAAAAAATCCTTACGACGAGATCAAGAACCCAGACGGCATTATCCAAATGGGTCTAGCAGAAAATCAGTTGTCTTTCGATCTCATTGAGTCATGGCTTGCTAAGAACCCCGACGCAGCCAATTTC	DSSYFWGWEEYEKNPYDEIKNPDGIIQMGLAENQLSFDLIESWLAKNPDAANF	148312.2224	16919
GGCTATTTCCAACTCATTAACGATGACTCCGATATTCTTTTCCCTCCTGGGATCGCTGAAGCAGCCGAGTCTGACTCACTCTCGCTCTTAGAGCTCAGTGAAGAGAAGAAGGAATCATCGTTTCCGAAGAAATGGCCGCTAGGCTACGAAGCCGATGCT	GYFQLINDDSDILFPPGIAEAAESDSLSLLELSEEKKESSFPKKWPLGYEADA	67028.02072	37354
TGGGAGAGTGGTGAAGAAAACGGCGGCGGTGGTGCGGTGATCGTAGCTGGAGAAGGAATTGGTGATTTCAGAGACGATAGTGATATCTGTGCCGTCGGAGATGGTGGTGGCATAGATTTTGGTGGCGAAATCGGCGGTGATTGGGACCTTGTTTCATTT	WESGEENGGGGAVIVAGEGIGDFRDDSDICAVGDGGGIDFGGEIGGDWDLVSF	149319.6399	66234
ATGAACATTGATGAGACTTCAGATGAGGTATCCAGAGGGATACCAAGACTTTCTGAGGACGAATTAAGGGAGTTGGACGTAGAACTGATTGAAAGTAAAATAAATGAATTGTCATATTATGTCGAAGAGACTAACGTGGATATTGGAGTTTTGGAAGAG	MNIDETSDEVSRGIPRLSEDELRELDVELIESKINELSYYVEETNVDIGVLEE	90683.93614	2277
GAGGATGAGCCTAGAGAAGCCACAATAAAGCCTTCTTATTGGCTAGATGCTTGCGAGGACATCTCTTGTGATCTTATCGATGATCTCGTGTCTGAATTTGATCCTTCCTCTGTTGCTGTCAATGAATCCACTGATGAAAACGGCGTCATCAATGATTTT	EDEPREATIKPSYWLDACEDISCDLIDDLVSEFDPSSVAVNESTDENGVINDF	64504.24574	26870
GTAATCAAATCTGGAAAGGAGGAGACTTTTACGTCTGATCGCGTTGTGGCTCCTTCTTGGGGGCCAGAATTTGAAGACATAATGACTTTATCCGAACATGAGGAGGAAACTTGTTTGTCATGCGACCTGCTTGAGTTTCCGGTTTTGACAGAAGAGCCT	VIKSGKEETFTSDRVVAPSWGPEFEDIMTLSEHEEETCLSCDLLEFPVLTEEP	124721.548	25477
CGTGATCGTCAAGATTGTGAAGGCGCTAGAGAAAAAGAAGTAGCCTCCTCTGTGCTTGATGACGTTCATGAGTCAGTAAATGCTGATGCTTTCTTTTTTCAGCTTTTTGATGACTTGACCTTGGATACAAATCCTGTTGGGAGCTGTAAATCTGAGGAA	RDRQDCEGAREKEVASSVLDDVHESVNADAFFFQLFDDLTLDTNPVGSCKSEE	33926.64724	18766
CCAGAAGAAGAACTAGAGAAAGCGATCACTGAGATAGATCGTAAAGGAGATGGTTACATAAACTTTGAAGAGTTTGTGGAGCTGAACACGAAAGGTATGGATCAAAATGATGTTTTGGAGAATCTGAAAGATGCGTTTTCGGTTTACGATATCGATGGG	PEEELEKAITEIDRKGDGYINFEEFVELNTKGMDQNDVLENLKDAFSVYDIDG	85006.6469	7451
TCATCTTCCTCCATTTCCTCTTCATTATCCTTTGCTTCTTCAAACAATTCCTCCACAAATTCTTCTTCCGCCTCTTGTAGTTTCCCACTTACTGAGCTCGATAATTTTGATTATGCGAACCTATATGAACCTAATGATACCTTCACAACGGCCAATTTG	SSSSISSSLSFASSNNSSTNSSSASCSFPLTELDNFDYANLYEPNDTFTTANL	74099.9896	18434
TCATCTCAAGGGTCTCTAACCGAAGCGAGTCTCGATTACTTAGATAAGCCCTTTCTTCTTGACATTGGTCTTGAGGATAAAACTGATGAGCTTGATCTCAAGACTGGTGATCAGTTGAATGTAACAGATGAAGAGGTTGATGTTGTTCATGAGGTTGAA	SSQGSLTEASLDYLDKPFLLDIGLEDKTDELDLKTGDQLNVTDEEVDVVHEVE	48036.00165	26082
AACCCTGTTGACAACAATACCCTGTTTGTTTCCGATGAGCTTCCTTCCAAATTAGACTGGGATGTTCTTGAAGAGATTGAGGGAGCTGAAGAGTATGAGAAAGTAGAATCTGAGGAGCTAGAGGACAGAATGGAAAGAGATGTTGAGGATTGGGAGGAA	NPVDNNTLFVSDELPSKLDWDVLEEIEGAEEYEKVESEELEDRMERDVEDWEE	81844.19511	8922
CAACGTCTCAATGTGTGCAAGGAAGAAGAAGATTGGGAGATGATTGAGAAGCGGCTTGGTTGTGGTCAAGTCGAAGAGCTTATCGAAGAGGCTCGCGATGAGCTCACACTCATTGGGAAAATGATTGAGTGGGATCCTTGGGGTGTACCAGATGATTAC	QRLNVCKEEEDWEMIEKRLGCGQVEELIEEARDELTLIGKMIEWDPWGVPDDY	24583.06259	41614
TGGGATGTTATTTACAATTCAGAGTATGCAATGGATCCTCCAGATTTCGTATTTGGACCAGACGACGAAGATTTTGTGCCGTGTAAGTGTAGCGCTATTGCTCCTGATGATGATCAGATATCATCACTGGAGAAGGCTTTGTCTGAGTGGGATCACGAG	WDVIYNSEYAMDPPDFVFGPDDEDFVPCKCSAIAPDDDQISSLEKALSEWDHE	59389.95837	33529
GAAGGGTCAATTGAAGAACCTGAGTTAAACGTGTCGCTTAATCTTACCGACGATGTAATTAGTAATGCGGGAACAAACGATAACTCCTTCAATGAACTGACCGATAACATGTCAGACTTCGTACCAATTGATGCTGGCTTAAATGAGGCTCCTTTTCCT	EGSIEEPELNVSLNLTDDVISNAGTNDNSFNELTDNMSDFVPIDAGLNEAPFP	33138.21509	44597
TTGATTGCTGTGTTTGATCTTGGTGGTGGGACATTTGATGTATCTGTTTTGGAGATTTCTAATGGGGTATTCGAGGTGAAAGCCACCAATGGTGATACCTTCTTGGGAGGTGAGGATTTCGACAATGCTCTGCTAGACTTCTTGGTTAATGAGTTCAAG	LIAVFDLGGGTFDVSVLEISNGVFEVKATNGDTFLGGEDFDNALLDFLVNEFK	42432.95996	19180
ACACTCCTTCTTTCAAACATGTACCAAAGGCCTGACATGATTACCCCTGGTGTTGACGCTCAGGGCCAACCACTCGACCCGCGTAAGATTCAGGAGCACTTTGAGGATTTCTTTGAGGATCTTTTTGAGGAGCTTGGAAAGTTTGGCGAGATAGAGAGC	TLLLSNMYQRPDMITPGVDAQGQPLDPRKIQEHFEDFFEDLFEELGKFGEIES	87198.99352	19168
AATCTTCTCCCAGATGAAGATGATCTTTTTGCAGAAGTGACAGGTGAGGTTGGGCGTAAATCTCGTGCTAATACAGGAGATGAGTTGGATGAGTTTGACCTCTTCAGCAGTGTTGGTGGCATGGAACTAGATGGAGATATTTTTTCTTCTGTGAGTCAT	NLLPDEDDLFAEVTGEVGRKSRANTGDELDEFDLFSSVGGMELDGDIFSSVSH	135696.422	31096
GATTCGTCGAAGAAATATCGATTAGAAGAACTTGCCAAGTATCAGTCGGGTTCATGTATTGAGTTTGAAGATGATGATGAAATGGCAGTGGATTATCCATGCCCGTTTTGCTCAGATGATTATGATTTAGTTGAATTGTGTCACCATATCGATGAGGAG	DSSKKYRLEELAKYQSGSCIEFEDDDEMAVDYPCPFCSDDYDLVELCHHIDEE	38863.1311	24128
GGAATACAATTCTATAACGATCTCATCGATGAACTCCTCGCTAACGGAATAACACCTCTCGCCACTTTATTTCACTGGGATACTCCTCAAGCACTTGAAGATGAATACAGTGGATTTTTAAGCGAAGAAGCTGTTGATGACTTCAAGGATTTTGCGGCC	GIQFYNDLIDELLANGITPLATLFHWDTPQALEDEYSGFLSEEAVDDFKDFAA	117937.7698	10049
ATGGAAGAAATGATCATGCAAGGTGAACACCTTAGAGAAATGCAAAGGCTAAAGCAGGAAGCACAAAAGAACGCTCTACCCTCTGACATGGCTGAATATATGGAATGGCAAAACAACGAGGATTTGGAAGACGATGAGTTGCTTGCCTTTATTGAAAAA	MEEMIMQGEHLREMQRLKQEAQKNALPSDMAEYMEWQNNEDLEDDELLAFIEK	51658.81944	8835
TCAGATGATAACCTCAGCAACAAGCTTCTGGAGGATCTTTTCGATATGGAGCAACTCGAGGTTGCATTTGGTGGAAAAAACAGCGATGCGGGTTTCAATTTTGAGAAATATGCTGAGAGAATGAGAGAGGATGATTTGAAGTTCTATGGAAACACCACA	SDDNLSNKLLEDLFDMEQLEVAFGGKNSDAGFNFEKYAERMREDDLKFYGNTT	94118.06443	5329
CAAACTATGGGGGACTTTAGTAATCATGAGAAACTTGGATTTGATTTAGGAGCATTTGTTGGAGACTTGGCTTTTGAAGAAGATTCAGGCAGTGAGGATATTTCATTGGAAGGGCTTCAACAAGAACTTGAAGAATGTGAAAGTGATGAGGTTGTTGCC	QTMGDFSNHEKLGFDLGAFVGDLAFEEDSGSEDISLEGLQQELEECESDEVVA	58567.24106	9397
GATGCCATACTTAATGCGGAGTTTGGTGGGTTTGACCCGATGGATGATCGCGACTTTGGAGGTTTTAATGATTTCGGAGAGGAAGTCTCATATGTCTACGACTGCGAGAATGTCGATGAAGATTACATTAGCGATCCCGAGGGAGAGCTTGGTGAGAAT	DAILNAEFGGFDPMDDRDFGGFNDFGEEVSYVYDCENVDEDYISDPEGELGEN	54307.0767	19686
AAGAATATTCGGGCTGATGAGTTTATCGGAAAAGAGAGTGAGTCGCCGGAGAATAAGTCTAACGCGAGTCCGGTTTCGGTTCTTGATCGAGATCTTTATGATTATCTAATCCTTGACGATGATTACTACTTCTCAGGAGGAGATTCAGAAAGTGCATCG	KNIRADEFIGKESESPENKSNASPVSVLDRDLYDYLILDDDYYFSGGDSESAS	64073.4403	17921
AAGTGCTACTATCCACGGCCAAGCCACCGTTTCTTCACCACTGACCAACACGTCACCGCCACTTCCGATTTCGAGCTAGACGAATGGGATCTTTTCAATACCGGTTCAGATTCCTCTTCAAGTTTCAGCTTTAGTGACCTTACAATCACATCCGGTCGA	KCYYPRPSHRFFTTDQHVTATSDFELDEWDLFNTGSDSSSSFSFSDLTITSGR	93398.0359	51757
TCTTTGCATGCAGCCATTGGCATGGCTGACTTAGACATGATTGATTTGTCTGATGACAATTGGCAATGGACGGATTCACCCCCCAGAGTCGATGGTTGGGATAGTGATCCTGCCGATGTTGATCTCTATGATAGGGATGACGTAGATTGGGATGGACAA	SLHAAIGMADLDMIDLSDDNWQWTDSPPRVDGWDSDPADVDLYDRDDVDWDGQ	67370.19854	25283
TCAACACCATCTCCGGCCATCGGAACCCTAGATGATGAATTTATGATGGAAGAGGACGTGTTTCTGGACGAAACTCTCTTGTACGGCGACGAAGATGAGGAATCCCTAATCCTCCGTGACATTGAGGAGCGTGAATCGCGTTCCTCGGCTTGGGCTCGA	STPSPAIGTLDDEFMMEEDVFLDETLLYGDEDEESLILRDIEERESRSSAWAR	60076.59013	33441
CAGTGGTTTGAGTCTAGGACGTACAATGAACACATAAGGGATGAAGGTATCGAGCAGTTGTTGTATATTTTCCAAGCTGCTGGTAAAAGAGACAATGACCCTCTTTTTTGGGGAGACGAGCTTGAGTACATGGTTGTAGATTTTGATGATAAGGAGAGA	QWFESRTYNEHIRDEGIEQLLYIFQAAGKRDNDPLFWGDELEYMVVDFDDKER	68339.78605	16940
GGGTGGCTTAACGACTTTGATATTGGTATGATTTCGTTGCAAAATGATGATGAGATGATGAATTGGTGTACGGAACTTTCTTACATGGATGGTGTGGTAGATAGTGGTGTTCTTGAGATTGAAGGTGGTGATTATTATTCTCATATTAACTATGCACTC	GWLNDFDIGMISLQNDDEMMNWCTELSYMDGVVDSGVLEIEGGDYYSHINYAL	192834.1054	32615
TATTGGCTAGATGCTTGCGAGGACATCTCTTGTGATCTTATCGATGATCTCGTGTCTGAATTTGATCCTTCCTCTGTTGCTGTCAATGAATCCACTGATGAAAACGGCGTCATCAATGATTTTTTCGGTGGGATTGATCACATTTTAGATAGTATCAAG	YWLDACEDISCDLIDDLVSEFDPSSVAVNESTDENGVINDFFGGIDHILDSIK	116236.8798	31096
CACTGTGAACCACACGATCATAATTCATGGTCCGAATTTAAGTATGTCATTGATGATTATGGAGATATCTTTTTTGAAATTCCTGATGATGAGAACATCTTAGAAGATCCTGGAGCTAGTAATCCAGTGAAAGCCTTTTTTGGAATGGATGTCCCGCGA	HCEPHDHNSWSEFKYVIDDYGDIFFEIPDDENILEDPGASNPVKAFFGMDVPR	116623.391	9258
GGGTTCATGGATGCTAAAATAGCAGAAAAATCATTAGGGAATTACTCTAAAGATGTTTCCAACAGAGATTTCTTGGATTCGCTTCTCATCCTCAACGAAGGAGATGAAGCAGAGCTCGACAATAACGATATTGAACACCTACTCTTGGATATGTTTACA	GFMDAKIAEKSLGNYSKDVSNRDFLDSLLILNEGDEAELDNNDIEHLLLDMFT	140232.65	13301
ATCTGTCGGAAGGATATCCGCGCAGAAGATGATCGAAATGCTGCAGTTAGGTCAATTGGTGTAGGAATGAGCGATGATGTTGATGACAATGGGAGTATAATACCTGAATACTTTCCTGGAGAAGGTAGTGAATGGGATCTGGAGCTCCTTCCTTATCGC	ICRKDIRAEDDRNAAVRSIGVGMSDDVDDNGSIIPEYFPGEGSEWDLELLPYR	71691.47704	39560
ATCTCCAGCGATACCCAATTTCACAAGGATTTGGGGTTGGACTCCTTGGACACTGTCGAGCTGCTCGTAGCTATTGAAGAAGAATTTGATATTGAAATCCCTGACAAAGTGGCTGATGAGTTGAGAAGTGTTGGTGAAACGGTCGATTATATCGCTTCC	ISSDTQFHKDLGLDSLDTVELLVAIEEEFDIEIPDKVADELRSVGETVDYIAS	82194.85138	21891
TCTCCGGTTCCCGTCGCGAAGGAGGAGGTAACGACGGAGACGGTAACGGATTTGGTACGAGCGTCTTCTGATTCGTCAGGAATCGACGAGATTTGGGGATTTGAAGATCACGTGTCGAATTACGGTGGTTTAGATTTTGGTTCCGGCGTCGGAGATGGT	SPVPVAKEEVTTETVTDLVRASSDSSGIDEIWGFEDHVSNYGGLDFGSGVGDG	47059.83408	40931
GCAAACCCGTCTGTCCTTGATGAAGAAGAGGCGTTTCCATCGCTTCCATATGATGTTGATATCTTTACACCTGAACCAAACGGATTTGAAATCTCACACTTCTTTGATTCCTTGGACTTTGATGGAAATCCTCGTAACTCTGAAGAACACAACACAAGC	ANPSVLDEEEAFPSLPYDVDIFTPEPNGFEISHFFDSLDFDGNPRNSEEHNTS	99203.80295	5764
GCACCACCTACAATACCCACGGTGAACCCCACAATCAACGAGGTTTTCTCATTTGAATTACTGGAACTAGAACTAGAGGAGGAGGAAGATAAACTACTCAGTTGTGAATCGGACTGTTTCGCACAGTATGTGGATGGGCACTTGTCACATGTTAATGAA	APPTIPTVNPTINEVFSFELLELELEEEEDKLLSCESDCFAQYVDGHLSHVNE	100142.873	8874
CACCTTGAAGTTGAGAATGAGAAACTGCAGAATCAAGTGAAAGATTTGCATGAAAAATTGGTTGAGAAACTTGGGAATGAAGAACATTTTCAGACTATTGAAGGAGACTTGTTAAGTTTGAGGTACATGATTGATGATGTTATACAGGAAGATGGCTTG	HLEVENEKLQNQVKDLHEKLVEKLGNEEHFQTIEGDLLSLRYMIDDVIQEDGL	42859.05942	5531
AATTTTACTTCAGATGTGGGTATGGTAAATGGTCCTTTCACCCAGAGTGGCACTTCTCAAGCTGGCTATAATGAGTTTGAATTGGATGACTTGTTGAATCCTGATCAGATGCCCTTCTCCTTCACAAGCTTGCTGAGTGGTGGGGATAGCTTATTCAAG	NFTSDVGMVNGPFTQSGTSQAGYNEFELDDLLNPDQMPFSFTSLLSGGDSLFK	202147.3222	58014
TCACCTGTTCTTGATGATGAACTGTATTCTGAAACTGACCGAGTATTTGTGGAAGGGAACAATGTGCAATGGGAAATGCCTAGGTGGGGAGCTGATGACTGCAGCAACAATCAGTTTTGCAACGATTCTGATTACTTTCTATCTGATGTGCTGATTGCA	SPVLDDELYSETDRVFVEGNNVQWEMPRWGADDCSNNQFCNDSDYFLSDVLIA	116819.7919	24303
GACAGTGTCATTGTCCGCATCGACAAGGCTAATGGACAATCGTTCATCAGCGAGGCCGGCAGACAGGGGTTCTCACATACTTCAGAGGAGATTGAGGATGGAGACGTAATTGGTATCATCACATTAGAAGATGTGTTTGAAGAACTTTTGCAGGAGGAG	DSVIVRIDKANGQSFISEAGRQGFSHTSEEIEDGDVIGIITLEDVFEELLQEE	67753.50226	25962
TTATCGCCGGGACCTAATTCTCTGCCGTCGGTATCACCGGACTTCTTTTCCACTATTGGACCAACCGATCCACAAGGTTTTTCGTCGTTCTTTAATGACTTTAACTCTATCCTTCAGAGTAGTCCATCGAAGATTCAGTCTCCTTCTTCTATGGACCTT	LSPGPNSLPSVSPDFFSTIGPTDPQGFSSFFNDFNSILQSSPSKIQSPSSMDL	106827.7819	23376
TTTCAGCGTGATCGTCAAGATTGTGAAGGCGCTAGAGAAAAAGAAGTAGCCTCCTCTGTGCTTGATGACGTTCATGAGTCAGTAAATGCTGATGCTTTCTTTTTTCAGCTTTTTGATGACTTGACCTTGGATACAAATCCTGTTGGGAGCTGTAAATCT	FQRDRQDCEGAREKEVASSVLDDVHESVNADAFFFQLFDDLTLDTNPVGSCKS	33107.86634	38442
GAAAACTGCGAGAGTTTCTTCAATTTCTTCAAGCCACCTGAGATTCCTGAGATTGATGAAGTTGACGATTACGATGATTTTGATACCATTATGACGGAAGAACTACAAAACCTGATGGACCAAGACTATGACATTGCTGTGACAATCCGAGATAAACTG	ENCESFFNFFKPPEIPEIDEVDDYDDFDTIMTEELQNLMDQDYDIAVTIRDKL	198571.3745	40814
GATGATGATGATGATGACAGAGAAGTTGGCATGGATATCAAGGCACTTCTTTCAGAGTTTGGAGACTTTGGTGACTTCTTTGAGAACGATGCTTTACCTTTCGGGGAGCCACCGGGAACTGCAGAGTCGCATGTGCTCGTTTTTCCTCCAGATTCTGCT	DDDDDDREVGMDIKALLSEFGDFGDFFENDALPFGEPPGTAESHVLVFPPDSA	75536.71125	21474
ATGGATCCTCATCATGATAATACCGCGGTGGACAGTTTCTTAGGTCTTGGTATGGAGAATATGGGCTTAACCTCCAAGATGGAGGAGTTTTCACATGGATTTGACGTTAGCTTTCTCCCAGATTATGGTGGAGTTAACACTTTTAGCACTCAAGATGTG	MDPHHDNTAVDSFLGLGMENMGLTSKMEEFSHGFDVSFLPDYGGVNTFSTQDV	117839.0776	14788
GAAAACGACATCTTTGCTGGCTTAGAAGAAGCTTCAGCTGATGACACATACACTGATAATCTGTGGAATAGTTACATGAAAGACGAGGGATTTGAACGGTTTGGGATTCCATCCAAGAGGGGAAGAGACTGGGAAGACAATGATTTATCACTTAACCAA	ENDIFAGLEEASADDTYTDNLWNSYMKDEGFERFGIPSKRGRDWEDNDLSLNQ	111220.3478	16586
ATGGAATCACAGCTCTTGGACGATTTCCTCCTGAACGGGTCTCCCATGTACCAGGATGATAGCATGGCGCATATTAATATTGATGAGGGTGCTAATTTCCAAAATTTTATCAAGACAGATGAGGGTGATTCGCCCAACCTGTTGTCTTTCGAAGGTATC	MESQLLDDFLLNGSPMYQDDSMAHINIDEGANFQNFIKTDEGDSPNLLSFEGI	86485.72285	8121
TTGAGATTCGATGAACTATTGGATTTTTTAAAGGACGAACTCTTCAATTACTATTTAATGGGAAACCAGGATGACGCTTCTGTAGTGCAAATGGGATTGTCAAATGGGAACTCATTTAAGGGCAATGATGACGGCACTTTTTCCTACAATGTCGATCTT	LRFDELLDFLKDELFNYYLMGNQDDASVVQMGLSNGNSFKGNDDGTFSYNVDL	83955.01544	7308
TCTGCATGTTCTTTAATGGATTTTGTAGATTTCGATTCAATCGAAAAAGAACAATATTCAAGAGAAGGTAGTAACGATACTGACTCGATTAATGTTTACGATTCCAAATACGACGAATTTGTCAGACTTTACGACAAGTGGAAGTATGATTCTCCACAA	SACSLMDFVDFDSIEKEQYSREGSNDTDSINVYDSKYDEFVRLYDKWKYDSPQ	158755.0853	14797
TTCTATGACAACGGAGAGAATGAGAATGGTGGAGGTCATATCGATGTAGCTGATCTTCTTCCAGAATCATTTGATTTTGATGATATGGAAGATTTCTTTGACACTGATGCTGCTGAGTTTGATCAAGGATTCGATGGAAGAATGTATTACCAAGCACCT	FYDNGENENGGGHIDVADLLPESFDFDDMEDFFDTDAAEFDQGFDGRMYYQAP	132443.9023	29302
GCATTATCAAGGTGTACTCCTTCAATGCCCAGGAAACAGCTCTTCGGAGATGTGCAAAAGGTTCATCGTTTTGGTAGCGACCAAGTTTACTTTGGCGGGGAGGAAGACATGTCTAGTGTCTCCAATTTTGTTGATATTGAGTGGCTTTCATCAGAAAAC	ALSRCTPSMPRKQLFGDVQKVHRFGSDQVYFGGEEDMSSVSNFVDIEWLSSEN	69269.59856	29122
GATTCTATGGCTTGGAATAATAATGGTCTGGACTTGATGAGTAGCATTACGTTTAGCCAACAAGACACAAATAACCTTTCTCATCAAGAGCAGGAATATTTGAAAGAATACTGCGATTTAATTACTGATTTAAAAAGTGGTGACTTGGTCGATATTGAT	DSMAWNNNGLDLMSSITFSQQDTNNLSHQEQEYLKEYCDLITDLKSGDLVDID	109660.7643	7987
GTCGATGGATCTGGGAGTCCTGGGGTTAAGGAGGTTGACTGGGGCTCGTTTTATGCAGATTCATCTGTAAATGACGGTGGTGGGTTTGGTTCATACTCTGATTTCTTCACTGAGTTGGATGCAACTGCAGGAAATGTACAGGGACAGGCGGAGGTAGCT	VDGSGSPGVKEVDWGSFYADSSVNDGGGFGSYSDFFTELDATAGNVQGQAEVA	159823.3613	76639
AACAGCATTACTGATGATATAATGGAAAAACACGAATGTGAACCATTGGTCAATGATGAAAATTTTGTTTTCTTTGATAACAATTGGTCCAATACGAGAAAAGAAGCACATATGGAGTGGGCTATTCAAATCGAAGAAGAAGAGTGTAACGTACACTAC	NSITDDIMEKHECEPLVNDENFVFFDNNWSNTRKEAHMEWAIQIEEEECNVHY	110212.5023	17226
GATAAAGTTTCTGATGAATCTCTTGCGAATGGTTTATTGAATTTTGAGGACAACGGCCTCTCTGATCTGGAGAAATGGGCTACGGAATTTCCTGACCACCTTGATGCTTTATTAGCTGAAAGAAGGGTGGATGAAGCTCTGGCAGCTTTTGATGAGGGA	DKVSDESLANGLLNFEDNGLSDLEKWATEFPDHLDALLAERRVDEALAAFDEG	165328.8448	35020
TCGCTTGGTGTCTATGATAGATCATCATCTCAAGGGTCTCTAACCGAAGCGAGTCTCGATTACTTAGATAAGCCCTTTCTTCTTGACATTGGTCTTGAGGATAAAACTGATGAGCTTGATCTCAAGACTGGTGATCAGTTGAATGTAACAGATGAAGAG	SLGVYDRSSSQGSLTEASLDYLDKPFLLDIGLEDKTDELDLKTGDQLNVTDEE	32723.84684	30770
CATGTGAAAGGAAGGCTCAACTTCGATGATACTGAAGCCACAATGCACTTAGACGCACCTGCCACTGTGGATATGGTTTCAACTTCCTCATCTGGCTCTGAAGCAGAAGCTGATTTATTTGACATTGATTTTTCCAATATAGATCTTCTGAGTGAAGAC	HVKGRLNFDDTEATMHLDAPATVDMVSTSSSGSEAEADLFDIDFSNIDLLSED	59380.82253	13818
GGCGAGGCCTACCAAGTCTTAAGTGATCCAGGGCTTCGTTCCAAGTATGACCAGTTTGGTAAGGAGGATGCTGTTCCTCAGCAAGGATTTGAAGATGCTTCTGAATACTTTACAGCAATATTCGGTGGTGATGGCTTCAAAGATTGGATTGGAGAATTT	GEAYQVLSDPGLRSKYDQFGKEDAVPQQGFEDASEYFTAIFGGDGFKDWIGEF	151680.0397	34049
CACTCTTTGAAAAACCAAGTTAATGGTGACCTAGGTGAAAAATTGGAAGAAGAAGACAAGGAAACCTTATTAGATGCTGCTAACGATGTTTTAGAATGGTTAGATGATAACTTTGAAACCGCCATTGCTGAAGACTTTGATGAAAAGTTCGAATCTTTG	HSLKNQVNGDLGEKLEEEDKETLLDAANDVLEWLDDNFETAIAEDFDEKFESL	71990.46344	3627
GACAACGATGAAGAGGAGGAAGAGAGTATGATGACGGACGATGACGATGCAAGTGGCGACGACTACACAGAATCCACGCCGCAGATAAATCTGGATGAACAAGTTTTACAGTTTATTAATGACTCTGATATTGTCGATCTCTCGGACCTCTCAGATACC	DNDEEEEESMMTDDDDASGDDYTESTPQINLDEQVLQFINDSDIVDLSDLSDT	25218.78134	19055
GCAATGTATCAACAGTCCAGTTCTTCCGGCCCTTACCAAGAAACTTATGCGAGTGGCCCTCAAAACTTTGGCGATGCTGTGTATCCTATGAATGGTAATTTTACTCTTTTACCATCCGACTTTACACGAGAGCCTAATGATTCGTTCTTTTACGAGAAT	AMYQQSSSSGPYQETYASGPQNFGDAVYPMNGNFTLLPSDFTREPNDSFFYEN	62348.84672	25018
AACGATTTAGAAGATTTTGAGTCTCTGCTGGAGCCTGATTTTGATGCTAAACAATTTGGTAATGACTTACTGAAGGCTACTAATAACAATGACACAACCATTTTAGACCTTAACACGCCTCTTAAAAAGCTAAACTATGATCTACATGAGATTGACTCT	NDLEDFESLLEPDFDAKQFGNDLLKATNNNDTTILDLNTPLKKLNYDLHEIDS	75823.61853	15396
AGAGAGTTTGAAATGGAAACTCTAGCGGCAGGTTCTTTGTTTGACTTTAGTATTGAAGGTGATGATCCCCAATTGGAATGTGATGAAAACTTTCCGAACGAGTATGAGTCGGATTTTGAAGAAGGTTTTGATCTGGCATCCCTTGTTCATGACATAGAA	REFEMETLAAGSLFDFSIEGDDPQLECDENFPNEYESDFEEGFDLASLVHDIE	120364.1771	13852
AACTCAGATGAAGAGGAAGAAGGGATGGTGTCGATGACGTGGAACGGAAATGGTGACGAGAGCTCCGGTGGGTTCTTGAACGGGTTAGGAGATCTCGACGGCTTCATTCAGGAGCTAGGTGAATTTCCTTATTTACCCTTCACCATTGACCCTGCCGTT	NSDEEEEGMVSMTWNGNGDESSGGFLNGLGDLDGFIQELGEFPYLPFTIDPAV	207074.058	117504
AGAGGACCCAGATCATCCTCTGTTAACTCTGTTCCTCTGATTCTTGACATTGAAGACTTTAAGGGTGATTTTTCATTTGATGCATTATTTGGGAACCTGGTAAACGACCTCTTGCCGTCTTTCCTAGACGAAGAAGCAGATTCTGGGGATGGCCATGGC	RGPRSSSVNSVPLILDIEDFKGDFSFDALFGNLVNDLLPSFLDEEADSGDGHG	142092.4849	32793
GTTGTTCGGTCGATTGAGCATGTTAGCATAGAGGAACAGTCTTGTCCTTCTCAGGATGTTGTGATCCATGACTGTGGAGAAATCCCTGAGGGTGCAGATGATGGGATTTGTGACTTTTTCAAGGATGGTGATGTGTACCCTGACTGGCCTATTGATCTG	VVRSIEHVSIEEQSCPSQDVVIHDCGEIPEGADDGICDFFKDGDVYPDWPIDL	96268.30392	30264
ACTTCCACCACTGATGAGGACCCGAACGCTACTGAATACTCAAGCTCATTTTCCGACACTGCATCTGAGAATGCTGAAATGTTGCTTGATGGACTAACCGGAGAAGCTGAGGTCGAATCTCATTATTGGGATGAAACCGATCTAGGTCCTGCTTATGAT	TSTTDEDPNATEYSSSFSDTASENAEMLLDGLTGEAEVESHYWDETDLGPAYD	30240.87721	34903
GAGATAGATTTGAACAAGGAGATCTTGAGGGATAACGAGTACAACCTGGAGCAGTCTGTTGATGCTCTTTGTGGAGTTAGCGAGTGGGATCCAATCCTAGAGGAGCTTCAGGAGATGGGCTTCTGTGATGATGTGACGAACAAGAGACTGCTGAAGAAG	EIDLNKEILRDNEYNLEQSVDALCGVSEWDPILEELQEMGFCDDVTNKRLLKK	86595.41153	18982
TCTGGTAACTATCGTTCCTCTTCGTTTTCTCTTTCGTTTGATGAATCTCCGGAGGAAGCTACCGAGTTTCTTTCAGCTGTTGATGAGATTATCTCTTTGCTTGAGGATCTTTCGTCTGAGAATAAGCCTGATATGGTGGATAGAGCTGATAGTGCTTTG	SGNYRSSSFSLSFDESPEEATEFLSAVDEIISLLEDLSSENKPDMVDRADSAL	32658.77633	46424
GTGAGACACCCTAATGACTCGATTCATGATATCGACATTGGTTCATCAGAAGACGAAGACCCTTATGACTTCTCTGATATCGATCTGATGTCAGGTGATGATGATTTTGAGGGTTACTATGACTTCTCAGGTGCTAGTGACTTTTCTGACTATGACCAG	VRHPNDSIHDIDIGSSEDEDPYDFSDIDLMSGDDDFEGYYDFSGASDFSDYDQ	59657.82054	21163
AACTTGGTGGTTGCGTTTTCATACTTTGATAAAGATGGTAGCGGTTATATCACCATTGACGAGCTTCAACAAGCCTGCACAGAGTTTGGTCTCTGTGACACTCCTCTTGATGACATGATCAAAGAGATTGATCTTGATAATGACGGGAAGATTGATTTC	NLVVAFSYFDKDGSGYITIDELQQACTEFGLCDTPLDDMIKEIDLDNDGKIDF	44969.36904	19563
ATGGGTGACAAGCCTTGCGAGTTAGAATTATTGAGCGATCCCTCACAAGTTTTTCACTACGATGAATTTACCAACGTTAACTATGAGGACCCCAACTTTAATATTTCTATTCCCGTATTCGGCATATCAGGTAATCATGATGATGCGTCGGGGGACTCA	MGDKPCELELLSDPSQVFHYDEFTNVNYEDPNFNISIPVFGISGNHDDASGDS	82112.88346	12515
GATGATTGTGATGATGAAAATGAAACAGAGGAAATATTTGAGGGCCGTGGTCTGCAATTCTTCGACAAAGACGATAATTTTTCAATAACAGCAGATGATACACAAGTAACTAGTAAATTATTTGATCACGATTTAGAGCAGACACCTGATGAAGAGGCG	DDCDDENETEEIFEGRGLQFFDKDDNFSITADDTQVTSKLFDHDLEQTPDEEA	40331.74118	6268
CTGCAATTGAGTGATAACAGAGATGGTTTCTCACTGATAGACGATACGGCTGTTTCTCGCACAAACAAGTTTAACGAAAGTGCTGATGACTTTGAATCTCATTCCATTGGAAACCTGCTCCCTGATGAAGAGGATCTTTTGACAGGGATGATGGATGAT	LQLSDNRDGFSLIDDTAVSRTNKFNESADDFESHSIGNLLPDEEDLLTGMMDD	44014.57177	22922
TTAATAGACACATACTCAGATCTTTTTGCGGAGATGAACCCAGGTGACTATTTCAACTTTGAATGTGAATTTGCAAAGGGGTTGGATTCGGATGATAATTGCAATCTCCAAAATTTAGATACTGATTTCATCGCTGATGGACTAGATTTAGAAGAAGGG	LIDTYSDLFAEMNPGDYFNFECEFAKGLDSDDNCNLQNLDTDFIADGLDLEEG	165953.1305	12699
ATGACGTGGAACGGAAATGGTGACGAGAGCTCCGGTGGGTTCTTGAACGGGTTAGGAGATCTCGACGGCTTCATTCAGGAGCTAGGTGAATTTCCTTATTTACCCTTCACCATTGACCCTGCCGTTGCTTCTTCCTCCCACTTACATGGCAACGTTTTC	MTWNGNGDESSGGFLNGLGDLDGFIQELGEFPYLPFTIDPAVASSSHLHGNVF	133327.4644	39708
TGCCAAACTGACAAGCTAGATAATATTGACCCAGATGGCTTGACCTACTTTGAGGATTTACTGGAAGAGACGTCCATCTCAACTAGCTTAATTACACTTGAAAAGGATTACTATGATGGTAAAGGCGAACTTGATGAGAGGGTATTCATCAATGAAGAG	CQTDKLDNIDPDGLTYFEDLLEETSISTSLITLEKDYYDGKGELDERVFINEE	100030.9038	11452
ACAAGTGGTTCTGAGTATGTTGATGTTGGAAGCCGCGACGGTATGGCACATGTGGGCTACACAGAGCTGAAGATACACTCGGATTCTGAGTCTGAGTTCTTGTTTTCAGATGATGATGCATTCCTCCATATAACTGACTTCAATGTTGAGCCATCTGAG	TSGSEYVDVGSRDGMAHVGYTELKIHSDSESEFLFSDDDAFLHITDFNVEPSE	64019.77518	37034
GATCATGATCTTGAACTGCTGCTCACGGATTCTGATTTTGACCTTGAGCTGCTGCCACTTCACCAAGATCATGACCTTGAACTGCTGCTCCCGGATTCTGAGTTTGACTTTGAACTGCTGCCACTTCACCAAAGTTATGACTTTGAGCTGCTGCTTCCA	DHDLELLLTDSDFDLELLPLHQDHDLELLLPDSEFDFELLPLHQSYDFELLLP	166268.7186	46912
GCACTATGTCAAGATTCCAGTTCGACCGATTTTTTTGTGATACCTGCGTACCATGATCATTCCCCGATATTTAGACCTGGTAATATTTTTAACCCAAATGAATTTATGCCCATGTGGGATGGTTTCTACAACGATGATGAAAAACAAGCTTATATTGAC	ALCQDSSSTDFFVIPAYHDHSPIFRPGNIFNPNEFMPMWDGFYNDDEKQAYID	114487.7806	21583
AATGAGAAACTTTCACATGGACCAGAACAGTGGGCTGATGAGTTTGCTTCCGGGAGAGGACAGCAAGAAACAGCCGAGGACCAATGGGTTAATGAGTTTTCAAAGTTGAATGTTGATGACTGGATAGATGAATTTGCTGAAGGTCCCGTGGGTGATAGT	NEKLSHGPEQWADEFASGRGQQETAEDQWVNEFSKLNVDDWIDEFAEGPVGDS	50382.21779	14355
TATGGTCTTGGTGATATAGTTTTCTCATCCGAAGGAGTGATTTCGAGCTATGGGGATGCGTTTCATATTCCTGACATTATTGAAAGCACTGTTGGTCTTTTCGCAGATGCTGATGTTACATTACATCATCACCAAATTGGAGATTCTTGTGAAGATATT	YGLGDIVFSSEGVISSYGDAFHIPDIIESTVGLFADADVTLHHHQIGDSCEDI	88474.31988	9166
ATTCTCTGGCCAGATATACCTTATATAACAGATCAAAATGGAAATTTATACTTTCAAGTAAAGGAGGATGAGGACGTCATGCAGTCCGTTACTTCTGAAAATAATTATGTGCAAGTTATAGTTGGTTTTGATACGATGGAGATGATCAAGGAAATGGAG	ILWPDIPYITDQNGNLYFQVKEDEDVMQSVTSENNYVQVIVGFDTMEMIKEME	64704.39881	3888
GGAGGTTATACACCTAGAAATGTATCACGGCTTTGGACCTACGAGACAGGAATTTTAAATGATGTCTTGCTACCAGAAGACATCCCCGAAGATATCCCATTCCGGGACTCATTCGGGCCGGATTATTCACTTTATCCTATGTTAGATGACTTATACGAA	GGYTPRNVSRLWTYETGILNDVLLPEDIPEDIPFRDSFGPDYSLYPMLDDLYE	192747.981	20480
CCGGGCCAACCATTGAATGCCAATTCTAATTCTTCAATGGGCTATTTTAGTTATCCTGGCGTCTTCCCTGTCAGCGGCTTTTCAGGCAACGCCAGTAATGGATATGCTATGAACAACGATGACTTAAGTTCCCAGTTTGATATGCTAAACTTTAATAAC	PGQPLNANSNSSMGYFSYPGVFPVSGFSGNASNGYAMNNDDLSSQFDMLNFNN	26628.51024	21517
ATGTTAGAGACAGATGCCCAATCCAACAACAACTCCACGGAACTGGACATTTTACTAGGTGATACTTCTGAAGATTTGAGAAAGAACATCTATGAAGGTGGGTTGAAATCATGGGAGTGCTCTTATGATTTAGTTGATTTGTTGTCAGAGAACGTTGAT	MLETDAQSNNNSTELDILLGDTSEDLRKNIYEGGLKSWECSYDLVDLLSENVD	93179.49602	6769
GATGACATTACTGAGTCTGTAGCTAATGATTTTCTAAACATGCTTGAACTTGAGGAGTGTTCTTATGTTTATACCTCAGATGGTGAACCTACATCTCCTCGTGAATCTCTGCTTCGAGAGTTTGAGAAGGAAGCTTTCGCTTCTGGAAACTTTCTCTTA	DDITESVANDFLNMLELEECSYVYTSDGEPTSPRESLLREFEKEAFASGNFLL	43609.5335	14967
AACCAATCTGCCCAAGCGGTGAACGAAGAAGTTTTGTTGGAGAATCCCGATTACGGAGTCCAAATCGTCGATAAATCCGAACTGTTGGAGCTAGCCTTGAGTTTCTTAGGGGAAGACGGAGAAATCATGGAAAACCCTGAGTTTCTTGGAGATATCATG	NQSAQAVNEEVLLENPDYGVQIVDKSELLELALSFLGEDGEIMENPEFLGDIM	83182.40729	8963
TCGGATCATAGGTTTGAGGTTAATCGGATTTTGGGATGTGGGGAAATTGAAGATACAGAGGCGATTGATGAAGCATTAGTACTTAATAGCTCGTTACTTGAAACCCCATTTCAAGTGCTCTACGACGATACGGAGCTAGTAGATAACGGAAATTGTGGT	SDHRFEVNRILGCGEIEDTEAIDEALVLNSSLLETPFQVLYDDTELVDNGNCG	79159.59291	4436
AAAGATGGAAGTCAGGAAACAGAGCGCATGGACATGTATTCGATGGAAAGGTTTGACATGGAAGAGGACCTTCTGTTTACGTTTCATGAGACTTTCTCTACCAATCATAATGAAAATAAACATGAGAGTTTTGCTCATGATATGGAATTGGATGCAGAA	KDGSQETERMDMYSMERFDMEEDLLFTFHETFSTNHNENKHESFAHDMELDAE	61567.86426	12285
GTTATCACTTGGGATGATTCTGCTTGCGAAGACACTTTTCACAATGAGAAGAAGCGGTTTTGGTCACAAGTTAATGGTCTTCATTGTGATGTTTCTATTCCTGATCCTGATCTTTACATTAGTGAAGTAGATTGGGATACTTTTGTTGACCCGGAACTG	VITWDDSACEDTFHNEKKRFWSQVNGLHCDVSIPDPDLYISEVDWDTFVDPEL	156534.0637	18062
TACTCGGAAGAAGCTTGGCAGCATGTAAATGAACAAAAGTCAGCTAATCCATTTGATCTCCCCTATGATTCTGAGTTCGACTCAAATGACATGTTCTTGGACATGAGTTCGTTACAAGGGGCACTGCCCGATATCCAGACACCACAAGCCTTCCTTAAT	YSEEAWQHVNEQKSANPFDLPYDSEFDSNDMFLDMSSLQGALPDIQTPQAFLN	34346.89756	25845
AAACCGTTTGTGCAAGACAATGTTTCATATAGTGACAATGTGTTTTCAAAAGATGATCTTTTGCAAGGGAATGACCTCTCTTGGGCTCTCGAGTCGGACATTGAGTTTACTGTCAATTGTCAAAATGAAATGATTGGTGCAATGGCTAATGATGGGAGC	KPFVQDNVSYSDNVFSKDDLLQGNDLSWALESDIEFTVNCQNEMIGAMANDGS	99854.58109	11466
TTGGGTGCGGATGATTGTAGAACAAGGCAACGGGCCGAAGAGCTTCTGAGTGAATTAGAGTCTTCGCTGCCACGGATGCGAGATGCTGAGATGGAGGATGTCTTGGGAAATATCTTAGACGATGACTTTGTTCTTGGGCTTGAAGAGATGACATCCACT	LGADDCRTRQRAEELLSELESSLPRMRDAEMEDVLGNILDDDFVLGLEEMTST	82705.95178	9881
TTTGGAGATAATTCTACAGGTAACACAATGTTTGATGCATCTCAATATGCCTTTTTTGGGAACGATGTTGTCGAGGAGGTTGAGCTGGGTGGATTGGAAGAAGAAGATGAGATTTTGTCTTTCACTGGAATAGCAGAAGACTTTTCATTTGATAAGGAA	FGDNSTGNTMFDASQYAFFGNDVVEEVELGGLEEEDEILSFTGIAEDFSFDKE	101605.5488	7967
CTGAAGCCCTCAGTTCCAAGTGCTAACGACTTCGGTGATTGTATATTTATTGATGAGGAGGAAGCTACATTGGACCTTCCAATGCCAATGTCGCTTGAGAAACCATACATTGAAGCTGATCCAATGGAAGAAGTTGAGATGGAGGATGTAACAGTGGAA	LKPSVPSANDFGDCIFIDEEEATLDLPMPMSLEKPYIEADPMEEVEMEDVTVE	79969.83957	4135
TGTGCCAAAGCTGAAAGTGATGAACATGTCTCACTGGAAGTTCTTAATTCCACAAATTTGTCTGCGGCAGAAGCTATTCCAAATGAGCAAGTCACACTTGACGAATTTGTTGGCATAGATCCGTGTTTGGGAGAAGTTGTTCTTGATGAAGAGGTTTTG	CAKAESDEHVSLEVLNSTNLSAAEAIPNEQVTLDEFVGIDPCLGEVVLDEEVL	37631.24381	31896
TTGAATCCATCAAAAAAATGTGCATCAATCGGAAGAACTATTGCGTTCCACGGAGGTTCAGATGGCTATGACGTTTGCAGCGATATGTGGTGGTTTGACTTCGATTCCGAAACCTGGACTAAAATAGACCTTTATGCCAAAACACAAGAGGAATCTGAT	LNPSKKCASIGRTIAFHGGSDGYDVCSDMWWFDFDSETWTKIDLYAKTQEESD	39325.71649	22558
GAAAAGAGTTTGATGCTTGGAGATATTTGTGATGGAATTGACTTGCAAGATGCATCTGTTGTTAGTAGACACACAGATTTTTTCGATAGCTTTGAGCTTATGATTAATGAAACTCAAGATTCTGTTCCAGAAAGTTGTGTGAATCTCTTTGAGGCATTG	EKSLMLGDICDGIDLQDASVVSRHTDFFDSFELMINETQDSVPESCVNLFEAL	167704.818	19031
AAGGGGAAGAACCTTGATGCCATACTTAATGCGGAGTTTGGTGGGTTTGACCCGATGGATGATCGCGACTTTGGAGGTTTTAATGATTTCGGAGAGGAAGTCTCATATGTCTACGACTGCGAGAATGTCGATGAAGATTACATTAGCGATCCCGAGGGA	KGKNLDAILNAEFGGFDPMDDRDFGGFNDFGEEVSYVYDCENVDEDYISDPEG	49770.07286	30831
GAGATGCTGGATTTAATAGAACAAGGGGATGAGCTGCAAGAAGTCTTGGCAATGAATAATAACAGTGGCGAGCTCGACGACATTAGTGATGCAGAGCTGGATGCAGAGCTGGATGCTCTGGCACAAGAGGATTTCACTTTGCCAACCAGCGAAAACTCA	EMLDLIEQGDELQEVLAMNNNSGELDDISDAELDAELDALAQEDFTLPTSENS	83370.27232	6574
CATGAGACAAACATCAAAGAAGGGGTTCCTCAATACAATAATATTCAAGAGATTGATGCTGAGAACAGCTGGGATGAACTCAAAGAGATACCAATGGAGGAGTTTTCCGATCTGCTGGAATGCTCAACTCAATGGCGCTCACCACCAGACTCACTAAGC	HETNIKEGVPQYNNIQEIDAENSWDELKEIPMEEFSDLLECSTQWRSPPDSLS	70054.53949	7226
ACTGCCGTGCTCTCGGCTCGAGCCTCCCTAGAGCGGTTCGAGTGCGGTTCTTGGACATCTTCGGCTATGATTTACGATGACAATGCCGATCTTGGTGGCCATTTCTTCGACTTGCCTTCCGAATTGATCAAAGGTGGGCCGGGAGGGAACGATCAAGAC	TAVLSARASLERFECGSWTSSAMIYDDNADLGGHFFDLPSELIKGGPGGNDQD	54387.34901	75411
ACCACATCCAGTCCTCCCACAAGCCCTAAACATACACCACCATTGAATCCATCAAAAAAATGTGCATCAATCGGAAGAACTATTGCGTTCCACGGAGGTTCAGATGGCTATGACGTTTGCAGCGATATGTGGTGGTTTGACTTCGATTCCGAAACCTGG	TTSSPPTSPKHTPPLNPSKKCASIGRTIAFHGGSDGYDVCSDMWWFDFDSETW	101372.1403	27340
AATTGGTGTTCAAGTTTCGATAATGGAAGGAAGAATACTGGAGGAGATGCTTCTTCTGTTGATATACTTGATGTTTTGCCATCTGATCCGTTTGGTATGGATATCAACAATACTTTCACGGCTATTACTGGATGGCTTGAGGATTTGGAGGATGATTAT	NWCSSFDNGRKNTGGDASSVDILDVLPSDPFGMDINNTFTAITGWLEDLEDDY	123349.9486	27634
AGGTCATTTGATCAGATCCCTTGGAACTTTAGCCTTTCTGATCTCACCGCAGATTTGTCAAATCTGGGAGATATGTATGTTGCAGATTTAGGAGCCTTAGGAAACTATCCAGGCTCTCCATTTCTTCCATCTGATTCAGAGATTTTCCTGGATTCTCCT	RSFDQIPWNFSLSDLTADLSNLGDMYVADLGALGNYPGSPFLPSDSEIFLDSP	114818.6859	13790
TTGCTTTCACTCCCCAACCGTCGCTCCATCCCTTCTCTTCCGATGGTATCTCTCTCCGCCGGAGATAGACTTGAATGGGACGATCTTATCTCCGCCGTGACTGATTTCGGCTATTTCCAACTCATTAACGATGACTCCGATATTCTTTTCCCTCCTGGG	LLSLPNRRSIPSLPMVSLSAGDRLEWDDLISAVTDFGYFQLINDDSDILFPPG	106727.3982	55781
GAAAAAGAAGGATGGTATGGTTGGCTTACAGAGAATGACACAGAACCAAGCCCTTCGCCTATGGATCTTAGGAATCAAGCACACAGGTTACTGTGGGATGCCCTTGATTTTGCTGTTTCTGTAGAAGCTGATGTGTTCTTCCCTGGGTTCAACAACGAT	EKEGWYGWLTENDTEPSPSPMDLRNQAHRLLWDALDFAVSVEADVFFPGFNND	75588.07708	28966
GACCCGATGGATGATCGCGACTTTGGAGGTTTTAATGATTTCGGAGAGGAAGTCTCATATGTCTACGACTGCGAGAATGTCGATGAAGATTACATTAGCGATCCCGAGGGAGAGCTTGGTGAGAATGGTGGATTGGGCCGTCTTATGATGGAGAACGGG	DPMDDRDFGGFNDFGEEVSYVYDCENVDEDYISDPEGELGENGGLGRLMMENG	50245.26967	29329
TTTCAGGTTGAGACTTATGGAGCAGATAGTTTCTTTGGGATGAACATGAACATGAACAGTCCGGGACTAGGCAGTCACAATATACCGCCTCCTTCACCACAGAACTCTCAATGGGATTTCTTTTGGAATCCATTCTCGGCATTGGATCAGTATGGATAC	FQVETYGADSFFGMNMNMNSPGLGSHNIPPPSPQNSQWDFFWNPFSALDQYGY	174603.2088	27062
TGGAGAGCACGGGACGATCTTTGGGCGGCTGAGGAGACTTTCTTAGAAGCAATTGATGCCGATCCGACCAACTCTTACTACGCCGCTAATTACGCCAATTTCTTGTGGAATACCGGCGGTGATGACACGTGTTTCCCTCTTGATGACGAGTCTCATGAA	WRARDDLWAAEETFLEAIDADPTNSYYAANYANFLWNTGGDDTCFPLDDESHE	91172.50732	20354
ACGACGAGAGGCAGCAATGATGTTGTTCATTTCTTCGACCTTAGCCTTGGCTCTGGTGAAAGAACCCAATCTCTTCTTGGCGACCTTTCTGGCTCTCTTTTCACCGGAGTTTCTGATCAAATCGATCAATCTTCTTTCATATGGGGACAAACCGGCGAT	TTRGSNDVVHFFDLSLGSGERTQSLLGDLSGSLFTGVSDQIDQSSFIWGQTGD	90069.56738	83549
AACGAGTTCTTCTGTGAAGTTGATGATGATTACATCCAGGATGACTTTAACTTGTGTGGACTCAGCCATCAAGTTCCTTACTACGACTATGCCCTTGATTTGATTTTGGATGTGGAGTCTTCGCATGGTGAGATGTTTACAGAGGAACAGAATGAATTG	NEFFCEVDDDYIQDDFNLCGLSHQVPYYDYALDLILDVESSHGEMFTEEQNEL	132394.6267	26079
GATGGTGGTGGCATAGATTTTGGTGGCGAAATCGGCGGTGATTGGGACCTTGTTTCATTTTCATCAATGGATTTAGACGGCAAAGGAGGTGGAGACGATGCTTGCGACATAAGCGGTGATCGGAGCCGAGTTTCGTCTATGGATTTAGACGGCAAAAGC	DGGGIDFGGEIGGDWDLVSFSSMDLDGKGGGDDACDISGDRSRVSSMDLDGKS	53702.93811	32845
GATGGTTACATAAACTTTGAAGAGTTTGTGGAGCTGAACACGAAAGGTATGGATCAAAATGATGTTTTGGAGAATCTGAAAGATGCGTTTTCGGTTTACGATATCGATGGGAATGGTTCGATATCGGCTGAGGAGTTGCATGAGGTTTTGAGGAGTCTT	DGYINFEEFVELNTKGMDQNDVLENLKDAFSVYDIDGNGSISAEELHEVLRSL	196148.505	33164
AGTTTTGATGATCTTGATCGAATGTTCAGCAATGATGTCCCTATATTTGGTGATGGCAGTCTCAGCGGTGGTGATGAGTTATGGTCATCTTCTAAAGATGTATCCAATAGCCCAAAATCATTATCATCAATGTTGGACTCTCAAGATCTAGGATTGGAT	SFDDLDRMFSNDVPIFGDGSLSGGDELWSSSKDVSNSPKSLSSMLDSQDLGLD	64992.32714	36936
AAACAAGTCACGGCTACAGTCCAGTCATGTGGACAGAACTGGAATGCTGCAACTCCAAGCAGTGCTTCAAATGTGTGGGATTCGAACTCGGGTTTGACGTCTTTCCCAGACAATCAAGAAATAGACTTTTTAGATCTCTTTAGTCCAACTTTCAAATTC	KQVTATVQSCGQNWNAATPSSASNVWDSNSGLTSFPDNQEIDFLDLFSPTFKF	211071.5338	34779
CTTGAGGTTAAGGATATGGATCTTGACGTGGACTTTGACTTCATGGCGACGATTCAGCCGCCAGAGGTGGAGAGATCAGAGGTTGTGTATGAAGAGAAGGAGGAGGAGATTTCAGAACTGATTAACGGCGGAGATGAGTTTGTTGTGTTGGAAGAATCA	LEVKDMDLDVDFDFMATIQPPEVERSEVVYEEKEEEISELINGGDEFVVLEES	48041.3053	15990
AAAACTACGTGTCTCTCTACTGCTACTGGACATGACGTGAAAACATTATTTTCGGAGGACTTTGCTGCTACAGATTATATGAAGTTGCTAGAGTTGGATAACTTGGAAGAAGAAAATTATTACCAGATGGCTAGAGAATCGCTTCTGTCCCCTGATCTT	KTTCLSTATGHDVKTLFSEDFAATDYMKLLELDNLEEENYYQMARESLLSPDL	55080.26667	19924
GTACCAGTTATAGAAACTACTATTGATTCAGGGATGTATTCTGAGAACGGTACTGATTTGATGACACCCGAAGATCTTCCTGATTTGCTATCAGATGGTATAGTATTATCTTTTGCTAATACTACAGAAACGGGCTCGGATTCGGACTCCACGTTAATT	VPVIETTIDSGMYSENGTDLMTPEDLPDLLSDGIVLSFANTTETGSDSDSTLI	68626.81665	11393
GAGAACGATTTTGATATGACTTCACCTGAAGAATTTTTTGAGGTGGAGGAGATCTTTAGCGATGTGATTGATGGACCTGACCATAAGAGAGACTCGGATAGTTTTGTGGTTGTTGATACTGCTTCAGATGATTCTGAGGGTAAAGAGGTGTGGAAGGGG	ENDFDMTSPEEFFEVEEIFSDVIDGPDHKRDSDSFVVVDTASDDSEGKEVWKG	28757.43574	40116
GGGATGAACATGAACATGAACAGTCCGGGACTAGGCAGTCACAATATACCGCCTCCTTCACCACAGAACTCTCAATGGGATTTCTTTTGGAATCCATTCTCGGCATTGGATCAGTATGGATACAGTTATGATAACCAAAATGGTATGGATGATGATATG	GMNMNMNSPGLGSHNIPPPSPQNSQWDFFWNPFSALDQYGYSYDNQNGMDDDM	129275.2697	19744
GTTCTCGAGTATAGGGTTTTGGGTGCGGATGATTGTAGAACAAGGCAACGGGCCGAAGAGCTTCTGAGTGAATTAGAGTCTTCGCTGCCACGGATGCGAGATGCTGAGATGGAGGATGTCTTGGGAAATATCTTAGACGATGACTTTGTTCTTGGGCTT	VLEYRVLGADDCRTRQRAEELLSELESSLPRMRDAEMEDVLGNILDDDFVLGL	136366.2181	45539
TTCAGAGACGATAGTGATATCTGTGCCGTCGGAGATGGTGGTGGCATAGATTTTGGTGGCGAAATCGGCGGTGATTGGGACCTTGTTTCATTTTCATCAATGGATTTAGACGGCAAAGGAGGTGGAGACGATGCTTGCGACATAAGCGGTGATCGGAGC	FRDDSDICAVGDGGGIDFGGEIGGDWDLVSFSSMDLDGKGGGDDACDISGDRS	47209.39495	38423
GAACGAGAAGACGCAGCAGAGGTTTCTCTTTCAGTGAGAAACGAGGAAGATCTTTCTCCTGAATGTGTAGCTTGGGCTGATTCTTGCATCATCAGTTTTCTAGATGATTCAGACAACAATAATTGGGGAACTTTTAGAGATGCTTTAACAGAAATCATC	EREDAAEVSLSVRNEEDLSPECVAWADSCIISFLDDSDNNNWGTFRDALTEII	25165.49411	19934
ATATACCAGAGGCGTATTGAGGAAAATTCAGTGAAGTCATTAGAAGAAATTGAGCCACCTAAGGATTGGGAATGGGAAGCCAATTCTCATTGGGTGCTTGATTTGGATCCAAAAGAATGGGTAGAGGACGAATTTATTCAGTATGTCGAGATAGATTCA	IYQRRIEENSVKSLEEIEPPKDWEWEANSHWVLDLDPKEWVEDEFIQYVEIDS	153365.4086	10664
GATCCAGATATAAACACTATTGACCTATGTGATGATGATGACTTTCTTGTTGTTGCTTGCGATGGAATATGGGATTGTATGTCAAGCCAGGAACTAGTTGATTTTATCCATGAACAGTTAAAATCTGAAACAAAACTTTCAACAGTATGTGAAAAGGTT	DPDINTIDLCDDDDFLVVACDGIWDCMSSQELVDFIHEQLKSETKLSTVCEKV	78241.4031	12724
GAGGAGTTACATGAAAACAGAACGATATCATTAACGAATGAAGACATATATGATTCGTTATCTATATTTCCGAATTTGGTTGAACCTTCAGGTTCATACTATGCGTTAACTAATTTAGGGCTAGTTAACGATGATGAACTAGTAGATATGAAGAGCAAT	EELHENRTISLTNEDIYDSLSIFPNLVEPSGSYYALTNLGLVNDDELVDMKSN	133186.2667	18291
CTAGATTGGGGTTCATTTGATGCGGATTTATCTGTAAATGACGGTCGTGGGTTTGGTTCATACTCTGATTTCTTCACTGAGCTGGATGCAACTGCAGGAAATTTACAGGGAAAGGCGGATGTAGCTGTGGCCACTGGAGGAAACTTAGTAGCCAATGAT	LDWGSFDADLSVNDGRGFGSYSDFFTELDATAGNLQGKADVAVATGGNLVAND	99062.09937	13972
ACATCATCTGCTGTGACTCTGCCCCCAACAGAGGAGATTGATCCGATGCAAGGTCTGTCAATGGATGATGAGATGAAGGATGTGGGATTTCTTCCTCCAATTGTATCCCTTGATGAGTTCATGGAATCCCTGAACTCAGAACCTCCATTTGGCAGTCCA	TSSAVTLPPTEEIDPMQGLSMDDEMKDVGFLPPIVSLDEFMESLNSEPPFGSP	222348.315	98448
TCATCTGATGATCCAGAACAAATTGCTTCAAAATTTTTGGAGTTCCTAGGTCATGAAGATCTATCGTTTGAATTTGTAATGAAGTTCAATGAATTATTGAATCAGAATGATAAAAAAGAGGAAAAAAAAACGAAAAATGTGCATCTTGAACATACTGCC	SSDDPEQIASKFLEFLGHEDLSFEFVMKFNELLNQNDKKEEKKTKNVHLEHTA	22386.24986	8923
GCTGGCGTTGGAAGCAATGATCATGGCTTAGAGTTCGACGATTCAATCGCTAGCTTGGGAAGCAATGGTCATGGCTTAGAGTTCGGCGATTCAATCGGTAGCTTGGGAAGCAATGGTTATGGATTAGAGTTCGGTGACTTGAGCCAGGATTTGTCAAAC	AGVGSNDHGLEFDDSIASLGSNGHGLEFGDSIGSLGSNGYGLEFGDLSQDLSN	69751.82979	19988
AACGATGACAATGAAGAGGACCACAATGCCCTTGATAGAGACGATGATGATGTTTACTTCGACGATGAATCTGCTGAAGTAGTAATTTCATCCTTAAGACTTGGGGATGACCAAGGAAGCTTGTTTACAAATTCGAATTGGTTCACATTCCAAGACGAT	NDDNEEDHNALDRDDDDVYFDDESAEVVISSLRLGDDQGSLFTNSNWFTFQDD	69070.89842	12105
ACAGATCTTGGAGAACCTAGTATCATCAATAACTTAACCGAGAGGAACTTTGAGTTTTTGGAAAATTCTGAAGAAGATGATTTCCTGCTAGATGATAAGACCCCTCAATTTTCGAGGCATAACCTGTATGATGACTGGGAAGAGTTGGTTCAAATAACC	TDLGEPSIINNLTERNFEFLENSEEDDFLLDDKTPQFSRHNLYDDWEELVQIT	130374.5592	8918
GAAACTAAAGACACATGGGATAGACCAGTTGATTTCACTCCAACTAATGATGAAACTTACGATGTAAGATGGATGATTGAAGGTCGTGAGACTGAAAGTGGATTTGAATATGGTTTGTTTGATAAAGGGTCTTTCTTTGAAACTTTGTCAGGATGGGCC	ETKDTWDRPVDFTPTNDETYDVRWMIEGRETESGFEYGLFDKGSFFETLSGWA	128116.2579	30468
GGCGGCGGCGGTGCCGCTGGAGGTGCCGGTGGTGGTAGTGGCTCTCCCTTTGGTTCCCAATTTCATGATTTCTCAGGATTCACCAGTGCAGGCGGCTCGCCATTTGGCGGTATCAATTTTGAAGACCTGTTTGGTGCTGCATTTGGTGGTGGTGGCCGC	GGGGAAGGAGGGSGSPFGSQFHDFSGFTSAGGSPFGGINFEDLFGAAFGGGGR	126674.4797	99029
GAGAAATACCCTTGCTGGTCACTCCCCGATCTCTCGTCCTTCAAAGAGAGATTCGGATTCGACGACTACGAGAATCGATTAGATGTGATTGGAATCGACGAAGCTCAATTCTTCGGAGATCTTTACGAGTTTTGCCGTGAAGCTGCTGATAAAGAGGGT	EKYPCWSLPDLSSFKERFGFDDYENRLDVIGIDEAQFFGDLYEFCREAADKEG	85655.78905	21269
TCAATGACGTCACTAAGCTTGGATGACATTACTGAGTCTGTAGCTAATGATTTTCTAAACATGCTTGAACTTGAGGAGTGTTCTTATGTTTATACCTCAGATGGTGAACCTACATCTCCTCGTGAATCTCTGCTTCGAGAGTTTGAGAAGGAAGCTTTC	SMTSLSLDDITESVANDFLNMLELEECSYVYTSDGEPTSPRESLLREFEKEAF	51051.44096	23405
AGCATGGCAAAAAATGAAATTTCTAGCAAGGCTAACGATGATGTGCTATTGGATTTTGATGAAAGAGATGATGTAACAAATACAAATGCAGGAATGCTGAATACTTTAACAACTTTAGGCGATTTGGATGATTTATTTGATTTCGGACCATCTGAGGAT	SMAKNEISSKANDDVLLDFDERDDVTNTNAGMLNTLTTLGDLDDLFDFGPSED	118769.6029	10863
AGTGCTGACGCGTGGAGCTGGAGTTGGGGTTCCGGCCAGTCTGGTTCAAACGGGGATTGGGGATGGAGCTCTGGCGGTTCTTTTGGCTCGGGTTCTGGTGGTTCAGACTCCAACTCGGGTGGTTCAAGCTGGGGTTGGGGATGGAGCTCGGACGGAACA	SADAWSWSWGSGQSGSNGDWGWSSGGSFGSGSGGSDSNSGGSSWGWGWSSDGT	61019.92088	37519
AACGGTGATGGCAAAATCACGAAGCAAGAGCTGAATGATTCATTGGAGAATCTAGGAATCTACATTCCAGACAAAGACTTGGTGCAGATGATCGAGAAGATTGATCTCAACGGTGATGGGTACGTGGACATCGAAGAGTTTGGAGGGTTGTACCAGACG	NGDGKITKQELNDSLENLGIYIPDKDLVQMIEKIDLNGDGYVDIEEFGGLYQT	32340.2009	33855
ACTGAAGAAAAGATTTTGTTTGGTTCTGATGACAATTTGTGGGATGCATTTGGAAGCAGCACTGATATGAGCTTGCAAGGAAATCTTATGTCCAGTAATTCTGACCTATTCGATGCATGCCCCTCTTTGCAAAGTGGGAGTTGGAGTGCCCTTATGCAA	TEEKILFGSDDNLWDAFGSSTDMSLQGNLMSSNSDLFDACPSLQSGSWSALMQ	155498.0924	18684
GGAAAGCTCAACTTTGATGACACTGACACAGAAACGTGCTTAGAGGCACCTGCCACTGCAGATTTAGTTTCAACTTCTCCATCTGGGTCTGAGCCAGAAGTTGATTTGTTTGACATGGACTTTTCTAATCTGGATTTCTCGGAGCTACTAGTTGATTTC	GKLNFDDTDTETCLEAPATADLVSTSPSGSEPEVDLFDMDFSNLDFSELLVDF	187487.5579	70181
GCAGTTATCGAATTTCATGCGGATGGTGACTATGAACTCGGCAGAATGGATACAATTGTCGAGTTTCATGCGGACGGTGATTATGACCTTGGTAGAATGGACACAAACGATTCCATTTCTGTTGCGGAAGAAAAGGATGCTTCGTTAAGTCACATGTGG	AVIEFHADGDYELGRMDTIVEFHADGDYDLGRMDTNDSISVAEEKDASLSHMW	44405.18563	35211
CGGCTAGAAAATAGAATGAGAGATGTAGACAGTGGTGATAATCCTAGTTCGTCTTCGTTTGAGTTTCATGTCAGTTTGGAAGAGGGTATTAGCCTTTCAGTTGATCTAAATTTTAATCCATCAGATTGGATCAATAGCATGAGAGATGAGGTCAATGTA	RLENRMRDVDSGDNPSSSSFEFHVSLEEGISLSVDLNFNPSDWINSMRDEVNV	25110.1111	21341
AGACGCCTAAGTGATGTTGGAATCCAAACCTCTTTTGATATTTCTCAAAACGATGCATGGTTTGATTCTTCAAGTCTTTTCTCTGACTCTGATGACGACTTTATTAGCCTACATGAAGCTGATAATGTTTGGTTAGAGGGTGGCGTAATGGGTAAAATT	RRLSDVGIQTSFDISQNDAWFDSSSLFSDSDDDFISLHEADNVWLEGGVMGKI	65619.1833	15934
GTTATCAGAAACACCACCGGTAATGTAGAGCCGGTCAATGGAAATTTTACTTCAGATGTGGGTATGGTAAATGGTCCTTTCACCCAGAGTGGCACTTCTCAAGCTGGCTATAATGAGTTTGAATTGGATGACTTGTTGAATCCTGATCAGATGCCCTTC	VIRNTTGNVEPVNGNFTSDVGMVNGPFTQSGTSQAGYNEFELDDLLNPDQMPF	93172.63928	19513
AGCAACAACAGCGAGTATAGTAACTTGGAGACACTGGATGAGTCAGAGCCTCTTGACCTATCTCACCTGCAGATACCAGACGGTTTAGGTGGTCCAGATGATTTCGATACACAAGCAGGAGATCTAAGCTCATGGTTGAACATCGATGATGATGCATTA	SNNSEYSNLETLDESEPLDLSHLQIPDGLGGPDDFDTQAGDLSSWLNIDDDAL	117123.9962	21466
TGTTCATATTTATTGCATGGGGAAAACGACATCTTTGCTGGCTTAGAAGAAGCTTCAGCTGATGACACATACACTGATAATCTGTGGAATAGTTACATGAAAGACGAGGGATTTGAACGGTTTGGGATTCCATCCAAGAGGGGAAGAGACTGGGAAGAC	CSYLLHGENDIFAGLEEASADDTYTDNLWNSYMKDEGFERFGIPSKRGRDWED	102641.1431	15836
GACATTGAAGACTTTAAGGGTGATTTTTCATTTGATGCATTATTTGGGAACCTGGTAAACGACCTCTTGCCGTCTTTCCTAGACGAAGAAGCAGATTCTGGGGATGGCCATGGCAACATTGCTGGAGTTGATGGTTTGACAAATGGGCATTTACGTGGA	DIEDFKGDFSFDALFGNLVNDLLPSFLDEEADSGDGHGNIAGVDGLTNGHLRG	216239.627	57112
TCACATGGACCAGAACAGTGGGCTGATGAGTTTGCTTCCGGGAGAGGACAGCAAGAAACAGCCGAGGACCAATGGGTTAATGAGTTTTCAAAGTTGAATGTTGATGACTGGATAGATGAATTTGCTGAAGGTCCCGTGGGTGATAGTTCAGCTGATGCA	SHGPEQWADEFASGRGQQETAEDQWVNEFSKLNVDDWIDEFAEGPVGDSSADA	30817.1367	36124
TCGTCGTACGGATGGACGAGCCCTCGGATGTCTTTAACCAGAGACGACAACAGACGCTCTTCCTCCGTTGACAAGCAACAATCTGACCCATTACCGGAAATCCAAGATCCAGTTGTGGATTTCGAGTTTTGCCTTGAGGATCCGGTCACAATGCTCTCT	SSYGWTSPRMSLTRDDNRRSSSVDKQQSDPLPEIQDPVVDFEFCLEDPVTMLS	79823.93408	34713
ACTCCATCTGACCTAGATTCTGAGCTAACTCGATTCAGAGACGATTCAATCGCTGGCGTTGGAAGCAATGATCATGGCTTAGAGTTCGACGATTCAATCGCTAGCTTGGGAAGCAATGGTCATGGCTTAGAGTTCGGCGATTCAATCGGTAGCTTGGGA	TPSDLDSELTRFRDDSIAGVGSNDHGLEFDDSIASLGSNGHGLEFGDSIGSLG	37198.61855	39412
GCTTTCCGATTCATGCAGAGTTCTTCTTCTCCAGAGATTCACCAATTTGAAGACCTCTTTAAATCCTACAAGCTCTCTGATGAAATGAACAATCTTGTTGAGGCAAGTGAGTATGATTTTGGAGAAGAGAGTGACCTATTCAAAGCCCCTGAGCCGATT	AFRFMQSSSSPEIHQFEDLFKSYKLSDEMNNLVEASEYDFGEESDLFKAPEPI	95922.50632	5653
CCAGAGAAAACGTCTGAACTTGGGAAAGGCCCTGATATTTTTCATAGCTCTGATGAGAGTAAAGAGCAAGGTGATTTTGATGACTACAGCTGGGCCAACATTGGTAGTTTTGATGATCTTGATCGAATGTTCAGCAATGATGTCCCTATATTTGGTGAT	PEKTSELGKGPDIFHSSDESKEQGDFDDYSWANIGSFDDLDRMFSNDVPIFGD	142311.3737	14332
AGTGACTTAGTAACTGATACTGATAAAGCAAGCGAGGCTGCTATTTTGGAAGTAGTGAAGAAGAATTTTAGTGATCATCTTATTCTTGGTGAAGAAGGAGGTATCATCGGCGATTCGTCTTCTGATTACCTCTGGTGCATTGATCCTCTAGATGGAACT	SDLVTDTDKASEAAILEVVKKNFSDHLILGEEGGIIGDSSSDYLWCIDPLDGT	46148.73008	25860
CCAGATCATCAGGAAGTGTTTGTGGATCCTTCAAGAGATGAGAGTTTGATTTTTGAGTTGTTGGATTTCAAGGCTGAGGTTGGTGACATTGGCAGTGCCTCTTGGTTCCTTAATGATCTTGCGAGTGAGCAAGATGCTGAAGGATTTCAGTTGATTGAG	PDHQEVFVDPSRDESLIFELLDFKAEVGDIGSASWFLNDLASEQDAEGFQLIE	71491.95481	22505
AAGTTCGATGAAAAACTAGACTTGGATCAGTCTGTTTCAACCGAGCTGTTTGATGGCATGTTTTTCAGTCAGAATCTCGAGGGTAGCTCTGTCTTTGATAACTTGGGGATTAACCATGATTATACAGGAAGATCGTACACTGACTCTTTGCCTGGTACT	KFDEKLDLDQSVSTELFDGMFFSQNLEGSSVFDNLGINHDYTGRSYTDSLPGT	120031.9507	21150
AGAGTAGCGAAAGATGGATCTAAATGGCAGCTGGTGTTTTCCGATGAATTTAATGCTGAAGGTAGGACCTTTTACGATGGCGATGACCAGTTTTGGACAGCTCCTGACATCCACTACGACGCTACGAAAGATCTTGAATGGTACTCACCAGATGCCGTT	RVAKDGSKWQLVFSDEFNAEGRTFYDGDDQFWTAPDIHYDATKDLEWYSPDAV	88876.02998	30672
TACAACTTCTATGAAACCCCTGCTCCTTCCTGGGGTGAAGAGTTTGAAGAGGAGGATAATTGGTCGTCAAGAAGCAACAATAATCAAGTCGTGGCTCCTACTTGGGAGAAAGAACTTGAAGAACAAGACGAGTGGGAGATTTGGTCGTCACGCAGTGAC	YNFYETPAPSWGEEFEEEDNWSSRSNNNQVVAPTWEKELEEQDEWEIWSSRSD	59749.91471	27094
CTACCTTTGCAAGTCGTAGCCGATCAAGACCCCAAGGTAAAAACTTTCAAGGACTCTTTTGATTTCCCTTCCATCGATTCCTTTCCGGATTTCGATTCTATCACTTGGTCTGAGAGTAATCGGAACGTTGAGGATTTTAGCATAGAAGATACGGACTTT	LPLQVVADQDPKVKTFKDSFDFPSIDSFPDFDSITWSESNRNVEDFSIEDTDF	118546.9088	8401
CTTTTCAGCAGTGAGAGTTTCTCTGCAATCTTAAAATCAAGTGCTAGAGATGACACATTTGATGAGCTTTTACCCGAAGGGTCTCAGCTTATAGAAGGGTTTTCAGAAGACGCTTCTGCCTCTAGCTTCGAGGGCCTTGATCTGTACGCTGAAGAGTGG	LFSSESFSAILKSSARDDTFDELLPEGSQLIEGFSEDASASSFEGLDLYAEEW	102053.8773	19961
ATCTCATGGTTTTGTAATTTGAGAGGGAATGAGTTTTTCTGTGAAGTAGATGAAGATTATATACAAGATGATTTCAATCTCTGTGGTTTGAGTGGTCAAGTTCCTTACTATGATTATGCACTTGATCTCATTTTAGATGTTGAATCATCAAATGGTGAT	ISWFCNLRGNEFFCEVDEDYIQDDFNLCGLSGQVPYYDYALDLILDVESSNGD	104878.6573	14431
GAGGTACTTTTCTCTGGCGCTGATGCCGTGGTGCCTCCTATTACAACGTCTACATTATCAGATGATGAGAACGATTTTGATATGACTTCACCTGAAGAATTTTTTGAGGTGGAGGAGATCTTTAGCGATGTGATTGATGGACCTGACCATAAGAGAGAC	EVLFSGADAVVPPITTSTLSDDENDFDMTSPEEFFEVEEIFSDVIDGPDHKRD	74584.63066	11199
AAAGACCAAGGCTGGCCGTTTCCCAAAAACTTTGACGAAACTTTACTGACGGAATTGGTGGAAAATAATAACATTAAAGAACCTACTGATAGCACCCTGTTTACTGACGAAGATATGTTCGAAGAAGATGGCAAGCCTAGATTTAATGATGATGATGTT	KDQGWPFPKNFDETLLTELVENNNIKEPTDSTLFTDEDMFEEDGKPRFNDDDV	17804.42053	31082
CTGGTTGACCCAGACACACCTGATACAGCGAAGACAAGAGAAGCTATGGATGGCTCTAAGTGGGAATTAGTATTTTCTGATGAGTTTAATGCAGAAGGCAGAACATTTTATGATGGGGATGATCCATACTGGACAGCCCCTGATGTTCACTATGATGCT	LVDPDTPDTAKTREAMDGSKWELVFSDEFNAEGRTFYDGDDPYWTAPDVHYDA	82325.8811	8901
GCCGGAGATAGACTTGAATGGGACGATCTTATCTCCGCCGTGACTGATTTCGGCTATTTCCAACTCATTAACGATGACTCCGATATTCTTTTCCCTCCTGGGATCGCTGAAGCAGCCGAGTCTGACTCACTCTCGCTCTTAGAGCTCAGTGAAGAGAAG	AGDRLEWDDLISAVTDFGYFQLINDDSDILFPPGIAEAAESDSLSLLELSEEK	165834.2712	44556
TTAACCTGGAATCCAGAAAATCCTGATGAAATTATCGTGGATGAGTTGGATGGTACTTCTCTTGAGCAGTGTAATCGTTGTAGGGAATCGATGATAGAGACTTTGACTGAATACGACGAAGATTTAGTCCAGCACTTCTTAGAGGAGGCAGAAGGCGAT	LTWNPENPDEIIVDELDGTSLEQCNRCRESMIETLTEYDEDLVQHFLEEAEGD	70761.686	11916
AATGAGCCATTTGATGGTGATGAAGGTTTCCAAGATGAATATGAAATTGACTCGATTTTCTTGAATGCTGGTGATTATGTTAAGAGTTCTTTCACTGGTAACTTCTCCGCTACATTTGATGAGTTGCCATGCGAAGAAGTTGCTGTTTTCAACATTCAA	NEPFDGDEGFQDEYEIDSIFLNAGDYVKSSFTGNFSATFDELPCEEVAVFNIQ	162540.1943	37915
AGTCTATCTCCTTTTCCTATAAGTTCTTCTTCCTTATCTTCTTCTTTCGTTGCTTCTGAATCTGATCCTGAAGATTCTTTATGGAGTGATTTCACTTTCGATTTCTCATTCTTAACATCCGAAGACCACAAGATTAGTCCCAATGATGATAATGATGCG	SLSPFPISSSSLSSSFVASESDPEDSLWSDFTFDFSFLTSEDHKISPNDDNDA	153021.7447	32680
CATCTACTTTCTTCAACCTTCGAGTCCATCAATGGTCACTCTCGAGACCAACACAATCATTCTATAGATGATTTCGAGAGCATTTTCGACATCACCATTGACAATTTAAGCTGCTCTAACGAACTCACGTGGGATTTCTGGGAAGAAGACGAAGATGAA	HLLSSTFESINGHSRDQHNHSIDDFESIFDITIDNLSCSNELTWDFWEEDEDE	103571.5009	8176
GAAAATGTCGCGGACTTTGACTTGGGCGATTTGCAATCGTTTGACGATCAAGATGACGCAAGTATCATCACTGGTGAGCGTGGCATAGACGAGGATGACCTCAATTTGAATTTTACTGATGATGAAGAAGGACACGATAATGTAAATAACCATAGCCAA	ENVADFDLGDLQSFDDQDDASIITGERGIDEDDLNLNFTDDEEGHDNVNNHSQ	20229.72361	39152
CTCGTGATGCAAAGGCTGTTACACAACTCCGGAAGTCTAATTGGTGTTGACATGGAACAAGATGGCATAGATTTAGCTACATTGTTCGCTGATTCTACTGAAGATTCGAAGCTTCCTTATGTTATCTATGAGGGTTTAGAAATGCAGGGTGAAGGATAT	LVMQRLLHNSGSLIGVDMEQDGIDLATLFADSTEDSKLPYVIYEGLEMQGEGY	56090.75132	21657
AACATCCTTCATTGGCCTGTCCTGCTTCTTTACGCTGAGGCCATGACAAGTGACTTTGTTGAGGACTTTTGTGAAACAGACATGTTTGCAACTCATCTTGATATGATGTTTTCAGAGGACAGCCCGCCGCTGCCATGGGATAAAAACAACGAATACTCA	NILHWPVLLLYAEAMTSDFVEDFCETDMFATHLDMMFSEDSPPLPWDKNNEYS	92821.45933	17162
AGTCATGATCATCATGAAGTCCATGACATGAACAAGAGCCATGGATTTTGCATAAACTCAGATGAAGAGGAAGAAGGGATGGTGTCGATGACGTGGAACGGAAATGGTGACGAGAGCTCCGGTGGGTTCTTGAACGGGTTAGGAGATCTCGACGGCTTC	SHDHHEVHDMNKSHGFCINSDEEEEGMVSMTWNGNGDESSGGFLNGLGDLDGF	60188.33477	15978
TCCCTCAGGTCATTTGATCAGATCCCTTGGAACTTTAGCCTTTCTGATCTCACCGCAGATTTGTCAAATCTGGGAGATATGTATGTTGCAGATTTAGGAGCCTTAGGAAACTATCCAGGCTCTCCATTTCTTCCATCTGATTCAGAGATTTTCCTGGAT	SLRSFDQIPWNFSLSDLTADLSNLGDMYVADLGALGNYPGSPFLPSDSEIFLD	186466.4636	32601
AGACTTGAATGGGACGATCTTATCTCCGCCGTGACTGATTTCGGCTATTTCCAACTCATTAACGATGACTCCGATATTCTTTTCCCTCCTGGGATCGCTGAAGCAGCCGAGTCTGACTCACTCTCGCTCTTAGAGCTCAGTGAAGAGAAGAAGGAATCA	RLEWDDLISAVTDFGYFQLINDDSDILFPPGIAEAAESDSLSLLELSEEKKES	124950.327	27557
GAGATGATGATGGACGAGCTTGTTGACAAAGAGATGAGCAGTTTCGAAGGGAGATGGCTTGATTTCGAGAGAGAGACGTATGAAGAAGGCATTGACATTGAGGGAGAGATAGTCTCTACGTTGGTAGATGATTTAGTTAATGATCTTGTCTCAGGTACT	EMMMDELVDKEMSSFEGRWLDFERETYEEGIDIEGEIVSTLVDDLVNDLVSGT	107601.435	17359
CGCTTATCTGACGGATCTTTCGATAATAATCCCACTTTCAGAGCAAGTGTTGATGAAGCATGGTTTGATTCCAATCTCGCCTTTGAAACCGATTGTGATGATGACTTTCATAGTGTTCAGGAAGATACGTTGTCAGTGAACGGATGTGAGCGTATCTCA	RLSDGSFDNNPTFRASVDEAWFDSNLAFETDCDDDFHSVQEDTLSVNGCERIS	74604.66525	15102
AACAGACAATTCCAATTTGACGGTCCACCACCACAAGCCGGCGCCATCTACGCTGCCGGTTGGTCCATTACTGAAGATGGTTACTTGGCTTTGGGTGACAGTGACGTTTTCTACCAATGTCTATCCGGCAATTTCTACAACTTGTATGATCAAAACGTC	NRQFQFDGPPPQAGAIYAAGWSITEDGYLALGDSDVFYQCLSGNFYNLYDQNV	64664.87552	23882
TTAGGTGGAGCTATGCTAGAACACGCATTTGACGACCACAACTATGACGGACCAGACACTGTCGTTGTCGAGAACAATTACTACGGTGATGATGCTGGTGGGTCCGACGGCGGATTTGATGATGCTGGTGGGTTCGACGGCGGATTTGATGATGGATTT	LGGAMLEHAFDDHNYDGPDTVVVENNYYGDDAGGSDGGFDDAGGFDGGFDDGF	41795.62215	38891
AGTTATGGATTCAACGAGGAAGAGTTTGAATGGGTGGCTGTAGATAAAGAGATTGATCTTGTTACGGATAAAGCTCCGGAACTTGACGAAGTTGATGATGCTTTCTCTGCACTTCAATTGATGTTCAATGATGATGATGACGAAGAATCAGGAGACCAA	SYGFNEEEFEWVAVDKEIDLVTDKAPELDEVDDAFSALQLMFNDDDDEESGDQ	30885.38592	21910
GAGCTGATTCAGGGGGCCATTCTTTTCATTCAAACCGAAAAGGCAAGATCAGAGCTGGAATCTAATATTAAGGAGCACGAAAGCAACCTACTCTTGTTGGACCAGGTCCACGAGGAGGATTTCAGCGAGGATCCATTGTTTCTGTCCGGCGATGATTTC	ELIQGAILFIQTEKARSELESNIKEHESNLLLLDQVHEEDFSEDPLFLSGDDF	65517.04745	15551
TCCAAGGTTTCTAAGGATGTTGCAGCCGGATTTTCTCTCATGGATCCTTTCACGTTAGGGTTTTCCGTAGGCGATTACTTCCCAGCTGATCCAATGGAGGTCACATATAATTGGGGGGTCTGTGCCAACAATGGTGTTTGGGATCCTTCTTGGCTAGAT	SKVSKDVAAGFSLMDPFTLGFSVGDYFPADPMEVTYNWGVCANNGVWDPSWLD	173799.3971	32797
TTCTATAACGATCTCATCGATGAACTCCTCGCTAACGGAATAACACCTCTCGCCACTTTATTTCACTGGGATACTCCTCAAGCACTTGAAGATGAATACAGTGGATTTTTAAGCGAAGAAGCTGTTGATGACTTCAAGGATTTTGCGGCCTTATGTTTT	FYNDLIDELLANGITPLATLFHWDTPQALEDEYSGFLSEEAVDDFKDFAALCF	46752.63047	21381
AACGAGTCGGACACTTATCACATGGGATCTGTTGACGAGTTCATTATATATCCCTTTTGCTGTCTGGAAGAGCAAGATGAGCTGAAAAATGGCAGCATACTGTCCACAGAGTTCGACAAGATTGACTTAGAACTAGACGAGGATGATGGTTTTGAGGGA	NESDTYHMGSVDEFIIYPFCCLEEQDELKNGSILSTEFDKIDLELDEDDGFEG	61016.61859	18257
TGGAGCTCTGGCGGTTCTTTTGGCTCGGGTTCTGGTGGTTCAGACTCCAACTCGGGTGGTTCAAGCTGGGGTTGGGGATGGAGCTCGGACGGAACAGATACAAACTGGGGTTGGGGAAGCAGCTCTGGCTCAAACCATTCAAGCGGCACTGGCTCTACA	WSSGGSFGSGSGGSDSNSGGSSWGWGWSSDGTDTNWGWGSSSGSNHSSGTGST	45157.2849	19857
ATATTGGAATCTGAGTTTCAGCGTGATCGTCAAGATTGTGAAGGCGCTAGAGAAAAAGAAGTAGCCTCCTCTGTGCTTGATGACGTTCATGAGTCAGTAAATGCTGATGCTTTCTTTTTTCAGCTTTTTGATGACTTGACCTTGGATACAAATCCTGTT	ILESEFQRDRQDCEGAREKEVASSVLDDVHESVNADAFFFQLFDDLTLDTNPV	24838.50008	57833
GATTTTTGTTCTTGGGAGCCATTTCAAGAACATGACAGCGATCTTGAACCCATAAGTTTACTGGATAATGACCTTCCACCAAATCTTGAAACCTCAGCTGTTGTTGTGAGAGAACAGTTTCCAGTGGAAGAAGAAGAAGAAGAAGAAGTCGAAAAAGTT	DFCSWEPFQEHDSDLEPISLLDNDLPPNLETSAVVVREQFPVEEEEEEEVEKV	33718.21268	16187
AATTCATCAGGTGGCAAAATGGCTGGTGGAGGAAACTGGTTGTCTGTAAGTCACGGAATAGCAGACGATGCATCTGACTTGATTTTTGGCTTTGGCGATGGCTTAGGTGCTCTCAATGAACATTCAAATGAGTATTGGGACTCTGATGAATATGACGAC	NSSGGKMAGGGNWLSVSHGIADDASDLIFGFGDGLGALNEHSNEYWDSDEYDD	53474.38835	35825
AACCAGCAACAGCAGTTGTTAGAGCAAGATTCCCACTTGGGCGCACTGTCTCAGTCTATTGGGAGGACTCATGACATTTCGCTGGACCTTAATAATGAGATCGTTTCTCAGAACGACTCGCTGCTGGTTGATTTAGAAAACCTGATTGATAATAATGGT	NQQQQLLEQDSHLGALSQSIGRTHDISLDLNNEIVSQNDSLLVDLENLIDNNG	65671.59566	25411
ATGGCCAACAGTTTCACGTTCTGGAATGATTGTGTTGAGCCAGAGGATTTAGAAGAAATGTGGATGGATCCTGCGGTCAGTGCTGAATGGATTGATGTTGGAGAGACTAAAGGCCAGAAGGTTCACCTCTCAAGGGATCCTGATGGTCAGCCTTATCTT	MANSFTFWNDCVEPEDLEEMWMDPAVSAEWIDVGETKGQKVHLSRDPDGQPYL	114597.173	23694
TATGATTTCCAAGACTTTGAGCACTTAGGTGTGCAATTGCCGGATGAAGAAATGTATTATATTTGTGATGATTATGCAATTGATATCGGGATTTGTGAAGAGGAGAATCGTGATGAGTTTATTGTTCAAGATGTTGTATATGATCCATATACTTCCACA	YDFQDFEHLGVQLPDEEMYYICDDYAIDIGICEEENRDEFIVQDVVYDPYTST	130304.7529	9037
[truncated: 15,901 more rows]
