# Supplementary material for: Evolutionary discovery and characterization of fungal transcriptional activators using active learning
Source: bioRxiv. 2025 Oct 29:2025.09.12.675635. Preprint. [Version 2] doi: 10.1101/2025.09.12.675635 (PMC12636428; doi:10.1101/2025.09.12.675635)
Supplement: Supplement 2 [file media-2.csv]

ID	DNA_sequence	Protein_sequence
eLW028-0000	TCAATTGACAGTGCAGCCCACCACGACAACTCCACAATCCCGCTCGATTTTATGCCTAGAGATGCTCTGCATGGATTTGACTGGTCTGAGGAAGACGATATGAGCGATGGTTTGCCATTCCTGAAGACCGACCCCAATAACAACGGCTTCTTCGGGGAC	SIDSAAHHDNSTIPLDFMPRDALHGFDWSEEDDMSDGLPFLKTDPNNNGFFGD
eLW028-0001	GACGACGACATCGCCATGTTCGACTCACTGGCCACTACACAGCCTATCGATATTGCGGCTTCTAATCAGCAAAACGGCGAGATAGCCCAGCTCTGGGATTTTAATGTGGATCAGTTCAACATGACCCCCAGCAACTCCAGCGGGAGTGCAACGATCTCC	DDDIAMFDSLATTQPIDIAASNQQNGEIAQLWDFNVDQFNMTPSNSSGSATIS
eLW028-0002	AACAACATCATCAGTAATAGGAAGCAGGCATCCAAAGAAAAACGCAAGATACCCCGGCATATTCAGACCATTGACGAGAAGTTGATCAACGATTCCAACTACCTCGCTTTCCTGAAGTTTGACGACCTGGAGAATGAGAAATTCCACAGCTCTGCCAGC	NNIISNRKQASKEKRKIPRHIQTIDEKLINDSNYLAFLKFDDLENEKFHSSAS
eLW028-0003	ATGCAGCAGGCTACTGGGAACGAGCTGCTGGGCATCCTGGATCTCGATAATGACATTGACTTCGAGACCGCATACCAGATGTTGTCTAGTAACTTCGACGACCAAATGTCCGCCCATATCCACGAAAACACGTTTAGCGCCACATCACCCCCTCTGCTC	MQQATGNELLGILDLDNDIDFETAYQMLSSNFDDQMSAHIHENTFSATSPPLL
eLW028-0004	GGCCTGAAGCTGAGTCCTTCCTCTTCTGGGCTGTTGTCCACCAATGAAAGCAACGCTATCGAGCAATTCCTCGACAACCTCATTTCACAGGATATGATGTCCAGCAATGCCAGTATGAACAGCGAGTCCCATCTGCACATCCGCAGCCCCAAAAAGCAG	GLKLSPSSSGLLSTNESNAIEQFLDNLISQDMMSSNASMNSESHLHIRSPKKQ
eLW028-0005	TACAGTAACAGCATCTCCAATAGCAATTCCAACTCAACCGGCAACCTCAACTCCAGCTATTTCAACAGTCTCAACATTGACTCTATGCTGGACGACTACGTGTCTTCCGATCTGTTGCTGAATGACGATGATGACGACACAAATCTGAGCCGCAGGCGG	YSNSISNSNSNSTGNLNSSYFNSLNIDSMLDDYVSSDLLLNDDDDDTNLSRRR
eLW028-0006	AACAACTCCATCAACGCCACCCCTATTGTGGACAACAGTTCTGGAAGCCAACTGCCAAATGGTTTTGACAGAGGGCAGGCAAATAATACACCCTTTCCGGGCTATTTTGGCGGGTTGGATCTGTTCGATTACGACTTCCTCTTCGGCAACGACTTCGCT	NNSINATPIVDNSSGSQLPNGFDRGQANNTPFPGYFGGLDLFDYDFLFGNDFA
eLW028-0007	TCCGGCAGTAATATTAACAACAATGACAACGTCAAGCTGCCGAGCAATTTCAAAAACTACTACGACCCACCTATGTCTAGCTTGGACATCTCAATGGATGTGCCCGATATCTTTGGATCCCTGGATTTTTTCGACTATGACCTCCTGTTCCAGAACGAC	SGSNINNNDNVKLPSNFKNYYDPPMSSLDISMDVPDIFGSLDFFDYDLLFQND
eLW028-0008	GAGGTGGATATGACACCTGCAGACGCTCTGGACGATTTCGACCTCGAAATGCTGGGAGATGTTGAATCTCCTAGCCCAGGAATGACACACGATCCAGTCTCCTACGGGGCATTGGATGTGGACGACTTTGAGTTCGAGCAGATGTTCACTGACGCCCTG	EVDMTPADALDDFDLEMLGDVESPSPGMTHDPVSYGALDVDDFEFEQMFTDAL
eLW028-0009	CCAGCAGATGCTTTGGACGACTTTGACCTGGATATGCTGGGTAGCGACGCTCTGGATGACTTCGATCTCGATATGCTCGGATCTGACGCCCTGGATGATTTCGATTTGGACATGTTGGGGTCCGACGCACTCGACGACTTCGACCTGGACATGCTGGGC	PADALDDFDLDMLGSDALDDFDLDMLGSDALDDFDLDMLGSDALDDFDLDMLG
eLW028-0010	GATAATAACAACAACAATAACAATAATAACAAGAACGGCAACAACTCCTCTAGCACCATCAATAATAATAACAATAACTACTCCAACTCAAACAACAATGACAACGACAACAACATTAACGACGACGATGACGATGATGATGACGATGACGACGACGAT	DNNNNNNNNNKNGNNSSSTINNNNNNYSNSNNNDNDNNINDDDDDDDDDDDDD
eLW028-0011	TACTCATACGTGGACTCCAACATGGACTCTATTAGTAGCGTGGTCAGCGAAGATCTGCTGGATGAAAGAGGCCACGAAAAAATAGAGGACGAGGATGAGGACAATGATCTGGACGAGGACGACATCTATGACATCTCCCTCTTGAAGAACCGCCGGAAG	YSYVDSNMDSISSVVSEDLLDERGHEKIEDEDEDNDLDEDDIYDISLLKNRRK
eLW028-0012	CTGCCGCTGCTGCATCGCGAGTTGTTCCTCAAGAAGTACTTTGAACCAATCTATGGCCCTTGGAACCCCAACATAGCCCTCGCTTCTGACCAGACAGGAATTAATAGTGCATTCGAGATCCCCATCACTAGCGCGTTCTCCGCCCACACCGAGCCTAAA	LPLLHRELFLKKYFEPIYGPWNPNIALASDQTGINSAFEIPITSAFSAHTEPK
eLW028-0013	TGGCCCTTCGACGAGTCCATTGAGAGGAATTTTAGTACCACGGCAACAGCCGCTACTGGCGAATCCAAATTCGATATCAATGACAACTGCAACCGCATCAACAGCAAGTCCTACTCTAAGACCAATAGCATGAACGGAAACGGGATGAACAACTCAAAT	WPFDESIERNFSTTATAATGESKFDINDNCNRINSKSYSKTNSMNGNGMNNSN
eLW028-0014	GAGCCAGGAGAGGAGTACCACCATTCTAACGGGACTAACACAGATAATAACGAAACCACCGGCGCCGATGACACCGACGACAATAATAATAACAATAATAACAACAATAAGAACGGCAACAACTCCAGCAGTACGATCAACAACAACAATAACAACTAT	EPGEEYHHSNGTNTDNNETTGADDTDDNNNNNNNNNKNGNNSSSTINNNNNNY
eLW028-0015	CACGAGGAGCTGAAGCGCAGGCGGGAGGAAGCCCTGAACAACAAAGGAAATGGCAAATCTGTCAAAAAGCCTCGCCTCGACAAGGAGAACAAGTTCAAGGACGAAAACTTTGATATCGCTGTGCGGTCCAGAAATACAAGCTCCACCGACAGTAGCCCC	HEELKRRREEALNNKGNGKSVKKPRLDKENKFKDENFDIAVRSRNTSSTDSSP
eLW028-0016	GCCGCGAGCCAGAACGTGGACGCTCAGCCCAAGCCAAAACCTGCACAAGATAATGATCTGGAGTCCGAGTCCGGAACCAGCTCTTCAAGTTCTTCCAGCTCAGAATCCGGTTCTGAGTCCGACTCCGGGAGTGACGACGGGAGCGCCAGCGGCAGCGGC	AASQNVDAQPKPKPAQDNDLESESGTSSSSSSSSESGSESDSGSDDGSASGSG
eLW028-0017	TCCTCCAGCTCCTCTTCCAGCTCTGAGAGTGGGAGCGAATCCGACAGCGGAAGTGATGATGGTTCAGCCTCTGGCAGTGGCGACAACTCAAGCACCTCCTCAGAATCCGAATCCGAGTCTGACAGCGGGAGCGAGGTGGACGAGAAAAATAACAAGAAC	SSSSSSSSESGSESDSGSDDGSASGSGDNSSTSSESESESDSGSEVDEKNNKN
eLW028-0018	AAGCCCAAATCCAAGCGCGGCGATGCATCTGCTAACAATGATGGAAGTAGCAAAATCAAGAAGGTGCAGACCTCCAACCAGAAGGACCAAATGACAACTAAAGACCATGAAAATGAGGGTGCCAAAGGGCACGAGGGGAAGTCAGACGACGAGGGCAAC	KPKSKRGDASANNDGSSKIKKVQTSNQKDQMTTKDHENEGAKGHEGKSDDEGN
eLW028-0019	CGCCTGAACTCACTCTCCGTGAACAACAAAGCTAATGGCGATCCCGTTGCCGATAACGTGACCAACAACATGAAGGGAAAGAGTAACGAAGTCGACAATGACGACGGGAACGACTCTAGCAATAACAACAATAACAATAATAATAACAACAACAATGAG	RLNSLSVNNKANGDPVADNVTNNMKGKSNEVDNDDGNDSSNNNNNNNNNNNNE
eLW028-0020	ACCAAGTTCTACCCCAACAAGTCAATTGAGACGCAGTTGATGAAAAACAAATACTGCGACGTCGTGCACCTGACAAGATATGCCGCTTGGAGCAATAACAAGAAGGATCAAGACACTTCCAGTCAGCCTCTCATCGACGAAATCTTTGGCCTGTACTCT	TKFYPNKSIETQLMKNKYCDVVHLTRYAAWSNNKKDQDTSSQPLIDEIFGLYS
eLW028-0021	GCTATTCTGGAGAGCGCCAAGAAGATCGAGATTGAGCAGCGGAAGATCATCAACAAATACCAGCGCATCAGTAGGATACAAGAGCACGAAAGCAATCCTGAATTCTCCTCCAACTCTAACTCAGGCTCCGAATATGAGAGCGAAGAGGAGGTGGTCCCC	AILESAKKIEIEQRKIINKYQRISRIQEHESNPEFSSNSNSGSEYESEEEVVP
eLW028-0022	AGCAAGTCCCCTGAGAATGCCGACATCGCCGAATCTGAGATTAACACACGCAACCTGAAAAAGAACGAACCCAAGAGTAAGAAGAAAATCACCACGGGCGCGAAACCAAAAAAAGCTCAGACTAAACCTGCAGTGAAGAAGGAGAAGAAGCCGCCCAAG	SKSPENADIAESEINTRNLKKNEPKSKKKITTGAKPKKAQTKPAVKKEKKPPK
eLW028-0023	GAAAACAACGACCAGTTCAACAATAAGACCAGGAAGCGCAAGAGACGGATGAGTTCCACTTCTAGCACATCCAAAGCCAGCCGGAAAAACAGCATCTCACGCAAAAATTCCGCAGTCACGACCGCCCCTGCTCAGAAGGATGACGTGGAGAATAACAAG	ENNDQFNNKTRKRKRRMSSTSSTSKASRKNSISRKNSAVTTAPAQKDDVENNK
eLW028-0024	CACCTGAACGGCGAGTCCAGCCCTCAGTTGGTGCCCCACTCTCATCACCAGCCACATAGCGATACAGACGAGGAAGACTGGGAGTCAATCGGGGCTGCCTCCCTCAGAAATAATAGTCTGGCCCCGAACATTGACTCTGTCGCATCCAGCACCAACGGA	HLNGESSPQLVPHSHHQPHSDTDEEDWESIGAASLRNNSLAPNIDSVASSTNG
eLW028-0025	CGCGACATGCTGATCGACACGTACTTGACTCCCGAGAATCTCTACGATGTCCATGGCCCAGGAGTGCCTGTGAAAACACTCGAAATTGCCACCGCACTGGTTGATATCGTCGGGCAGTATGACCACAACATGAAGCTGGAGGCTTGGAACGTGCTGCAC	RDMLIDTYLTPENLYDVHGPGVPVKTLEIATALVDIVGQYDHNMKLEAWNVLH
eLW028-0026	AACTCCTCTTCCAACAATAACGTCTCTACCGTGCCCAGTTCCATGATGCACTCATCCACTTTGAATGGCACAAGCGGGCTCGGTGGAGACAATGATGACAACATGCTGGCTCTGAGCCTGGCCACCCTGGCAAACAGTGCCACGGCGAGCCCTCGCCTC	NSSSNNNVSTVPSSMMHSSTLNGTSGLGGDNDDNMLALSLATLANSATASPRL
eLW028-0027	ATGCTGCTGTCCATGCTCTACAACAGCGTGGGGTACCAGTATCTCGAAGATCATTGTCCTCAGGGAGGCGAGTACTCTGACTTGCTGAGAAACCTGATAAATGAATGCGAGGCCATTCTGCCCAGTTATGAGATCATCGAGCGCTACAAGAACCACTTC	MLLSMLYNSVGYQYLEDHCPQGGEYSDLLRNLINECEAILPSYEIIERYKNHF
eLW028-0028	GGCCACTCCACATCCACGTTCAACACCTACGACGAAGTGGTCAGCAGGCCCTTTATCTCTTTGGATATGCTGCATCTGAATCGCGGAGCCAACGCTAATACTCATCCTAGTCACAACGCAAAGCTCGAGAGCGAGTGCGACTCTTCCAGCCACTCAGAC	GHSTSTFNTYDEVVSRPFISLDMLHLNRGANANTHPSHNAKLESECDSSSHSD
eLW028-0029	GTGCTGTCCGACAAGGAGAAACACAGGGTGGCCTCCCAGCACCTCAACGGAGAATCCTCTCCTCAACTGGTCCCACACAGCCATCATCAGCCCCACAGTGATACCGATGAGGAAGACTGGGAGAGCATCGGCGCTGCAAGCTTGCGCAATAACTCACTG	VLSDKEKHRVASQHLNGESSPQLVPHSHHQPHSDTDEEDWESIGAASLRNNSL
eLW028-0030	TCCCAGAAGAACGGGACGAGCGCCGCTAATGCACTGGTGTACGGAGGTTTCTCACATACAGTTACCCAGCACACCATCAAAGATGTCAGTATCGATGGCACTTGGCTGGAAGAGGAGATTGACGGCTTTAAGTCTGACACCCTCGGGTTCCACGTGGAC	SQKNGTSAANALVYGGFSHTVTQHTIKDVSIDGTWLEEEIDGFKSDTLGFHVD
eLW028-0031	ATCGACGGAATCGATCTGGAAGAGGCCGGCAATTTTCGCGAAATAGAAACCTACTATCGGGATTACCTGTCCCCTATCGACAGACTCTCTATTATCAGTGTGCAGGAGAACAACGTGATTTTCCAGGACAAGGGGAATGTCAGCAGGGAGAACATCGAG	IDGIDLEEAGNFREIETYYRDYLSPIDRLSIISVQENNVIFQDKGNVSRENIE
eLW028-0032	AGCCAGCCCAGTGACACGATCAGAAAGAGGACAGCCGGCGACGATGGAGCTCTGGATCAGACAGAGAATACCTCAATTTCTCCTAAGAAACGCCGGACCGAAGACCACACTAAAGGTGAGGAGGACGAAGGGGAGCGCGGGGTGGGCAACTCCGGCACC	SQPSDTIRKRTAGDDGALDQTENTSISPKKRRTEDHTKGEEDEGERGVGNSGT
eLW028-0033	GGCGCAACTTCCACCGACCACCAGCACCACCATCATCGGATACAGTTCCACAGTCACAAGCCCAATCGCAACAATATCGTGAACAACTCTGGGATTTCAGCCGCTAATACAACGGCCGATCTGACCAACAACGACCTCAACGACCTGATCAGCAGGGAG	GATSTDHQHHHHRIQFHSHKPNRNNIVNNSGISAANTTADLTNNDLNDLISRE
eLW028-0034	AGTATCGCCCCCAACTACCTGAAGCGGACAAGCTCCGGCGCTAATAACAATATGCCTACCTCTAGCAACAGCAAGAGGATGAAAAACTTCGAGGACTACTCAAATCGCCTGCCATCCTCCATGCTCTATAGACACCAGCAGCAACAACAGCAGCAGCAG	SIAPNYLKRTSSGANNNMPTSSNSKRMKNFEDYSNRLPSSMLYRHQQQQQQQQ
eLW028-0035	CCTGACATCTCCGCCTACGACGATGAGAGGTTGAAAGAGGGCAGACTCATCGCTGAATTTATTCTGAACCGGACCCAGTATGCACCAGACGAAACATCAAAGAATGATCGCGTCTCTGATAGCGAGGTGCCCTGGATGGACTTCCCGAGTGAGCTGAAC	PDISAYDDERLKEGRLIAEFILNRTQYAPDETSKNDRVSDSEVPWMDFPSELN
eLW028-0036	CGCGACAACGAAAGCTACAGTGCTACCAACAATAACAACCTGCTCAGACCCGATGACAATGACTATAACAACGAGGCCTTGTCTGATATCGACCGGTCATTCGAGGATATCATTAATGGCAGGAAGCTGAAACTGAAGAAGAGCAGGCGGCGCTCCTCC	RDNESYSATNNNNLLRPDDNDYNNEALSDIDRSFEDIINGRKLKLKKSRRRSS
eLW028-0037	AAGGCGGCAAAGCGCGGACGCAACGCTAGGCGGAAGAGAAAGGACAAACCAAAAGGGCAGGATCACGAGGACGAGAAATCTAAGATCAATGACGATGAGCTGGAATACGCCAGTCCTTCCAACGCCACTGTGACAAACGGCCCGCAGACCAGCCCCGAC	KAAKRGRNARRKRKDKPKGQDHEDEKSKINDDELEYASPSNATVTNGPQTSPD
eLW028-0038	GACAACATGGACAGCGACTTCCTGTCTCGCACACCTAACTACAACGCATTTAGTCTGGAAGCTACGTCACACAATCCGGCGGATAATGCCAATGAGCTCGGCAGCCAGTCCAACAGAGAGACTAACTCCCCAAGCGTGTTCTATCCCCAGGCCAACACC	DNMDSDFLSRTPNYNAFSLEATSHNPADNANELGSQSNRETNSPSVFYPQANT
eLW028-0039	ACAGACATGGACCTGAAGATCCTGGAGGACTTGTGTAACATCAGCTCTCTCTACGAAGTGCCCTTCGGCAAACACATTAACCATCACGATCACAATAATGCCGGTAATGGCTGCGATGGAAGTTCCACTGGGAACAACGAGAACGGGAACCAGACCATG	TDMDLKILEDLCNISSLYEVPFGKHINHHDHNNAGNGCDGSSTGNNENGNQTM
eLW028-0040	GACCAGTCCGAGATCTCCAGGACCACTAGTCGGTCAGACACGCCATTGAGAGATGAAGACGGCCTGGATTTCTGGGAAACACTGCGCTCTCTCGCAACCACCAATCCTAACCCGCCCGTGGAGAAAAGCGCTGAGAACGACGGGGCCAAGCCCCAGGTC	DQSEISRTTSRSDTPLRDEDGLDFWETLRSLATTNPNPPVEKSAENDGAKPQV
eLW028-0041	GAGCTGCTCTCCGTGCTGATCCCTCCGAGTCCCGCCGAGACCAGAGGACCAACTACGTTGTCTACATCACCTAGCTTTAATGAACATGGCGTCGTGGCAGAAGCTTCCTTCCTGAGCTCCATTCTGGAGCTCGGGATCAAACACCCCAAGAGCAACAAC	ELLSVLIPPSPAETRGPTTLSTSPSFNEHGVVAEASFLSSILELGIKHPKSNN
eLW028-0042	CCTCCGGGCAACCGCACTGGCGCCGTCACCATTGGAGACGAGAGCATCAATGGTTCCGAGATGCCCGATTTTTCTCTGGACTTGGTGAGTAACGATAGGCAAACAGGGCTGGAAGCTCTCGACTATGACATCCATAACTACTTCCCACAGCACTCAGAG	PPGNRTGAVTIGDESINGSEMPDFSLDLVSNDRQTGLEALDYDIHNYFPQHSE
eLW028-0043	AACCTGGACTTCGACTTTGCGCTCCCTCAGACTGCCACCGCTCCCGATGCAAAGACGGTGTTGCCAATCCCCGAACTGGATGATGCCGTGGTCGAAAGTTTCTTTTCTTCATCCACAGACAGCACCCCGATGTTCGAGTACGAGAATCTGGAGGACAAC	NLDFDFALPQTATAPDAKTVLPIPELDDAVVESFFSSSTDSTPMFEYENLEDN
eLW028-0044	GCCCCGGACGCTAAGACGGTGCTGCCCATCCCTGAGTTGGATGATGCAGTCGTGGAAAGCTTTTTCTCATCCAGCACAGATTCTACCCCCATGTTCGAGTACGAGAATCTGGAAGACAACAGTAAAGAGTGGACTTCCCTCTTCGACAACGACATTCCA	APDAKTVLPIPELDDAVVESFFSSSTDSTPMFEYENLEDNSKEWTSLFDNDIP
eLW028-0045	GACGACGCAGTCGTGGAGTCCTTCTTTTCCAGTTCAACCGATAGCACACCTATGTTCGAATACGAGAACCTGGAGGACAACTCTAAGGAATGGACTTCCCTGTTCGATAATGATATTCCCGTGACCACGGACGACGTTAGCCTCGCTGACAAAGCCATC	DDAVVESFFSSSTDSTPMFEYENLEDNSKEWTSLFDNDIPVTTDDVSLADKAI
eLW028-0046	ACCTCCTCCAGCGAGGAGTCATCTAACAAGGGGCAGCGCCAGCTCACAGTGTCTATTGATAGCGCTGCACATCACGACAATAGCACTATCCCCCTGGATTTTATGCCTAGAGATGCCCTGCACGGCTTCGACTGGTCCGAAGAGGACGACATGAGTGAC	TSSSEESSNKGQRQLTVSIDSAAHHDNSTIPLDFMPRDALHGFDWSEEDDMSD
eLW028-0047	CAGCTGACCGTGTCCATCGACAGTGCTGCACACCACGACAATAGCACTATTCCTCTGGATTTCATGCCCAGAGATGCCCTCCATGGGTTTGATTGGTCAGAGGAAGACGACATGTCTGACGGACTGCCATTCTTGAAGACAGACCCGAACAACAACGGC	QLTVSIDSAAHHDNSTIPLDFMPRDALHGFDWSEEDDMSDGLPFLKTDPNNNG
eLW028-0048	AACAGTACAATCCCTCTGGACTTCATGCCCCGCGACGCCTTGCACGGATTTGATTGGAGCGAAGAGGATGATATGTCAGACGGCCTGCCATTTCTGAAGACCGACCCGAATAACAACGGGTTCTTCGGTGACGGCTCCCTCCTCTGCATTCTGCGGTCT	NSTIPLDFMPRDALHGFDWSEEDDMSDGLPFLKTDPNNNGFFGDGSLLCILRS
eLW028-0049	TTGCACGGCTTCGACTGGAGCGAGGAGGACGACATGTCCGATGGACTCCCATTTCTGAAAACAGACCCCAATAATAACGGGTTCTTTGGTGATGGGTCACTGCTCTGCATTCTGAGATCTATCGGCTTCAAGCCTGAAAACTACACCAACAGTAACGTG	LHGFDWSEEDDMSDGLPFLKTDPNNNGFFGDGSLLCILRSIGFKPENYTNSNV
eLW028-0050	CCCTCCCACCGCAGTGTGACGCCATTCCTGGGGCAGCAACAGCAGCTCCAGTCTCTGGTCCCGCTGACTCCTAGCGCTCTCTTTGGAGGCGCCAATTTTAATCAGAGCGGTAACATCGCAGACTCTTCCTTGTCATTCACCTTCACAAACAGCTCCAAC	PSHRSVTPFLGQQQQLQSLVPLTPSALFGGANFNQSGNIADSSLSFTFTNSSN
eLW028-0051	GTGCATAACAACTCCAACAACAGCAACAATTCCAACATCAGTGCAAGCGACTACACTGTCGCTAACAACTCAACATCTAACAATAACAACAACAATAATAACAACAATAACAATAATAATAACATTCACCCCAACCAGTTCACCGCCGCGGCCAATATG	VHNNSNNSNNSNISASDYTVANNSTSNNNNNNNNNNNNNNNIHPNQFTAAANM
eLW028-0052	CCCGACCACATCCATCACCACTCTAACAACATGAACAACGAAGACAACGACAACAATAACGGCTCCAACAATAAGGTGAGCAATGACAGTAAACTGGACTTCGTCACAGATGATCTGGAGTACCATCTCGCCAATACTCACCCTGATGATACCAATGAC	PDHIHHHSNNMNNEDNDNNNGSNNKVSNDSKLDFVTDDLEYHLANTHPDDTND
eLW028-0053	AACTTCATGAACAACGAGATCACTGCTAGCAAGATTGACGACGGAAATAATTCCAAACCTCTGTCTCCCGGGTGGACTGATCAGACCGCATATAATGCCTTTGGTATCACCACAGGCATGTTCAACACGACAACCATGGATGACGTGTACAACTACCTC	NFMNNEITASKIDDGNNSKPLSPGWTDQTAYNAFGITTGMFNTTTMDDVYNYL
eLW028-0054	GACGGGAACAACTCCAAGCCGCTCAGCCCCGGATGGACCGATCAGACAGCTTATAATGCCTTTGGCATCACTACTGGCATGTTCAACACCACAACCATGGATGACGTGTACAATTACCTGTTCGACGATGAAGACACGCCACCTAACCCCAAAAAGGAG	DGNNSKPLSPGWTDQTAYNAFGITTGMFNTTTMDDVYNYLFDDEDTPPNPKKE
eLW028-0055	TCCTTCCCGATCCGGCACATCGAGGACAAGCTGCGCAACAAGGGCCATGTGAAAACAGGTATTTTGAGTGCCAATGATGGAGTCCCCCCAACTCCTAATCTGCTCGACTATGACTGGAACAACCTGAACATAACCGGGTACGAATGGATCAGCTCTGAG	SFPIRHIEDKLRNKGHVKTGILSANDGVPPTPNLLDYDWNNLNITGYEWISSE
eLW028-0056	AAGGGGCACGTGAAAACGGGCATTCTGAGTGCTAATGATGGTGTCCCTCCAACTCCCAATTTGCTGGACTATGACTGGAACAACCTCAACATCACAGGATACGAGTGGATCTCCTCTGAACTGAGAGATGACGCACTGCTCAGCGCCGTGACCCTGCAG	KGHVKTGILSANDGVPPTPNLLDYDWNNLNITGYEWISSELRDDALLSAVTLQ
eLW028-0057	AACAACCTGAACATCACTGGCTACGAGTGGATCAGCAGTGAGCTCAGAGACGATGCTTTGCTCTCTGCCGTGACACTGCAAGGACACCATCTGGGTCACACCCAGCCCCAGGAAATTTCCCTGGAAGAAAATTCCAATGTGGTCAGCGGGGAGGAGCAC	NNLNITGYEWISSELRDDALLSAVTLQGHHLGHTQPQEISLEENSNVVSGEEH
eLW028-0058	AGCCCCGACGACTTCGACCAGACGCTGCCTCTGGATCTGTCTGATGAGAACATTACTGAAGTCGCCTACTTGCCAGAAAACCAGCATAGTGTGCTGAGCTCAACAGGCATCTCCAATGAGCACACCAAGCTCTTTCTGATACTCAACGAGATCATCTCC	SPDDFDQTLPLDLSDENITEVAYLPENQHSVLSSTGISNEHTKLFLILNEIIS
eLW028-0059	GACGCCGGACTGAACCGCTGGGAGTACTACATTGGCCAGGACGAGGATACAGCTGAAGAATATAGGAAGCTGTGGTGGGATTGTTACTGGTGGGACAGATGGTATTCCCTGGTGACTGGGAAACAGCCCTTGATCCCTCACGAGATGACCAGCTGCCTC	DAGLNRWEYYIGQDEDTAEEYRKLWWDCYWWDRWYSLVTGKQPLIPHEMTSCL
eLW028-0060	CCAGTCGTGGACCTGAACTCATGCTTCAGCAACGGCTTCAACAATGAGAAGCAGGAGATCGAGATGGAAACAGACGATAGCCCTATTCTGCTCATGTCTTCCAGCGCCTCCCGCGAAAATAGTAACACCTTTTCCGTGATCCAGCGGACTCCCGACGGG	PVVDLNSCFSNGFNNEKQEIEMETDDSPILLMSSSASRENSNTFSVIQRTPDG
eLW028-0061	GAGCCGCGCTCCTTGCCAGCCTCTGATCTGAACAAGATTACTCTCGCTCCTCCCAATGAAGAGAGCAGAATGCCCAAAAGTATGCTGGAACTCACATCCTACAGCTCAGATCTGCCTCCAGAGCTGGTGGACATCATCCCCAAGACCGACCTGACGGTC	EPRSLPASDLNKITLAPPNEESRMPKSMLELTSYSSDLPPELVDIIPKTDLTV
eLW028-0062	GACTGGGAGTCCATCGGGGCCGCTTCTCTGAGAAACAACAGTCTCGCCCCCAATATTGATAGCGTGGCATCCAGCACTAATGGCGTCGTGAGCCCTAAGCCTACAAATCCGTCCTTCACCAACTCACAGAACGGAGACATCGAACCACCCCTGCAGCAC	DWESIGAASLRNNSLAPNIDSVASSTNGVVSPKPTNPSFTNSQNGDIEPPLQH
eLW028-0063	AAGGTGCGGGCCAAGGAGATCGTTATTCTGCCTAGTGAAGAGGACGACAACTACAAACCCTTGGATACCTCCAATGCTACAACTTCATCTAGCGAACCACGCGTCGATGTGGTGCAGGAAGGACTGTTCAGGGAGGCACTCAACGAGAACGACGGCAAG	KVRAKEIVILPSEEDDNYKPLDTSNATTSSSEPRVDVVQEGLFREALNENDGK
eLW028-0064	TACGGGGTCCCTATCCCGCAGAACTCTCCCGCCACGACCACAAATCTCAGCGGCTCCGTTGATGAACCACAATATCAGAGAAGGAACATTGACTTCGTGCGCTACGATGAAGAGTACGTGTATCATGAGGACATGGACGACGAGCTGACTATGCTGCAC	YGVPIPQNSPATTTNLSGSVDEPQYQRRNIDFVRYDEEYVYHEDMDDELTMLH
eLW028-0065	GACGGGTCCATCATGGAGATCAATGGCATACCACTGTCAATGTTGGGAGAAACAGGTTCTGTGAAGTTCCAGAGCCTGTTTGCCAACACTAGCAACTCCAACGATTACAACAATAATCGCACCCTGCTCGACGCTTCCAACGACATTAGTATCCCCAGC	DGSIMEINGIPLSMLGETGSVKFQSLFANTSNSNDYNNNRTLLDASNDISIPS
eLW028-0066	CCGAGTAACTCCCTGGAGGACTCTATCCAGCAGACAGTGAAGGCGCGCAGAAAACTGTCTGCAAGGCCTGTGCTCCGCGTCCGGATTCCCAACAATAATTTCAGCTCCAACTCCGCTATCCCCTCAGAACCATCCAGCGCCAGTAGCACCAGCGCCAAC	PSNSLEDSIQQTVKARRKLSARPVLRVRIPNNNFSSNSAIPSEPSSASSTSAN
eLW028-0067	AGCTTCAACGACACCTCATTCCTCAACATGGAGGACCCTATTCGGAACGAGTTCTCCTTTGATAATGGCGATCGCGCCGTGACTGATTTGCCCAGAAGTGCTCACTTTCTGTCCGACACAGGACTGGAAGGCATCAATTTCAGCGGGCTGAACGACTCT	SFNDTSFLNMEDPIRNEFSFDNGDRAVTDLPRSAHFLSDTGLEGINFSGLNDS
eLW028-0068	GCCCTGTCCAGCGCCTCCTCTGCTCTCAGTCCGCTGTCCGGCGACCCCATTACAACCACTGAAACGAATAAGAGCTACCCATTGGATAGTGAGCAGTCACTGCTCGAACCTGATAAAACCGAGGAGGACGCAATCAACCAGAGCAAGGAGTCTAACATG	ALSSASSALSPLSGDPITTTETNKSYPLDSEQSLLEPDKTEEDAINQSKESNM
eLW028-0069	AAGTTCAACAATCGCCTCTCAAGCGACAGTACCTCCCCAATAAAGTACGAGGCTGATGTGTCTGCCGGTGGGAAAATCAGCGAAGATAACTCTACAAAAGGAAGTTCCAAGGAGAGCTCCGCAATTGCCGACGAGCTGGACTGGCTGAAGTTTGGCATC	KFNNRLSSDSTSPIKYEADVSAGGKISEDNSTKGSSKESSAIADELDWLKFGI
eLW028-0070	CTGGAGCAGCACCCCAAGGACCGCGTGAAGTTTTCAACCCCTGAACTCGTCCCACTCGATTTGAAAAACCCGGAGTTGGATTCTTCCTTCGACCTGAACATGAACCTGGACCTGAATCTGAATCTCGACAGCAATTTCAACATCGCCCTGAACCGGAGT	LEQHPKDRVKFSTPELVPLDLKNPELDSSFDLNMNLDLNLNLDSNFNIALNRS
eLW028-0071	CCCGAACTGGTGCCACTGGATCTCAAAAATCCTGAGCTGGATAGCTCTTTCGACCTGAACATGAATCTGGACCTCAACCTCAACTTGGACAGCAACTTTAACATCGCCCTGAATAGATCCGATTCATCCGGCAGTACCATGAACCTGGACTACAAGTTG	PELVPLDLKNPELDSSFDLNMNLDLNLNLDSNFNIALNRSDSSGSTMNLDYKL
eLW028-0072	GACTCCTCCTTCGATCTGAACATGAATCTCGACCTGAACTTGAACCTCGACAGCAACTTTAACATCGCCCTGAATAGAAGCGATTCAAGCGGCAGTACCATGAATCTGGACTATAAGCTGCCCGAGAGTGCTAATAACTACACATACTCCTCTGGGTCT	DSSFDLNMNLDLNLNLDSNFNIALNRSDSSGSTMNLDYKLPESANNYTYSSGS
eLW028-0073	CTCCTGGACGAGCTGATGAACCAGACGAAGGTGCTGCAGGAAACACTCGATTTCTCCTTGGTCACTCCTACCCCACACCACAATGACGATTACAAAATCCATGGGTCTGCCTATCCCGGAGGCGAGACCCCGGCTCAACAGCACGAGAAGCTGAGCTAC	LLDELMNQTKVLQETLDFSLVTPTPHHNDDYKIHGSAYPGGETPAQQHEKLSY
eLW028-0074	AGTCCCACCCGCGCCTACGTGGGCGCTAACACTAACTCCAAGAATGCATCATTTAACGACGCCGATCTCCTGAGCTCTAGCTACTGGATCAAAGCGTATAATGACCACCTGTTCTCTGTCAGTGAATCCGACGAGACAAGCCCTATGAACTCCGAGTTG	SPTRAYVGANTNSKNASFNDADLLSSSYWIKAYNDHLFSVSESDETSPMNSEL
eLW028-0075	AAGAATGCCTCCTTCAACGATGCTGACCTCCTGTCAAGCAGCTATTGGATTAAGGCATACAACGACCACCTGTTTTCCGTGTCTGAGAGTGATGAAACATCCCCTATGAATAGCGAGTTGAACGACACCAAACTGATCGTCCCCGACTTCAAGTCTACT	KNASFNDADLLSSSYWIKAYNDHLFSVSESDETSPMNSELNDTKLIVPDFKST
eLW028-0076	ATGGCATCCCAGGCCACCACACTGCGGGGCTATAACATTCGCAAAAGAGACAACGTGTTCGAGCCTAAGTCCAGCGAGAACTTGAATAGTCTCAATCAGTCTGAGGAAGAAGGGCACATCGGTAGGTGGCCACCCCTGGGATACGAGGCTGTCAGCGCC	MASQATTLRGYNIRKRDNVFEPKSSENLNSLNQSEEEGHIGRWPPLGYEAVSA
eLW028-0077	ACCATCCACCATCTGAAAGACAGCCGCAGTTCCTCCTGGACTGTCGCCATTGACAATAACTCTAATAACAACAAGGTGAGCGACAACCAGCCCGATTTCGTGGATTTTCAGGAATTGCTCGATAATGACACACTCGGCAACGACCTGCTGGAGACCACG	TIHHLKDSRSSSWTVAIDNNSNNNKVSDNQPDFVDFQELLDNDTLGNDLLETT
eLW028-0078	ACCGTGGCCATCGACAATAACAGCAACAATAACAAGGTTTCTGACAACCAGCCCGACTTCGTCGACTTTCAGGAACTGCTCGATAATGATACATTGGGCAACGATCTGCTGGAGACTACGGCTGTGCTGAAAGAGTTCGAGCTCCTGCACGACGACTCC	TVAIDNNSNNNKVSDNQPDFVDFQELLDNDTLGNDLLETTAVLKEFELLHDDS
eLW028-0079	AGTGACAACCAGCCCGACTTCGTGGACTTCCAGGAGCTGCTGGACAACGATACTCTGGGAAATGATCTGTTGGAAACCACAGCTGTGCTGAAGGAGTTTGAACTCCTCCACGATGACTCCGTCTCAGCAACCGCCACGAGCAACGAGATCGACCTCTCT	SDNQPDFVDFQELLDNDTLGNDLLETTAVLKEFELLHDDSVSATATSNEIDLS
eLW028-0080	CTGGCCAGCATCTCCTCCCTGCAGTCTTCCCAGTCACTGGACCAGAATTTTAGTATTCCACAGTCTCCTCCCCTCAGTAGCATGAGCTTCAACTTCTTGACAGGCAATATCAACGAGACCAACCAGAACCACTCCAATCATCAACACAGCAAGTCAGGG	LASISSLQSSQSLDQNFSIPQSPPLSSMSFNFLTGNINETNQNHSNHQHSKSG
eLW028-0081	CAGACACGCCAGGACGAGGATCATTGGCAGCGGGTGAGAGAACTCGAAAACCAATCCTCTTTGTACTACCTCCCAATTCACGAGGAGACTCCCTTCTTTATCGATCTGATCCCTAATGGCTTCTATCTGGAGACCAAGAGGAGCGCCGACAACCTGTTC	QTRQDEDHWQRVRELENQSSLYYLPIHEETPFFIDLIPNGFYLETKRSADNLF
eLW028-0082	TTCTCCCTCATCAAGGGCCTGGGGAGCCTGGTGCCCCTGAATAAACTCAGGCAGGAGTCTTTGCTGGAAGAGGAGGACGAAAACAACACAGAACCTTCAGATTTCCGCACCATTGTCGAGGAGTTTCAGAGCGAGTACAACATAAGTGACATCCTGTCC	FSLIKGLGSLVPLNKLRQESLLEEEDENNTEPSDFRTIVEEFQSEYNISDILS
eLW028-0083	GACATGCTGATCTCCTTCGGCCTCGACCACCCCTCTAACAGGGAAGACGATCTGGATAAGTTGTGCAACATGACACGCGATGTGCAGGCCATTTTTAGCCAGTACCTGAAAGGAGAGGAGAGTAAGCGGAGCCTCGAGGACTTCCTGTCAACCTCCAAT	DMLISFGLDHPSNREDDLDKLCNMTRDVQAIFSQYLKGEESKRSLEDFLSTSN
eLW028-0084	CTGTTCAAGAATAACACAATCGACAACGGCAACAACAGTATTCTCGAGAACAAGGGATTGAATGAGGATCTGAGCTCCCACATTTACGAGAAAGAAGCTCCCAAGTTCGATTCTGACATCGACATCTCAAGATTTGGGACCAATGACGCCGTGATATTC	LFKNNTIDNGNNSILENKGLNEDLSSHIYEKEAPKFDSDIDISRFGTNDAVIF
eLW028-0085	AACCTGCTCTCTAAAGAGCTGTTGATGCCGGCCGTGTCCGAACTCAATGAGTATCTGGACCTGTTCAAGAACAACTTCCTCCCTCACTTTCCCATTATCCATCCAAGTCTGTTGGATCTGGATCTCGACAGCCTGCAGCGCTACACCAATGAGGACGGC	NLLSKELLMPAVSELNEYLDLFKNNFLPHFPIIHPSLLDLDLDSLQRYTNEDG
eLW028-0086	GAGCTGAACGAGTACCTGGACCTCTTCAAGAACAATTTCCTGCCCCACTTTCCTATCATTCATCCATCCCTGCTCGATCTCGATTTGGATAGCCTGCAGAGATACACCAATGAAGACGGCTATGACGACGCTGAGAACGCCCAGCTGTTCGACCGCTTG	ELNEYLDLFKNNFLPHFPIIHPSLLDLDLDSLQRYTNEDGYDDAENAQLFDRL
eLW028-0087	CTCCCACACTTCCCCATCATTCATCCTAGCCTGCTGGACCTGGACCTCGATTCCCTGCAAAGATATACCAACGAAGACGGATATGACGATGCTGAGAATGCCCAGCTGTTTGATCGCTTGTCTCAGGGCACAGACAAGGAGTACGACTACGAGCACTAC	LPHFPIIHPSLLDLDLDSLQRYTNEDGYDDAENAQLFDRLSQGTDKEYDYEHY
eLW028-0088	GTTCCGCTGCTGGATTCCAACTTTATCAGCCTGAACTCCAATCCACTCCTCTACATCCAGAATCAGAACCCTAATTCCAACTCTAGCGTGAAGGTGTCAAGATCTCAAACCTTCGAACCCAGTAAAGAGCTGATTGACTTGGTCTTCCCCTGGCTGAGC	VPLLDSNFISLNSNPLLYIQNQNPNSNSSVKVSRSQTFEPSKELIDLVFPWLS
eLW028-0089	GTGGGGCGGGTCACCGACAAGTCCTCTCTGGTGTATGATTGGCCCTTCGATGAGTCCATTGAGAGGAATTTTTCCACGACAGCCACCGCAGCTACTGGCGAAAGTAAATTCGACATCAATGACAACTGCAACCGCATCAACAGCAAGAGCTACTCAAAG	VGRVTDKSSLVYDWPFDESIERNFSTTATAATGESKFDINDNCNRINSKSYSK
eLW028-0090	TTCTTGAACAACGCCCCAGACGAGGACCCCAACCTGAATAACCAGTGGAGCATTTGCGACGATTTCAGTGAAGGTCGCCAAGTCAATGATGCTTTTGTGGGCGGGTCCAATATCCCTCACACCCTGAAAGGACTGCAGAAGTCTCTCCGGTTCATGAAC	FLNNAPDEDPNLNNQWSICDDFSEGRQVNDAFVGGSNIPHTLKGLQKSLRFMN
eLW028-0091	ATGATGGAGGAATTCTCCTACGACCACGACTTCAACACCCACTTTGCCACAGATCTGGACTATCTCCAGCACGATCAGCAACAACAACAGCAGCAGCAACATGACCAGCAGCATAATCAACAGCAACAGCCACAGCCTCAGCCCATCCAGACTCAGAAC	MMEEFSYDHDFNTHFATDLDYLQHDQQQQQQQQHDQQHNQQQQPQPQPIQTQN
eLW028-0092	AAGCTGCGCAAGAAGCAGCATGGCAGCAACAAAGACACCATCCCCAGCTCCCAGTCTAGGGATATTGCCAACGATTACGATAGAGGGAGTACCGACAACAATCTCGTGACTACAACCTCCACGTCATCCATCTTTCACGACGAGGACCTGACATTCTTC	KLRKKQHGSNKDTIPSSQSRDIANDYDRGSTDNNLVTTTSTSSIFHDEDLTFF
eLW028-0093	ATCCCCTCTTCCCAGTCCCGCGACATTGCCAATGACTATGATCGGGGCAGCACAGATAACAATCTCGTGACGACCACCTCCACTTCAAGTATATTTCACGACGAGGATCTGACCTTCTTCGACAGGATCCCTCTGAACAGCAATAACAACTACTACTTC	IPSSQSRDIANDYDRGSTDNNLVTTTSTSSIFHDEDLTFFDRIPLNSNNNYYF
eLW028-0094	CTGCCGACCATAAACACGGCGATTCCAACCGCTGCCGTGCCCCAGCAGAATATCGCACCTCCTTTTTTGAACACAAACAGCTCTGCCACTGACTCCAACCCCAATACCAATCTGGAGGATAGTCTGTTCTTCGACCACGACCTCCTCTCATCCAGCATC	LPTINTAIPTAAVPQQNIAPPFLNTNSSATDSNPNTNLEDSLFFDHDLLSSSI
eLW028-0095	CCCCAGCAGAACATCGCCCCACCGTTCCTGAATACCAATAGCAGCGCTACAGACTCCAATCCTAACACTAACTTGGAGGACTCACTGTTTTTCGACCACGATCTCCTGTCCAGTTCTATTACCAACACGAACAATGGACAAGGGTCCAACAACGGCCGC	PQQNIAPPFLNTNSSATDSNPNTNLEDSLFFDHDLLSSSITNTNNGQGSNNGR
eLW028-0096	AGTAGCGCTACGGACAGCAACCCCAACACCAATCTGGAGGATAGCCTCTTTTTCGACCACGATCTGTTGTCCTCTTCAATCACAAACACCAACAATGGCCAGGGATCCAATAACGGGAGACAGGCCTCCAAGGATGACACTCTCAACCTGCTGGACACC	SSATDSNPNTNLEDSLFFDHDLLSSSITNTNNGQGSNNGRQASKDDTLNLLDT
eLW028-0097	GACAGCCTGTTCTTTGACCACGACTTGCTGTCCTCTTCCATCACTAACACAAACAATGGGCAGGGCTCAAATAATGGAAGACAGGCCAGTAAGGATGATACCCTCAATCTGCTCGACACGACCGTGAACAGCAATAACAACCATAACGCTAACAACGAG	DSLFFDHDLLSSSITNTNNGQGSNNGRQASKDDTLNLLDTTVNSNNNHNANNE
eLW028-0098	CCCATTGATTTTCTCTACAACACATATGACTATGAGCAGGCCCACCCTGAAGAGAACAATGACAAGATATCCATCAACATCCTCCTGGAGGAGCTGAGCAAATACTTCCTGAACAAGAATGAAGTGGATGGCTTGATCGTCGACTTCTACAAGACCATT	PIDFLYNTYDYEQAHPEENNDKISINILLEELSKYFLNKNEVDGLIVDFYKTI
eLW028-0099	CTGACAGAACACAGTAACGTCAACTCTGTGATATGGACCAATGACTTGCTCAACCTGAACTTCACGAACATCCTCAATATGGGGCTGTACATCAATCCCAAGAACCTGATTCCTATCTCCGGCAACAATAACAACAATAAAAGCAACGAGGAGGACGAT	LTEHSNVNSVIWTNDLLNLNFTNILNMGLYINPKNLIPISGNNNNNKSNEEDD
eLW028-0100	AAGCCGAAGCCCAAGCCCAAACAGTACCCTAAGGTGATTCTGCCAAGCAACTCCACACGCAGAGTGAGTCCTGTCACTGCAAAAACCTCTAGTTCCGCCGAAGGAGTTGTGGTGGCTTCCGAGTCACCCGTCATCGCCCCACATGGCAGCTCTCACAGC	KPKPKPKQYPKVILPSNSTRRVSPVTAKTSSSAEGVVVASESPVIAPHGSSHS
eLW028-0101	CGCGAGGACTTCAACGAGCAGAACGACGAACTGAATTCTCAGGAGAACCACAATAGTAGCGAGAACGGCAACGAGAACGAAAATGAACAAGACTCCCTGGCTCTCGATGATCTGGATAGAGCCTTTGAATTGGTGGAGGGGATGGACATGGACTGGATG	REDFNEQNDELNSQENHNSSENGNENENEQDSLALDDLDRAFELVEGMDMDWM
eLW028-0102	CAGGAGAACCACAACTCCAGTGAGAACGGCAACGAGAATGAGAATGAACAGGACTCTTTGGCACTGGACGACCTCGATAGAGCTTTCGAACTGGTGGAAGGAATGGATATGGACTGGATGATGCCTTCACACGCGCATCACAGCCCCGCCACCACAGCC	QENHNSSENGNENENEQDSLALDDLDRAFELVEGMDMDWMMPSHAHHSPATTA
eLW028-0103	GAGAACGAGCAGGACTCCCTCGCGTTGGACGACCTGGACAGAGCCTTCGAACTGGTGGAGGGCATGGATATGGATTGGATGATGCCATCTCACGCTCACCATAGCCCTGCAACCACTGCCACAATTAAGCCCCGCCTGCTCTACAGTCCGCTGATCCAC	ENEQDSLALDDLDRAFELVEGMDMDWMMPSHAHHSPATTATIKPRLLYSPLIH
eLW028-0104	ACTGCACCCTTCCCGATTCTGGAGGATCAGTGCCCAGCCTTGAATCTCGACAGATCAAACAATGACCTGCTGCTCCAGAACAACATCAGTTTTCCTAAGGGCTCTGATCTGCAAGCTATACAGCTGACACCCATCAGCGGGGACTATTCCACCTACGTG	TAPFPILEDQCPALNLDRSNNDLLLQNNISFPKGSDLQAIQLTPISGDYSTYV
eLW028-0105	GCCCTGGCGAGCGACCAGACCGGCATTAATAGCGCATTCGAGATCCCTATAACTTCCGCTTTTTCCGCCCACACAGAACCAAAGAGAGAGAACGTGACGGAAAAAATCGATGTGTGCTCAAGTGTTGACGTCCCCTGGTACGACACCTGGGAGACCTCT	ALASDQTGINSAFEIPITSAFSAHTEPKRENVTEKIDVCSSVDVPWYDTWETS
eLW028-0106	GGGCAGGGTCCCCTGCGCTCTTCCTACAGTATGGCATATGACAGCCCAGTGGATAGAGCTATGAATACCCCGTTGCAGCAACAGGAAGGCCTCAAGGCCGAGCTCCCTCATGATTTTCTGTTCCAGCACGGAACTGACGACACAATGTACAACCTGACG	GQGPLRSSYSMAYDSPVDRAMNTPLQQQEGLKAELPHDFLFQHGTDDTMYNLT
eLW028-0107	AGTAATCCCCTGACCTCTCAGGCTAACAGGATGAGCTCCTACGACAAAAAGACTAATGTCCTGGGCTTCGATGATGGGACATTCGACAACAAGGTGTTTAACCGCACCAACTTTGAAGAGAAGGCCCCTTTTGACATCCCACTCGACGAGTTCTTCACG	SNPLTSQANRMSSYDKKTNVLGFDDGTFDNKVFNRTNFEEKAPFDIPLDEFFT
eLW028-0108	TACGACAAGAAGACCAACGTGCTGGGGTTCGATGACGGCACTTTTGACAATAAGGTGTTCAATCGCACCAACTTCGAGGAAAAAGCCCCCTTTGACATCCCTCTCGATGAATTTTTCACAGAGCTGGAGAAACACTCCAACGTCAGCCAGTTCAACACG	YDKKTNVLGFDDGTFDNKVFNRTNFEEKAPFDIPLDEFFTELEKHSNVSQFNT
eLW028-0109	ACCTTTGACAACAAGGTTTTCAATCGCACGAATTTCGAGGAGAAAGCCCCCTTTGATATTCCTCTCGACGAATTCTTCACAGAACTGGAGAAGCACAGTAACGTCTCTCAGTTTAACACTCTGGATGTGAGCGAAGGCAATCAGGTGATCAACGAGTCC	TFDNKVFNRTNFEEKAPFDIPLDEFFTELEKHSNVSQFNTLDVSEGNQVINES
eLW028-0110	GAGGAGAAGGCTCCCTTCGACATTCCTCTGGATGAGTTCTTCACGGAACTCGAAAAACACTCTAACGTGTCCCAGTTTAACACTCTGGACGTCTCAGAAGGCAATCAAGTGATCAATGAGAGTGCATCCACAAACACCAGCAGCGCCTTGAACTGCCAG	EEKAPFDIPLDEFFTELEKHSNVSQFNTLDVSEGNQVINESASTNTSSALNCQ
eLW028-0111	TTCACTGAGCTGGAGAAGCACAGCAACGTGTCCCAGTTTAACACCCTCGATGTGTCCGAAGGCAATCAAGTCATCAATGAGTCTGCCTCCACCAATACATCAAGCGCTTTGAACTGCCAGAGTTACACGAACAACCAGGACATTATGGACATCCTGTTC	FTELEKHSNVSQFNTLDVSEGNQVINESASTNTSSALNCQSYTNNQDIMDILF
eLW028-0112	AACACACTGGATGTGTCCGAGGGCAACCAGGTGATTAATGAATCAGCTAGCACCAATACTAGTTCCGCCCTGAATTGCCAGTCTTACACCAACAACCAAGACATCATGGACATCCTCTTTCAGGTTACGAGCGGGAGCGTCTGGGACGAGTTCTTCGTG	NTLDVSEGNQVINESASTNTSSALNCQSYTNNQDIMDILFQVTSGSVWDEFFV
eLW028-0113	GAGTCCGCCTCTACGAACACTTCCAGCGCTCTCAATTGCCAGAGCTATACAAACAACCAGGACATCATGGACATTCTGTTCCAAGTCACCAGCGGTTCTGTGTGGGATGAATTTTTCGTGAGATCAGGAAATGGGAACGAGGGCGAGAGTTCCTACGAC	ESASTNTSSALNCQSYTNNQDIMDILFQVTSGSVWDEFFVRSGNGNEGESSYD
eLW028-0114	CAGTCCTACACCAACAACCAGGACATTATGGACATCCTGTTCCAAGTGACAAGCGGGTCTGTGTGGGATGAATTCTTTGTCAGATCAGGAAATGGGAACGAGGGCGAGTCCTCCTATGACATAAGCAAAGGTAAGAATAGCGAGAGTGGCGGCATCTTC	QSYTNNQDIMDILFQVTSGSVWDEFFVRSGNGNEGESSYDISKGKNSESGGIF
eLW028-0115	ATGGACACCTCCAACTCCTGGTTTGATGCAAGCAAGGTGCAGAGCCTCAATTTCGACTTGCAGACTAACTCTTACTACAGTAATGCCAGAGGATCAGATCCCAGCTCCTATGCTATCGAAGGGGAGTACAAAACGCTGGCCACAGACGACCTGGGCAAC	MDTSNSWFDASKVQSLNFDLQTNSYYSNARGSDPSSYAIEGEYKTLATDDLGN
eLW028-0116	CAGAGCCTGAACTTCGACCTGCAGACTAACAGTTACTACTCTAATGCAAGAGGGTCCGATCCCAGCTCATATGCTATCGAAGGAGAGTATAAGACGTTGGCCACAGATGACCTGGGCAATATTCTCAACCTCAATTACGGCGAGACCAACGAGGTGATC	QSLNFDLQTNSYYSNARGSDPSSYAIEGEYKTLATDDLGNILNLNYGETNEVI
eLW028-0117	AGTAACGCACGCGGTTCCGACCCAAGCTCTTATGCCATTGAAGGAGAGTACAAGACTTTGGCTACAGACGATCTCGGGAATATCCTGAATCTCAACTACGGCGAAACCAATGAGGTGATCATGAACGAGATAAACGACCTGAACCTGCCCCTGGGCCCT	SNARGSDPSSYAIEGEYKTLATDDLGNILNLNYGETNEVIMNEINDLNLPLGP
eLW028-0118	GAAGGGGAGTATAAGACGCTGGCCACTGACGATCTGGGAAATATCCTCAATCTGAACTACGGCGAGACAAACGAGGTGATCATGAACGAGATTAACGATTTGAATCTGCCCCTCGGTCCTCTGAGCGACGAAAAATCCGTCAAGGTGAGTACCTTCTCT	EGEYKTLATDDLGNILNLNYGETNEVIMNEINDLNLPLGPLSDEKSVKVSTFS
eLW028-0119	CAGCTGACCGCCCAGCAGCTGATTGAGAACGCTATCGAGTCAGGAGTCGTGGATCTCGAAACACTGGACCTGCCTCCGTTCTTGAGCCTCGATGGCCTGCCCCCAGCCTCTAGTTCCGCTGCAGTGGCGGCCAGCGAGCAAATAGACATCTGCCCCTCC	QLTAQQLIENAIESGVVDLETLDLPPFLSLDGLPPASSSAAVAASEQIDICPS
eLW028-0120	TCTCTGAACATTGACAGCATGTTGGACGACTACGTGTCCTCTGATCTCCTGCTGAACGATGATGACGATGACACAAATCTCTCACGCAGAAGGTTTTCCGACGTCATCACCAATCAGTTCCCTAGTATGACTAACAGCCGGAACAGTATCTCCCACAGC	SLNIDSMLDDYVSSDLLLNDDDDDTNLSRRRFSDVITNQFPSMTNSRNSISHS
eLW028-0121	GGCCCTCTGTCCGACGAGAAGAGCGTCAAAGTGTCCACCTTTTCTGAACTCATCGGAAATGACTGGCAGTCCATGAACTTCGATCTGGAGAACAATAGTCGCGAAGTGACATTGAATGCCACTTCACTGCTCAACGAGAACAGGCTGAACCAGGACAGC	GPLSDEKSVKVSTFSELIGNDWQSMNFDLENNSREVTLNATSLLNENRLNQDS
eLW028-0122	ATCTACACTAATCGCTTTGTCTCTGGAGATGATGGCTCCAACAGCAAAACAAAGAACCTGGACTCAAACATGTTCAGCAACGACTTCAACTTCGAGAATCAGTTCGACGAGCAAGTGTCCGAATTTTGCAGTAAGATGAATCAGGTGTGTGGGACCCGG	IYTNRFVSGDDGSNSKTKNLDSNMFSNDFNFENQFDEQVSEFCSKMNQVCGTR
eLW028-0123	TCCGCCCCAAACGACTCTACAACCGCACCCACTAATGCTAGCAATATTGCCAACACGGCCTCCGTGAACAAGCAGATGTACTTCATGAACATGAATATGAACAACAATCCCCACGCGCTCAACGATCCTAGCATCCTGGAGACCCTGAGTCCGTTTTTC	SAPNDSTTAPTNASNIANTASVNKQMYFMNMNMNNNPHALNDPSILETLSPFF
eLW028-0124	GAGGAAGAGGAAGACGAGGACGAGGAGGGCGAAGAGGAGGAGGAAGAAGAGGAACTGTCTTCCAAAGTCCCTGAGAATATGGATAGCCAGCAGCTCCGCACACGGAAATTCACCAACGTGAGACACCCCGAGAAGAAGGCCAGGAAGATTATCGAGACT	EEEEDEDEEGEEEEEEEELSSKVPENMDSQQLRTRKFTNVRHPEKKARKIIET
eLW028-0125	CAGGAGAACACCCTGCCGGCCACGCAGGCAAATTCCTCCCTGCTCGAAACATACCCCATCGTTCAAAGCAATCCAGTGACCACTACCATTAAGGAGTCTCCTAACAGTATCATGGCTGGCTGGGATAACTGGGAGTCAGACATGGTGTGGCGCGACGTC	QENTLPATQANSSLLETYPIVQSNPVTTTIKESPNSIMAGWDNWESDMVWRDV
eLW028-0126	CAGCCGCAGTCACCCTACCAGCAGGCAGTGCTCCCCTATGCTACAATCCCAAACTCTAATTTCCAACCCTCCAGCTTTCCTGTCATGGCCGTTATGCCACCTGAAGTGCAGTTCGACGGCAGTTTCCTGAACACTCTGCATCCGCACACCGAGTTGCCC	QPQSPYQQAVLPYATIPNSNFQPSSFPVMAVMPPEVQFDGSFLNTLHPHTELP
eLW028-0127	ACCCTGACTTCCCCGCAAGGCAGCGACCTGGCTTCAAATTCTGCCACACAGTATAAGCCAGATCTCGAGGACTTCCTGATGCAGAACAGCAACTTTAACGGCTTGATGATCAATCCTTCCAGTCTCGTGGAAGTCGTGGGAGGGTACAATGACCCCAAC	TLTSPQGSDLASNSATQYKPDLEDFLMQNSNFNGLMINPSSLVEVVGGYNDPN
eLW028-0128	TCCGCTACCCAGTACAAGCCCGATTTGGAGGACTTCCTGATGCAGAATAGCAACTTTAACGGCCTCATGATCAACCCAAGTTCTCTGGTGGAAGTGGTGGGAGGTTATAATGATCCTAACAATCTGGGGAGAAACGACGCCGTCGACTTCCTCCCGGTT	SATQYKPDLEDFLMQNSNFNGLMINPSSLVEVVGGYNDPNNLGRNDAVDFLPV
eLW028-0129	CCCATGGGCGGGGACCCGCTCCTGGACCAGGCTTTCTACGGAGCGGATGATTTCTTCTTTCCTCCCGAGGGTTGCGACAACAATATGTTGTATCCTCAAACTGCAACAAGCTGGAACGTGCTGCCACCCCAGGCCATGCAGCCAGCCCCGACCTACGTC	PMGGDPLLDQAFYGADDFFFPPEGCDNNMLYPQTATSWNVLPPQAMQPAPTYV
eLW028-0130	AACGTGAGCGACGCCCCGAGGATTGAACCTTTGCCCTCCCTCAATGACGATGACATTGAGAAGATCCTGCAGCCAAACGACATCTTCACAACCGATAGAACCGATGCTTCTACCACTAGTAGCACGGCAATAGAGGACATCATCAACCCCTCCCTGGAC	NVSDAPRIEPLPSLNDDDIEKILQPNDIFTTDRTDASTTSSTAIEDIINPSLD
eLW028-0131	CTGAATGACGACGATATCGAGAAGATCCTGCAGCCCAACGACATTTTTACCACTGACAGAACCGATGCAAGCACAACGAGCTCTACCGCCATTGAAGATATCATAAACCCTAGCCTCGACCCGCAGTCCGCTGCCTCCCCAGTGCCCAGTTCATCCTTC	LNDDDIEKILQPNDIFTTDRTDASTTSSTAIEDIINPSLDPQSAASPVPSSSF
eLW028-0132	AATATGTCCCCCAATAATGATGACAACAGTATTGATACTGCCAGCACAAACACCACCAACCGCAAAAAGAACATCGACGAGAACATCAAGAATAACAACGACATAATCAACGACATCATTTTCAACACGAACCTCGCTAACAACCTGTCTAATTACAAT	NMSPNNDDNSIDTASTNTTNRKKNIDENIKNNNDIINDIIFNTNLANNLSNYN
eLW028-0133	CAGCTGGCAATCGAGCTGAGCGCTTTTGCCGATGATTCCTTCATTTTCCCCGACGAGGACAAGCCTTCCAATAACAACAATAACTCTAACAACGGCAACGACGACCACAGTAATCACGATGTGCTCCATGAAGACCCAAGCACCAACAATCGCCAGCGG	QLAIELSAFADDSFIFPDEDKPSNNNNNSNNGNDDHSNHDVLHEDPSTNNRQR
eLW028-0134	TGCTGTCAGTCCAACAGCCTGCTGAACATGGAGAACTACCTCGTCCCTTATGACAATTTCAGAGAGGTTGTGGATTCCCGGTTGCAGGAAGAGAGTCACAGCAATGGCGTGGATAATTCTAACTCAAACAGCGACAACAAAGACTCCATCCGCCCCAAG	CCQSNSLLNMENYLVPYDNFREVVDSRLQEESHSNGVDNSNSNSDNKDSIRPK
eLW028-0135	CACTGCAACGGGCTGCTCGGCAACGCCGACCTGTTCGAGGATCCCTACCAAGATGAGTTGACTAGTGAGCTGCATGTCCTCGTGACCGAAAGACTGGTGAATAGCTGGAAGGACACAATCCTGCAGCAGCTCTGTTCCTGCCAGGACACGACCCTGTCT	HCNGLLGNADLFEDPYQDELTSELHVLVTERLVNSWKDTILQQLCSCQDTTLS
eLW028-0136	AACGTGCAGCCCACAGCCAACGCCGCCTCTGCGAATGCTGCCGCAGCGGCAGCTGCTGCCGCCAGTAATTCCTACGCCATCCCTGAAAACGAGCTGCTGGATGAGGACACCATGAACTTCATTTCATCCTTGAAGAACGACCTCAGCAACATCAGCAAT	NVQPTANAASANAAAAAAAAASNSYAIPENELLDEDTMNFISSLKNDLSNISN
eLW028-0137	GCCGCGGCGGCTGCCGCTGCAGCCTCTAATTCCTACGCAATACCAGAAAACGAGCTGTTGGATGAGGACACCATGAACTTCATTAGCTCACTCAAGAACGACCTGTCCAACATCAGCAATAGTCTGCCTTTTGAATATCCCCACGAGATCGCCGAGGCC	AAAAAAAASNSYAIPENELLDEDTMNFISSLKNDLSNISNSLPFEYPHEIAEA
eLW028-0138	ATACCTGAGAATGAGCTGTTGGATGAGGATACCATGAACTTCATTAGCAGCCTGAAGAACGACCTGAGTAACATCTCCAACTCTCTCCCATTTGAATATCCCCACGAGATTGCCGAAGCTATCAGATCAGACTTCTCCAATGAGGACATCTACGACAAT	IPENELLDEDTMNFISSLKNDLSNISNSLPFEYPHEIAEAIRSDFSNEDIYDN
eLW028-0139	GACAAGCAGCTCGACTACGAGTTCATCGATAAGAGCGGGATTATACCTTCCGATAACCAGTCTCATCCCCGCATTTCAAACATCCACGACAATGCTATCGATATGGTGACCCTGAAAAACGGCGAAGAGGTCGCCATCAGTTGGTATGACATCTCCCAC	DKQLDYEFIDKSGIIPSDNQSHPRISNIHDNAIDMVTLKNGEEVAISWYDISH
eLW028-0140	TCCAAATTCGCCAGTTCTGGCCTGTTTGGGGTGGACGTGTATAGCGTCTGGAAAAGAGCTACTGAAAAGATCAGCGACGGAAACAACACAACCGACTCAAATCAGAAGCACCATCCTTACCACAATCACCCCTCCAATGATAGCGGCAACGAGAAGAAC	SKFASSGLFGVDVYSVWKRATEKISDGNNTTDSNQKHHPYHNHPSNDSGNEKN
eLW028-0141	TTCATGAATACCAACGAGATCAACAATAATAATAACAATAACAACAATAACAAGAACAACATCAACAACATTAACAACAACAACTCTAACAACTTCAGCGCCACATCCTTCAATCTGGGAACTCTGGATGAATTTGTGAATAATGGCGACCTCGAGGAC	FMNTNEINNNNNNNNNNKNNINNINNNNSNNFSATSFNLGTLDEFVNNGDLED
eLW028-0142	AACAATAACAACAAGAATAACATCAACAACATTAACAACAATAACTCCAACAACTTCAGCGCCACAAGCTTTAATCTGGGAACCCTGGATGAATTCGTGAATAATGGCGATCTCGAGGACTTGTATTCCATCCTGTGGAGTGACGTCTACCCCGACTCT	NNNNKNNINNINNNNSNNFSATSFNLGTLDEFVNNGDLEDLYSILWSDVYPDS
eLW028-0143	AACAATAACTACAACAACGTGAGTGGCAAGAATAATAACAATAACAACATCACCAACAACTCAAACAACAACCACAACAATAATAACAACGATAATAACAACAATAATAACAACAACAACAATAACAATAACAATAATAATAACTCCGGGAACAGCTCT	NNNYNNVSGKNNNNNNITNNSNNNHNNNNNDNNNNNNNNNNNNNNNNNSGNSS
eLW028-0144	AGCTCCCTGCCCAGTTCTACCGAGGATTGCCTGTTGCTGAGCCTCGAGAACACAATCACCGTGATTGCTGGAAATCAGAGGCAAGCATACGATTCCACCTCCTCAACAGAAGAAGGCACGGCCCCTCAGCTCCGCCCAGACGAGATCGCCGACAGCACT	SSLPSSTEDCLLLSLENTITVIAGNQRQAYDSTSSTEEGTAPQLRPDEIADST
eLW028-0145	TCATCCCTGAGCAGTAGCTCATTCATTAAGTCCCACCCCGGACCAGACCCTTTTCAACAGTTGTCTAGCGCCGAACATCCAAATAACCACAGCAGTGACGATGAGCACTCTGGGTCCCAGCCTCTGCCCCTCGATTCCATCACCATCGGCATACCCCCG	SSLSSSSFIKSHPGPDPFQQLSSAEHPNNHSSDDEHSGSQPLPLDSITIGIPP
eLW028-0146	GACAAAAAGAACGTGGACATCAACGAATTTCTGCTGGATGAGTCCGTCTCTAATCTCTTCACAACCCGCCAAATTGACCTCTTCAAGAAGAACGTGAATCTGTACTCCCCTTTGTTCCAGAACCAGAAAGATGCCGTTAGCAGCACTAGTCTGACGCCC	DKKNVDINEFLLDESVSNLFTTRQIDLFKKNVNLYSPLFQNQKDAVSSTSLTP
eLW028-0147	GAGTCCCCCAGCCAGATCAACGACTTCATCCCTCAGAAGCTCATAATTGAGCCTAACACTTTGGAGCTCAACGGGCTGACAGAAGAAACGCCCCACGATCTGCCCAAAAATACCGCCAAGGGCAGAGATGAAGAGGACTTTCCACTGGACTACTTCCCG	ESPSQINDFIPQKLIIEPNTLELNGLTEETPHDLPKNTAKGRDEEDFPLDYFP
eLW028-0148	CTGATCATTGAGCCCAACACCCTCGAGCTGAACGGCCTGACTGAAGAAACGCCCCACGATTTGCCTAAAAATACAGCCAAGGGAAGAGACGAGGAAGACTTCCCACTCGATTATTTTCCTGTGTCCGTCGAGTACCCGACCGAGGAGAACGCTTTCGAC	LIIEPNTLELNGLTEETPHDLPKNTAKGRDEEDFPLDYFPVSVEYPTEENAFD
eLW028-0149	ACCGAGGAGACCCCACACGACCTCCCCAAGAACACTGCCAAAGGCAGAGATGAGGAAGACTTTCCCCTGGATTACTTTCCTGTCTCCGTGGAATATCCTACGGAAGAGAATGCTTTCGACCCCTTCCCGCCACAGGCGTTCACACCCGCAGCCCCGAGC	TEETPHDLPKNTAKGRDEEDFPLDYFPVSVEYPTEENAFDPFPPQAFTPAAPS
eLW028-0150	AAGGGCCGCGACGAGGAGGACTTTCCCCTGGATTACTTCCCGGTCAGCGTGGAATATCCTACTGAAGAGAATGCATTCGATCCATTTCCACCCCAGGCCTTCACCCCGGCTGCCCCTTCCATGCCCATCAGTTACGACAACGTGAACGAGCGGGACTCT	KGRDEEDFPLDYFPVSVEYPTEENAFDPFPPQAFTPAAPSMPISYDNVNERDS
eLW028-0151	TACGGGGCCGACGACTTCTTCTTTCCCCCCGAGGGCTGCGATAACAACATGCTCTATCCACAGACGGCCACAAGCTGGAATGTCCTGCCTCCCCAGGCAATGCAACCAGCTCCGACTTATGTGGGAAGGCCCTACACCCCGAACTACCGCTCCACCCCT	YGADDFFFPPEGCDNNMLYPQTATSWNVLPPQAMQPAPTYVGRPYTPNYRSTP
eLW028-0152	GGCGGGACGCGCAGATCCAGTAACCAGTTCGGGAAGCGGAACACAGTCGCTCTCCACCCCGTTATTAATGATTTTGTGGGTACTGTGGACTCTGACTCACTGGTGACCGCATATAAACCTTTTCTGGCCAGCGATTTCATCGGAAGGGGCTACGACGAC	GGTRRSSNQFGKRNTVALHPVINDFVGTVDSDSLVTAYKPFLASDFIGRGYDD
eLW028-0153	GCCTATTTCGCTCAGGATAGCGAGGAAGAACTGATGTCACCCACCCAGAGCATTACATCTAATCTGGCATCCGAAGAGAACACGAGATGTACCACTAAGGACTTGATGGGCACCGTGAGTATCTTTATGCTCCCTATGGTCGAGGAGTGCTACAACATC	AYFAQDSEEELMSPTQSITSNLASEENTRCTTKDLMGTVSIFMLPMVEECYNI
eLW028-0154	CCGTCCGAGAGGCCACTCACCGAGGAGATCAACAGCAACTCTCAGAATTCAAATGACACTAGCTCCAAGGGCATTGTCGATCCTTTCGTGGAACAAAACAATGACATCACAACGGCCTTGCTGAACAACGAACTGTTTCAGGGGCCCAGTCTGTCCGAC	PSERPLTEEINSNSQNSNDTSSKGIVDPFVEQNNDITTALLNNELFQGPSLSD
eLW028-0155	CAGCTGTACTCCAACAATTTCCAGCAAAGCTACCCCAACGGTATGGTGCCAGGGTATTATCCTAAGATGCCCTACAATCCAATGGGCGGAGATCCGCTGCTCGATCAGGCCTTTTACGGGGCTGACGACTTTTTCTTCCCTCCCGAGGGCTGCGACAAC	QLYSNNFQQSYPNGMVPGYYPKMPYNPMGGDPLLDQAFYGADDFFFPPEGCDN
eLW028-0156	GGCATGGTGCCCGGCTACTACCCGAAGATGCCTTATAACCCTATGGGAGGTGATCCCCTGCTCGATCAGGCCTTCTATGGGGCTGACGACTTCTTTTTTCCACCCGAGGGGTGCGACAATAACATGCTGTACCCACAGACAGCAACCTCCTGGAACGTC	GMVPGYYPKMPYNPMGGDPLLDQAFYGADDFFFPPEGCDNNMLYPQTATSWNV
eLW028-0157	AACTCAAGTAACAATAATAACAATAACAACATCATCTCTAACCGGAAGCAGGCTAGCAAGGAGAAACGCAAAATACCCAGGCACATTCAGACCATTGACGAGAAGCTGATCAACGATTCCAATTACCTGGCCTTCTTGAAGTTTGACGACCTCGAAAAC	NSSNNNNNNNIISNRKQASKEKRKIPRHIQTIDEKLINDSNYLAFLKFDDLEN
eLW028-0158	GGCTCCACCCATCCACGCCAGGTCTTTGACCAGCTGGATGACTGCAGCTCAATTTTGTTCTCTCCTCTGACTACGAACACAAACAACGAGTTCGAGGGAGAAAGCGATGACTTTGTGCACAGTCCCTACCTCAATTCCGAGGCCGACTTCTCCCAAATC	GSTHPRQVFDQLDDCSSILFSPLTTNTNNEFEGESDDFVHSPYLNSEADFSQI
eLW028-0159	CCCCGCCACATCCAGACCATAGACGAGAAGCTGATTAACGATAGCAACTACCTGGCTTTCTTGAAGTTCGACGACCTCGAAAATGAGAAATTTCATAGCTCCGCCTCCTCAATCTCTTCCCCTTCCTATTCTAGCCCAAGTTTCAGCAGTTACCGGAAC	PRHIQTIDEKLINDSNYLAFLKFDDLENEKFHSSASSISSPSYSSPSFSSYRN
eLW028-0160	GACTCCAACTACCTGGCCTTCCTGAAGTTCGACGATCTCGAAAACGAGAAATTTCACTCTAGCGCTAGTTCCATCAGCTCACCTTCCTATAGCTCTCCCAGTTTTTCCTCATACAGGAATCGCAAGAAGAGCGAGTTCATGGATGACGAGTCCTGCACC	DSNYLAFLKFDDLENEKFHSSASSISSPSYSSPSFSSYRNRKKSEFMDDESCT
eLW028-0161	ATCCGCAATCACTCCCTGCCCACAAATTTGCAGGTGAAAGATAAGATCGAAGACCTGAACGAGATTAAGTTCTTCAACGACTTTGAGAAGCTCGAGTTTTTCAACAAGTACGCCAAAGTCAACACCAACAACGACGTGAACGAAAATAATGATCTGTGG	IRNHSLPTNLQVKDKIEDLNEIKFFNDFEKLEFFNKYAKVNTNNDVNENNDLW
eLW028-0162	AAAGATAAAATTGAAGATTTGAATGAGATCAAGTTCTTTAACGACTTCGAGAAGCTGGAGTTTTTCAACAAGTACGCCAAGGTCAACACAAACAACGACGTGAACGAAAATAATGACCTCTGGAATTCCTATCTGCAGAGCATGGACGATACCACTGGC	KDKIEDLNEIKFFNDFEKLEFFNKYAKVNTNNDVNENNDLWNSYLQSMDDTTG
eLW028-0163	AATGACTTTGAAAAGCTGGAGTTCTTCAACAAGTACGCCAAGGTCAACACAAACAACGACGTGAACGAGAACAATGATCTCTGGAACTCTTATCTGCAGTCCATGGATGATACTACCGGCAAAAATAGCGGGAATTACCAACAGGTGGACAACGACGAC	NDFEKLEFFNKYAKVNTNNDVNENNDLWNSYLQSMDDTTGKNSGNYQQVDNDD
eLW028-0164	AAGGTCAACACCAACAACGACGTGAACGAGAACAACGACTTGTGGAATAGCTATCTGCAGTCTATGGATGACACAACGGGGAAAAACAGTGGCAACTACCAGCAAGTGGATAATGATGACAATATGTCCCTCCTGAATCTCCCCATCCTGGAAGAGACT	KVNTNNDVNENNDLWNSYLQSMDDTTGKNSGNYQQVDNDDNMSLLNLPILEET
eLW028-0165	CTGTGGAACTCCTACTTGCAGTCTATGGACGATACCACAGGAAAGAACAGCGGCAATTATCAGCAGGTGGATAACGATGACAACATGAGTCTCCTCAATCTGCCTATCCTGGAAGAGACTGTGAGCTCCGGGCAAGACGACAAAGTCGAGCCCGACGAG	LWNSYLQSMDDTTGKNSGNYQQVDNDDNMSLLNLPILEETVSSGQDDKVEPDE
eLW028-0166	GACAACATGTCCCTCCTGAATTTGCCCATTCTGGAGGAGACAGTCTCAAGTGGCCAAGATGACAAAGTGGAGCCAGATGAAGAAGACATCTGGAATTACCTGCCTTCCAGCAGCTCTCAGCAGGAGGACAGCTCCAGAGCCCTCAAGAAGAACACCAAC	DNMSLLNLPILEETVSSGQDDKVEPDEEDIWNYLPSSSSQQEDSSRALKKNTN
eLW028-0167	GACGAGGAGGACATTTGGAATTACTTGCCCTCCTCATCCAGTCAGCAAGAAGATTCCTCTCGCGCTCTCAAAAAGAACACAAACAGCGAGAAGGCAAACATCCAGGCCAAGAATGATGAAACCTATCTGTTCCTGCAGGATCAGGACGAGAGCGCCGAC	DEEDIWNYLPSSSSQQEDSSRALKKNTNSEKANIQAKNDETYLFLQDQDESAD
eLW028-0168	GAGACATACCTGTTCCTGCAGGACCAAGACGAATCCGCCGATAGCCATCACCACGATGAGTTGGGAAGTGAGATCACTCTCGCTGACAATAAGTTTTCATATCTCCCTCCCACCCTGGAAGAACTGATGGAGGAGCAGGACTGCAACAACGGCCGCTCT	ETYLFLQDQDESADSHHHDELGSEITLADNKFSYLPPTLEELMEEQDCNNGRS
eLW028-0169	GACTCCCACCATCACGACGAGCTCGGAAGTGAGATCACCCTGGCCGATAATAAATTTTCTTACCTGCCTCCCACACTGGAAGAGTTGATGGAGGAACAGGATTGCAATAACGGGCGGTCATTCAAGAACTTCATGTTCAGCAACGACACTGGCATTGAC	DSHHHDELGSEITLADNKFSYLPPTLEELMEEQDCNNGRSFKNFMFSNDTGID
eLW028-0170	CTGGCTGACAACAAGTTTAGTTATTTGCCTCCCACCCTGGAGGAGCTCATGGAGGAACAGGACTGCAATAATGGCCGCAGCTTCAAAAACTTCATGTTCTCCAACGATACAGGGATCGATGGATCTGCCGGCACTGATGACGACTACACGAAGGTGCTG	LADNKFSYLPPTLEELMEEQDCNNGRSFKNFMFSNDTGIDGSAGTDDDYTKVL
eLW028-0171	CAGACGCCCACCGACCCGGAAAGCTACTGGAGTGACAACAGATGCAAACATAGCGACTGTCAGGAGCTGTCACCTTTTGCTTCTGTGTTCGATCTGATCGATCACTATGACCACACACACGCCTTCATTCCAGAGACTCTCGTCAAGTACTCCTACATC	QTPTDPESYWSDNRCKHSDCQELSPFASVFDLIDHYDHTHAFIPETLVKYSYI
eLW028-0172	ATCCTGCAAAACGACCTCAAGTTCGACCAGATTCTGGAGTCTAGCTACAACAACTCCAATCACACCGTGTCCAAGTTTAAAGTGAGCCATTACGTCGAAGAAAGTGGCTTGCTGGATATCCTGATGCAGAGATATGGGCTCACAGCCGAGGACTTCGAG	ILQNDLKFDQILESSYNNSNHTVSKFKVSHYVEESGLLDILMQRYGLTAEDFE
eLW028-0173	GACCCCTACGACTGGTCCACCTATTCTAACCTGATCGATGAGGAGAGAATATTCGTGCCTGAAGTCCAGTCCAGCGATCACATTAACGACAAGTTTCTGACAGTTGCCAATGTGACTGGAGAAGGCAGTGAGGGGCTCATCATGCAGTGGTTGAGCTGC	DPYDWSTYSNLIDEERIFVPEVQSSDHINDKFLTVANVTGEGSEGLIMQWLSC
eLW028-0174	CTGGAGGGGCCCCCACTGGAAAAAACTGGCTCCGATATTTTGCAACAGGTTTGCAATGTGCTGCCTTCATTCGAGCAGTCTAGCAAGATAATCACAGACTTCTTTAACACCGAGCTCGAGACGAACGAAGTGAGTGAAGTCCTCGACAAGACCAAGATC	LEGPPLEKTGSDILQQVCNVLPSFEQSSKIITDFFNTELETNEVSEVLDKTKI
eLW028-0175	GACACAAAGCTGATCGCTATCTCTGATGCCAACGAGTTGAAAGGCTTCGATTCCCAGTGCATTGAAGAGTGGGATCCAATACTGTTTAGCGCCGCAGAAATTTGGCCTACCAAAGGAAAGCCCATCGCGCTCGTGGAGATGGACCCGATCGACTTCGAC	DTKLIAISDANELKGFDSQCIEEWDPILFSAAEIWPTKGKPIALVEMDPIDFD
eLW028-0176	AAGGGGTTCGACAGCCAGTGCATCGAGGAGTGGGACCCAATTCTGTTTTCCGCTGCAGAAATATGGCCCACAAAAGGCAAGCCTATCGCCCTCGTGGAGATGGATCCGATCGATTTTGATTTCGACGTGGACAACTGGGACTACGTCACCCGCCACCTG	KGFDSQCIEEWDPILFSAAEIWPTKGKPIALVEMDPIDFDFDVDNWDYVTRHL
eLW028-0177	GAAACAGTGCAGAAGTATGACGGATATCGGCCTGATATCCTGTCCATATGGAATAACGAGTTCTACCCCATTGGGAAGTACAACGATGACATGACCGGCTTTAAATTCCAGATGCGCATCAAAGAGATGCAAGAGTTCCTCGACATGGAAAAGTACAGC	ETVQKYDGYRPDILSIWNNEFYPIGKYNDDMTGFKFQMRIKEMQEFLDMEKYS
eLW028-0178	GAGGCCGCACACGTGAACGGCTTGGGCATTGCTGACCTGGACGTCCTCCTCGGGCTGAATGGTAGAAGTTCCGATGTGGATATGACTACCACACTGCCCTCTCTCAAACCACCTCTGCAGAACGGAGAAATCAAGGCCGACAGCATCGATAACCTGGAC	EAAHVNGLGIADLDVLLGLNGRSSDVDMTTTLPSLKPPLQNGEIKADSIDNLD
eLW028-0179	GACAACCTGGACCTGGCCTCATTGGATCCCCTGGAGCAGAGCCCGTCTATATCCATGGAACCTGTGAGCATTAATGAGACAGGCAGTGCTTACACGACTACCAATACCGCACTGAACGATATCGACATCCCATTCTCCATCAACGAACTCAACGAGCTC	DNLDLASLDPLEQSPSISMEPVSINETGSAYTTTNTALNDIDIPFSINELNEL
eLW028-0180	CAGAGCCCCTCCATCTCCATGGAGCCAGTGTCCATTAACGAAACAGGCTCTGCTTATACCACTACCAATACGGCCCTCAACGATATCGACATCCCTTTCAGCATAAACGAGCTGAATGAGCTGTACAAGCAAGTCTCTAGCCACAACAGTCATTCACAG	QSPSISMEPVSINETGSAYTTTNTALNDIDIPFSINELNELYKQVSSHNSHSQ
eLW028-0181	CCCTGCAAGTGCCACACCAAGAGGAAGAGTTCCCGCAAATCTAAAGGAGGGTCATGTCATAGACGCGCCAATGATGAGGCAGCTCACGTGAACGGGCTGGGTATCGCCGATTTGGACGTCCTGCTGGGCCTCAACGGCCGGAGCAGCGACGTGGACATG	PCKCHTKRKSSRKSKGGSCHRRANDEAAHVNGLGIADLDVLLGLNGRSSDVDM
eLW028-0182	ATGTCACTCAAGGAGGACGACTTCGGCAAGGACAATTCTAGAAACATCGAGTCCTATACAGGGCGCATCTTCGACGTGTACATTCAGAAAGATTCCTACAGCCAGAGTGCACTGGATGATATGTTTCCCGAAGCCGTTGTCAGCACCGCTGCCTGCGTG	MSLKEDDFGKDNSRNIESYTGRIFDVYIQKDSYSQSALDDMFPEAVVSTAACV
eLW028-0183	TGGAAGAAGACCATTCAGAACAAGATCAAGGATAGCCTGACTCTCTCATCCAAAGAGAAAGAATTGCTGCACCTCATTGAACATGGCGCCGAACAGACAACGGAGAATAGTAACCTGTTTTACGACATATTCGAGGAGATCATCGACTCCCTGCCCTCT	WKKTIQNKIKDSLTLSSKEKELLHLIEHGAEQTTENSNLFYDIFEEIIDSLPS
eLW028-0184	ACCCTCTCTAGCAAGGAGAAAGAATTGCTGCACCTGATAGAACATGGGGCCGAACAGACGACTGAGAATTCCAACCTGTTCTATGACATCTTTGAGGAGATTATCGACAGCCTGCCTTCAGTGTCCGATAGCGGCAGTCTCACACCCAAGAACCTGTAC	TLSSKEKELLHLIEHGAEQTTENSNLFYDIFEEIIDSLPSVSDSGSLTPKNLY
eLW028-0185	CCCCTGGACGAGATTGAAAGCCTGGAGATCCCTAATCTGGATCTCACAACTACCATGAATGGGTATGATGTGAACCTGCTCATGCAGAACCTCAACGACATGGTCAACATGAAATTGCACGACTCCTACCTGTTGAACGAGGAACTGAAGGGCCTGGAC	PLDEIESLEIPNLDLTTTMNGYDVNLLMQNLNDMVNMKLHDSYLLNEELKGLD
eLW028-0186	ATGGACGACGATATCGCCATGTTCGACAGTCTCGCCACCACACAGCCCATAGATATTGCTGCGTCTAACCAACAGAATGGAGAGATCGCACAGCTGTGGGATTTTAATGTGGACCAGTTCAACATGACGCCTTCCAACAGCAGCGGCTCCGCCACTATC	MDDDIAMFDSLATTQPIDIAASNQQNGEIAQLWDFNVDQFNMTPSNSSGSATI
eLW028-0187	ACGCAGCCAATCGACATCGCGGCTTCTAACCAGCAGAACGGCGAGATAGCACAACTGTGGGATTTTAACGTGGACCAGTTCAATATGACCCCTAGCAATTCCAGTGGATCAGCCACTATCTCCGCCCCGAACTCCTTCACAAGCGACATTCCCCAGTAC	TQPIDIAASNQQNGEIAQLWDFNVDQFNMTPSNSSGSATISAPNSFTSDIPQY
eLW028-0188	GGCGAGATCGCCCAGCTGTGGGACTTCAACGTGGATCAATTCAACATGACACCTAGCAATTCTTCCGGATCCGCAACTATCAGTGCTCCCAATAGTTTTACCAGCGACATTCCACAGTACAACCACGGCTCTCTCGGGAACTCAGTCTCCAAGAGCAGC	GEIAQLWDFNVDQFNMTPSNSSGSATISAPNSFTSDIPQYNHGSLGNSVSKSS
eLW028-0189	GAGCCACGCCAGACCGGGGACAGCAGGAGTCAGAGCTCCGGGAACACAGGAGAAAATGAAGAGGATATCGCATTTGCCTCTGGCTTGAACGGCGGTACTTTTGATTCAATGCTGGAGGCTCTCCCCGACGACCTGTACTTCACGGACTTCGTGTCCCCT	EPRQTGDSRSQSSGNTGENEEDIAFASGLNGGTFDSMLEALPDDLYFTDFVSP
eLW028-0190	TCCGGGAACACCGGCGAGAACGAGGAGGACATCGCCTTCGCTAGCGGACTCAATGGCGGTACTTTTGATTCTATGCTGGAAGCCCTGCCCGACGATTTGTACTTCACTGACTTTGTCTCACCTTTCACAGCAGCCGCGACGACAAGTGTGACCACCAAG	SGNTGENEEDIAFASGLNGGTFDSMLEALPDDLYFTDFVSPFTAAATTSVTTK
eLW028-0191	GAGGCCCTCCCCGACGACCTGTACTTCACCGACTTCGTGTCCCCTTTTACAGCTGCGGCTACGACATCTGTCACAACGAAAACTGTGAAGGATACTACCCCAGCAACCAACCACATGGATGATGACATCGCCATGTTCGACAGCCTGGCCACCACCCAG	EALPDDLYFTDFVSPFTAAATTSVTTKTVKDTTPATNHMDDDIAMFDSLATTQ
eLW028-0192	ACCAAAACCGTCAAGGACACCACTCCTGCCACGAACCACATGGACGACGATATAGCGATGTTCGATTCCCTCGCAACAACACAACCCATCGATATTGCCGCCAGCAATCAGCAGAACGGCGAGATCGCTCAGCTGTGGGACTTTAACGTGGACCAGTTC	TKTVKDTTPATNHMDDDIAMFDSLATTQPIDIAASNQQNGEIAQLWDFNVDQF
eLW028-0193	AGCCCGAAGCTGGACAGCAGTCTGGTCAACGATACGACTTCTCTCCTGCTGCCTCAACAGCCCGTTTTTGTGAGCGAGAATGTGGGCAGTGAATTCTCATCTCTCAACGAGTTCTTGTCCATGCTGGAGAACCCATTGCTCACACAGACCTCCCTGTCC	SPKLDSSLVNDTTSLLLPQQPVFVSENVGSEFSSLNEFLSMLENPLLTQTSLS
eLW028-0194	TCCCTCCTGCTGCCCCAGCAGCCTGTTTTCGTGTCCGAAAATGTGGGATCTGAGTTTTCTAGCCTGAACGAGTTCCTGAGTATGCTGGAAAATCCACTGCTCACCCAAACATCCTTGTCAAGTAGCTCCGCCAGCAACGTCCACCTCGAGAACGGCAGC	SLLLPQQPVFVSENVGSEFSSLNEFLSMLENPLLTQTSLSSSSASNVHLENGS
eLW028-0195	AACGTCGGCTCCGAGTTCAGCTCCCTGAACGAGTTTCTGAGTATGCTCGAAAATCCTCTGTTGACACAAACGAGCCTGAGCTCTTCCAGTGCCTCTAATGTGCACCTGGAAAATGGAAGCCAGACTACCCAGTCACCCCTCGAGTACCAGAACGACAAC	NVGSEFSSLNEFLSMLENPLLTQTSLSSSSASNVHLENGSQTTQSPLEYQNDN
eLW028-0196	GTGAACAAGTCCGGCAGCACCTACGGAGAGGAACTGAGCCCTAAACTGGACTCTAGTTTGGTCAACGATACTACATCTCTCCTGCTGCCCCAGCAGCCAGTTTTTGTGTCCGAAAATGTGGGGTCAGAGTTCAGTTCCCTCAACGAGTTCCTGAGCATG	VNKSGSTYGEELSPKLDSSLVNDTTSLLLPQQPVFVSENVGSEFSSLNEFLSM
eLW028-0197	TCCCACTCCGCCCCTATGCCCATCAATCAGACCCAGAAGAAACTCAGCGATGCTACAGATTCTAGTAGCGCAACTCTGGACTCTTTGAGTAACTCCAATGACGTCCTGAATAACACCCCAAACTCAAGCACGTCCATGGACTGGCTGGACAACGTGATT	SHSAPMPINQTQKKLSDATDSSSATLDSLSNSNDVLNNTPNSSTSMDWLDNVI
eLW028-0198	GAGCCCATCCAGAACGAGATCGCTAAGCTGTTCCATAGTGGCGGAGATTCCGTGGTCGATATTCTCTTCTCTCAGACGTCAGCCACTGAATTTGTTACCGTGGGCGGTACAGGGAATGTGTATCACTGGGACATGGAGTACTCCTTCAGCCGCAACGAC	EPIQNEIAKLFHSGGDSVVDILFSQTSATEFVTVGGTGNVYHWDMEYSFSRND
eLW028-0199	GACAGTCTCTCCAACTCCAACGATGTGTTGAACAACACACCCAATAGCAGCACTTCTATGGATTGGCTGGATAACGTCATCTACACCAATAGATTTGTGTCCGGCGACGACGGGTCTAATAGTAAAACGAAGAATCTGGACTCAAACATGTTCAGCAAC	DSLSNSNDVLNNTPNSSTSMDWLDNVIYTNRFVSGDDGSNSKTKNLDSNMFSN
eLW028-0200	CCCAATTCCTCCACTAGCATGGATTGGCTCGATAACGTGATCTACACAAATCGCTTTGTGTCAGGAGATGACGGCTCCAATAGTAAGACCAAAAACCTGGACAGCAACATGTTCTCTAACGACTTCAACTTCGAGAACCAGTTTGACGAACAGGTCAGC	PNSSTSMDWLDNVIYTNRFVSGDDGSNSKTKNLDSNMFSNDFNFENQFDEQVS
eLW028-0201	TGCTGTATCCGGAACTCCCTGTTCCAGGAGGACTCTAAGTGCATCAAACAACAGCCCGATTTGCTCAGTGAGCAGACCGCTCCTTTTCCAATTCTGGAAGATCAGTGTCCGGCCCTCAATCTGGACAGAAGCAATAACGACCTCCTGCTGCAGAACAAC	CCIRNSLFQEDSKCIKQQPDLLSEQTAPFPILEDQCPALNLDRSNNDLLLQNN
eLW028-0202	GTGAACGACAATAGTACGGGTTCTACTGACTCCACCGGCAGCACAGGAAACAAGAACAAAAAGAACAACAATAACTCCGACGATGTCCTGCCCTTCATCAGCGAGTCACCATTTGATATGAATCAGGTGACCAATTTCTTCAGCCCTGGCTCCACCGGG	VNDNSTGSTDSTGSTGNKNKKNNNNSDDVLPFISESPFDMNQVTNFFSPGSTG
eLW028-0203	GACGACGTGCTCCCATTCATATCCGAGAGCCCTTTCGATATGAACCAGGTCACCAACTTTTTTAGCCCCGGGAGTACTGGCATTGGAAACAATGCAGCCTCAAATACAAATCCGTCTCTGCTGCAGTCCAGCAAGGAAGACATCCCCTTCATCAACGCT	DDVLPFISESPFDMNQVTNFFSPGSTGIGNNAASNTNPSLLQSSKEDIPFINA
eLW028-0204	AAGCCCACCAACCAGACGGAGTTCGATTGGCAGGTGTTCCAGCAGCAAGCTTTTTTGCAGCAACAGCTGGCACAGCACAATCTGCAGGCCTACCTGTCTAGTCTCAACACCGACACCATGACAAACAGATCACCTTCCAAAAGCTCCAGCATCTCCACT	KPTNQTEFDWQVFQQQAFLQQQLAQHNLQAYLSSLNTDTMTNRSPSKSSSIST
eLW028-0205	CTGCTGCAGTCCTCCAAAGAAGACATTCCATTCATCAACGCTAACCTCGCCTTTCCTGATGACAACTCAACCAATATCCAGTTGCAACCCTTTTCCGAGTCTCAGAGCCAGAATAAGTTCGATTACGACATGTTCTTCCGCGACAGCAGTAAGGAGGGC	LLQSSKEDIPFINANLAFPDDNSTNIQLQPFSESQSQNKFDYDMFFRDSSKEG
eLW028-0206	GCCAACCTGGCTTTCCCTGACGATAACAGTACCAATATCCAGTTGCAACCCTTTTCCGAGTCTCAGAGCCAGAACAAGTTTGACTACGACATGTTCTTTCGCGATTCCAGCAAAGAAGGCAACAATCTGTTCGGGGAGTTCCTCGAGGACGATGACGAC	ANLAFPDDNSTNIQLQPFSESQSQNKFDYDMFFRDSSKEGNNLFGEFLEDDDD
eLW028-0207	CAGCTGCAGCCCTTCTCCGAGAGCCAAAGTCAGAACAAGTTCGACTACGACATGTTTTTCCGCGATTCCTCCAAAGAAGGCAACAATCTGTTCGGAGAGTTTCTCGAAGATGACGATGACGACAAGAAGGCTGCCAACATGAGCGATGACGAGTCATCT	QLQPFSESQSQNKFDYDMFFRDSSKEGNNLFGEFLEDDDDDKKAANMSDDESS
eLW028-0208	TTCGACTACGACATGTTCTTCCGCGATAGTTCAAAGGAGGGAAACAACCTCTTTGGCGAATTTCTGGAAGACGACGATGATGACAAGAAAGCCGCTAATATGAGCGACGATGAATCTTCCCTGATCAAGAACCAGCTGATTAATGAGGAGCCCGAGTTG	FDYDMFFRDSSKEGNNLFGEFLEDDDDDKKAANMSDDESSLIKNQLINEEPEL
eLW028-0209	TGGGGTCGCAAGGGGAGGGGCAAATCTCCGCTGTACGACTTCGATGTCAATGAGTTTGACCCACAGGTGCTGTTCTCAACAGGAACTAGAACCGTGGAATTTATGGATGACCAGAACCAACCCAGTAGCGCTTCCGCATTCCTCAGCACGGCCCGGCCT	WGRKGRGKSPLYDFDVNEFDPQVLFSTGTRTVEFMDDQNQPSSASAFLSTARP
eLW028-0210	GGGTTCGCCAAGGACACCCAGGATGAGGAATACGTCCAGCATCACGATAATGTGAACCCCACAATTCCACCTCCGGACAACTATATCCTGAACAATGAGAACGATGATGGCCTGGACAATCTCCTGGGAATGGACTACTACAACATCGACGACCTCTTG	GFAKDTQDEEYVQHHDNVNPTIPPPDNYILNNENDDGLDNLLGMDYYNIDDLL
eLW028-0211	CATCACGACAACGTCAACCCCACAATTCCGCCTCCCGACAACTACATACTGAATAATGAAAACGACGATGGGCTCGACAATCTGCTGGGCATGGATTACTATAACATCGATGATCTCTTGACCCAGGAGCTGAGAGACCTCGACATCCCTCTGGTGCCA	HHDNVNPTIPPPDNYILNNENDDGLDNLLGMDYYNIDDLLTQELRDLDIPLVP
eLW028-0212	AACCTCTACGGCAACGACGAGGAAGTGCTGTTCTACGAAGATAACTATAACCCCAAGATGCAGTGGAGTCTGCAGGATAATAGCGCCGCAATTAATAATGAGGACGCTAGAGCCATCTTCAACAACGAGTTTGACTCCGATGATGACGACATCTCTGAC	NLYGNDEEVLFYEDNYNPKMQWSLQDNSAAINNEDARAIFNNEFDSDDDDISD
eLW028-0213	TCCAGCTCCGGCCTGCTGTCAACAAACGAATCCAATGCCATCGAGCAATTCCTGGATAACCTCATTTCCCAGGACATGATGAGTAGTAACGCTAGCATGAATTCTGAGTCTCATCTCCACATCCGCAGCCCCAAAAAGCAGCACCGGTACACCGAGTTG	SSSGLLSTNESNAIEQFLDNLISQDMMSSNASMNSESHLHIRSPKKQHRYTEL
eLW028-0214	GAGCTGGAGAACCAGTCCTCTTTGTACTATCTGCCCATCCACGAAGAGACACCATTCTTCATAGACCTGATTCCGAATGGCTTCTACCTGGAAACTAAGAGGAGCGCCGATAACCTCTTTGGACTCTTTACCGACCGCGCTATCGAGAACCGGGACCCT	ELENQSSLYYLPIHEETPFFIDLIPNGFYLETKRSADNLFGLFTDRAIENRDP
eLW028-0215	GACAACTACATCCTGAACAACGAGAATGACGACGGCCTGGATAACCTCCTCGGCATGGATTACTATAATATCGACGACCTCTTGACCCAGGAACTGAGAGATCTGGATATTCCACTGGTGCCCTCTCCTAAAACAGGAGACGGGTCCAGCGACAAGAAG	DNYILNNENDDGLDNLLGMDYYNIDDLLTQELRDLDIPLVPSPKTGDGSSDKK
eLW028-0216	GACAACCTGCTGGGCATGGACTACTATAATATCGACGACTTGCTCACACAGGAACTGAGAGACCTGGATATTCCACTGGTGCCTAGCCCCAAAACTGGGGATGGATCCTCTGATAAGAAGAATATCGATCGCACCTGGAACCTCGGCGACGAGAACAAC	DNLLGMDYYNIDDLLTQELRDLDIPLVPSPKTGDGSSDKKNIDRTWNLGDENN
eLW028-0217	ATCCCCATCAAGTACAACACCGCTATTAAGAGGCACCAGCATAGCACAGAACTCCCTTCTAGTGTGAAGTGCGGGTTCTGCAATGATAACACTACCTGTGTCTGTAAAGAGCTGGAGACGGACCACCGCAAATCCGACGACGGCGTGGCCACCGAGCAG	IPIKYNTAIKRHQHSTELPSSVKCGFCNDNTTCVCKELETDHRKSDDGVATEQ
eLW028-0218	CTGCGCGAGAAGGGCGGAAGCCAGCAGCAGCAACACCAGCAGCAACAACAACAGCAGCAACAGCAACAACAGCAACAGCAGCAGCAGTCTCTGGATACCCTGTTGCATCACTACCAGAGTCTCCTCTCCAAATCCGACAACGCTATCGCCTTCGACGAC	LREKGGSQQQQHQQQQQQQQQQQQQQQQQSLDTLLHHYQSLLSKSDNAIAFDD
eLW028-0219	CAACAGCAGCAACAACAGCAACAGCAGCAGCAACAGCAACAACAACAGCAGTCATTGGATACACTGCTCCATCACTACCAGAGTCTGCTGTCTAAGTCCGATAATGCTATCGCATTCGACGACAATGTGAGCAACTCCGCCGACCACAACGGCAGCAAC	QQQQQQQQQQQQQQQQQSLDTLLHHYQSLLSKSDNAIAFDDNVSNSADHNGSN
eLW028-0220	GGACCAGACCCCTTCCAGCAGTTGAGCAGCGCCGAGCACCCCAACAATCATAGCTCCGATGATGAACACTCTGGGTCCCAACCTCTGCCCCTCGACTCAATAACAATTGGCATCCCTCCAACTCTGCACACCATCCCGATGATCCTGAGTAAGGACAAC	GPDPFQQLSSAEHPNNHSSDDEHSGSQPLPLDSITIGIPPTLHTIPMILSKDN
eLW028-0221	ATCAACAAGGGCACCAACCGCTTTAGCGAGACAGTGCTGCCCCCTCAGATGGCCGCTGAACAAAGTTGGTCTGATTCCAACATGGAACTGGAGATTTGCCTGGACTACTTGCACAATGAACTCGAGGTCATCAAGAAACGGCAGGAGGACTTCGAGTGT	INKGTNRFSETVLPPQMAAEQSWSDSNMELEICLDYLHNELEVIKKRQEDFEC
eLW028-0222	ATCGACGACTTCGAGCAGTTCCGGACGGAGTATACAATCGACCTGTCCGATTTTCAGAATACCGAACGCCTGAAGTTCCTCGAAGAGTACTACTGGAAAACCTTGAACTTTACTACCCCAATGTACGGGGCCGATACACCTGGCAGCATTTTCCCCGAG	IDDFEQFRTEYTIDLSDFQNTERLKFLEEYYWKTLNFTTPMYGADTPGSIFPE
eLW028-0223	ACCCCTCTGCGCGACGAGGATGGCTTGGATTTCTGGGAAACTCTCAGATCACTGGCAACAACGAATCCCAACCCACCCGTCGAGAAAAGTGCTGAAAACGACGGAGCCAAGCCGCAGGTGGTGCATCAGGGCATCGGGAGCCACACCGAGGACTCCTCT	TPLRDEDGLDFWETLRSLATTNPNPPVEKSAENDGAKPQVVHQGIGSHTEDSS
eLW028-0224	CCCAACGGCCTGATGGACCCAGTGCTCTCTACGACCAATGTCAGCGCAACATCCTCAAATGACAATTCCGCCAACAACAGCATTTCCAGTCCCGAGTACACTTTTGGACAGTTCTCTATGGATAGCCCGCACAGAACAGACGCTACCAACACCCCTATC	PNGLMDPVLSTTNVSATSSNDNSANNSISSPEYTFGQFSMDSPHRTDATNTPI
eLW028-0225	TCCCGGCTGCGCAAGACGGGCACCCCTACTTCAAGTCAGCACAGCAGCACAGCTTTCTCTGGGTACATTGATGACCCGTTCAATTTGAACGAAATCCTGCCCCTCCCAGCCTCCGATTTTAAACTGAATACCGTGACCAACCTCAACGAGATCGACTTC	SRLRKTGTPTSSQHSSTAFSGYIDDPFNLNEILPLPASDFKLNTVTNLNEIDF
eLW028-0226	CATAGTTCCACCGCCTTCTCCGGCTACATCGACGATCCCTTTAACCTCAATGAAATTTTGCCTCTGCCCGCTAGCGACTTTAAGCTGAATACAGTGACTAACCTGAACGAGATCGACTTCACCAACATATTCACGAAAAGCCCACACCCGCACTCTGGG	HSSTAFSGYIDDPFNLNEILPLPASDFKLNTVTNLNEIDFTNIFTKSPHPHSG
eLW028-0227	TTCAACCTGAATGAAATCCTGCCTCTGCCCGCCAGCGATTTTAAGCTCAATACTGTGACCAACTTGAACGAGATCGACTTCACGAACATTTTCACAAAATCCCCGCATCCCCACTCTGGCAGTACCCACCCAAGGCAGGTCTTTGATCAGCTCGACGAC	FNLNEILPLPASDFKLNTVTNLNEIDFTNIFTKSPHPHSGSTHPRQVFDQLDD
eLW028-0228	TTCAAGCTGAACACGGTGACCAACTTGAACGAGATCGACTTCACAAATATCTTTACTAAATCCCCGCACCCTCACTCAGGCTCCACACATCCCAGACAGGTCTTTGATCAGCTGGACGACTGCTCTAGTATTCTCTTCAGCCCACTGACCACTAATACC	FKLNTVTNLNEIDFTNIFTKSPHPHSGSTHPRQVFDQLDDCSSILFSPLTTNT
eLW028-0229	TTCACTAACATTTTCACGAAGTCTCCGCACCCCCACTCCGGCAGCACACATCCTAGACAGGTCTTTGACCAGCTCGATGACTGCTCAAGTATCCTGTTTTCCCCACTGACCACCAATACCAACAACGAATTCGAGGGAGAGAGCGATGACTTCGTGCAC	FTNIFTKSPHPHSGSTHPRQVFDQLDDCSSILFSPLTTNTNNEFEGESDDFVH
eLW028-0230	GACTGCTCCTCCATCCTGTTCTCTCCTTTGACTACCAACACAAACAATGAGTTCGAAGGCGAGTCCGATGACTTTGTGCATAGCCCCTACCTCAATAGTGAAGCTGATTTTAGCCAGATTCTGTCAAGCGCCCCGCCAGTCCACCACGACCCCAACGAG	DCSSILFSPLTTNTNNEFEGESDDFVHSPYLNSEADFSQILSSAPPVHHDPNE
eLW028-0231	ACAAACAACGAGTTCGAGGGCGAGTCTGATGACTTCGTCCACAGCCCATACCTGAATAGCGAAGCAGACTTTTCCCAAATTCTCTCAAGTGCCCCTCCCGTGCACCATGATCCGAATGAAACCCACCAGGAGAACCAGGACATCATCGACCGCTTCGCT	TNNEFEGESDDFVHSPYLNSEADFSQILSSAPPVHHDPNETHQENQDIIDRFA
eLW028-0232	CACAGCCCCTACCTGAACTCTGAGGCAGACTTTTCACAAATTCTCAGCTCCGCTCCACCTGTGCATCATGATCCGAATGAAACCCACCAGGAAAATCAGGACATAATCGACAGATTCGCCAACAGTTCCCAGGAGCACAACGAGTATATCCTGCAGTAC	HSPYLNSEADFSQILSSAPPVHHDPNETHQENQDIIDRFANSSQEHNEYILQY
eLW028-0233	ACCACGACCCTGACCGGCCGCCCGCCCAGTACATTCAGTGGCCCAGAGACATCCAATGGACCACCTACTGGGAGCCTGCCCTCTAAGTTTGTCCACGATCTCATGTCTAACTCACCTAACGTGTCCAGCATCTCCATGTTCCCCGACTGGAGCATGGGT	TTTLTGRPPSTFSGPETSNGPPTGSLPSKFVHDLMSNSPNVSSISMFPDWSMG
eLW028-0234	CTGCTGAGCGTGTGCGTCGGAAAGAACTGCACAGTGCCTAGTCCACTCAATTCCTTTGATCGCAGCTTCTATCCCATCGGGTGTACTAACTTGTCAAACGACATTCCGGGTTACTCTTTCCTGAATGACGCCATGTCCGAGATCCACACCTTCGGCGAC	LLSVCVGKNCTVPSPLNSFDRSFYPIGCTNLSNDIPGYSFLNDAMSEIHTFGD
eLW028-0235	CACACACAGGAGAACGAAAAGGTGATGTGGAACATTGGTTCTTGGAATGCTCCATCCCTCACTAACTCATGGGATAGCCCGCCTGGCAATAGAACGGGAGCCGTCACCATCGGGGACGAGAGTATCAACGGCAGCGAGATGCCCGACTTCTCCCTGGAC	HTQENEKVMWNIGSWNAPSLTNSWDSPPGNRTGAVTIGDESINGSEMPDFSLD
eLW028-0236	AGCTGGAACGCCCCGAGCCTGACTAACAGTTGGGACTCCCCTCCCGGAAATAGAACGGGTGCTGTGACAATTGGGGACGAATCTATCAATGGCTCAGAGATGCCAGATTTCTCCCTCGATCTGGTCTCCAACGACCGCCAGACCGGCCTGGAGGCATTG	SWNAPSLTNSWDSPPGNRTGAVTIGDESINGSEMPDFSLDLVSNDRQTGLEAL
eLW028-0237	GACGAGAGCATCAACGGCAGTGAGATGCCCGATTTTAGCCTCGATTTGGTGTCTAATGACAGACAGACCGGACTGGAAGCACTGGATTACGACATTCATAACTATTTCCCTCAGCACTCCGAACGCCTGACAGCTGAGAAGATCGACACTTCCGCCTGC	DESINGSEMPDFSLDLVSNDRQTGLEALDYDIHNYFPQHSERLTAEKIDTSAC
eLW028-0238	TTCTGGGAGGTGCGCCCCGGTGCCGAGACCAAGTTCTTTAAAGGAGAAAACAGAGGGTATGAATTCGTCAAGGACTCCCTCCAGGACATCGGCAAGTACTTTGAAATTGATTCTACACTGGATGAGCTGGAGCAGGTGGAGAGCGGCGAGGGGAATGAC	FWEVRPGAETKFFKGENRGYEFVKDSLQDIGKYFEIDSTLDELEQVESGEGND
eLW028-0239	TCCTTCTCTGTGCTGAATCTGAACTTGGGCAAGATCGAAAACGATGGGAATGAGAGTAACGAGGACTATCTGGGAAACGAGAAGTTCTACCTCAATGAGATTCTCCCCGACGAAGAATCAAAACTGCGCTGGAAGAGGGTCTTTGAGAACAGCGAGAAC	SFSVLNLNLGKIENDGNESNEDYLGNEKFYLNEILPDEESKLRWKRVFENSEN
eLW028-0240	GTGTCCAAGAAGACCAAGCCCAAACGCGACTCCTCAATCAGTATCACAAGCAAAGATTCTGCTCATCCAATGACCACCAGCAGCACTATAGCCTATGGACAGATTTCCGATGTCGACCTGATCGACACGTACTACGAGTTTATTCACGTGGGCTTCCCT	VSKKTKPKRDSSISITSKDSAHPMTTSSTIAYGQISDVDLIDTYYEFIHVGFP
eLW028-0241	AACAACACCAACAACGCATCACCCGCCACCTCCACCGTTTCTCTCCAACTCCCGAATTTGCCTGATCAGAATAGCCTGACGCCAAACGCTCAGAACAATACAGTCACTCTGAGAAAGGGCTTCCACGTGCTGCTGGTGGAGGACGACGCCGTGAGTATC	NNTNNASPATSTVSLQLPNLPDQNSLTPNAQNNTVTLRKGFHVLLVEDDAVSI
eLW028-0242	TTCGACATCATTACCGCCTCTTTGGAGAACTCCTACCAGACGACACTCACTGAAAAAGGAAGCCAGGTGATGGAGAAGAATATGGACCAGCTCGATAGTGTCCACAATCTGAACGATGATGACCTGCAACAGCTGCTGGAGGACCTGGGCAACATCGAC	FDIITASLENSYQTTLTEKGSQVMEKNMDQLDSVHNLNDDDLQQLLEDLGNID
eLW028-0243	ACGACCCTGACTGAGAAGGGCTCTCAGGTGATGGAAAAAAACATGGACCAGCTGGACAGCGTCCATAACCTGAATGATGACGATCTGCAGCAACTCCTGGAAGATCTCGGGAACATTGACCACTCCGACGAGAAGTTGTGGAAGGAGATCACAGACCAG	TTLTEKGSQVMEKNMDQLDSVHNLNDDDLQQLLEDLGNIDHSDEKLWKEITDQ
eLW028-0244	AACATGGACCAGCTGGACAGCGTGCACAACCTGAATGACGATGATCTGCAACAGTTGCTCGAAGATCTGGGGAATATCGACCATTCCGATGAGAAGCTGTGGAAAGAGATTACTGACCAGGCTATGTGGCTCGGCAACACAATGGACCCGACCGCAGCC	NMDQLDSVHNLNDDDLQQLLEDLGNIDHSDEKLWKEITDQAMWLGNTMDPTAA
eLW028-0245	GACGACCTGCAGCAGCTGCTCGAGGACCTGGGGAACATCGACCACAGCGATGAGAAATTGTGGAAGGAAATTACAGACCAAGCCATGTGGCTCGGCAATACCATGGATCCAACTGCTGCAGCCGGATCCGAGATCGATTTCACGGACTACCTGGGCCCC	DDLQQLLEDLGNIDHSDEKLWKEITDQAMWLGNTMDPTAAAGSEIDFTDYLGP
eLW028-0246	TACATTAACGCCATGCTGGGCTTGCCCAGATCCATCTCACCAGACGACTTCGATCAGACTCTCCCTCTGGATCTGAGTGACGAGAATATAACAGAAGTCGCTTATCTGCCGGAGAACCAGCATTCTGTGCTCAGCTCCACCGGGATCAGCAACGAGCAC	YINAMLGLPRSISPDDFDQTLPLDLSDENITEVAYLPENQHSVLSSTGISNEH
eLW028-0247	GAGCAGTCCGGCAACGGAGACATTAACAATGGGACACGCAATGATATCGAGATCAACCTCTATCGGTCTCACCCTACCATGATAATGAGTAAGGTGATGAAGAGGGAAGTCAAACCCCTGAGCGAGAACTACATTATCATCCAGGACTGCTTCCTGAAG	EQSGNGDINNGTRNDIEINLYRSHPTMIMSKVMKREVKPLSENYIIIQDCFLK
eLW028-0248	CCCATTGCCCGCGAGTCCAGCTCCCTGTTCCTGGCCAATACACCATACCTCTCCGATTTCTTGACTATGGGCAGTTCTTATGGTGGGAGCGGCGGATTTGCAAAATCTATCACCGCTGACCCTTCACTGGACTACTTCAACTACAAGAACCATAGCCAC	PIARESSSLFLANTPYLSDFLTMGSSYGGSGGFAKSITADPSLDYFNYKNHSH
eLW028-0249	GTCCTGCTGTGCCAAATGGAAGATGCCGTGCTCTCCTCATCTTTTGCAATTAAGGCGAATACAGCCATGAGTCAGAACACCGCTGAGGAGTTTTTCAATATCAGCGAAGAAGAGGCTCTGAACCAGTTGCTCGAGAACAACAATTTCGACGCCTTCTGG	VLLCQMEDAVLSSSFAIKANTAMSQNTAEEFFNISEEEALNQLLENNNFDAFW
eLW028-0250	TCCTTCGCCATTAAGGCCAACACAGCTATGTCTCAGAACACCGCAGAGGAATTCTTCAACATCAGTGAAGAGGAGGCGCTCAATCAGCTGCTCGAGAACAATAATTTTGATGCCTTTTGGGACCTGCTGGGCGAGAACCTGAGCGACATGCCCTCATTG	SFAIKANTAMSQNTAEEFFNISEEEALNQLLENNNFDAFWDLLGENLSDMPSL
eLW028-0251	ATGGGGTTCGACCAGGCTCTGGGACTGAAGTTGTCACCCAGTAGCTCTGGCCTGCTGTCTACCAATGAATCCAATGCCATTGAGCAGTTTCTCGACAACCTCATCTCCCAAGATATGATGAGCTCCAACGCATCCATGAACAGTGAGAGCCATCTGCAC	MGFDQALGLKLSPSSSGLLSTNESNAIEQFLDNLISQDMMSSNASMNSESHLH
eLW028-0252	GCCATCGAGCAGTTCCTGGACAACTTGATCTCACAGGATATGATGTCCAGCAATGCTTCCATGAATAGCGAGAGTCACCTCCACATTAGGTCTCCTAAGAAACAACATCGCTATACCGAACTGAACCAGCGGTACCCAGAGACACATCCCCACTCCAAC	AIEQFLDNLISQDMMSSNASMNSESHLHIRSPKKQHRYTELNQRYPETHPHSN
eLW028-0253	GACCTGGACAACGACATCGATTTCGAGACCGCTTACCAGATGCTCTCAAGCAACTTCGACGATCAGATGTCTGCACACATTCACGAAAATACGTTTAGTGCCACATCCCCACCCTTGCTGACTCATGAGCTGGGCATAATCCCTAACGTGGCCACCGTC	DLDNDIDFETAYQMLSSNFDDQMSAHIHENTFSATSPPLLTHELGIIPNVATV
eLW028-0254	GCCCACTACCTGAACCACAATCCCCATCAGCCTTCAATGGGATTCGACCAAGCTCTGGGGTTGAAGCTCTCCCCATCTAGCAGCGGCCTGCTCTCCACCAATGAAAGTAACGCAATTGAGCAGTTTCTGGACAACCTGATCAGCCAGGATATGATGTCC	AHYLNHNPHQPSMGFDQALGLKLSPSSSGLLSTNESNAIEQFLDNLISQDMMS
eLW028-0255	GTGGGCGCCGTTATGGTGCGCGGGCAGGACTACGTGCCGGCATTCGATGTCGCTCCTGATTGGGAGAGCTATGACTACGCCAAACTGGACCCAACCAATGACGACGATAAGGAATTTATCAACAACATGTGGGCGTGGGACAAGCCCGTCTCCGTGAAC	VGAVMVRGQDYVPAFDVAPDWESYDYAKLDPTNDDDKEFINNMWAWDKPVSVN
eLW028-0256	GCCTTCGACGTGGCCCCAGACTGGGAGAGCTATGATTACGCTAAGCTCGATCCCACCAACGATGACGACAAGGAGTTTATTAACAACATGTGGGCATGGGACAAACCTGTGTCCGTTAATGGCGAACCGAAAGAGATCGTCGACGGGAAGGTGCTGAAG	AFDVAPDWESYDYAKLDPTNDDDKEFINNMWAWDKPVSVNGEPKEIVDGKVLK
eLW028-0257	GCCCGCAATGGCAGTTCCTCTGGGGACATCCTGTTCTCCAATGGAGCACACGACATGATTAACAACATCAGCACTTGGACCAACAACAGTGTGTTGGATGCTCTCAACTCCAAGAGCATCCTGCAGACAATATTTCCTCAATCACAGGAGCCCAGCTCT	ARNGSSSGDILFSNGAHDMINNISTWTNNSVLDALNSKSILQTIFPQSQEPSS
eLW028-0258	TCCAGCAACGGGGAGGAACAGTCTATCAACAATAAGAACGACATTGACGATAACAGCGCCTACCGGCGCAACAACTTCAGAAATTCAAGTAATTCCGGCTCCCACACCTTTCAGCTGAGCGATCTGGATCTCGACGTGGACATGAGGATGGACTCTGCT	SSNGEEQSINNKNDIDDNSAYRRNNFRNSSNSGSHTFQLSDLDLDVDMRMDSA
eLW028-0259	TACAGTGCTTCACCTCTGGAGGGAGACAGTTCCCTGCCCAGCTCTCTCCCATCCTCCACTGAAGATTGCCTGCTCCTGAGCTTGGAAAATACCATCACAGTGATTGCAGGCAACCAGAGACAGGCCTATGACTCTACGAGCAGCACCGAGGAGGGGACC	YSASPLEGDSSLPSSLPSSTEDCLLLSLENTITVIAGNQRQAYDSTSSTEEGT
eLW028-0260	CTCGACAACGAGTTCTCAAACGTCGACTGGAATGTGAACACAACCCACAACAATGCAAACAACAATGGCGCCGACACTTTCTCTAGTATCAACGCGAATCCCTTTGATTTGGATGAGCAGCTGGCTATTGAACTGTCCGCCTTTGCCGACGATAGCTTC	LDNEFSNVDWNVNTTHNNANNNGADTFSSINANPFDLDEQLAIELSAFADDSF
eLW028-0261	TTCTCCAGTATCAATGCCAATCCTTTTGACCTGGACGAGCAGCTCGCCATCGAACTGTCTGCTTTTGCAGATGATTCCTTCATTTTCCCCGACGAGGACAAGCCAAGCAATAACAACAATAACTCAAACAACGGCAACGACGACCACAGCAACCATGAT	FSSINANPFDLDEQLAIELSAFADDSFIFPDEDKPSNNNNNSNNGNDDHSNHD
eLW028-0262	CGCCGGCCACTGATCGGCGACGTGACGAACAGAGGAAATACCAATTTGTATGATCACGCCGTTACTCCCGAGATTCTGCTCGAACAGCTGGCTTACGTGGATAATTTTATCCCTAGCCTCGACAACGAGTTCTCCAACGTCGACTGGAACGTGAACACA	RRPLIGDVTNRGNTNLYDHAVTPEILLEQLAYVDNFIPSLDNEFSNVDWNVNT
eLW028-0263	ACAAACCTGTACGACCACGCCGTTACTCCCGAGATTCTGTTGGAACAGCTGGCTTATGTCGATAACTTCATCCCTTCCCTCGATAATGAGTTCAGCAACGTGGACTGGAATGTGAATACGACCCATAACAACGCAAACAACAATGGCGCCGACACCTTT	TNLYDHAVTPEILLEQLAYVDNFIPSLDNEFSNVDWNVNTTHNNANNNGADTF
eLW028-0264	CTCGAGCAGCTGGCCTACGTGGACAATTTCATTCCCTCTTTGGACAACGAATTCTCCAACGTGGACTGGAACGTCAATACAACTCACAACAACGCAAACAACAATGGCGCCGATACCTTTAGTAGCATCAATGCTAACCCTTTCGATCTGGACGAGCAG	LEQLAYVDNFIPSLDNEFSNVDWNVNTTHNNANNNGADTFSSINANPFDLDEQ
eLW028-0265	CTGCCATCAGGCAGTCCGATGTGCGGCGAGGAATTCTCCCAGGGACATTTGCCTGGGTATGATGATATGCAGGTCCTGCAATGTCCCTACAAAAGCTGCCAGAAGGTGACCTCTTTTAATGACGACCTGATTAACCACATGCTCCAGCACCACATCGCC	LPSGSPMCGEEFSQGHLPGYDDMQVLQCPYKSCQKVTSFNDDLINHMLQHHIA
eLW028-0266	TGCCTGGTGGCCACCTCCAACGTGCCCGTGCATAGTGGCATGGATGACAGCAATAAATCTGATGACGACGTTGACGACGAAACTAACATCCACTTCGATAGCATGTGGTGTAACGACGAGTACATGAAGCTCAAGGATATCGTCGACATTTCCACACCT	CLVATSNVPVHSGMDDSNKSDDDVDDETNIHFDSMWCNDEYMKLKDIVDISTP
eLW028-0267	CGCTGCAAGCACAGTGACTGTCAGGAGCTGTCCCCTTTTGCTAGCGTCTTCGATTTGATTGATCATTACGACCACACACATGCCTTCATCCCCGAAACCCTGGTGAAATATTCTTATATCCACCTGTACAAGCCATCAGTGTGGGACCTCTTCGAGTAC	RCKHSDCQELSPFASVFDLIDHYDHTHAFIPETLVKYSYIHLYKPSVWDLFEY
eLW028-0268	TCCGTCATGAAGACCCTGCTGGATGAGCGGCGCACCAGTGGGACACAGCCAACTACGGCTCCTGTTGCCGCAGAAGAACCCAGACTCGAGAATGTGGCCTTGGAGAACTTCGTGTCTATCGGCTGGAAACTCCTGGACGACAGCGAGCTGGGATGGTAC	SVMKTLLDERRTSGTQPTTAPVAAEEPRLENVALENFVSIGWKLLDDSELGWY
eLW028-0269	GAGGAAGATGACAACGCCCTGTCTTTGGCTGATTTCGAACCAGCAAGTCTCCAGCTGATGCCTAATATGATCAACACCGACAACAATGATGACTCCACGCCCCTCAAAAATGAGATTGAGCTGAACGACAGCTTTATCAAGACAAACCTGGACGCCAAG	EEDDNALSLADFEPASLQLMPNMINTDNNDDSTPLKNEIELNDSFIKTNLDAK
eLW028-0270	TGGCTCTCCGACGAGAACGACGGAGCCAGTCACATCAACGTCAATAAGGATAGTAGCTCTGTGCTGTCAGCAAGCTCCAGCACCTGGTTTGAACCTCTGGAGAACATTATATCCTCTGCTTCCTCATCCAGCATCGGCAGCCCCATCGAGGACCAGTTC	WLSDENDGASHINVNKDSSSVLSASSSTWFEPLENIISSASSSSIGSPIEDQF
eLW028-0271	TCCTCCACCTGGTTCGAGCCTCTCGAGAACATCATAAGCTCAGCTAGTAGCTCCAGTATTGGCTCTCCCATCGAAGATCAGTTTATCAGCTCCAACAATGAGGAAAGCGCCCTGTTTCCAACAGACCAGTTCTTCTCAAACCCGTCTAGCTACTCCCAC	SSTWFEPLENIISSASSSSIGSPIEDQFISSNNEESALFPTDQFFSNPSSYSH
eLW028-0272	GAGGTGAAGGACAAAGTGTGGTTCCTCGAGGGCGTGACCCAGGTCCTCCCTCAGGATGTTGATGAATACTCCGGCGGAGGAGGGATGCACATGATGCTGGACTTTCTGGGCGGGGGTCTGCCCTCTATGACTACGACAAACTTCAGCGACTTCAGTTTG	EVKDKVWFLEGVTQVLPQDVDEYSGGGGMHMMLDFLGGGLPSMTTTNFSDFSL
eLW028-0273	CCCTCCAGCCACGCCAATGTGGAGGCAAGTGCTGATGTCCAACACCTCGACACTGCGATTAAGTTGGACAACCAGTACTATTTCAAACTGATGAATGACCTGATCCAGACCCCAGTGTCACCCTCTGCCACACATGCCCCGGATACGAGCAACAACCCT	PSSHANVEASADVQHLDTAIKLDNQYYFKLMNDLIQTPVSPSATHAPDTSNNP
eLW028-0274	CTGCAGCAGACGAAGCGCCAGCACTCTGCCCCTTCCCAAATCAGCGCTAACGAGAACAACATTTACAATCTGGGGACTCTCGAGGAATTTGTGTCCAGTGGCGATTTGACCGACCTGTATCATACCCTGTGGAATGACAACACAAGCTACCCCTTCCTC	LQQTKRQHSAPSQISANENNIYNLGTLEEFVSSGDLTDLYHTLWNDNTSYPFL
eLW028-0275	ATGACCGTGGATCACGACTTCAATAGTGAAGACATTCTCTTTCCAATCGAGTCCATGAGCAGCATTCAGTACGTCGAGAATAACAATCCCAACAACATCAACAACGACGTGATCCCTTATTCCCTGGACATAAAGAACACAGTTCTGGATTCTGCCGAT	MTVDHDFNSEDILFPIESMSSIQYVENNNPNNINNDVIPYSLDIKNTVLDSAD
eLW028-0276	ACCTCCCTGGTGTACCCAATCCACAGCTCTGACACTGGCGATACACTGAGTAGCGGGTTGGAGACGCCCGAAAATTCAAACTTTAACTCCGACTCCGGTATTAAGGAGGATTTCGAGGCTTTCAGAGCCCTCCTGCCTCTCGGAAAACTGATCTATGAC	TSLVYPIHSSDTGDTLSSGLETPENSNFNSDSGIKEDFEAFRALLPLGKLIYD
eLW028-0277	ACCAACTCCTACAGTAACTCAATTTCTAACAGCAACTCCAACAGCACAGGCAACCTGAATTCCAGCTACTTCAATTCCCTCAATATCGACAGCATGCTGGACGACTATGTGTCATCTGATCTGTTGCTGAATGATGACGATGACGACACTAACCTCAGT	TNSYSNSISNSNSNSTGNLNSSYFNSLNIDSMLDDYVSSDLLLNDDDDDTNLS
eLW028-0278	AACGCGAACGCAGATTCCAACATCGCTGGCAATCCTAAGAATAATGACGCCACAATTGACAACGAGCTGACTCAGATCCTCAACGAATACAACATGAACTTCAACGACAATCTGGGGACGAGTACCTCCGGAAAGAATAAAAGCGCCTGCCCCTCTAGC	NANADSNIAGNPKNNDATIDNELTQILNEYNMNFNDNLGTSTSGKNKSACPSS
eLW028-0279	AAGAACAATGACGCCACGATTGACAATGAACTGACCCAGATCCTCAACGAGTACAACATGAACTTCAACGACAATCTGGGAACCTCCACTAGCGGCAAAAATAAATCTGCTTGCCCTAGCAGTTTTGATGCAAACGCCATGACAAAGATCAACCCCTCC	KNNDATIDNELTQILNEYNMNFNDNLGTSTSGKNKSACPSSFDANAMTKINPS
eLW028-0280	CCCTACAGTCTGGACATCAAGAACACTGTGCTGGACTCCGCCGATCTCAACGACATTCAGAATCAAGAAACGAGCCTGAATTTGGGCCTGCCTCCCCTGTCTTTCGATTCACCGCTCCCTGTCACCGAGACAATCCCAAGCACCACCGACAACTCCCTC	PYSLDIKNTVLDSADLNDIQNQETSLNLGLPPLSFDSPLPVTETIPSTTDNSL
eLW028-0281	CAGTTCATCAAGCCCTCCATGATTTTGAGTGACAACGCCTCTGTCATAGCCAAAGTGGCAACTACAGGCCTGAGCAATGATATGCCTTTTCTGACGGAAGAGGGAGAGCAAAATGCTAACTCAACCCCAAACTTCGACCTCTCCATCACCCAGATGAAC	QFIKPSMILSDNASVIAKVATTGLSNDMPFLTEEGEQNANSTPNFDLSITQMN
eLW028-0282	AAGGTGATCAGCCTGCTCTATTCTAATCGCGAGAGCTCCTATCTCGAAGATACATGCCCTACCGAGAACGACTACAGTGACTTGCTGAAGGGCTACATTAACGAGATAGAAAAGACTCTGCCACCCAAAGCCATCATCGAGCAGTACCTGTCCCACTTC	KVISLLYSNRESSYLEDTCPTENDYSDLLKGYINEIEKTLPPKAIIEQYLSHF
eLW028-0283	AACGACACCAAAAAGAACATGTCTACCAGCAACCTGTTCCCATTCTCATTCTCCAATACTGATCTGACCGCACTCTTTACACACCCTGAGGGCCCCAATTGTACAAATACTAACAATGGAAACGTGGACGTCTGCAACCGCGCTAGTACGGACGCCACC	NDTKKNMSTSNLFPFSFSNTDLTALFTHPEGPNCTNTNNGNVDVCNRASTDAT
eLW028-0284	GCTGAACCCTCCATCTATAGCAACTTGTTTCTGGATGCCCGCCTGCCTAATAATGCAAATAGCACGACAGGCCTCAATGATAACGACTACAACCTGGACGATACTAACAACGACAACACCAACTCCATGCAGTCAATTCTCGAGGACTTCGTGAGTTCT	AEPSIYSNLFLDARLPNNANSTTGLNDNDYNLDDTNNDNTNSMQSILEDFVSS
eLW028-0285	CGCTTGCCCAATAATGCTAATAGCACTACAGGGCTGAACGATAACGACTACAACCTGGATGACACGAATAACGACAACACCAACTCAATGCAGAGTATCCTGGAGGATTTTGTGTCTTCCGAAGAGGCACTCAAGTTCATGCCTGACGCCGGCCGGGAC	RLPNNANSTTGLNDNDYNLDDTNNDNTNSMQSILEDFVSSEEALKFMPDAGRD
eLW028-0286	GATAATGACTATAACCTGGACGACACAAACAACGACAACACTAATAGCATGCAGTCTATCCTGGAGGATTTCGTGAGCTCAGAGGAAGCTCTCAAGTTTATGCCCGATGCCGGCAGAGACGCAAGGCGCTACTCCGAGGTGGTCACCAGTTCCTTCCCT	DNDYNLDDTNNDNTNSMQSILEDFVSSEEALKFMPDAGRDARRYSEVVTSSFP
eLW028-0287	TCCACAACCCGCCAGCAGAGGGCGTCTCTGCCCCTCATCCACGACATTGAGAGCTTTGCTAATGATAGCGTGATGGCCAATCCACTGAGCGATAGTGCATCCTTCTTGTCCGAAGAGAACGAGGACGACGCCTTCGGCGCCCTCAACTACAACTCACTG	STTRQQRASLPLIHDIESFANDSVMANPLSDSASFLSEENEDDAFGALNYNSL
eLW028-0288	CACGACATCGAGTCCTTCGCTAACGACTCCGTGATGGCGAATCCCTTGAGCGATTCCGCTTCATTTCTGAGTGAAGAGAATGAGGATGACGCCTTTGGCGCCCTCAATTACAACTCTCTGGATGCCACCACAATGAGCGCATTCGACAACAACGTCGAC	HDIESFANDSVMANPLSDSASFLSEENEDDAFGALNYNSLDATTMSAFDNNVD
eLW028-0289	GCCAACCCACTCTCCGACTCAGCTTCTTTCCTGTCCGAGGAGAATGAAGATGATGCGTTTGGCGCTCTGAATTACAATAGCTTGGACGCCACCACAATGTCCGCATTCGATAACAACGTGGACCCTTTCAACATCCTGAAGAGTAGCCCCGCCCAGGAC	ANPLSDSASFLSEENEDDAFGALNYNSLDATTMSAFDNNVDPFNILKSSPAQD
eLW028-0290	GAGAACGAAGACGACGCCTTCGGCGCTCTGAATTACAATTCTCTCGATGCAACAACCATGTCCGCGTTCGATAACAATGTGGATCCCTTCAACATTTTGAAGAGTTCCCCAGCCCAAGACCAGCAGTTTATCAAACCTAGCATGATGCTGAGCGACAAC	ENEDDAFGALNYNSLDATTMSAFDNNVDPFNILKSSPAQDQQFIKPSMMLSDN
eLW028-0291	TCAAGTAATTTCCAGACTATCGACAACGAGAACAACGTGAAGACACCCGGAAATAAACTGACCGATTTCTTTCAGCAGCAATCTGCCGGTTGGATTGAAGGCAATAGCTCCAACGATGACTTTTTTGGGTGGTTCGACATGAACATGGAGCAGGGCTTC	SSNFQTIDNENNVKTPGNKLTDFFQQQSAGWIEGNSSNDDFFGWFDMNMEQGF
eLW028-0292	GGCGAGGCCCAGATCACAGACAAGATGATGGATTACCTGGACGACTGCAAATGCACTGACAAGGAATGCATATGCCCACCTGATAATTGTACCTGTGATGGGTGTTTTTCCCACAGCACGAACATCATCCCCTTCGAGAAGTTTTTCTTCTATGGAATT	GEAQITDKMMDYLDDCKCTDKECICPPDNCTCDGCFSHSTNIIPFEKFFFYGI
eLW028-0293	ATCATCTCCGCCAGAGACGCCGGGAACGGCGAGGAGGCTGCTGCACAAAATGTGCTGAACTGCTTCGAGTACCAGTTTCCTAACCTGCAGACCATTCAGAGTTTGGTCCATGAACAGACTCTGCTCTCCCAGCTCGCGAGCAGCGCCACACCCCACTCT	IISARDAGNGEEAAAQNVLNCFEYQFPNLQTIQSLVHEQTLLSQLASSATPHS
eLW028-0294	CGCGTGTTCACCGTCCCTGGCAAGTGCTTCTTTGACGCCCTGGCCGCAGATTCCACAGATGCTAGTTGTACGGAAGAGAGCCTGAAGAAAATCTGGAATGAGCTCCACACTACCTCTTCCGAAATTGAGCCCTGGAGCAACGGGTACATAGACATCTCA	RVFTVPGKCFFDALAADSTDASCTEESLKKIWNELHTTSSEIEPWSNGYIDIS
eLW028-0295	TTCCGCAACTCCTCCAATTCAGGGAGCCACACCTTCCAGCTCAGCGATTTGGATCTGGATGTCGACATGAGGATGGACTCTGCCAATAGTAGCGAGAAGATCTCCAAAAACCTGTCTAGTGGCATTCCCGACTCATTTGACAGCAACGTGAACTCCCTG	FRNSSNSGSHTFQLSDLDLDVDMRMDSANSSEKISKNLSSGIPDSFDSNVNSL
eLW028-0296	TCCACACAGTGCAGTTGCGAGGATGAGAGCTGTCCCTGTGTCAATTGCTTGATCCACAGATCTGAAGAGGAGCTCAACAGCTATATACAGCAATCAGGCGTGCCTCTGACTAACATTGGGGAAGCCCAGATCACCGACAAGATGATGGACTACCTGGAC	STQCSCEDESCPCVNCLIHRSEEELNSYIQQSGVPLTNIGEAQITDKMMDYLD
eLW028-0297	TTCCTGGACGTGAGTACCTCCTACGATATCGGCAATCCCCCTAGCATAAGCGATGATCTCTTGGACCTGTCCATTTTCACAGCCCAGAACTTTCAGTCACCATCTATCGACTTTAGGCGCGTCAAGCTGATGCACGACTTCCTCGACGTGAGCCGGTTC	FLDVSTSYDIGNPPSISDDLLDLSIFTAQNFQSPSIDFRRVKLMHDFLDVSRF
eLW028-0298	ATCTCTATGGAGAAGATCGGGCGCCGGGCCTTTAACAAAGGCATGAAGAATATTGACGAAGGACCTGAGACCGAGAACGACGCAACTGAAAATAGCCTGACAACGATATTGAACGATCTGGAAGGTCCCCTCGAGGATTTCTCCGAGAACTTCATCGAC	ISMEKIGRRAFNKGMKNIDEGPETENDATENSLTTILNDLEGPLEDFSENFID
eLW028-0299	GGGATGAAGAACATCGACGAGGGCCCTGAGACGGAGAATGATGCCACAGAAAATAGTCTGACTACCATACTGAACGACCTCGAAGGACCCTTGGAGGATTTCTCTGAAAACTTCATTGATGACATCCTGGGCTCCCCAAGCGCATTCTTTGACACCGCT	GMKNIDEGPETENDATENSLTTILNDLEGPLEDFSENFIDDILGSPSAFFDTA
eLW028-0300	GACGCCACCGAGAATTCCCTGACTACAATCCTGAACGATCTGGAAGGACCCTTGGAAGATTTTAGCGAGAACTTCATCGACGATATTCTCGGCAGTCCTAGCGCTTTTTTTGACACGGCAATATCAGGGTGGTCTAACTTCGAGGACTTCTTCTCCCGC	DATENSLTTILNDLEGPLEDFSENFIDDILGSPSAFFDTAISGWSNFEDFFSR
eLW028-0301	CGCATAAGTCCCGGCTTTATCAAGAAAAGGCGGTCATCCCAGACCAGACAAGACGAGGATCATTGGCAGCGGGTGCGCGAATTGGAAAATCAGAGCTCTCTCTATTACCTGCCTATTCACGAGGAGACACCATTCTTCATCGACCTGATCCCGAACGGG	RISPGFIKKRRSSQTRQDEDHWQRVRELENQSSLYYLPIHEETPFFIDLIPNG
eLW028-0302	ACCAACATATCTATCACAAACGAGCAGGTGGCTGAGATTCCTCAGAAGGAATTGCTGCAACAGCCCCTGGCACCAGCCCTCCCCGTGAATGATCTGATTGTTAGCGAATTTGATGTCATCGAGGACATCTTCGACCCGGTCGACTTTGTGTCCTTCTTC	TNISITNEQVAEIPQKELLQQPLAPALPVNDLIVSEFDVIEDIFDPVDFVSFF
eLW028-0303	AATAAAGAAAAGATGGCCGCTTTTGGCAGTTTTGTGACAGAGGATCAGGAGAAGATGGAGGTCTCTTTCAACATATTCAACGAGATCACGATTCAGGACCTGAACTTCTTGCAATTCTCCAGCATCCCTAAACTCTGGGAAAATAAGACCCTGGAACCC	NKEKMAAFGSFVTEDQEKMEVSFNIFNEITIQDLNFLQFSSIPKLWENKTLEP
eLW028-0304	AACGAGATCACCATCCAGGACTTGAACTTCCTGCAGTTTAGCTCTATTCCCAAGCTGTGGGAGAATAAAACGCTCGAACCTGGAGAGGAATACCACCATTCCAATGGCACAAATACTGACAACAACGAGACCACAGGGGCCGATGATACCGACGACAAC	NEITIQDLNFLQFSSIPKLWENKTLEPGEEYHHSNGTNTDNNETTGADDTDDN
eLW028-0305	AATATGGGCGAACAGCAGAAGTTTACCAGTCCCCAACACATTGTGCATAAAGCTAAGTTCTTGTCCAATGCAGCCGATAGCGAGTACTCAATTCTGTCTAACATCATCTACCAGGACACACTGTCCAACAAGATCCCTATCGACATACTCTATAGCAAC	NMGEQQKFTSPQHIVHKAKFLSNAADSEYSILSNIIYQDTLSNKIPIDILYSN
eLW028-0306	ACACTGAACTCTGAGTCCCTGAACAACCTGAACATTGAGGAGTTCCTCCCAATCTTCGACAAAACCCTGCTGCTCGAATTTGTGCACAATAGCTTTCCCAATGGCGATACTTGCCCTTCATTCAGTACGGTCGACTTGCCGCTCTCCCAGCTGACCAAG	TLNSESLNNLNIEEFLPIFDKTLLLEFVHNSFPNGDTCPSFSTVDLPLSQLTK
eLW028-0307	ATGATGAACAACAATGAGAGCGAGGCTGAGAACCAGAGATTGCTCGACGAACTGATGAATCAAACGAAAGTGCTCCAGGAAACTCTGGATTTCTCCCTGGTCACACCAACCCCTCATCACAACGATGACTATAAGATCCACGGCTCTGCCTACCCCGGG	MMNNNESEAENQRLLDELMNQTKVLQETLDFSLVTPTPHHNDDYKIHGSAYPG
eLW028-0308	GACTCACCAGTGGACCGCGCCATGAATACCCCTCTGCAGCAACAGGAGGGACTGAAGGCTGAACTGCCCCATGATTTTCTCTTCCAGCACGGCACTGATGATACAATGTACAACTTGACGGACGACCTGAGTAGCTCCCTCTCTTCCTCCATCAACAGC	DSPVDRAMNTPLQQQEGLKAELPHDFLFQHGTDDTMYNLTDDLSSSLSSSINS
eLW028-0309	CAGCAGGAGGGCCTGAAGGCCGAACTCCCCCACGACTTCTTGTTTCAACATGGAACGGATGACACTATGTATAACCTGACCGACGATCTGTCTAGCTCACTCAGTTCTTCCATCAATTCCGACATGATGACACCTAACACCTACAGCAGTTCCTTCAGC	QQEGLKAELPHDFLFQHGTDDTMYNLTDDLSSSLSSSINSDMMTPNTYSSSFS
eLW028-0310	CGCGCTAGTCATAATGCCTCAGGCTTCCCCAATTTTCTGGACACAAGCTGCTCTTCCTCCTTTGATGACCATTTCATCTTCACCAACAACCTCCCTTTCCTGAACAACAACTCCATTAACAACAATCACAGCCACAACAGCAGTCACAACAATAATTCT	RASHNASGFPNFLDTSCSSSFDDHFIFTNNLPFLNNNSINNNHSHNSSHNNNS
eLW028-0311	TGGGAGCCCCCACTGTACGACTCCGTGGGCAATCACAATCATGCAGGAACAATGGAGTCTCATCCTCACACCAACATCCACGAAGAACTGAAAGAGTTTTTGAGCGGGGATCTGATTGAAGCCGAGGATAACGCTAAGCTCATGTTCGGCGACGACAAC	WEPPLYDSVGNHNHAGTMESHPHTNIHEELKEFLSGDLIEAEDNAKLMFGDDN
eLW028-0312	CACGCCGGAACCATGGAGAGTCACCCTCACACAAACATCCATGAGGAACTCAAGGAATTTCTGTCCGGGGACTTGATTGAAGCTGAGGATAATGCCAAACTGATGTTCGGTGATGACAACAGCAACCCCGCAGACTACCTGCTCGAGTTCGGCTCTGGC	HAGTMESHPHTNIHEELKEFLSGDLIEAEDNAKLMFGDDNSNPADYLLEFGSG
eLW028-0313	TCCTACATTAACACCCACAACAGCAACGACAACAATAATCTCATGGGGAGCCAGGCCAGATCTAATTCTCAGACACCCACTGCTTCAACCATCTATGAGGAGGCAGAAAGTCAAAGCTCCTACCTGGATGACATGTTCCGCACGTCCCAGGGAGGCCGG	SYINTHNSNDNNNLMGSQARSNSQTPTASTIYEEAESQSSYLDDMFRTSQGGR
eLW028-0314	AACCTCATGGGCAGTCAGGCCCGGTCCAACTCCCAGACCCCTACAGCAAGCACTATTTATGAGGAAGCTGAGAGCCAGTCCTCTTACCTGGATGACATGTTCCGCACCTCACAAGGTGGAAGGCCCGTGACGCAGAATAGCATCTCTAGTATCGGGCAG	NLMGSQARSNSQTPTASTIYEEAESQSSYLDDMFRTSQGGRPVTQNSISSIGQ
eLW028-0315	CCTACTGCATCCACCATCTACGAGGAGGCCGAATCACAGAGCAGCTATCTCGACGATATGTTCAGAACGAGTCAAGGCGGTAGGCCAGTGACACAGAACAGTATTAGCTCTATCGGGCAGGGACCCCTGCGCTCTTCCTACAGCATGGCTTACGACTCC	PTASTIYEEAESQSSYLDDMFRTSQGGRPVTQNSISSIGQGPLRSSYSMAYDS
eLW028-0316	TTCCAGAACATCAGCAACACCATTCTCGACATATCCCTGTCTCACGGAAAAGTGCCCAATATGGACCAACTGACAAGAGAATTGTTTGGCGCCAGTGACTCATACCAGGATATCCTCGATGAGAATAACGTTGATGTGAGCTGGGTGGACAAGCTGGTC	FQNISNTILDISLSHGKVPNMDQLTRELFGASDSYQDILDENNVDVSWVDKLV
eLW028-0317	ACCGAGGAAGACGCCATTAACCAGAGCAAGGAGTCTAACATGATCTCCATAAACGAGATGTTGCAGAAGCAAATGGACTTTGAACTGCTGGGCGAAAATCACCTCAAAGAGACACAGGATTATCTGGCACTCTACAAGAAAGCTTACGGGATCGAGTTC	TEEDAINQSKESNMISINEMLQKQMDFELLGENHLKETQDYLALYKKAYGIEF
eLW028-0318	GAGGACTGCGACTTCCTGGGCGATGACACCTGTTCTATCGTGAACCATATCAATTGTCAGCACGGGATCAACTTCGACATTCAGTTTGCCAATCCAGATTCCTTTCTGCCGGGAAGCATAAGTAAGGAAAAACACCACCTCTTGCATTGCCCCAACCCT	EDCDFLGDDTCSIVNHINCQHGINFDIQFANPDSFLPGSISKEKHHLLHCPNP
eLW028-0319	AGCATGGACCAGATTCGCGAGTATAATACCCGGCTGCAGTTGGTGAACGCTCAATCATTCGACTACACTGACAACCCTTACTCTTTCAACGTCGGCATCAATCAGGATAGTGCCGTTTTTGATCTGATGACGTCCCCCTTCACACAGGAAGAGGTGCTC	SMDQIREYNTRLQLVNAQSFDYTDNPYSFNVGINQDSAVFDLMTSPFTQEEVL
eLW028-0320	CCTTCCCCCCTGCCGAAACACCAGATTATCCGGGAGGCCTCTAATGTCAGGAACATCACCAAGATGAAGAAGTACGACAGCACATTCTACTTGCACCGCGATCATGTGAACTATGAAGAGTATGGCGTGGACTCACTGCTCTTTAGTTACCCAGAGGAC	PSPLPKHQIIREASNVRNITKMKKYDSTFYLHRDHVNYEEYGVDSLLFSYPED
eLW028-0321	CTGGAGACAGGCAGCTTCCAGAACTACTATCAGAAGATGGACGCAGAAAACGCTGATCGCGTCTATTCAAAGGGAGTGAAATTGATTGCCTCTGGTACCCTGCCCTCCGGGATCTTCAATAGGGAAGAGCTCTTTGAGGAGGACAGTTTCTACAAGTAC	LETGSFQNYYQKMDAENADRVYSKGVKLIASGTLPSGIFNREELFEEDSFYKY
eLW028-0322	GGCGGGATCTCCAAAGGCGAAAATGCTCACAACTTCCAGAACGATACAAAGAAGAACATGTCTACCAGTAACCTGTTCCCATTCTCATTTAGCAATACCGACCTCACTGCCCTGTTTACACATCCTGAGGGACCCAATTGCACGAATACCAACAACGGT	GGISKGENAHNFQNDTKKNMSTSNLFPFSFSNTDLTALFTHPEGPNCTNTNNG
eLW028-0323	CCCTTCTCCTTCTCTAACACAGACTTGACCGCCCTGTTTACTCACCCAGAAGGGCCTAATTGTACGAACACCAATAACGGCAATGTGGACGTCTGCAATAGAGCAAGTACAGATGCTACCGATGCGAACATCGAGAACCTCAGCTTCCTGAACATGGCC	PFSFSNTDLTALFTHPEGPNCTNTNNGNVDVCNRASTDATDANIENLSFLNMA
eLW028-0324	ACCCACCCCGAGGGCCCTAACTGCACTAACACAAACAATGGTAACGTCGACGTGTGTAATAGAGCCTCCACGGATGCTACCGACGCCAATATCGAAAATCTGTCTTTTCTCAACATGGCACCATTCCTGCAGACCGGAAACAGCAACATTGGGCAGAAC	THPEGPNCTNTNNGNVDVCNRASTDATDANIENLSFLNMAPFLQTGNSNIGQN
eLW028-0325	GGCAACGTCGACGTGTGCAACAGAGCCTCTACGGACGCTACTGATGCGAATATTGAAAACCTGTCCTTTCTGAACATGGCACCTTTCCTCCAGACAGGAAATAGCAATATAGGGCAGAACACCATCGAGAACAAGCCCATGCACATGGACGCCATCTTC	GNVDVCNRASTDATDANIENLSFLNMAPFLQTGNSNIGQNTIENKPMHMDAIF
eLW028-0326	GCCACAGATGCCAACATCGAGAACTTGAGCTTCCTGAATATGGCACCATTTCTGCAGACTGGGAACAGTAACATAGGCCAGAACACCATCGAAAATAAGCCCATGCACATGGACGCTATTTTCTCTCTCCCTTCCAATCTCGACCTGATGAAAGACAAC	ATDANIENLSFLNMAPFLQTGNSNIGQNTIENKPMHMDAIFSLPSNLDLMKDN
eLW028-0327	GACGTGGAGCGCCCCATTCAGGACCAGTATATCGTGAAGAAACCTACAAACCAGACTGAATTCGATTGGCAGGTCTTCCAGCAACAGGCATTTTTGCAGCAACAACTGGCCCAGCACAATCTGCAGGCTTACCTGTCCAGCCTCAACACGGACACCATG	DVERPIQDQYIVKKPTNQTEFDWQVFQQQAFLQQQLAQHNLQAYLSSLNTDTM
eLW028-0328	TCCAATACATCCCAGGGGAGCATTTTGGGCAGTACCAAGCACGGTATGGATAATTGCGACTTTAATGACCTGGGGAACTTCAACAACTTCATGACTAACGTGAACTACTCTGGAGTCGACTACGACTATATCGTGGATGCCAGCCTGGGCCTCGCTCCC	SNTSQGSILGSTKHGMDNCDFNDLGNFNNFMTNVNYSGVDYDYIVDASLGLAP
eLW028-0329	CACGGGATGGACAACTGCGACTTTAACGACCTGGGCAATTTCAACAACTTCATGACGAACGTTAACTACTCCGGCGTCGACTACGATTATATTGTGGATGCTAGCCTGGGATTGGCCCCTCTGCTCGTGGATACTCCCGACATCTCTAATACAAATACC	HGMDNCDFNDLGNFNNFMTNVNYSGVDYDYIVDASLGLAPLLVDTPDISNTNT
eLW028-0330	GACTACGACTATATCGTGGACGCCTCTTTGGGCCTGGCTCCTCTCCTCGTCGATACTCCCGATATTTCAAATACCAACACCACTAGCACCACATCCAACCGCAGCAAGAATTCCATAATCCTGGATACAACGTTCAACGACGACCTGGACAGGAGTCGG	DYDYIVDASLGLAPLLVDTPDISNTNTTSTTSNRSKNSIILDTTFNDDLDRSR
eLW028-0331	AAGCACCCACAGAACACGACAACCGACATCGAGAACGAGGTCGAAAATCCTGTGACTGATGATAACGGCAACTTGAAACTCGAACTGCCCGACAATCTGGACAATGCTGATTTTTCCAAACTGCTGGAGTTCGACGCAAAGAACGACGAGGCCCTCTTC	KHPQNTTTDIENEVENPVTDDNGNLKLELPDNLDNADFSKLLEFDAKNDEALF
eLW028-0332	GTGGAGAACCCAGTCACAGACGACAACGGCAACCTGAAGCTGGAACTCCCTGATAATTTGGATAATGCCGACTTTTCCAAGCTCCTGGAGTTCGACGCAAAAAATGATGAGGCTCTCTTCAACTCTAACGAACTGCTGAGCCACACCATGGACCCCGTG	VENPVTDDNGNLKLELPDNLDNADFSKLLEFDAKNDEALFNSNELLSHTMDPV
eLW028-0333	TCCGATTCTGGGAGTGAAGTGGACGAGAAAAACAACAAGAACGAGAAGATAGACAGCGAGTCCATCAAGAACAACGAGTCTAAAGACGACATTCCCTCAAAGGACGAGAATAGCAGCAATGATAATCGCGAAATCTCCAAAACCGATGAAGAGGGCCAC	SDSGSEVDEKNNKNEKIDSESIKNNESKDDIPSKDENSSNDNREISKTDEEGH
eLW028-0334	CTGGAGTTGCCCGACAACCTGGATAATGCCGATTTCAGCAAGCTCCTCGAATTTGACGCTAAAAACGACGAGGCACTGTTCAATTCCAACGAACTGCTGAGTCATACAATGGATCCTGTGAACAATATCGACCTCACCCACGACCACTCTCGCGAGGTC	LELPDNLDNADFSKLLEFDAKNDEALFNSNELLSHTMDPVNNIDLTHDHSREV
eLW028-0335	CGCAAGCCTCTGGAGGAAGACTCTCGGACCCAGATCGTGTCCCTCAACGATCAATTGGACAATTGGTACGCTCAGCTGCCAGACATCCTGAAAGTGGATACCATTAGGTATAGACAGACTCAGCCCCCGCTCACGGTCAGTGCCAACGACACATCAAGC	RKPLEEDSRTQIVSLNDQLDNWYAQLPDILKVDTIRYRQTQPPLTVSANDTSS
eLW028-0336	AACCTGCCCCAGGGCGAGGCCGATTTGAAGTTTCAGAATACGAACAATGAGTCCCACACAACTACCGCTGCACAAGAAGAGTATCTCGATAAACTGCTGGCCGAATTCGAAGAGTTCGACTACAGCATTAACAGAGTCCTCCCTGACGTGATCGACTTC	NLPQGEADLKFQNTNNESHTTTAAQEEYLDKLLAEFEEFDYSINRVLPDVIDF
eLW028-0337	ACGAACAATGAGTCTCACACCACAACTGCCGCTCAAGAAGAGTACCTCGATAAGCTGTTGGCAGAATTCGAGGAGTTCGACTATTCAATCAATAGGGTCCTGCCCGATGTGATTGACTTTAGTGCCCTGATCGGCCAGGACAGCTCCGCGAACAACCAG	TNNESHTTTAAQEEYLDKLLAEFEEFDYSINRVLPDVIDFSALIGQDSSANNQ
eLW028-0338	GAGTACCTGGACAAGCTCCTGGCTGAGTTCGAAGAGTTCGACTATAGCATCAATCGCGTGTTGCCTGATGTGATTGACTTCTCTGCACTGATAGGCCAGGATTCAAGTGCCAACAACCAGATCTTTTCCTCCGAATTTAGCAGCGACCCCACCGTCAAC	EYLDKLLAEFEEFDYSINRVLPDVIDFSALIGQDSSANNQIFSSEFSSDPTVN
eLW028-0339	CTGGAGGAGTACTACTGGAAGACCCTCAACTTCACTACCCCAATGTATGGAGCTGATACGCCTGGGTCCATTTTTCCGGAAGGTCTGAATGTTTGGAATGTGGCCAAATTGCCCAACATCCTGGACCACATGGAGACAAAGGTCCCCGGCGTGAACGAC	LEEYYWKTLNFTTPMYGADTPGSIFPEGLNVWNVAKLPNILDHMETKVPGVND
eLW028-0340	TGGCGCCACCTGTTCCTCGGCCAGTTGCCTCTGCTGATGTCTGAACCATTCACCAATAGTACACCCATCATTGACCCGCTCTTGAACAACGACTTCGAGCTGATCGATTTTGAGGTGAACCTCATGAAGTACCTGCAAAGCAAAGACCAGCAGCTGTCC	WRHLFLGQLPLLMSEPFTNSTPIIDPLLNNDFELIDFEVNLMKYLQSKDQQLS
eLW028-0341	AACCGCGTCATCGGCGTGCAGGGGAAGAATCAGGAAGGAGCTTGCTACGAGAAACTGTCTCCTTCCTCAACAAGCGTGAGCGTGGGTATGGATTTTTGTTCCCTGGAAAACTTCGTTACCGCCGAGAGTTTGCCCGACCTCCTCAACCTGTTCTGGGAG	NRVIGVQGKNQEGACYEKLSPSSTSVSVGMDFCSLENFVTAESLPDLLNLFWE
eLW028-0342	GCCTGCTACGAGAAGCTGAGCCCCTCCAGTACGTCAGTGTCTGTCGGAATGGACTTTTGTTCCCTGGAGAATTTTGTGACTGCTGAAAGCCTCCCTGATCTGCTCAACTTGTTCTGGGAAGACACAGAATTCGGGATCACCAAAGAGAACCTGGGCGAG	ACYEKLSPSSTSVSVGMDFCSLENFVTAESLPDLLNLFWEDTEFGITKENLGE
eLW028-0343	ACCGACTCCAACGCTACGCAGAAGCAGCTGCCGGTGCTGACACCCAGCGATCTGTTGTCCCCTTTTTCAGTTCCAAGTGTCTCTCAAGTGCTCTTCACCAACGAGCTGAGAAGCATGATGCTCGCAGACAATAACATCGACAGCGGCGCCTTCCCCACT	TDSNATQKQLPVLTPSDLLSPFSVPSVSQVLFTNELRSMMLADNNIDSGAFPT
eLW028-0344	CAGGATAACCTGAACATAGAAGACAAGGAGGAAATGTCCCCTAACATCGAGATCAAGAACGAGCAGAATATGACCGACAGCAATGACATTTTGGGAGTGTTTGACCAGCTGGATGCCCAACTGTTCGGCAAATATCTCCCACTCAATTACCCCTCTGAG	QDNLNIEDKEEMSPNIEIKNEQNMTDSNDILGVFDQLDAQLFGKYLPLNYPSE
eLW028-0345	GACGCAAATGCCAGCTCCTCATCTACAAGTTCCACCCAGGCTAACAACTACATTGACTTCCACTGGAACAACATAAAACCAGAGCTGCGCGATCTGATCTGCCAGAGCTATAAGGACTTTTTGATCAATGAACTCGGCCCTGACCAAATCGATCTGCCC	DANASSSSTSSTQANNYIDFHWNNIKPELRDLICQSYKDFLINELGPDQIDLP
eLW028-0346	GCCCTGAATGACCCCTCCATCTTGGAGACCCTGTCACCCTTCTTCCAGCCATTTGGCGTCGATGTGGCTCACCTCCCTATGACAAACCCTCCCATTTTTCAGTCTTCCCTGCCAGGATGCGACGAACCGATAAGACGCAGGCGGATCAGTATCAGCAAC	ALNDPSILETLSPFFQPFGVDVAHLPMTNPPIFQSSLPGCDEPIRRRRISISN
eLW028-0347	ATGTTCGAGTCCGTGAACCTGGACGAGAATAGTCCCGAAGACAGAGAACTCGCTAAAGTCCTGTCTCCGCCTGGCTCCTACTTGTCACCCGCCTCTCTGGATAGCGGAAGTTCCTTTACTAACTCCGGGACAAGCACCAGCTGCTTCGAGCCAAAGAAC	MFESVNLDENSPEDRELAKVLSPPGSYLSPASLDSGSSFTNSGTSTSCFEPKN
eLW028-0348	ACGGACCCCAAGCCGATCACTGACAACGGGAAAAACGTGCCTCTCGATGAAATTGAGTCCTTGGAGATCCCAAATCTGGACCTGACCACAACCATGAATGGCTACGATGTGAATCTGCTGATGCAGAACCTCAACGACATGGTCAACATGAAGCTGCAC	TDPKPITDNGKNVPLDEIESLEIPNLDLTTTMNGYDVNLLMQNLNDMVNMKLH
eLW028-0349	GCCTCCATATCTACCGTGTTTGGAGGGAGTCTGATCGACAACAATGATCTCGATGCTATTTTCGACCCCTATGACTACCAGTACGTCGACAGCCTGAAATTCTTGAACATCATGACACCTCTGAACGAGTTCAATCTGCTCCGCGGCCACAAGGAAGAT	ASISTVFGGSLIDNNDLDAIFDPYDYQYVDSLKFLNIMTPLNEFNLLRGHKED
eLW028-0350	TCCATGCGCGACAGCGCCAGCGATCAGGAGACGAGTTGGGAGCTCCAGATGTTTAAGACTGAGAACGTCCCTGAATCTACCACACTGCCCGCTGTGGATAATAACAACCTGTTCGATGCAGTGGCCTCCCCATTGGCGGACCCGCTGTGCGACGACATC	SMRDSASDQETSWELQMFKTENVPESTTLPAVDNNNLFDAVASPLADPLCDDI
eLW028-0351	GCCGCTGGGCCCGGCAACAATGACCTGGACGACACAGACACTGATAATCAGCAGTTTTTCCTCTCCGACATGAACCTGAACGGAAGCTCAGTCTTCGAAAACGTTTTTGATGACGACGATGATGACGATGACGTGGAGACCCACAGTATCGTGCATTCT	AAGPGNNDLDDTDTDNQQFFLSDMNLNGSSVFENVFDDDDDDDDVETHSIVHS
eLW028-0352	TCAACCACACTGCCGGCCGTGGACAACAATAACCTCTTCGACGCGGTCGCAAGTCCTTTGGCTGATCCACTGTGCGATGATATTGCCGGAAATTCCCTGCCCTTTGACAATTCTATCGACCTGGACAACTGGAGAAACCCCGAGGCCCAGAGCGGCCTC	STTLPAVDNNNLFDAVASPLADPLCDDIAGNSLPFDNSIDLDNWRNPEAQSGL
eLW028-0353	TTCGACGCGGTGGCCTCACCCCTCGCTGACCCTCTGTGCGATGATATTGCAGGGAATTCCTTGCCGTTTGACAACAGCATCGATCTCGACAATTGGAGAAACCCAGAAGCCCAGTCTGGCCTGAACAGTTTTGAGCTGAACGACTTCTTCATCACCTCC	FDAVASPLADPLCDDIAGNSLPFDNSIDLDNWRNPEAQSGLNSFELNDFFITS
eLW028-0354	TCCAATGGCACAAATAACTCCGGAAACATGAACACCAATGCCGACTATGAGAGCTTCTTTAACACGGGGACTAACAACTCTAACTCAAACCAGAACCCCTACTTTCTCAGTAGCCGCAACAATTCCCTGAAGTTCAATCCAGAAGACTTCGATTTCCAG	SNGTNNSGNMNTNADYESFFNTGTNNSNSNQNPYFLSSRNNSLKFNPEDFDFQ
eLW028-0355	AACCTGAACAGCCTGAATCAGTCTGAGGAGGAAGGTCACATTGGAAGATGGCCTCCCTTGGGGTACGAAGCCGTCTCCGCAGAGCAGAAAAGTGCGGTGCAACTCCGCGAGAGCCAGGCTGGCGCCTCAATCTCCAATAATATGAACTTCAAGGCCAAC	NLNSLNQSEEEGHIGRWPPLGYEAVSAEQKSAVQLRESQAGASISNNMNFKAN
eLW028-0356	GACGAGACCAACATACACTTCGACTCTATGTGGTGCAACGATGAGTACATGAAGCTGAAAGACATCGTGGATATCTCCACACCTTTCCTCCCCAACAATTCCCAGATTTTTAGTCTGCAGGAATCAGAGTATCCGAATCCAAGCGCCAGCACTCGCGGC	DETNIHFDSMWCNDEYMKLKDIVDISTPFLPNNSQIFSLQESEYPNPSASTRG
eLW028-0357	GCCCGCGACATGCTGGAGGATACCTTTCTGATCCCCAAGAACCTCTACGCTGTTCACGGACCTGGCATTTCCGTCAAAGCATTGGAAATCGCCGATGCTCTGGTGGACGTGGTGAATCAGTATGACCAGAACGCGGAGAGCGAGGCCTGGAACTTCCTC	ARDMLEDTFLIPKNLYAVHGPGISVKALEIADALVDVVNQYDQNAESEAWNFL
eLW028-0358	GACTTCAGCGCCTCCCCTTTCGCATCTGGCGTGAATGCCGCTGGACCCGGTAATAATGATCTCGACGACACCGACACAGACAACCAGCAGTTTTTCCTGAGTGATATGAACCTGAACGGGTCAAGCGTGTTTGAGAACGTCTTCGATGACGATGACGAC	DFSASPFASGVNAAGPGNNDLDDTDTDNQQFFLSDMNLNGSSVFENVFDDDDD
eLW028-0359	GTGGGCCTGAAGTGGGGGATGGGCAGGGATAAGTCCTTCAGCTTCACAAGCAAGCTGAATAACCCTCAGTTTCTCGGATCTCTGGACCTGGAAATTCTGGAGGAACTCGAGAAATTGATCAGTGCCCAGGAGTTTTCCCGCAACTTCACCGAGGACGTC	VGLKWGMGRDKSFSFTSKLNNPQFLGSLDLEILEELEKLISAQEFSRNFTEDV
eLW028-0360	GACGACGATGACGATGATGTCGAGACACACTCCATTGTGCATTCTGACCTCCTGAATGACATGGATTCTGCCAGTCAGAGAGCTTCACACAACGCAAGCGGCTTTCCCAACTTTCTGGACACCTCCTGCAGCAGCTCCTTCGACGACCACTTCATCTTC	DDDDDDVETHSIVHSDLLNDMDSASQRASHNASGFPNFLDTSCSSSFDDHFIF
eLW028-0361	CACTCCGACCTGCTGAATGACATGGATAGCGCTTCTCAGAGAGCCAGTCATAATGCATCTGGCTTTCCAAACTTTCTGGATACAAGCTGCAGCTCCTCATTCGACGACCACTTCATTTTCACCAACAACTTGCCCTTCCTCAACAATAACTCCATCAAC	HSDLLNDMDSASQRASHNASGFPNFLDTSCSSSFDDHFIFTNNLPFLNNNSIN
eLW028-0362	CTGTCCAGCTCCGTGCCAATTGAAGCTGAGACCTTCAGCTCTTTTCGCCCCGACATGAATATGACTATGAACATGAACCTGCACAACGCCAGCACATCTAGTTTCAACAATGAGGCATTTTGGAAGCCTCTCGATTCCGCCATCGACCATCACTCAGGC	LSSSVPIEAETFSSFRPDMNMTMNMNLHNASTSSFNNEAFWKPLDSAIDHHSG
eLW028-0363	AACCTGCACAACGCCTCCACGTCTTCATTCAACAACGAGGCTTTTTGGAAGCCTCTGGACAGTGCAATCGATCATCACAGCGGAGACACCAATCCCAATAGCAACATGAATACAACTCCAAATGGCAACCTCTCCCTGGACTGGCTGAACCTCAACTTG	NLHNASTSSFNNEAFWKPLDSAIDHHSGDTNPNSNMNTTPNGNLSLDWLNLNL
eLW028-0364	GCCCCTACCCTGAACTATGAGCTCGCTAGAAAGTTCATCGAGAACTCCGAAGATGCCTTGCACAATTCTGAAACTATGGATCTCCTGGGCACCCTGAGCCATGGAAATGACTTTGCACTGGAGTACAACTTCGACTTCACACTCCTGAACGAGATTGAC	APTLNYELARKFIENSEDALHNSETMDLLGTLSHGNDFALEYNFDFTLLNEID
eLW028-0365	GAGAACTCCGAGGACGCCCTGCACAATAGTGAAACGATGGATCTCCTCGGAACTCTGTCTCATGGGAATGATTTTGCTCTCGAGTACAACTTCGACTTCACCTTGCTGAACGAAATCGACATGCTGATTGGCGGTAACACAAATGACGGCCTGAGCAAG	ENSEDALHNSETMDLLGTLSHGNDFALEYNFDFTLLNEIDMLIGGNTNDGLSK
eLW028-0366	TTCCCGCACAACGAGACACTCCCTGCCCTGGGCCAGGATGGAATAAATGAGGACAACTTGAACGAGACCATCGACAACATGCTGATCTTCGACTTTCTGGATGATGGGTCCGAAAATAACCAGGTGAAGTACAGCCGCATTATTCCACCCGACATCCGG	FPHNETLPALGQDGINEDNLNETIDNMLIFDFLDDGSENNQVKYSRIIPPDIR
eLW028-0367	CTGTGCGACAATGTGACGACCCAGTGGAGAGAGTGGATGTTTCCCCACAATGAAACATTGCCTGCCCTGGGGCAGGATGGAATTAATGAGGACAACCTCAACGAGACTATCGACAACATGCTGATCTTCGATTTCCTCGATGACGGCTCCGAAAACAAC	LCDNVTTQWREWMFPHNETLPALGQDGINEDNLNETIDNMLIFDFLDDGSENN
eLW028-0368	TTGGACGCCGTGAGTTCCTTCAACTCTTCCTCCGTCAAGAGCAATTTTGCATCCAAAGTGAATACCCAGCTGAATCTGCTCCAGCACAGTAGCTCTAACTCAAACTTTCTGGATGCTAGCCCCTACGACTTCAACAAGATCTTCATGAACAACTTCGAG	LDAVSSFNSSSVKSNFASKVNTQLNLLQHSSSNSNFLDASPYDFNKIFMNNFE
eLW028-0369	TCCAATTTCGCAAGTAAAGTGAACACTCAGCTCAACCTGTTGCAGCACAGCTCATCTAATTCCAATTTTCTGGATGCCAGCCCCTACGACTTCAACAAGATCTTCATGAACAACTTTGAGAACTACGACTACGAGACCGACGAAGGCTATGCTGAGGAT	SNFASKVNTQLNLLQHSSSNSNFLDASPYDFNKIFMNNFENYDYETDEGYAED
eLW028-0370	AAGATGTCCACCAACGCCAACAACTACACCGGGGCCGGCAATCTCCATGCAGCGAAACCTGCTACTTCACCAACAAATGTCGGAACGCTGCACGAGAATCTGAGCAGTTCTCACTTTATGATCCCCGATGTGGACCAGTTCAACTCCTTCGAAGACTTC	KMSTNANNYTGAGNLHAAKPATSPTNVGTLHENLSSSHFMIPDVDQFNSFEDF
eLW028-0371	CACAGCATTACGAATTTCGAGCTCGTGGAGGACGCCCCACATCAGGTCGGCTTTAGTACTCCCCAAATGACAGCTAAGCAGTTGATGGAATCCGTGTCTGAACTCGATCTGCCACCTCTGACCCTGGACGAGCCCCCGCAGGCAATCAAATTCAACCTG	HSITNFELVEDAPHQVGFSTPQMTAKQLMESVSELDLPPLTLDEPPQAIKFNL
eLW028-0372	CAGCTGATGGAGAGCGTGAGTGAGTTGGACCTGCCTCCCCTGACACTCGATGAACCGCCACAGGCCATCAAGTTCAACCTCAATCTGTTTAACAATGACCCCTCAGGCCAACAGCAGCAGCAACAACAGCAACAGCAGAACTCCACTTCTTCCACCATT	QLMESVSELDLPPLTLDEPPQAIKFNLNLFNNDPSGQQQQQQQQQQNSTSSTI
eLW028-0373	AGCTCCTCCACCATTAACTTTAATCCGGGCACTAACAACCTGCTCGAACCATCAATGGAGCCTAATGACAAAGACTCCAATATAGATCCCGCCGCTATCGATGACAAATGGCTGTCTGAGTTCATCAACAACAGCGACCCCAAGAGTACATTCAAGATC	SSSTINFNPGTNNLLEPSMEPNDKDSNIDPAAIDDKWLSEFINNSDPKSTFKI
eLW028-0374	AACATCGATCCAGCTGCCATTGACGATAAATGGCTGTCCGAGTTTATTAACAACTCCGACCCCAAGAGTACCTTCAAGATCAACTTCAACCACTTCAATGACATCGGCTTTATCTACTCTCCTCCTTCCAGCAGAAGCAGCATACCCAATAAGTCACCG	NIDPAAIDDKWLSEFINNSDPKSTFKINFNHFNDIGFIYSPPSSRSSIPNKSP
eLW028-0375	CACAAGAGACGCAGGGACTCAGTCATGATGGATTACGACCTGAGCAACTTCTTTAGTTCTCGGCAGTTGGATATCTCCAAAGTGCTGAACGGGACAGAACAGAATAACTCCCATGTTAATGACGATGTGCTCACTCTGAGCTTCCCCGGCGAGACCGAC	HKRRRDSVMMDYDLSNFFSSRQLDISKVLNGTEQNNSHVNDDVLTLSFPGETD
eLW028-0376	GTGGCCATTTTCACAGACGTCAAGAATGACCACCTGATGCCCAACTTTAATCTGCACGATCAGTACTGCAACAGCACTAACCACGACAGTCACAACCATAACAATACCGTGCCTGATTCTTTCTCCCAGCTCATGTCCCATTTGAGCGAGATCGACTGT	VAIFTDVKNDHLMPNFNLHDQYCNSTNHDSHNHNNTVPDSFSQLMSHLSEIDC
eLW028-0377	GACTGCGACCTGACCTGCGATACCCCTTGTACCGCCTCCACTTCTGCTACAAGCGGCCATAAATTTGTCCAAGATCACCAGAGCTCAAACAATGACGACGTGTTCCACAAGTACTGTAAGTTCTGCGAGGAATCCACGGATAACCAGCCCTGCAGTAAG	DCDLTCDTPCTASTSATSGHKFVQDHQSSNNDDVFHKYCKFCEESTDNQPCSK
eLW028-0378	AAGCACATGCACCTGGAGAGCAAGCCGCCCCAGCTGCCACCCAAATGCTCTTCCCTGAGAAAACCTACCAATACATTGCAGGGCACGAACCATGCCTACCACGAACATATTCTGAACACTGATATGGACCTCAAGATCCTCGAGGACCTGTGTAACATC	KHMHLESKPPQLPPKCSSLRKPTNTLQGTNHAYHEHILNTDMDLKILEDLCNI
eLW028-0379	CCCAAGTGCTCCTCTCTGCGCAAACCTACGAATACCTTGCAGGGAACAAACCATGCCTATCACGAACACATTCTCAACACTGACATGGACCTCAAGATCCTGGAGGATCTGTGTAATATAAGCAGTCTGTACGAGGTGCCATTCGGCAAGCACATCAAC	PKCSSLRKPTNTLQGTNHAYHEHILNTDMDLKILEDLCNISSLYEVPFGKHIN
eLW028-0380	CAGGGCACCAATCACGCCTACCACGAGCATATCCTGAACACAGACATGGATCTGAAGATCTTGGAGGATCTGTGCAACATTAGCTCCCTCTATGAAGTGCCCTTCGGTAAACACATAAACCACCATGACCACAATAACGCTGGAAACGGCTGTGACGGG	QGTNHAYHEHILNTDMDLKILEDLCNISSLYEVPFGKHINHHDHNNAGNGCDG
eLW028-0381	TTCTCTTCCCTCGAAGATAGCTTGCCGAGTTCAATCTCTCCTCCCATTCAGACTACCTCCACAATCAATTTCAACTGGTGCTTCAAGGAGGAGAAGAACAACGACCTGAAGTGCAAATGGAAAGAATGTCCAGAGTCCTGTAGCAGCCTGTTTGACCTG	FSSLEDSLPSSISPPIQTTSTINFNWCFKEEKNNDLKCKWKECPESCSSLFDL
eLW028-0382	TCTGCAACAGAGTTCGTGACGGTTGGCGGGACTGGAAACGTCTACCATTGGGACATGGAGTATTCCTTTAGCAGGAACGATGACGATAATGAGGACGAAGTGCGCGTGGCCGCTCCCGAAGAGCTGCAGGGCCAGTGCCTCAAGTTCTTCCACACCGGT	SATEFVTVGGTGNVYHWDMEYSFSRNDDDNEDEVRVAAPEELQGQCLKFFHTG
eLW028-0383	GACCTGCAGCGCCACCTGCTGAAGGACCACGTGAGCCAAGATTTCAAACATCCCATGGAACCTCTCGCCTGTAATTGGGAGGATTGTGACTTTTTGGGCGATGACACCTGCTCCATTGTCAACCATATCAACTGCCAGCACGGGATAAACTTCGACATC	DLQRHLLKDHVSQDFKHPMEPLACNWEDCDFLGDDTCSIVNHINCQHGINFDI
eLW028-0384	GACTTCAAGCACCCAATGGAGCCTCTGGCCTGCAATTGGGAAGACTGTGATTTTCTGGGAGATGACACCTGTTCTATCGTGAACCACATCAACTGCCAGCATGGGATAAACTTCGACATTCAGTTTGCTAATCCGGATAGCTTCCTCCCCGGCTCCATC	DFKHPMEPLACNWEDCDFLGDDTCSIVNHINCQHGINFDIQFANPDSFLPGSI
eLW028-0385	GAGCAGGACAGCTGGAACGCTCAGCTCGACTTCTTTAACCACATTTTCTACACACAGTTGTACCCCGCCTATGACCTCCCTAAGAAACTGCAAGAAGATACTGAACTGGAGACCGAGCAAGAGAATCAGATGCTGAATCAGGTGGGCAACATCAACTAC	EQDSWNAQLDFFNHIFYTQLYPAYDLPKKLQEDTELETEQENQMLNQVGNINY
eLW028-0386	CACATCTTCTACACGCAGTTGTACCCTGCCTATGATCTGCCCAAGAAACTCCAGGAAGATACTGAGCTGGAGACAGAACAAGAGAACCAGATGCTGAACCAGGTGGGCAATATTAACTACACCCATGACTTTTCCCTGAGCCACGAGATCGACGACCTC	HIFYTQLYPAYDLPKKLQEDTELETEQENQMLNQVGNINYTHDFSLSHEIDDL
eLW028-0387	CCCAAGAAACTCCAGGAGGACACGGAACTGGAGACAGAACAGGAAAACCAAATGCTGAATCAGGTGGGCAACATCAACTACACTCACGACTTTTCCCTGAGCCATGAGATTGATGATCTGATCAGAGAGCTCTTCGGGGTCGGAACCCCTCAGAAGTTG	PKKLQEDTELETEQENQMLNQVGNINYTHDFSLSHEIDDLIRELFGVGTPQKL
eLW028-0388	CCCGCTGCCAACAATCCAACAGGCACACTGTCAAGCGATGAACTCACTTTTACCCACGACTTGATTGAGAAGGTGTTCAACTGCAACGACAAACTGAGTGACAACTACAATACCCAGATCCTGTCTAATACGGAGCATCCTCTCCTGACCTCCTATAAG	PAANNPTGTLSSDELTFTHDLIEKVFNCNDKLSDNYNTQILSNTEHPLLTSYK
eLW028-0389	TCCATTGCCATCAGTCCAGAGTCTGCCGTCGCAAATCTGGGCACAGATACCGGGCTCCCTAGCGATGTGCTCGACACTGTTAGCAAGATCGGAAACTCACCCAATGTGTTTGACGATGACCTGTTCTCCAACCTGTTGTGGTTCGACCAGAACTTCGCT	SIAISPESAVANLGTDTGLPSDVLDTVSKIGNSPNVFDDDLFSNLLWFDQNFA
eLW028-0390	CTGCAGCGCAAGAACCCTGAGGAACAGATCGCCGTGAATAAGGTCATTAGTCTGCTGTATAGCAACAGAGAGTCATCCTACTTGGAAGATACATGCCCCACCGAAAATGACTACTCTGACCTCCTGAAAGGCTACATAAACGAGATCGAGAAGACTCTC	LQRKNPEEQIAVNKVISLLYSNRESSYLEDTCPTENDYSDLLKGYINEIEKTL
eLW028-0391	AACTCTCTCAACCCGTCCAAACCCAACATGAAGGATAACACCCCAACAATCGAGCTGTTGCTGAATTCATCCGTCGAGAATGAAAGCGTGCCACCTTATAGCAGCTCTAATGACCCCACGAATGTGGGCAACGCTTCCACTTACAGTCTGGCCCACAAC	NSLNPSKPNMKDNTPTIELLLNSSVENESVPPYSSSNDPTNVGNASTYSLAHN
eLW028-0392	AATCTGAATTTCATGCCCATCAATAACAACTACAACAACTCTGGGAGCAACATCAACAATAACGACAACGTGAAACTGCCATCAAACTTCAAGAATTACTATGACCCTCCGATGTCCAGTCTCGACATTAGCATGGATGTCCCCGATATATTTGGCTCC	NLNFMPINNNYNNSGSNINNNDNVKLPSNFKNYYDPPMSSLDISMDVPDIFGS
eLW028-0393	GCAACGATCGCCCCACCGCAGTTGGAACTGGTGACCGACCCTCAGCTCAGTATGGATTCTTTCCTGGAGATGATTAGAGTCTTCACTGTGCCCGGCAAGTGTTTTTTTGATGCCCTCGCTGCCGACTCAACAGACGCGAGCTGCACCGAGGAGTCCCTG	ATIAPPQLELVTDPQLSMDSFLEMIRVFTVPGKCFFDALAADSTDASCTEESL
eLW028-0394	ATCGACATTTCTCGCTTCGGCACTAACGATGCCGTGATCTTTAATAATGATGGGTGGGATACGTCCCTGCCTATAGACTTTGACTTCGACGAATTCAACACCGAGACAACCGACTTTGACGATTTCCTCAAACTGTTGGGAGACAACAGTCCCAGCAAG	IDISRFGTNDAVIFNNDGWDTSLPIDFDFDEFNTETTDFDDFLKLLGDNSPSK
eLW028-0395	TTCAACAATGACGGATGGGATACATCCCTCCCTATCGATTTTGACTTCGACGAGTTCAACACCGAAACTACGGACTTCGATGACTTTCTGAAATTGCTGGGCGACAACAGTCCATCTAAGGAGCAGAAGTCCCTGAGCTACAGCCCCACCGCCACCGGG	FNNDGWDTSLPIDFDFDEFNTETTDFDDFLKLLGDNSPSKEQKSLSYSPTATG
eLW028-0396	TTCGACTTCGACGAGTTCAACACCGAGACCACGGATTTTGACGATTTTCTCAAGCTGTTGGGCGATAATAGCCCTTCCAAGGAACAGAAAAGCCTGAGTTACTCACCCACTGCCACAGGGCTGTCCGGAGTCGTGAAGGAAACCGAGTCTGAGGACAAC	FDFDEFNTETTDFDDFLKLLGDNSPSKEQKSLSYSPTATGLSGVVKETESEDN
eLW028-0397	ATCCTGGAGAACAAAGGGCTCAATGAGGACTTGTCATCCCACATCTACGAGAAGGAAGCTCCTAAGTTCGATTCTGACATCGACATAAGTCGCTTTGGCACAAACGATGCCGTGATTTTCAACAATGATGGATGGGACACCAGCCTGCCCATTGACTTC	ILENKGLNEDLSSHIYEKEAPKFDSDIDISRFGTNDAVIFNNDGWDTSLPIDF
eLW028-0398	CACATTTACGAGAAGGAGGCCCCTAAATTTGACTCTGACATCGATATCTCCCGCTTCGGCACTAACGATGCTGTGATATTCAATAACGACGGGTGGGATACAAGCCTGCCCATCGATTTTGACTTTGACGAATTCAACACCGAGACGACCGACTTCGAC	HIYEKEAPKFDSDIDISRFGTNDAVIFNNDGWDTSLPIDFDFDEFNTETTDFD
eLW028-0399	TGGGACGACATCCTGACCCCAGCCGACAACCAGCATCGCCCTAGCCTCACAAATCAGTTCTTGTCTCCCAGAAGCAATTACGATGGCACCACTAGGTCAAGTGGAATTGATTCCAACTATAGCGACACGGAGTCCAACTATCACACCCCGTACCTGTAC	WDDILTPADNQHRPSLTNQFLSPRSNYDGTTRSSGIDSNYSDTESNYHTPYLY
eLW028-0400	AACTACTCCGACACTGAGAGCAATTACCACACACCTTATTTGTATCCGCAGGACCTGGTGTCTTCACCAGCAATGAGTCATCTCACCGCTAACAATGATGACTTCGACGATCTGCTCTCCGTGGCCAGCATGAATTCCAACTACCTGCTGCCCGTCAAC	NYSDTESNYHTPYLYPQDLVSSPAMSHLTANNDDFDDLLSVASMNSNYLLPVN
eLW028-0401	CTCTACCCACAGGACCTGGTGTCTTCACCCGCTATGTCCCATCTCACCGCAAACAATGACGATTTCGACGATCTCCTGAGCGTCGCCTCCATGAATAGTAACTATCTGTTGCCTGTGAACAGCCACGGCTACAAGCACATCAGCAACCTGGACGAGCTG	LYPQDLVSSPAMSHLTANNDDFDDLLSVASMNSNYLLPVNSHGYKHISNLDEL
eLW028-0402	CACCTCACCGCCAACAACGACGACTTCGATGATCTGCTGTCCGTCGCTAGCATGAATTCAAATTACCTCCTGCCCGTGAACTCTCATGGCTATAAGCACATCAGTAATTTGGATGAGCTGGACGACCTGTTGTCCCTGACATACAGCGACAACAACCTC	HLTANNDDFDDLLSVASMNSNYLLPVNSHGYKHISNLDELDDLLSLTYSDNNL
eLW028-0403	TCCGTGGCCAGCATGAACAGTAATTACCTCTTGCCCGTCAACTCTCACGGCTACAAGCATATCAGTAATCTGGACGAGCTCGATGATCTGCTCTCCCTGACCTATTCTGACAATAATCTGCTGTCAGCTAGCAACAACAGCGACTTCAACAACTCCAAC	SVASMNSNYLLPVNSHGYKHISNLDELDDLLSLTYSDNNLLSASNNSDFNNSN
eLW028-0404	GTGAACAGCCACGGCTACAAGCATATTTCCAATCTGGACGAGCTCGATGATCTGCTGTCTCTCACTTATAGCGACAACAATTTGCTGAGTGCCTCCAACAACAGCGACTTCAACAATTCCAACAATGGGATCATCAACACCGCTGACACACAGAACTCA	VNSHGYKHISNLDELDDLLSLTYSDNNLLSASNNSDFNNSNNGIINTADTQNS
eLW028-0405	GAGCTGGATGATCTGCTGTCATTGACATACTCTGACAACAATCTCCTCAGCGCTTCCAACAACAGTGACTTCAACAACTCCAACAATGGGATTATCAACACCGCAGACACTCAGAATTCCACGATAGCCATCAATAAGAGCAAAGTGGGCACCAACCAG	ELDDLLSLTYSDNNLLSASNNSDFNNSNNGIINTADTQNSTIAINKSKVGTNQ
eLW028-0406	GTGTACCCCGAGAACTATGAGACCGCCAGCGTGAATACTGAGAGGGATATGGAACTGTTGGTCGGCCACTTCGACTTCATGGCAAAGGAAGCTTTTCTGGCCGATAGTATCTCTCTCTGCTCCACAGAAGAGGAGCTGGAGCGCCGGCTCGACACGCCT	VYPENYETASVNTERDMELLVGHFDFMAKEAFLADSISLCSTEEELERRLDTP
eLW028-0407	GAGCGCGACATGGAGCTCCTGGTGGGCCACTTCGACTTCATGGCAAAGGAGGCTTTTTTGGCCGATAGTATTAGCCTGTGCTCTACCGAAGAGGAACTCGAAAGAAGGCTGGATACACCCGTGATCCAGGAGGACTCCCCTGTCATGGACAATAACACT	ERDMELLVGHFDFMAKEAFLADSISLCSTEEELERRLDTPVIQEDSPVMDNNT
eLW028-0408	TCCGCAACTATCTTCAGTCCCTTTGATACACATCTGCTGGAGCCTGTCCCAAGCTCCTCTAGCGAATCAAGCGCTGAGGTGATGTTTCACGGCAAACAGATGAAGAACTTCCTCATTGACATCAACTCCTTCACCAATCAGCAGCAACAGGCCCAGGAC	SATIFSPFDTHLLEPVPSSSSESSAEVMFHGKQMKNFLIDINSFTNQQQQAQD
eLW028-0409	GAGCCGGTGCCCTCTAGCTCATCTGAGAGTTCCGCTGAAGTCATGTTCCACGGCAAACAGATGAAGAACTTCCTGATTGACATCAACAGCTTCACCAACCAGCAGCAACAAGCCCAGGATAATCCTTCCTTTCTGCCACTCGACATCGAGCAGAGCTCC	EPVPSSSSESSAEVMFHGKQMKNFLIDINSFTNQQQQAQDNPSFLPLDIEQSS
eLW028-0410	GTGATGTTCCACGGCAAGCAGATGAAAAACTTCCTCATCGACATAAACTCCTTCACCAACCAGCAGCAACAAGCTCAGGACAATCCCAGTTTTCTGCCTTTGGACATTGAACAGTCTTCCTATGATCTGAGCGAGGATGCCATGAGCTACCCAATCATC	VMFHGKQMKNFLIDINSFTNQQQQAQDNPSFLPLDIEQSSYDLSEDAMSYPII
eLW028-0411	GACATCAACTCCTTCACTAACCAGCAGCAACAGGCCCAAGATAATCCCAGCTTTCTCCCACTGGATATTGAACAGTCTTCCTATGACCTGTCCGAGGATGCTATGTCATACCCTATAATCAGTACACAGAGCAACCGCGACTGCACCCAGTACGACAAT	DINSFTNQQQQAQDNPSFLPLDIEQSSYDLSEDAMSYPIISTQSNRDCTQYDN
eLW028-0412	GACAACCCCTCCTTCCTGCCGTTGGACATAGAGCAATCCAGCTACGACCTCTCCGAAGATGCCATGTCATATCCAATCATCTCTACCCAGAGCAATAGGGACTGCACTCAGTACGATAACACAAAGATTAGCCAGATCCTGCAGAGTCAGCTGAACCCT	DNPSFLPLDIEQSSYDLSEDAMSYPIISTQSNRDCTQYDNTKISQILQSQLNP
eLW028-0413	GACTTCGACGTGAACGAGTTCGATCCTCAGGTGCTGTTTTCTACAGGCACAAGGACGGTCGAATTTATGGACGATCAGAATCAACCAAGTAGCGCATCAGCCTTCCTCTCCACTGCTCGCCCCAACCATTACTCCACTCACACCCCGACCACCGACGTT	DFDVNEFDPQVLFSTGTRTVEFMDDQNQPSSASAFLSTARPNHYSTHTPTTDV
eLW028-0414	CTCCAGAAGACAGTGAACTTGAAGAACATTATGAAAGTGTCCGACCCCTACGTGCCTACTCGCAATACCTTTAACTACGACGTTAAGATCAGCAACGACTTCTTCGACAACGGGGATAATCTGTATGGCAATGATGAAGAGGTCCTGTTCTACGAGGAT	LQKTVNLKNIMKVSDPYVPTRNTFNYDVKISNDFFDNGDNLYGNDEEVLFYED
eLW028-0415	GACGTGAAGATCTCTAACGACTTCTTTGACAACGGCGATAACCTCTACGGGAATGATGAGGAAGTCCTGTTCTATGAGGACAACTACAATCCCAAAATGCAGTGGTCCCTGCAGGATAATAGCGCTGCAATTAACAACGAGGACGCCCGCGCCATCTTC	DVKISNDFFDNGDNLYGNDEEVLFYEDNYNPKMQWSLQDNSAAINNEDARAIF
eLW028-0416	ATGACGGGGACCACCCTGCTCCCGCCTCCCTTCATCAGCAACGACGTCACAAATAGCGCTGATTCCACCAATATTAAGCCATCTCCCAGTAGCTCCGTGGATAACCTGAATGACTACTTGACTGACATCAACTCACTGGCCTGGGGCGTGAACTCCCTC	MTGTTLLPPPFISNDVTNSADSTNIKPSPSSSVDNLNDYLTDINSLAWGVNSL
eLW028-0417	AACGACGTGACTAACAGCGCCGACTCCACCAACATCAAGCCTAGCCCCTCATCCAGTGTCGATAACCTGAATGATTACCTCACAGACATCAATTCCCTGGCTTGGGGCGTGAATTCTCTGAACGATGAGTTTTGGACGGACTTGTTCATGAACGACATT	NDVTNSADSTNIKPSPSSSVDNLNDYLTDINSLAWGVNSLNDEFWTDLFMNDI
eLW028-0418	GGCGACTTTAACGACAAGACCCTCAAGGAGAATTGCAGAGTCGATAGCCAACAGGATTGTTATGATCTGGCACAGCTGCAGATCTTGGAGTCAGACTTCTGGAAAACAATTGCCTTTTCCAAGCCCTTCTACGCTGTGGACGAAAACAGTTCTATCTTC	GDFNDKTLKENCRVDSQQDCYDLAQLQILESDFWKTIAFSKPFYAVDENSSIF
eLW028-0419	AACGACGGCAACGAGTCTAACGAGGACTATCTGGGGAATGAGAAGTTTTACCTGAATGAGATCCTCCCCGATGAAGAAAGCAAGTTGCGCTGGAAAAGGGTGTTCGAAAATTCCGAGAACGATCACGACAACGAAAAGAACTTCCTGACCGACTGGGAG	NDGNESNEDYLGNEKFYLNEILPDEESKLRWKRVFENSENDHDNEKNFLTDWE
eLW028-0420	TCCAAACTGCGCTGGAAAAGGGTCTTCGAGAACTCTGAAAATGACCATGACAACGAGAAGAATTTCCTGACCGATTGGGAACGGGAGTTTTTGAATGACGAGTACGTGCTGTATTACAGCAACAAGAAGGACGATACAAACCTCGCCCAGAACCACATC	SKLRWKRVFENSENDHDNEKNFLTDWEREFLNDEYVLYYSNKKDDTNLAQNHI
eLW028-0421	TCCCAGAACTCCAACGACACCAGCAGCAAGGGGATTGTGGATCCCTTTGTCGAACAGAACAATGACATCACTACGGCCCTCTTGAACAATGAGCTGTTCCAAGGTCCTTCACTGTCTGATGAGGTGACAGACTGGTTCGGAGCTAGTGAGGACATCGGC	SQNSNDTSSKGIVDPFVEQNNDITTALLNNELFQGPSLSDEVTDWFGASEDIG
eLW028-0422	GACCCATTCGTGGAGCAGAACAACGACATCACAACCGCCTTGCTCAACAATGAACTGTTTCAGGGGCCCAGCCTCTCCGATGAAGTGACTGATTGGTTTGGCGCTTCTGAAGACATTGGACTGGAGTTCGTCGAGCCTTGGACGGAGCTGATCGAGCAA	DPFVEQNNDITTALLNNELFQGPSLSDEVTDWFGASEDIGLEFVEPWTELIEQ
eLW028-0423	CTCCTGAACAATGAGCTGTTCCAGGGCCCCTCCCTGTCTGACGAGGTGACAGATTGGTTTGGTGCCAGCGAAGATATTGGATTGGAGTTCGTCGAACCTTGGACCGAACTCATCGAGCAAAGATACATGCAGTGCGGGGACGGCGACAATAACAACTTC	LLNNELFQGPSLSDEVTDWFGASEDIGLEFVEPWTELIEQRYMQCGDGDNNNF
eLW028-0424	GACGAGGTGACCGACTGGTTCGGCGCCAGCGAGGATATCGGTCTCGAATTTGTGGAACCCTGGACAGAACTGATCGAGCAAAGATATATGCAGTGCGGGGATGGAGACAATAACAACTTCGAGAACCTGTACAACTTGTTCGTCAACTCCAATAATATT	DEVTDWFGASEDIGLEFVEPWTELIEQRYMQCGDGDNNNFENLYNLFVNSNNI
eLW028-0425	GGCCTCGAGTTTGTGGAGCCTTGGACAGAATTGATTGAACAGAGGTATATGCAGTGCGGAGATGGGGACAATAATAACTTCGAGAACCTGTACAACCTGTTCGTCAACTCCAACAACATCAACAACGACATCAATAATAGCCGGCCCATAACCCGCAAG	GLEFVEPWTELIEQRYMQCGDGDNNNFENLYNLFVNSNNINNDINNSRPITRK
eLW028-0426	GAGTACTCTATCAGCTATGGCGACATTCGCGAGCAGGATGACATGCTCAAAGAATTCAATAAGCTGGTCGCTAAGTTCCCTCAGGCCAATTTTGGGGATGACATAAAGATTTCCGAGATCAACTTGGGCGACATCGTGAACGGAATCTTCATCAACCTG	EYSISYGDIREQDDMLKEFNKLVAKFPQANFGDDIKISEINLGDIVNGIFINL
eLW028-0427	AACCTGCACGCCGCAAAACCCGCTACTAGTCCTACCAATGTGGGCACACTCCATGAAAATCTGTCTTCATCCCACTTTATGATCCCGGATGTCGACCAGTTCAACTCCTTTGAGGACTTCTTTCAGGATTTCTTCGACAGCTTGAAGCCAAACAGCCAA	NLHAAKPATSPTNVGTLHENLSSSHFMIPDVDQFNSFEDFFQDFFDSLKPNSQ
eLW028-0428	GTGGGCACCCTGCATGAAAATCTGAGCAGTAGCCACTTTATGATCCCCGATGTCGATCAGTTCAACTCATTTGAGGACTTCTTCCAAGACTTCTTCGACTCCCTCAAGCCTAACTCTCAGAAGATGTTTACATCCGACAAGAAAACGGAGCAGACCACT	VGTLHENLSSSHFMIPDVDQFNSFEDFFQDFFDSLKPNSQKMFTSDKKTEQTT
eLW028-0429	CGCATTGAGTCTCACCTGAGTGAGCGGGAGTACAAGCTGCAGACTTTCGCTGAATTTCTCAGAGTGCCCGATAATGGCTCATTGGACATCGAATCCCTGGATAGCTCCCTGATCGAGAACACACTCAACAGCCATGACGTCACCAACCAGGCCCTGGAC	RIESHLSEREYKLQTFAEFLRVPDNGSLDIESLDSSLIENTLNSHDVTNQALD
eLW028-0430	AAGCTGCACCAGCAGGCAAAATCTGACTTCGATGAGCTCCAGGAAAGCATTCCTCATCAGGTCGGATTCTCCACACCACAATTGACCGCTCAGCAACTGATCGAAAACGCCATCGAGAGTGGCGTGGTGGACCTGGAGACTCTCGACCTGCCGCCCTTT	KLHQQAKSDFDELQESIPHQVGFSTPQLTAQQLIENAIESGVVDLETLDLPPF
eLW028-0431	CAGGAGTCCATCCCCCACCAGGTGGGATTCTCTACTCCCCAGCTCACAGCACAGCAATTGATCGAAAACGCTATTGAGAGCGGCGTGGTCGATCTGGAGACCCTCGACCTGCCTCCATTTCTGTCACTGGACGGGCTGCCTCCGGCCAGTTCCAGCGCC	QESIPHQVGFSTPQLTAQQLIENAIESGVVDLETLDLPPFLSLDGLPPASSSA
eLW028-0432	GAGAAGAGCCAGAATAACAGTAACGTGATCAATGAGACCATAGACCACACAGACATTCACGCTCATCATGCAGATGCCCACGATGATAGCTTTATTGAGTCCGAAGAATGGCTGTCTAAGTTCATCATGGACTCCCAGATCGACAACGACCTGAAACTC	EKSQNNSNVINETIDHTDIHAHHADAHDDSFIESEEWLSKFIMDSQIDNDLKL
eLW028-0433	ATCGACCACACCGACATTCACGCTCATCATGCAGATGCCCACGATGACTCATTTATTGAGTCTGAAGAGTGGCTCAGCAAATTCATCATGGACTCCCAGATAGATAACGACCTGAAGCTGAACATCAACCACTTCAATGACATCGGCTTCAACAATTTG	IDHTDIHAHHADAHDDSFIESEEWLSKFIMDSQIDNDLKLNINHFNDIGFNNL
eLW028-0434	CATGATGATAGCTTCATCGAGTCTGAGGAGTGGCTGTCAAAATTCATCATGGACTCCCAGATTGACAACGACTTGAAGCTCAACATCAACCACTTCAACGACATAGGCTTTAACAATCTGCACCCACAGAATCCTACAACCCACAGTGAACCCCGCAAT	HDDSFIESEEWLSKFIMDSQIDNDLKLNINHFNDIGFNNLHPQNPTTHSEPRN
eLW028-0435	GCCATTTCCAAGTTCCTGTCAGATGAGAAAATACCCTCCACCGCAAGCCCTAGCTCTTCTGCTAGCCCAGTGCAGTTTGATAAGAAGAACGTCGACATCAACGAATTCCTGTTGGACGAGAGTGTGTCCAATCTGTTCACTACACGCCAGATCGACCTC	AISKFLSDEKIPSTASPSSSASPVQFDKKNVDINEFLLDESVSNLFTTRQIDL
eLW028-0436	GTGGAAGCAAACACCAGCGCCAATCTCCACTTCGATAATGTTATTCCCACCGTGACGAACGCTGACATCCGCAAAAAGAGATCTAATTGGGACAACATGATGACATCCGGCCCTGTCGAGGATTTTTGGACCATCAACGACGACTACGGGTTCCTGACT	VEANTSANLHFDNVIPTVTNADIRKKRSNWDNMMTSGPVEDFWTINDDYGFLT
eLW028-0437	CTGGAGAACACAAACAACAATGGCTCTAACGTGAATGCCGCGACTAATGACACCTCCGCTAGCACGAACAACATCAACAATAACAACGCCATTTGTCAGTCAGCAAGTCTCCTGAATGATCCTCTGGAAACCTTGGACTTTACCAAGTGCATCTTCGCC	LENTNNNGSNVNAATNDTSASTNNINNNNAICQSASLLNDPLETLDFTKCIFA
eLW028-0438	GTGGACTTGAGTGATCTGGGCGAGGCCGTTATCAACCAGTCTAATCACAATAACGACAACGACAACTCAAACAACGGGGACGGAAACAACAATAATACCATCAGCGAACTGGTCTGCTTCGATGAGTCCATAGCTGATCTCTACCCCGTGGAGATTGAC	VDLSDLGEAVINQSNHNNDNDNSNNGDGNNNNTISELVCFDESIADLYPVEID
eLW028-0439	TCCAATCACAACAACGATAACGACAACTCAAACAATGGCGACGGGAACAACAATAATACCATCAGCGAACTGGTCTGCTTCGATGAGAGTATTGCCGATCTGTATCCTGTGGAGATAGACTCTCCCTACTTGATCACACTCGCTTACCTGGACAAGCTC	SNHNNDNDNSNNGDGNNNNTISELVCFDESIADLYPVEIDSPYLITLAYLDKL
eLW028-0440	TCCCCTCTCAACAGTTTCGACCGCTCTTTTTATCCCATCGGATGCACTAACCTGTCCAACGATATTCCAGGGTACTCCTTTTTGAATGACGCCATGTCAGAGATCCACACCTTTGGCGATTTCAATGGCGAACTGGACAGCACATTCCTGGAGTTCAGC	SPLNSFDRSFYPIGCTNLSNDIPGYSFLNDAMSEIHTFGDFNGELDSTFLEFS
eLW028-0441	ATCGGGTGCACCAACCTGTCAAATGACATTCCCGGCTACTCCTTCCTCAATGATGCCATGTCTGAGATACACACATTCGGAGACTTTAACGGCGAACTGGACAGCACCTTTTTGGAATTCAGTGGTACGGAGATCAAGGAGCCTAACAACTTCATCACT	IGCTNLSNDIPGYSFLNDAMSEIHTFGDFNGELDSTFLEFSGTEIKEPNNFIT
eLW028-0442	AGCTTCCTGAATGACGCCATGAGTGAAATCCACACCTTCGGAGACTTTAATGGGGAACTGGATTCCACTTTCCTCGAGTTTTCTGGCACCGAAATTAAGGAGCCCAACAACTTCATAACCGAGAACACGAACGCTATCGAGACAGCCGCAGCGTCAATG	SFLNDAMSEIHTFGDFNGELDSTFLEFSGTEIKEPNNFITENTNAIETAAASM
eLW028-0443	ACAGCAAAGCTGCTGTTGGAGGACTCCATGAAGAAAAAGAGGCAGGAGATTCAGCAACTGGAGCAGGCCACGCATCAGAGATCTAATCTGGAAACCACTCACCTCCTGGATATCGATTGGGACGCTCTGCTCGACCCCAGCGACACCCTCAACTTCATG	TAKLLLEDSMKKKRQEIQQLEQATHQRSNLETTHLLDIDWDALLDPSDTLNFM
eLW028-0444	ACCCGCAATTCATGTGTGAAAATCGAAAAGGAGGATTCCCTGACGAATCTCAACGAGATCGACTTTACCAACATGTTCTGCAACGACAACTTCATTCAGAACTACAATCAGGGGTTGATGGAACTGCTGACAGAGCCAACTCCTGGCCCCAGTAGCTCT	TRNSCVKIEKEDSLTNLNEIDFTNMFCNDNFIQNYNQGLMELLTEPTPGPSSS
eLW028-0445	CTCACGAATCTGAACGAGATCGATTTCACCAACATGTTCTGCAACGACAACTTTATCCAGAATTACAATCAGGGCCTGATGGAGCTGCTGACCGAACCCACCCCTGGACCTAGCTCTTCAAGTTGTATTCTCCCATCCACACCGACTCGCCCCTTGTCC	LTNLNEIDFTNMFCNDNFIQNYNQGLMELLTEPTPGPSSSSCILPSTPTRPLS
eLW028-0446	AACGCGCCCACCGCCGATACTGACATTGCTACAAATCTGGGCAAAGAACGCAACGAGAACTTTGGGATGCTGAACTACAACTATGAGGCCCTCTTGCATTTCAACGACGAACACTTCAATGAGCTCAATAGCATCGACCCTGCACTGATCTCCAAGTAC	NAPTADTDIATNLGKERNENFGMLNYNYEALLHFNDEHFNELNSIDPALISKY
eLW028-0447	GCCGTGTGGCCCCTCAGCGAGAGATCCAAGTTCCACAACATCATAAGCGTCGATCTCTCAGATCTGGGAGACGTCATCAATCCTGATGTTGGGACAATTACCGAACTGGTGTGCTTTGACGAGAGTATCGCTGACCTGTACCCAGTGGGCTTGGACTCT	AVWPLSERSKFHNIISVDLSDLGDVINPDVGTITELVCFDESIADLYPVGLDS
eLW028-0448	ATCCTGGACGACTTCTTCAACGATGGGGCCTGCAATGAGATTAACGTCATACTCGATAAGGCAAAGGTTCGGAGGGACTTCTTGGACTACTTTATGCCTGAGAAAGAAGTGAAAGCTGAGGGCGATCGCTCCATCGTGTATATCCTGAGCAACCCCAAG	ILDDFFNDGACNEINVILDKAKVRRDFLDYFMPEKEVKAEGDRSIVYILSNPK
eLW028-0449	TCCCTGGCCGTGCCCACGCCCACACCTTCTATTATACCGATGCTCCCAAGTCCTGGGGAAACCAAAAATCACGCAAAGAGCCAAAGCGAGATCATCCAGATGTTGACTGACGAATTCTGGGCTAACTACAACTCCGGCTGGGAGGAGCTGATCAACCAG	SLAVPTPTPSIIPMLPSPGETKNHAKSQSEIIQMLTDEFWANYNSGWEELINQ
eLW028-0450	ATGCTGCCTTCACCCGGGGAAACAAAGAACCACGCCAAATCTCAAAGCGAGATTATCCAGATGCTGACCGATGAGTTTTGGGCTAACTATAATTCCGGCTGGGAAGAGTTGATCAATCAGAGTGAGTTCAGCACTCTCTTCGACGACTACAAGGACAAC	MLPSPGETKNHAKSQSEIIQMLTDEFWANYNSGWEELINQSEFSTLFDDYKDN
eLW028-0451	CTGGCAACCACAGACCTGACACACAGACAGAACGGGGAGGAGCCCATCCAAAATGAAATCGCTAAGTTGTTCCATAGCGGTGGGGACAGTGTTGTGGATATTCTCTTTTCTCAGACTTCCGCCACCGAGTTCGTGACGGTCGGAGGCACCGGCAACGTG	LATTDLTHRQNGEEPIQNEIAKLFHSGGDSVVDILFSQTSATEFVTVGGTGNV
eLW028-0452	GGCGGGGACTCCGTGGTGGACATCCTGTTCAGTCAGACCTCTGCAACGGAATTTGTGACTGTTGGTGGCACAGGAAACGTCTATCACTGGGATATGGAATACAGCTTCTCACGCAATGATGACGACAACGAGGATGAGGTCCGGGTGGCCGCTCCCGAG	GGDSVVDILFSQTSATEFVTVGGTGNVYHWDMEYSFSRNDDDNEDEVRVAAPE
eLW028-0453	TCCTTCACCTCCAAGCTGAACAATCCCCAGTTCCTGGGCTCTCTCGATCTCGAAATTTTGGAAGAGCTGGAGAAACTGATCAGTGCCCAGGAGTTCTCAAGAAACTTTACAGAGGATGTGGACGAAAGCCTCCAAAGCGAGATCGACCTGATGAACTAC	SFTSKLNNPQFLGSLDLEILEELEKLISAQEFSRNFTEDVDESLQSEIDLMNY
eLW028-0454	TCCCTCGACCTGGAGATCCTGGAGGAGCTGGAAAAGCTGATTAGCGCTCAGGAATTTTCTAGGAACTTCACCGAAGACGTGGATGAGAGTCTCCAATCAGAGATAGATCTGATGAACTACGACAACGAGGCACTGAATCAGTTGATGGCCATCGACCTC	SLDLEILEELEKLISAQEFSRNFTEDVDESLQSEIDLMNYDNEALNQLMAIDL
eLW028-0455	ATCTCCGCTCAGGAGTTCTCAAGAAACTTCACCGAGGACGTGGATGAAAGTCTGCAATCTGAGATTGACCTGATGAACTACGACAACGAAGCCCTGAATCAGCTCATGGCAATAGATCTGGACAAGTTGCTCGGCATCTTTCCCAATCTGAGCAACTTC	ISAQEFSRNFTEDVDESLQSEIDLMNYDNEALNQLMAIDLDKLLGIFPNLSNF
eLW028-0456	GCCCGCCACAAGTGGACCATGAAGCCTGAGACACAGCTGTTGGAAGGACCACCCCTGGAAAAAACTGGCAGTGATATTCTCCAACAGGTCTGCAATGTGCTCCCGTCTTTTGAGCAGTCCAGCAAGATCATCACGGACTTCTTCAACACCGAGCTGGAG	ARHKWTMKPETQLLEGPPLEKTGSDILQQVCNVLPSFEQSSKIITDFFNTELE
eLW028-0457	CTGCAACAGGTTTGCAACGTGTTGCCTAGTTTTGAGCAGAGCAGCAAAATAATCACCGACTTCTTCAACACGGAGCTGGAAACAAATGAGGTCTCAGAAGTGCTCGACAAGACCAAGATTATCAACGACTTCACTTCCTCTTTTCTGCCCTCCGATGAG	LQQVCNVLPSFEQSSKIITDFFNTELETNEVSEVLDKTKIINDFTSSFLPSDE
eLW028-0458	AACACGTGGCTGCAGCAGTTGCAAGACGAACTGAACGGCTCTTACAGCCTCACTGACAATGTCAATACCCCAATCGATCCCTCACTGAGTGACCTGGGTGTGACATCCGCTTCCCCTCTGGCCGGAAACAGCCCTGGGCTCCCGCCCGAGGAGGTGCGC	NTWLQQLQDELNGSYSLTDNVNTPIDPSLSDLGVTSASPLAGNSPGLPPEEVR
eLW028-0459	CCCCTGGCCGGGAACAGTCCCGGATTGCCGCCTGAGGAGGTGAGAAACAATAGCGAAAATGCTTCCCACAACAACGAAACGGGTCCAATCGAGACTGAACTGGCACAGACCATTTCTAATGAGTTCTGGACAGCCTACAACCTCGGCTGGGAGGAGCTG	PLAGNSPGLPPEEVRNNSENASHNNETGPIETELAQTISNEFWTAYNLGWEEL
eLW028-0460	GTGCGCAACAACAGTGAGAACGCATCTCACAACAATGAGACTGGCCCTATTGAAACGGAGTTGGCTCAAACAATCTCCAATGAGTTTTGGACCGCCTATAATCTCGGATGGGAAGAACTGATGAGCCAGCCCGATTACAAGTACCTGTTCGACACCCAG	VRNNSENASHNNETGPIETELAQTISNEFWTAYNLGWEELMSQPDYKYLFDTQ
eLW028-0461	GGCAAGATCAGCAAAGACTACCACCATGTGCCCTCCCTGGCCTCAATAAGCTCCTTGCAGTCTAGCCAAAGCCTCGATCAGAATTTCAGTATTCCTCAGAGTCCACCGCTGTCCTCTATGTCCTTCAATTTTCTGACAGGGAACATCAACGAGACCAAC	GKISKDYHHVPSLASISSLQSSQSLDQNFSIPQSPPLSSMSFNFLTGNINETN
eLW028-0462	GTGCCCCTCGAGGAGTATATCCCATCCGACATTGATGGCGTTGGACGCGTCACAGATAAAAGCTCTCTGGTGTACGACTGGCCTTTCGACGAGAGTATAGAAAGAAATTTTTCCACGACCGCCACTGCTGCAACCGGGGAAAGCAAGTTCGACATCAAC	VPLEEYIPSDIDGVGRVTDKSSLVYDWPFDESIERNFSTTATAATGESKFDIN
eLW028-0463	AACTTCATCATACAGGGGAACTCTATGATCTCCACTCCCTCTGGAAGAAATGATCTCCCTGATACGAGTCCCATGAGCAGCATTCAGACCGCCTCCCCACCGTCACAACTGCTGACAGACCAGGGCTTTGCTGACCTGGACAACTTCATGAGCTCCTTG	NFIIQGNSMISTPSGRNDLPDTSPMSSIQTASPPSQLLTDQGFADLDNFMSSL
eLW028-0464	AAAATATGTTTAGAATTAGTACACTCAAATGAATTGCAAAATGATTTATTTCAACTTTTACTAAGAGATCAATATAAATTAAATTCCGATGATTCGCTATCACCTGATGAATTTTTCCAGCTGGGCAAGGATCGTCTAGAGGAAGAGTTTGACCTGACT	KICLELVHSNELQNDLFQLLLRDQYKLNSDDSLSPDEFFQLGKDRLEEEFDLT
eLW028-0465	TCGTCAGATGATTTTGAGTTCGGAGTCGAGAACTTCTCTATGACCACAGCAGATGAAATATTCTTCGATGGCATGATCTTGCCTCTAAAGGAAGAAGTTAACACGACGAAGAGAATGTCAACTCTGAGGGAAGAACTCAGTGAAGAAGATGGTGATTCG	SSDDFEFGVENFSMTTADEIFFDGMILPLKEEVNTTKRMSTLREELSEEDGDS
eLW028-0466	AGCAAAATGTTTAGCTCTTTTACCATAGGCAACTATGGACCACAAGGAATGAAAGATTTCATGAATGAGAGTAAATTGATCGATCTTCTAAACGGATCAGATTATGTTCCAACATATGAAGATAAAGATGGCGACTGGATGCTTGTAGGAGACGTACCG	SKMFSSFTIGNYGPQGMKDFMNESKLIDLLNGSDYVPTYEDKDGDWMLVGDVP
eLW028-0467	ATGTCATTGACCCGTGAATCTCAACCGTTGGCCCCAGCGTTAGAAAACGAAGATCCTGTTGACGACTTTGAGTTTCTACTCGAAGATCCCGTCACAATGCTATCCGCCGACGAGCTTTTCTCCGACGGAAAGCTTGTCCCGCTTAAGTTTTCTGGCGTA	MSLTRESQPLAPALENEDPVDDFEFLLEDPVTMLSADELFSDGKLVPLKFSGV
eLW028-0468	TTTGTTCCCCCATCCAGCAGCGTAGCTCCAATGTTCCCATATTATGATAACACATCTGAATGGGACGACTTTGGGGAGATTATTAATCCAGATGACTATGTGATCAAGGATGAAGACATGGACCGAGGAGCAATGCATAACGGAGGTGATGTGGACGGA	FVPPSSSVAPMFPYYDNTSEWDDFGEIINPDDYVIKDEDMDRGAMHNGGDVDG
eLW028-0469	ATGATAACTCCAGGTGTGGATCCTCAGGGACAGCCGTTAGACCCGAGTAAGATCCAAGACCACTTTGAGGATTTCTACGAAGATATTTTCGAAGAACTCAACAAGTTTGGTGAAGTGGAGAGTCTCAATGTTTGTGACAATCTTGCTGATCATATGATT	MITPGVDPQGQPLDPSKIQDHFEDFYEDIFEELNKFGEVESLNVCDNLADHMI
eLW028-0470	ATAAGTGGATTGAGTGATGAGTCTGATCCAGGCTTAGTCGTTGCAATCTATGATTTCCAAGACTTTGAGCACTTAGGTGTGCAATTGCCGGATGAAGAAATGTATTATATTTGTGATGATTATGCAATTGATATCGGGATTTGTGAAGAGGAGAATCGT	ISGLSDESDPGLVVAIYDFQDFEHLGVQLPDEEMYYICDDYAIDIGICEEENR
eLW028-0471	GTATCCCAAACTTTCAAAGCTGAAACAATTGATTGTGAAATTGAACCATTTAATTATTTCTTTGAACCGCCTGATTCCCAAACTAATGAGGACATGTCCGATAGCTCATATGACTTATCGCTACAAGATTTTAACTATTGGGAATTTAGTAACCACGGA	VSQTFKAETIDCEIEPFNYFFEPPDSQTNEDMSDSSYDLSLQDFNYWEFSNHG
eLW028-0472	CTAGTCAGTCCTGATAGCACAATATATGAAACTTCTTCTTTTGTACCCCCGTCCAGTCCATATGGCTTTCCTTCCCCTGGTCCATTTGCAGATGATATCTTTGACTTTCCCTCTCTACCGGTCACAGATTTGTTTGGGAGGAGTAGTTTAGGCAAGAAA	LVSPDSTIYETSSFVPPSSPYGFPSPGPFADDIFDFPSLPVTDLFGRSSLGKK
eLW028-0473	AGGACCGAATCTATGGAACAAAATGAGGGTCAAGTTTCACATATGATTGCATTTGAAGATCAAAGTGATGCTAGAAACTTCTCTTATCTGCTTGAATCAGTTTTTGAAGACTTGGATGATTTCAGTGCCGATATAGCTCCCGTAACAACCAAGGATCTT	RTESMEQNEGQVSHMIAFEDQSDARNFSYLLESVFEDLDDFSADIAPVTTKDL
eLW028-0474	GGCCAGTACTACGACCCTAATGCTATTGAAATGGCTTTACCAAATGATCCATATCCCGCATGGACCGCAGATCCCCAGTCTCCCCTGCCCATCGAACAAATCGAAGATATCTTCATAGATTTAACAAATAAATTCGGTTTTCAGAGAGATTCCATGAGA	GQYYDPNAIEMALPNDPYPAWTADPQSPLPIEQIEDIFIDLTNKFGFQRDSMR
eLW028-0475	TTTGAGGACAACAATGATGAACTAGTAGATTCAAGTGATGCTGCTTTGACAGCAGGAATAGATAAGGTCGGAGATGAACTTGAAAATGTCATAATTGTCCAATTGGATGAATCGGGATCTCTTGAGGATATCACACTAATCAGCGACCAATATGAGCTT	FEDNNDELVDSSDAALTAGIDKVGDELENVIIVQLDESGSLEDITLISDQYEL
eLW028-0476	ATCACTGTTGAGTTATGTGGAGATGATTTTCTTGCGGCGTTAGCTGATTTTGAGGAAGGAACTGAGGAATGGGATGATATACAGGCTATAGAGTCTGAAGCTCAAGGAAATTTGGCTGAAATGTTTGATAAATCTACTAATCCTAGTGATAACGGATTC	ITVELCGDDFLAALADFEEGTEEWDDIQAIESEAQGNLAEMFDKSTNPSDNGF
eLW028-0477	TGGTTCCATAGTAATGGCGGGTACGGTGAGGTATTAAGGCAAGAAAAATGTTCTATTTGTGAATCTGATTTGTATACTGATCCTGGCCCCAATGATCTTGATCTGTGGTTACATGCCTATCTATACGAATCAACTGAGACTGAAGAAGGAACCGAAAAG	WFHSNGGYGEVLRQEKCSICESDLYTDPGPNDLDLWLHAYLYESTETEEGTEK
eLW028-0478	TACTCTCTCCCCTCTTGGGATCTCCATAACCTTGGATCACTCTTCAACCAAAACTTCAATCTAGATGCATGGGGGCTCATTGATGAATCGCCGGAGAATATATTCTGTTCACCGGAGATGGAAATCGGGGACGTTTCCACCGGATACCTTGAAGACGCA	YSLPSWDLHNLGSLFNQNFNLDAWGLIDESPENIFCSPEMEIGDVSTGYLEDA
eLW028-0479	AACGTGTCGCTTAATCTTACCGACGATGTAATTAGTAATGCGGGAACAAACGATAACTCCTTCAATGAACTGACCGATAACATGTCAGACTTCGTACCAATTGATGCTGGCTTAAATGAGGCTCCTTTTCCTGAAGAGAATATCATCGACGCAAAGACT	NVSLNLTDDVISNAGTNDNSFNELTDNMSDFVPIDAGLNEAPFPEENIIDAKT
eLW028-0480	ACCAAGGAATTGGAGATGGACGACTGGTTGTTTGATTTTGCTCATCTGTTCCGTACTCATGTCGGTATTGACCCTGATGCTCATATTGATTTACATGAGTTGGGAATGGAGCTTTGCTCAGAGGCGCTTGAAGAAACTGTGACAAGCGAGAAAGCTCAA	TKELEMDDWLFDFAHLFRTHVGIDPDAHIDLHELGMELCSEALEETVTSEKAQ
eLW028-0481	GAAATCCAACACATGGATGACATGTTCTTTTCCATTTTGGAGGATGTTCCAGGGAATGAGAATTTTCTTTCTTTCAAGGAGTCGGATAATAACAACAGCTCCAGTTCCTCCTATCTCGACACAACTGATGGCAGGGAAGTCCCTTTGTTCCATTACAAC	EIQHMDDMFFSILEDVPGNENFLSFKESDNNNSSSSSYLDTTDGREVPLFHYN
eLW028-0482	GTAGAAGAAGAAACTAAGAAGTTAAAGGCTAGTGGTTGTTTTGACCGTTCGCTTCATGATTTTGATGAAATCCAACACATGGATGACATGTTCTTTTCCATTTTGGAGGATGTTCCAGGGAATGAGAATTTTCTTTCTTTCAAGGAGTCGGATAATAAC	VEEETKKLKASGCFDRSLHDFDEIQHMDDMFFSILEDVPGNENFLSFKESDNN
eLW028-0483	TTTAGTAAACAATCAAACTATAGTACAAAAGAAAAAACACCGTTAAGTATAGGTGTTAACTGTCTTGATATTGATGATACTGGTCAAGTGTTATTAGGAGGTGGAGATGATGGGTCACTTTCCATTTGGGGTTTAGATGAATCATTGCACCGCAATGAT	FSKQSNYSTKEKTPLSIGVNCLDIDDTGQVLLGGGDDGSLSIWGLDESLHRND
eLW028-0484	AATAAATCTCCTCTCAGTGATTACGACGAAGCTTCTCAGTTGCTTCTTCCGTACGTATCCATCGAGGAGAACGAGTTTCTGTTCAATCCAACGATTCCAACGAAAACAGAACACTTCTTGGAGCAGAAGGAAGTCAGTTTTGATGACTTGGAGGTGAAT	NKSPLSDYDEASQLLLPYVSIEENEFLFNPTIPTKTEHFLEQKEVSFDDLEVN
eLW028-0485	CTAAACCGTGTGATTAGGTCGCTAGAAGTGGAGATCAACATGAGTTCTCCAACCATAGAAGCTAGGAAAATGAATATGCAACAGACGATATCCGGTCTTGAAGATGATTTTGGGTGGCTTAACGACTTTGATATTGGTATGATTTCGTTGCAAAATGAT	LNRVIRSLEVEINMSSPTIEARKMNMQQTISGLEDDFGWLNDFDIGMISLQND
eLW028-0486	GGAGAAGGTTCATATGATCTTATGGGCAGATCAAATTATGAAGCTAAGAACACATCTGAAGATTTCCCAAGTTTCAGTTATGGTTTAAACTCGGATTCAATCAATTTAAATAACTATCACTATAGCAGCGATGAAATGAATAATCTAGAGCCAGAATCT	GEGSYDLMGRSNYEAKNTSEDFPSFSYGLNSDSINLNNYHYSSDEMNNLEPES
eLW028-0487	GCCGATTTAAGGTCACATACTGCATCTCTACTTGCGCTTGGAGCAAGCATCGAAGATGTAACAGATTTATTTGCCGATTTACAGTCAGGTGATAGATTTGATGAGGATATTAGATATATGTTTGATTATGAATGTGAAGATTATGATGAATCTTTCTCT	ADLRSHTASLLALGASIEDVTDLFADLQSGDRFDEDIRYMFDYECEDYDESFS
eLW028-0488	TCCAAGAGAGCAGATTCTCGGCTAGAAAATAGAATGAGAGATGTAGACAGTGGTGATAATCCTAGTTCGTCTTCGTTTGAGTTTCATGTCAGTTTGGAAGAGGGTATTAGCCTTTCAGTTGATCTAAATTTTAATCCATCAGATTGGATCAATAGCATG	SKRADSRLENRMRDVDSGDNPSSSSFEFHVSLEEGISLSVDLNFNPSDWINSM
eLW028-0489	GAGAAAGATGTTTCGAGCAGAGACTTCTTGGATGCACTAATCGATCTCCAACAAGGAGATGAATCTGAAATCAACATTGACGAGATCGAACACCTACTTCTCGATATGTTTCTAGCAGGCACAGATACAAACTCTAGTACCGTGGAATGGGCAATGACA	EKDVSSRDFLDALIDLQQGDESEINIDEIEHLLLDMFLAGTDTNSSTVEWAMT
eLW028-0490	GAGGAGAGTTGGGTTGATGTTTACGATCTTGAGGATAAGATGTTGTTCCTTGGTGATGATTCCACCTTTTCTGCTTCAGCTTCCGATATATTACCTCTATGTGATGGAAGCTCTGTGTTCTTCAACGGTAATGTCTTCAATGGGGAAGACTTGGGTGCG	EESWVDVYDLEDKMLFLGDDSTFSASASDILPLCDGSSVFFNGNVFNGEDLGA
eLW028-0491	AAAGCGGCTTGTAAAACCGAACCTGTATCCCAAACTTTCAAAGCTGAAACAATTGATTGTGAAATTGAACCATTTAATTATTTCTTTGAACCGCCTGATTCCCAAACTAATGAGGACATGTCCGATAGCTCATATGACTTATCGCTACAAGATTTTAAC	KAACKTEPVSQTFKAETIDCEIEPFNYFFEPPDSQTNEDMSDSSYDLSLQDFN
eLW028-0492	TCTGTGTTACCTACATTACCATCGGACGTGGACGAAACTCATTTGTTTCATGAACTCGATCTTTCGATCAGTAACTACGACTCCAAAGATGAGTTCGAGACACTGTCTTTCGTTGAAGACGGTTTCACCATCCCCTTGGATATGTTCGAACAACCTAAT	SVLPTLPSDVDETHLFHELDLSISNYDSKDEFETLSFVEDGFTIPLDMFEQPN
eLW028-0493	TTTGTTCAAGATGCTCACAAAGCAGGATTAGAAGTATATGCATCAGGTTTTGGAAACGATTTTGATCTTGCATACAACTACAGTTTTGATCCATTGGCCGAGTACTTATCTTTCATGGACAATGGAGATTTCTCCGTGGATGGCTTGCTTTCTGATTTC	FVQDAHKAGLEVYASGFGNDFDLAYNYSFDPLAEYLSFMDNGDFSVDGLLSDF
eLW028-0494	GAGCTGTTGCCAGGGTTATCTGAAGTGCCAGACCCTTCAAATATTCCACAGATGCATGCTGGCCATATTCCTTTACGTTCCGAAGATGCGGATGAACAGGATAGCTCTGACTTGGAGTACTTTTTTTGGAAGTTTACCAATAACGACTCTAATGGCAAT	ELLPGLSEVPDPSNIPQMHAGHIPLRSEDADEQDSSDLEYFFWKFTNNDSNGN
eLW028-0495	AAGCCTGGAACTGATCTTTTGGGTCCTGTTGATGAGATATTCTTCGACATGTATGATAGATACGAGCCTGTCAACGAGCCAGAGTTGGACAACTGCTTTATTTCAACGAGCTATGATGCTACAACACACTTTGAGACAACTGTTGCGGATGTGTTGAAC	KPGTDLLGPVDEIFFDMYDRYEPVNEPELDNCFISTSYDATTHFETTVADVLN
eLW028-0496	TCAAGGGTTAAAGTGTTTTGGAATACAGGTGTTCCTCCTACAAAGACGTTTAATGAAGAATTTTATAATGCTGCATCAATGAAATGGAATTTGAATGATGAAAACTTCGATTTGTTTGTACCATTAAGCATATCCCCAGATGATCAAATGATTGAAAAC	SRVKVFWNTGVPPTKTFNEEFYNAASMKWNLNDENFDLFVPLSISPDDQMIEN
eLW028-0497	TTTAATGAGATTTTAGACAATGTCAAGGAAAACGAGGCTGATAATCAAGAACTTTCTTTTGGGTTTGGTTATGAAAATATCCACTCATGGAATCCAGACTTGGAAGACTTTTTAATCATCAACATCACAGGTAATCATGATGTAGGTTACTCAGGCGAC	FNEILDNVKENEADNQELSFGFGYENIHSWNPDLEDFLIINITGNHDVGYSGD
eLW028-0498	AATGTCGATTTGGATTGTTCTTCAGTTCAGGTTTATTCATCCAATGATTTTAATGATTGGTGGTTCCCGCAAAGTTACAATGATACCAATGCTGACGTCACTTGTTTTGGTAGTAATCTGTGGATTACACTTGACGAAAAACTATATGATGGGGAAATG	NVDLDCSSVQVYSSNDFNDWWFPQSYNDTNADVTCFGSNLWITLDEKLYDGEM
eLW028-0499	GAGATTCATGGGTTGAAGAAGATGAGAGAGATGATGATGGACGAGCTTGTTGACAAAGAGATGAGCAGTTTCGAAGGGAGATGGCTTGATTTCGAGAGAGAGACGTATGAAGAAGGCATTGACATTGAGGGAGAGATAGTCTCTACGTTGGTAGATGAT	EIHGLKKMREMMMDELVDKEMSSFEGRWLDFERETYEEGIDIEGEIVSTLVDD
eLW028-0500	AAAGAGTCATTGGTTCACGAGAATCTTGTTGGTGGTGAAGACAACTTGTTTGATGATGATGATGGGTTTATAGAACTAAACCCAAGTTTACAGATTTCAAACTTTGCTTATGGAGAAGAAGAAGAAGAAGAGTTTATACACAGAGAAGAAGAGATGAAA	KESLVHENLVGGEDNLFDDDDGFIELNPSLQISNFAYGEEEEEEFIHREEEMK
eLW028-0501	GCTGAAAAAGGCTATGTCGACTTCGAAGTCAGTATTCTAGGCCATGGTGGTCATTCCTCTGTCCCACCTGATCATACCACAATCGGTATCGCTTCAGAACTGATTACTGAATTTGAAGCCAACCCATTTGACTACGAATTTGAGTTTGACAATCCAATC	AEKGYVDFEVSILGHGGHSSVPPDHTTIGIASELITEFEANPFDYEFEFDNPI
eLW028-0502	GAGATTGAGGCACAAACTATTGGAAATCTTCTCCCAGATGAAGATGATCTTTTTGCAGAAGTGACAGGTGAGGTTGGGCGTAAATCTCGTGCTAATACAGGAGATGAGTTGGATGAGTTTGACCTCTTCAGCAGTGTTGGTGGCATGGAACTAGATGGA	EIEAQTIGNLLPDEDDLFAEVTGEVGRKSRANTGDELDEFDLFSSVGGMELDG
eLW028-0503	GATGAATCCCCTGAGTCATCAGAATCTGACTCAGATTTAGAATCTGAACTGGAATCCGATACGGAGTCCGAACTGGAGTTAGAGTCAGAATCAGAGCTAGATTCATCATCACTACTTGAAGGGGCTTTTGTTTGTGACTTCTCATTCGATTTAGAAGTT	DESPESSESDSDLESELESDTESELELESESELDSSSLLEGAFVCDFSFDLEV
eLW028-0504	GCGCGTGCCAATGTGGCAGCTAACAACTACTTTGATGATGAGGATGATGATGATGTTGATGGTGATTACGACTATGATGACTTCTTCCACCCGCATTTTGGACATGCTATGAATGATCGTAATCCTGAAGAGCCCTTCGACCCCTTCTTCGACTTGCCA	ARANVAANNYFDDEDDDDVDGDYDYDDFFHPHFGHAMNDRNPEEPFDPFFDLP
eLW028-0505	AATGCTTTGATTAATGATCAGTATATGGAGACTCAGGTCATGGATACTGAATGTGATAATGAAGAATTTCTTCTTTGTAATGAAACTCAAGCAGTTGATTTGGGATTTGAAACCGGAGAAGAAGTACTTGTAGAGGGGAAACAGTTACTTGAAGCTTCT	NALINDQYMETQVMDTECDNEEFLLCNETQAVDLGFETGEEVLVEGKQLLEAS
eLW028-0506	GGTGGTGGTACATTTGACATATCCATCTTGGACATTGAAGATGGCGTGTTTGAGGTTCGTGCTACTAATGGTGACACGCATTTAGGTGGAGAAGATTTTGACAACGTCATTGTAAACTATATTATAGATACCTTCATTCATGAAAACCCTGAAATTACA	GGGTFDISILDIEDGVFEVRATNGDTHLGGEDFDNVIVNYIIDTFIHENPEIT
eLW028-0507	GATGAATTTGATGGCTATTTCGAAGACTTTGACAACGATATCATGCCAAATAGTAATAATGGACAAAGGGTTGGTACTAATGCTGGATTGTCATTCAATGACGAAGTAAATGTTAATGATGATGATTTTTTAGACATTTATAATATGTCCCCTAGAGAG	DEFDGYFEDFDNDIMPNSNNGQRVGTNAGLSFNDEVNVNDDDFLDIYNMSPRE
eLW028-0508	ATGTCTCAGACTGAAACATCAAACAATCTCAATTCTCCTGTCTCTTTGGAGCTGTTCTCTGGTTTTCCAGAATTTGGCCTCTCTGGTTCCTTATTGAGTCATGACAGTTTTCGCAGTTATAATTTAGATGGGATCTCCGAGATTCTGCCAGAACTTGAT	MSQTETSNNLNSPVSLELFSGFPEFGLSGSLLSHDSFRSYNLDGISEILPELD
eLW028-0509	CTAAAACAGGAAGACGATGACCAATTGCAGTTTCATAATGATCACTCTTTAAATGGAAATGAAGCTTTTGAAAAGCAACCCAATGATATTGAGTTAGATGATACCAGATTCCTACAGGAATATGATATTAGTAACGCCATTCCTGACATAGTATACGAG	LKQEDDDQLQFHNDHSLNGNEAFEKQPNDIELDDTRFLQEYDISNAIPDIVYE
eLW028-0510	TGGGGATTTGAAGATCACGTGTCGAATTACGGTGGTTTAGATTTTGGTTCCGGCGTCGGAGATGGTGGAGATTACGTGGCTGTTGAGGGGTTGTTTGAATTTTCCGACGATTGTTTTGACTCCGGCGATCTGTTTTCGTGGCGGTCGGAGTCGTTACCG	WGFEDHVSNYGGLDFGSGVGDGGDYVAVEGLFEFSDDCFDSGDLFSWRSESLP
eLW028-0511	TATTCTTCCGATATGGAAAATGATAATTTACTTTTAAACCTTGAACAAATTAATGAGGATTTGGAAGATGGGCACTATATTGAAGAAAACTCTCAAGGTAACATCCTAGATTTTAATTTGAATCTACCTCCTTCAAGTTTTGGAAGAAGTCATACCAGA	YSSDMENDNLLLNLEQINEDLEDGHYIEENSQGNILDFNLNLPPSSFGRSHTR
eLW028-0512	TCGTCACGTGAGGTGGAGGAAGTGGTGAAGACATCAGACGTTGACGGAGACGGGTTTATAGATTTTGAGGAGTTTTTGAAGCTTATGGAAGGGGAAGATGGTAGTGATGAAGAAAGGAGGAAGGAGTTGAAAGAAGCGTTTGGGATGTATGTTATGGAG	SSREVEEVVKTSDVDGDGFIDFEEFLKLMEGEDGSDEERRKELKEAFGMYVME
eLW028-0513	ATAGACGATACGGCTGTTTCTCGCACAAACAAGTTTAACGAAAGTGCTGATGACTTTGAATCTCATTCCATTGGAAACCTGCTCCCTGATGAAGAGGATCTTTTGACAGGGATGATGGATGATCTTGACCTGGGGGAGTTACCAGATGCTGATGATTAT	IDDTAVSRTNKFNESADDFESHSIGNLLPDEEDLLTGMMDDLDLGELPDADDY
eLW028-0514	TTTAACGGCCTTTTGAATGATCCATATAATACAATGAAACAGCCGGGCCCATTAGATTATAATGTCAGTACATTAATCGATAAACCTAATTTATTCTTAAGTCCTGATTTGGATTTATCTACTGTTGGCGTTGATATGCAACTACCATCATCAGAATAT	FNGLLNDPYNTMKQPGPLDYNVSTLIDKPNLFLSPDLDLSTVGVDMQLPSSEY
eLW028-0515	TTAAAATTTCTGGCTGGTGATGTTGTATGCCAGGACGTGGACATCCGGACTGTAAGTGGTGAGTTCAGTAAATTAAACTACATTGAAGAGAAAGAGGATGCTGAATATGATATTTTTGATAATGATATGTCGTGGCTTGATATAACAGATTTTCAAGAT	LKFLAGDVVCQDVDIRTVSGEFSKLNYIEEKEDAEYDIFDNDMSWLDITDFQD
eLW028-0516	GAAGAGATGTTGGTTTATGAGTTCATGAGTTGTGGTGTTTTAAAAGAGTCATTGGTTCACGAGAATCTTGTTGGTGGTGAAGACAACTTGTTTGATGATGATGATGGGTTTATAGAACTAAACCCAAGTTTACAGATTTCAAACTTTGCTTATGGAGAA	EEMLVYEFMSCGVLKESLVHENLVGGEDNLFDDDDGFIELNPSLQISNFAYGE
eLW028-0517	GGAAGTAATGGCCATGGTTCTAGACAAGGGTCGCAATTCCCCCATTTCAACAACCTAACCTACAAGTCAGGCATGAACTCTGACTCAGATTTTCTACAAGGTATAAATGAAGGTACTGATCTATATGCATTTTTGTTTGGCGAAAAGAACCCCAAAGAC	GSNGHGSRQGSQFPHFNNLTYKSGMNSDSDFLQGINEGTDLYAFLFGEKNPKD
eLW028-0518	CAAATGGTTACTGCTGATCCAGATATAAACACTATTGACCTATGTGATGATGATGACTTTCTTGTTGTTGCTTGCGATGGAATATGGGATTGTATGTCAAGCCAGGAACTAGTTGATTTTATCCATGAACAGTTAAAATCTGAAACAAAACTTTCAACA	QMVTADPDINTIDLCDDDDFLVVACDGIWDCMSSQELVDFIHEQLKSETKLST
eLW028-0519	GACATATCACATTTTGAACCTCATCAGTACACAACCAAGAACACGACAACAACCACAGGATCCTCCACCACCAGCGGCACATCCTGCAGCAGTTGGTCTGACTTGGATTTTACATCGGAGTTTTTACCATCATCATGGGGAAGTAACGTTGAGGAGTGC	DISHFEPHQYTTKNTTTTTGSSTTSGTSCSSWSDLDFTSEFLPSSWGSNVEEC
eLW028-0520	GAGGGTTCTGGTCCATCAGAACAATCATTTATTAAAGCGCCTGAAAATATAAATGCATTGCAGAAGTCAACAGCATTAGATCCAACAGAGGAAAAGATTTTGTTTGGTTCGGATGACAATTTGTGGGAGGCATTTGGAAACAGCACTGATATGAGCTTG	EGSGPSEQSFIKAPENINALQKSTALDPTEEKILFGSDDNLWEAFGNSTDMSL
eLW028-0521	CTAACACAAATTATCCAAAAGATCGATGTTAATGGTGACGGTTGTGTTGACATTGAAGAGTTTGGAGAGCTCTACAAGACGATAATGGTAGAAGATGAGGACGAGGTAGGAGAAGAAGATATGAAGGAAGCGTTCAACGTATTTGATCGGAACGGAGAT	LTQIIQKIDVNGDGCVDIEEFGELYKTIMVEDEDEVGEEDMKEAFNVFDRNGD
eLW028-0522	GATGAAGAAAACCTTGTGGATTCTCTAATGTCTGAAATGATTAATGAGTGGTATGATGAGATGTATGATGATTTAACAGACGGACTCGATGATATTCTTGCTGCTAGAATCCCTTCACTTAGCGCTCTACGAACCAGCAATAAGCAACCCTCAGATTCC	DEENLVDSLMSEMINEWYDEMYDDLTDGLDDILAARIPSLSALRTSNKQPSDS
eLW028-0523	GAAACACCTGGAAGCGACCCTCATATATCTCAATTGCACGCGAATAGCGTAATGGAATCACAGCTCTTGGACGATTTCCTCCTGAACGGGTCTCCCATGTACCAGGATGATAGCATGGCGCATATTAATATTGATGAGGGTGCTAATTTCCAAAATTTT	ETPGSDPHISQLHANSVMESQLLDDFLLNGSPMYQDDSMAHINIDEGANFQNF
eLW028-0524	CAAGAACTTGTCTCTTCTACAAAGGTTACAGATTTCTCTGAGTCGCAGTCTGTTCTTTCGGAGCCTCCTGATCTCAGAAACTGGTTTTCAAGCTATGAGTATCAATCTCCTCAGCTTTCAGACATTCAAGAATTTGGATTTTTATATTCTGAGAAAGAT	QELVSSTKVTDFSESQSVLSEPPDLRNWFSSYEYQSPQLSDIQEFGFLYSEKD
eLW028-0525	AATTGGAAGAACATGAATTTGGAGGAGGATGATCAGTTGTGTTACAATCCCATGCAAGTAAAAATAAACGAGATGTTGGAAAATCTCGGTGATGACTATTTTTTTGATGAAGAGGAGCTGATAGAGGTCACACCAACGGAGAACACGAATGTTTTAGGG	NWKNMNLEEDDQLCYNPMQVKINEMLENLGDDYFFDEEELIEVTPTENTNVLG
eLW028-0526	TCGCAGAAATTAATCCTTCCGGAAGAGAATAACGAATCTGAAGCGCTGATTGAATCTAAAGAGGAGATAAAAACGATGGAAAATATTGACGATGAGGTTTTATTAGAAATATTAACAGATATCAATTGGTCCATTGAAGACGATGCTGATAGTATGATT	SQKLILPEENNESEALIESKEEIKTMENIDDEVLLEILTDINWSIEDDADSMI
eLW028-0527	CACATAATACGTCTTGATGACGGTTCTGGTATAGCTTCCACCATGTATGAGAACTTGTGGGATTTGACACCGGATACTGACCTACTTAAAGAGCTACCAGAAAATTATAGCTTTGAGACAGCTCTCGCGGATCTAATAGACAATTCCTTGCAAGCTGTG	HIIRLDDGSGIASTMYENLWDLTPDTDLLKELPENYSFETALADLIDNSLQAV
eLW028-0528	GGCGCTGCTGGATTTGGCAATGGGGATTTTAGTAATCCGTTCGATCTATTCGACTCATTATTCGAAGGCTTCGGTGGTGGGATGGGTAGAGGTTCAAGAAGCAGAGCTGTGGATGGTCAAGACGAGTATTACACGCTAATCTTAAACTTCAAAGAAGCG	GAAGFGNGDFSNPFDLFDSLFEGFGGGMGRGSRSRAVDGQDEYYTLILNFKEA
eLW028-0529	ACCACTTCCCCTTCACCTGTTCAAGACAAAGTGGCAAACACTAGATCCTTTAGAAGTAACTCTATGAAAGTTAATCAAGATGAGTTCTTCATTGAAGACTTCGATGTTGGTCCAATGTATACCATTGATTTGTATGACATGACATTTCGAGAAGACCCC	TTSPSPVQDKVANTRSFRSNSMKVNQDEFFIEDFDVGPMYTIDLYDMTFREDP
eLW028-0530	GGTGACTTCTTTGAGAACGATGCTTTACCTTTCGGGGAGCCACCGGGAACTGCAGAGTCGCATGTGCTCGTTTTTCCTCCAGATTCTGCTGATGTAGGTTCCAGTCCCGTGGATATGATGGATGTATCAGACCAAATCGTTTTGCCTGTTGGGTTTTCC	GDFFENDALPFGEPPGTAESHVLVFPPDSADVGSSPVDMMDVSDQIVLPVGFS
eLW028-0531	AACATCACCTTTGAAAATACTGAAGTAATGAGTTCTTTATTTGAGAGTAAATGGATTGCCTATACGGAGGATGTTCTAGAGGATCTAAAGGAGAAATACAACGCCATATTAGGCGATATAGCTGAAGAAGGAGACATGTTGCAAGATGAAGAAGAGGAT	NITFENTEVMSSLFESKWIAYTEDVLEDLKEKYNAILGDIAEEGDMLQDEEED
eLW028-0532	ATGACGACGAGAGGCAGCAATGATGTTGTTCATTTCTTCGACCTTAGCCTTGGCTCTGGTGAAAGAACCCAATCTCTTCTTGGCGACCTTTCTGGCTCTCTTTTCACCGGAGTTTCTGATCAAATCGATCAATCTTCTTTCATATGGGGACAAACCGGC	MTTRGSNDVVHFFDLSLGSGERTQSLLGDLSGSLFTGVSDQIDQSSFIWGQTG
eLW028-0533	GCTTGCGAGGACATCTCTTGTGATCTTATCGATGATCTCGTGTCTGAATTTGATCCTTCCTCTGTTGCTGTCAATGAATCCACTGATGAAAACGGCGTCATCAATGATTTTTTCGGTGGGATTGATCACATTTTAGATAGTATCAAGAACGGTGGAGGC	ACEDISCDLIDDLVSEFDPSSVAVNESTDENGVINDFFGGIDHILDSIKNGGG
eLW028-0534	AGTTTGAGTGCTCCACCACCGATATTAGAGGAATTAGGTTTAGATGATATTCTTGAAAACGATTGCTTCTGCTGTGATGGGAATGGTGAGCAATGTACATGTGCAGCTTTTGATATGGATTGGGTATCTTCTTCAGGAAACTCTTGTGAAGATGAGAGT	SLSAPPPILEELGLDDILENDCFCCDGNGEQCTCAAFDMDWVSSSGNSCEDES
eLW028-0535	AACTTTAGCCTTTCTGATCTCACCGCAGATTTGTCAAATCTGGGAGATATGTATGTTGCAGATTTAGGAGCCTTAGGAAACTATCCAGGCTCTCCATTTCTTCCATCTGATTCAGAGATTTTCCTGGATTCTCCTGAACAAGAGGACATAGAGGAGTTT	NFSLSDLTADLSNLGDMYVADLGALGNYPGSPFLPSDSEIFLDSPEQEDIEEF
eLW028-0536	GAGTCCGATGAAGATATGGAGATGGAGACAATGGTGTTTGAAGTGACTGAAATTGATTTGGAGTATGAGTTTGATGCTTCTCGTTGGTTTGATTTCACTCGAGAGGAGTTGCCGTTGGAGTCTCGTGCTGCTGAACTTTGGTTCGAGACCGCTCAGTCT	ESDEDMEMETMVFEVTEIDLEYEFDASRWFDFTREELPLESRAAELWFETAQS
eLW028-0537	TTGGAATCTGAGTTTCAGCGTGATCGTCAAGATTGTGAAGGCGCTAGAGAAAAAGAAGTAGCCTCCTCTGTGCTTGATGACGTTCATGAGTCAGTAAATGCTGATGCTTTCTTTTTTCAGCTTTTTGATGACTTGACCTTGGATACAAATCCTGTTGGG	LESEFQRDRQDCEGAREKEVASSVLDDVHESVNADAFFFQLFDDLTLDTNPVG
eLW028-0538	GAGATGAAGTCGGATGACATGATGTTAAGATTGGTAGCGGATGCAGAGGAATTGGAGGCCGAGGTGAAAGCTTTTGGTATCACCGATCTTATGGACGGCGACTTCGATGTTCGTACTTTATTTGCCGAGCTGAGTCCTGATAATCGTAATTCCGTTCCA	EMKSDDMMLRLVADAEELEAEVKAFGITDLMDGDFDVRTLFAELSPDNRNSVP
eLW028-0539	GTATTATCTGATGAGGAGAAGAGATCTGCCTATGATCGGTTCGGCGAGGCTGGTTTAGAAGGTGATTTTAATGGATCACAGGATACTTCACCAGGGGTGGATCCATTTGACTTGTACAGTGCATTCTTTGGAGGTTCTGATGGATTCTTTGGGGGAATG	VLSDEEKRSAYDRFGEAGLEGDFNGSQDTSPGVDPFDLYSAFFGGSDGFFGGM
eLW028-0540	AGATTACATTATACCATTAATGATGACGGTGATCTATTGTACAGGGACGCAATCCCCCTCGATTTTGATCAAACCAATGGGGATGATGGTTCGGGAATAGACAGTATAGTAAGAGACTGCGTGTATGACAAAAACCAAGATGCTACGGAAGCCTTCTTG	RLHYTINDDGDLLYRDAIPLDFDQTNGDDGSGIDSIVRDCVYDKNQDATEAFL
eLW028-0541	ACGGTTGGTATGACCAAGGAAGAGCTTGATTTCATTAGTCTTCTTGAAGATGAGCTTGAGAAATTCAATTCCTTCTTCGTTGAGCAAGAGGAAGAGTATATCATTAGATTGAAGGAATTGAAGGACCAAGTGGCGAAAGCGAAGAATTCTAATGAAGAG	TVGMTKEELDFISLLEDELEKFNSFFVEQEEEYIIRLKELKDQVAKAKNSNEE
eLW028-0542	GATCAAGAGCTCACTTGGGGTTCATCCAACGAGTCCCAGCACACCTTAGATGAAACAGAATCAGCAACACTCGATTGGGAGCTCGAGTACATAACCGAGATCCTCAACTCTGGGCAGCTCATGTTTCAAGACTTCGCCTCAGGGACAACCACTAATGAA	DQELTWGSSNESQHTLDETESATLDWELEYITEILNSGQLMFQDFASGTTTNE
eLW028-0543	AGAGAAAAAGAAGTAGCCTCCTCTGTGCTTGATGACGTTCATGAGTCAGTAAATGCTGATGCTTTCTTTTTTCAGCTTTTTGATGACTTGACCTTGGATACAAATCCTGTTGGGAGCTGTAAATCTGAGGAACAAGAATCAGTTGTCTCGAATGATAGT	REKEVASSVLDDVHESVNADAFFFQLFDDLTLDTNPVGSCKSEEQESVVSNDS
eLW028-0544	GCACTAGATTCAGATAGCTTAGACATTGGCACAGAACTGGACGACGATTACGAAGACGACGACGATGATTCCAGCGTGACAAATGTGTTCATAGACATCGATGATTTAGATCCAGACTCTTTTTACTTTCATTACGACAGCGATGGATCTTCCTCTTTG	ALDSDSLDIGTELDDDYEDDDDDSSVTNVFIDIDDLDPDSFYFHYDSDGSSSL
eLW028-0545	GTTTTATCAGATGATGAAAAGAAATCTCTTTACGATAGGTATGGTGAGGCCGGACTTAAAGGCGCTGCTGGATTTGGCAATGGGGATTTTAGTAATCCGTTCGATCTATTCGACTCATTATTCGAAGGCTTCGGTGGTGGGATGGGTAGAGGTTCAAGA	VLSDDEKKSLYDRYGEAGLKGAAGFGNGDFSNPFDLFDSLFEGFGGGMGRGSR
eLW028-0546	GAAGCATTCAAGTATTTTGACAAGAACGGGAACGGATTTATCGAGCTAGATGAGCTCAAGGTAGCTCTTTGCGATGATAAGCTAGGCCACGCTAACGGTAACGACCAGTGGATCAAAGATATCTTCTTTGACGTCGACCTCAACAAGGATGGACGGATA	EAFKYFDKNGNGFIELDELKVALCDDKLGHANGNDQWIKDIFFDVDLNKDGRI
eLW028-0547	AAGGTACTTGAAGACTTGGAAACTGAAACTTTATTGCGAGAGTGTGATTTTGATGACAACAGTTTTGATAACTCTTTATGTGTTTGCTCTGATGGGTTTGGAAGTCCAATAGAGCTTCCAGTTGACAAGGGATTAGATTTGCTTCCACTTGGAGATAAT	KVLEDLETETLLRECDFDDNSFDNSLCVCSDGFGSPIELPVDKGLDLLPLGDN
eLW028-0548	CCCTTTAAGGAAGATGAACTTGAACAGAGTACTGAGGTCCAAATAATGTTCCCCTCTGAACCCCCGGTTGTATGTGAATTTGACTGGGAGTTTGATGAACTTCAGGAATTTGTCGATAAACTGGTTGAAGAGGAAGCATTACCTGCTGAACAAGCGGAT	PFKEDELEQSTEVQIMFPSEPPVVCEFDWEFDELQEFVDKLVEEEALPAEQAD
eLW028-0549	AGACATATGAAGGAAGATCAACTTAAGAAGTTTGAGTATTGCCTTCCTTATTTCTATCAACCCTTTAAGGAAGATGAACTTGAACAGAGTACTGAGGTCCAAATAATGTTCCCCTCTGAACCCCCGGTTGTATGTGAATTTGACTGGGAGTTTGATGAA	RHMKEDQLKKFEYCLPYFYQPFKEDELEQSTEVQIMFPSEPPVVCEFDWEFDE
eLW028-0550	GGAGCTGAGAACAGAGATCGTTCATTGGATGATATTGTGGGAAGAGATCTTCTTACAAAGAGTGATGGATGGATGAATCTCCAAGGTGAATCTGAATGGCTTACTCTTGAGCTTGAAGATTTGATTTTTGATGATGTTTTAGATGAACTGCTTTGTGTT	GAENRDRSLDDIVGRDLLTKSDGWMNLQGESEWLTLELEDLIFDDVLDELLCV
eLW028-0551	GGGAATGACGAATGGCCAAAGGAGTGGCTTGAGAAATTAGACGAGGATGGTTTGCCATACATTGGCACTTATGTTGAAGAGGGTGATCCAATCTGCGCATACTTTGACGATACTTTAAATAAGACCAAAATCAAGACATATCACTCCTCTGAACCAGCA	GNDEWPKEWLEKLDEDGLPYIGTYVEEGDPICAYFDDTLNKTKIKTYHSSEPA
eLW028-0552	AATTATGATGATGACGACCTTAATTACTTGCTGGATGAAGAATACGAACAAGGATGTACAGATAATAGCTTCTCCGTGATATCGAACACTTGCTCTAATCTAAATGCAAGCTTTCTCTATCCGAGCGACCCTACCGATGCCGTGTCAATCTCCATAAAT	NYDDDDLNYLLDEEYEQGCTDNSFSVISNTCSNLNASFLYPSDPTDAVSISIN
eLW028-0553	GTCTCCGTGAACAAGCAGCAATTATTTGATCTTCTAGGCAAAAACTACACTTCCCAAGAGTTCGATGAATTATGTTTTGAATTCGGTATGGAAATGGACGAAGACACCACAGAGGAGGCCTTGAAAACCGGGGAGGAGCCGGAATTGAAGCTTGATATC	VSVNKQQLFDLLGKNYTSQEFDELCFEFGMEMDEDTTEEALKTGEEPELKLDI
eLW028-0554	CTTCAAAGAGACGTTCTTGGAGCTAGTAGGGTGGCGAGCGCACCAAGCCCTGCTCGATTTGGTAAGGGGAAGAACCTTGATGCCATACTTAATGCGGAGTTTGGTGGGTTTGACCCGATGGATGATCGCGACTTTGGAGGTTTTAATGATTTCGGAGAG	LQRDVLGASRVASAPSPARFGKGKNLDAILNAEFGGFDPMDDRDFGGFNDFGE
eLW028-0555	AGCAAGAAGTGGTCAAAAGACAATGATGCAGACATCCTGCAATTGAATGGCAATCCGCTGCCTAAACTTGCTGAGGAAGAAGAAGCAGTCGGAATCATTACGATGGAGGATGTCATTGAAGAACTTCTGCAGGAGGAGATCTTTGACGAAACTGATCAC	SKKWSKDNDADILQLNGNPLPKLAEEEEAVGIITMEDVIEELLQEEIFDETDH
eLW028-0556	AACGCTAAATCTCGTTTCTGGGCAGAGATAAATGGTTTAACTTGTGACTTATCTTTGCCTGATCCTGATGTTTACATTGATGATGTTGATTGGGATGCTGAAGTTGACAATGAGTTGATACTTGACCTTGAACGTGGTCCAGACCCTTTAACAGAAGAA	NAKSRFWAEINGLTCDLSLPDPDVYIDDVDWDAEVDNELILDLERGPDPLTEE
eLW028-0557	CCAATGAACGCTCAATTTAACGTAGAATCTGAAATGGGTGACTTTCCGAAGTTCCAGGATTTTGATGCACAGAGTATGGTGTCATTCAGTGGTCAAATTGGGGACTTTGGTAATGCATTTGTTGACAACACAGAACTTTCTTCTTACATCAATAATGAA	PMNAQFNVESEMGDFPKFQDFDAQSMVSFSGQIGDFGNAFVDNTELSSYINNE
eLW028-0558	ATACCTGTTTCAGTCCCACCCATGTTAGAACCTGATCATGAGGAATGGTCAAGAGGTCTTAGTTTCAATGGTGGTTACTTCCCTGAAGGAGATATGGGATGGGACCAGATATTTGATGAAGATAAGGAGTTAACTATGTGGGATGTGATAGTTGATATG	IPVSVPPMLEPDHEEWSRGLSFNGGYFPEGDMGWDQIFDEDKELTMWDVIVDM
eLW028-0559	TCTAATGGAGAAAACAACGTGGTGACGTCAGCTTGGTGGTCAGAACTCATGTTGAAGACGGTGGAGCCGGAGATTAAACCGGAAACGGAAGAAGTCATCGTAGTCGAAGATGACGTGTTTCCAAAGTTTAGTGACGTCATGGAATTTCCTTCGTGGTTA	SNGENNVVTSAWWSELMLKTVEPEIKPETEEVIVVEDDVFPKFSDVMEFPSWL
eLW028-0560	TTTAATTATTTCTTTGAACCGCCTGATTCCCAAACTAATGAGGACATGTCCGATAGCTCATATGACTTATCGCTACAAGATTTTAACTATTGGGAATTTAGTAACCACGGACTAGGGAAAGCACTGGCTGACTCAGATATCTTACAATTTAAAAATTAT	FNYFFEPPDSQTNEDMSDSSYDLSLQDFNYWEFSNHGLGKALADSDILQFKNY
eLW028-0561	TATGAGGAAGGTCTTAAAGGTGTTTATGAAGGTGATAGTGAAGAGATATTGTTAGAAATGCAACAGATATTCTATAAGGATTTGTTATCAGAGACTAACGTAAATGGATCATTTGTTCAGGTTGAAACATGGGAAGACGAGGAAGATGATTACTTGGCC	YEEGLKGVYEGDSEEILLEMQQIFYKDLLSETNVNGSFVQVETWEDEEDDYLA
eLW028-0562	TCGTCTTCGTTTGAGTTTCATGTCAGTTTGGAAGAGGGTATTAGCCTTTCAGTTGATCTAAATTTTAATCCATCAGATTGGATCAATAGCATGAGAGATGAGGTCAATGTATGTGATAGCATGCGCCGCAGAAAATCCCCACATTCTGATCTTGGCATT	SSSFEFHVSLEEGISLSVDLNFNPSDWINSMRDEVNVCDSMRRRKSPHSDLGI
eLW028-0563	CGGCTAGAAAATAGAATGAGAGATGTAGACAGTGGTGATAATCCTAGTTCGTCTTCGTTTGAGTTTCATGTCAGTTTGGAAGAGGGTATTAGCCTTTCAGTTGATCTAAATTTTAATCCATCAGATTGGATCAATAGCATGAGAGATGAGGTCAATGTA	RLENRMRDVDSGDNPSSSSFEFHVSLEEGISLSVDLNFNPSDWINSMRDEVNV
eLW028-0564	CTGAAATCAAAAGCAGACAAACTTGCGGATATGGCGAATGAAATAATCCTCTCTATTGATGAGCATCATGAATCATTTGAACTTAAAGAAGAGGACATTTCTGACTTGTGGAACAACTTTGGAAACATCATGGATAATTTGTTAGAAATGTCAGACCAT	LKSKADKLADMANEIILSIDEHHESFELKEEDISDLWNNFGNIMDNLLEMSDH
eLW028-0565	GAAGGATTTTTTTCACCTGAGTTCAGAGGTGATTTTGGAGCAGGATTATTGGATCTTCATGCAATGGATGATACAGAGCTTCTATCTGAGCATGTGATTACCGAACCCTTTGAGCCGTCACCTTTCATGCCTAGTGTAAATAAAGAATTTGAAGAAGAC	EGFFSPEFRGDFGAGLLDLHAMDDTELLSEHVITEPFEPSPFMPSVNKEFEED
eLW028-0566	GTTGATGTTTACGATCTTGAGGATAAGATGTTGTTCCTTGGTGATGATTCCACCTTTTCTGCTTCAGCTTCCGATATATTACCTCTATGTGATGGAAGCTCTGTGTTCTTCAACGGTAATGTCTTCAATGGGGAAGACTTGGGTGCGATGCAAGATCGA	VDVYDLEDKMLFLGDDSTFSASASDILPLCDGSSVFFNGNVFNGEDLGAMQDR
eLW028-0567	CCTGAGAGATTTGAACTAGATGCTTTTGATCTTGGGGTTCTGGAGGATTTTCATGGGGGAAATGTTAAGCCGCATGAAGATATTACACTTAAAGATGGAAGTCAGGAAACAGAGCGCATGGACATGTATTCGATGGAAAGGTTTGACATGGAAGAGGAC	PERFELDAFDLGVLEDFHGGNVKPHEDITLKDGSQETERMDMYSMERFDMEED
eLW028-0568	TTTCAAAACAACGAGAGTGGACCTCACGGGTTTTCACATACTTCAGAGGCTATCGAGGATGGTGAGGTAATTGGTATCATCACTTTAGAAGATGTCTTTGAAGAACTTTTGCAAGAAGAGATTGTGGATGAAACTGATGAATATGTTGACGTACATAAA	FQNNESGPHGFSHTSEAIEDGEVIGIITLEDVFEELLQEEIVDETDEYVDVHK
eLW028-0569	GAAAAATTGGAAGAAGAAGACAAGGAAACCTTATTAGATGCTGCTAACGATGTTTTAGAATGGTTAGATGATAACTTTGAAACCGCCATTGCTGAAGACTTTGATGAAAAGTTCGAATCTTTGTCCAAGGTCGCTTATCCAATTACTTCTAAGTTGTAC	EKLEEEDKETLLDAANDVLEWLDDNFETAIAEDFDEKFESLSKVAYPITSKLY
eLW028-0570	GATCCCGACTACAATCTCAATGACAAGAATCTGCAAGAGGAGGAAGAGGAAGAAGAAGAAGAGGTGAAACTAATCAACAGTGTAATCAATCAGACTCGTGGAAGTTTCTCGGACTACTTAGATGATGATATATTACCCGAGTTTGAAGATCTTTTATCT	DPDYNLNDKNLQEEEEEEEEEVKLINSVINQTRGSFSDYLDDDILPEFEDLLS
eLW028-0571	GAATGTGTAGCTTGGGCTGATTCTTGCATCATCAGTTTTCTAGATGATTCAGACAACAATAATTGGGGAACTTTTAGAGATGCTTTAACAGAAATCATCGATATCCATCCCGAGATGTTTGTTTTTTCATCAACAACGGGAACAAGAGGTGTCCTGTCT	ECVAWADSCIISFLDDSDNNNWGTFRDALTEIIDIHPEMFVFSSTTGTRGVLS
eLW028-0572	CCATCGACGGACAAGGAGGGAAGTTTCGGTGGTCCGAATCTGGGGACCATTGGGGGGCACGGGTTAGAACTGGAAGAAGCGGATGGTGCATTTGGAGCAATGAATGAGTATGGAGCCGACGATGAGTATGATATGTTAATGCTCATGGGAAATAACGTA	PSTDKEGSFGGPNLGTIGGHGLELEEADGAFGAMNEYGADDEYDMLMLMGNNV
eLW028-0573	CTTTCTCCTGAATGTGTAGCTTGGGCTGATTCTTGCATCATCAGTTTTCTAGATGATTCAGACAACAATAATTGGGGAACTTTTAGAGATGCTTTAACAGAAATCATCGATATCCATCCCGAGATGTTTGTTTTTTCATCAACAACGGGAACAAGAGGT	LSPECVAWADSCIISFLDDSDNNNWGTFRDALTEIIDIHPEMFVFSSTTGTRG
eLW028-0574	CCTGCAAAAGTTTCTGTTCACGACGGCAATCTTCCTCAAGATTCTGGTCACGACGGCCACAACGACAATCTTCCTCAAGATTCTGTTGAACCTAGCTCTTTTTTCGACGAGTCTTACGAGTTAAACCACCTGTTCTTTGATCAAGAAGACAGTCAAGGC	PAKVSVHDGNLPQDSGHDGHNDNLPQDSVEPSSFFDESYELNHLFFDQEDSQG
eLW028-0575	AATATCCGACAAGTTCCAGATCATCAGGAAGTGTTTGTGGATCCTTCAAGAGATGAGAGTTTGATTTTTGAGTTGTTGGATTTCAAGGCTGAGGTTGGTGACATTGGCAGTGCCTCTTGGTTCCTTAATGATCTTGCGAGTGAGCAAGATGCTGAAGGA	NIRQVPDHQEVFVDPSRDESLIFELLDFKAEVGDIGSASWFLNDLASEQDAEG
eLW028-0576	CTTTTTTTTGATCCATCGCTGAACCCAATACCTCACTTTATTGATAATAATTCATCCCTCAACGTATCAAATACAAAGGAAAACGGTGATTTCACTTTACCTGAAGATTTTGCACCTCTTTTGGCTGAAGAAGAAGAACTTATTTTGCCAAATACAAAA	LFFDPSLNPIPHFIDNNSSLNVSNTKENGDFTLPEDFAPLLAEEEELILPNTK
eLW028-0577	CATGTTCATAATAGCGATAGCGACTTGTTTGACAACTTTGTAAATTTTGATTCACTTAAAGTGTATTTGGATGATTGGAAAGATGTTCTCCCACAAGGTATAAGTTCGTTTATTGATGATATTCAGGCTGGTAACTACTCCACATCTTCTTTAGATGAT	HVHNSDSDLFDNFVNFDSLKVYLDDWKDVLPQGISSFIDDIQAGNYSTSSLDD
eLW028-0578	TGTACTATAAAAGAAAGCGACCCAGACATTCCTGATTCAGTGGAGCTTATTCATCTCGAGTACTCTCACGATATCGATGCATATCTTCAATCGATTACAATTGATTATGATGTGATTACAACTAATTGGGGGTCCATGCTAGAATACTGGTCAGAGAAT	CTIKESDPDIPDSVELIHLEYSHDIDAYLQSITIDYDVITTNWGSMLEYWSEN
eLW028-0579	GTGGATCCGAAAGATTACGACGTAATCGGAGTTACAGAGGAATTAGTTGCGTTTGTGAAGGATCTTGCGATGCATCCTGAGACTTGGTTGGATTTTCCTTTACCTGATGACGACGATAGCTTTGATGACTTTGAATTGGCCGATGCTCAATACGAGCAC	VDPKDYDVIGVTEELVAFVKDLAMHPETWLDFPLPDDDDSFDDFELADAQYEH
eLW028-0580	ATTACGTTCCAGACCACAAATGAGTCACAAGATTTACTTGAATCATTCAACCTAAAGGAGGCAGAGGCTTTATTTACTTCGTCCATGTTTTTCAAGGATATGCCAAATTTTTTCTTTGACCCCGTTCCTGGGACTGATGAGAAACTGTTAAACCACATG	ITFQTTNESQDLLESFNLKEAEALFTSSMFFKDMPNFFFDPVPGTDEKLLNHM
eLW028-0581	GGGGAAATTGAATCCCAGAAAGGGACTTCTGCTCCACAGTCTGGCTATGTGTGGGATGAAGCATCTGGTTATTACTATGATGCGGCTTCTGGATACTACTACGATGGAAATTCAGGTCTCTATTATGACAGCAATAGTGGGCTTTGGTACTCGTATGAC	GEIESQKGTSAPQSGYVWDEASGYYYDAASGYYYDGNSGLYYDSNSGLWYSYD
eLW028-0582	GATGTTGGTGCTTATAATACTGATGATGATGATGACCAAAACGGAATGGGAGATTTCTTGAACGAAATGGCGACTATGATGAATCAATCCAAGCCTAGTGATAATAACACAGGGGACAGTTTTGAACAACTACAAGATCTGTTTAATGAGATGTTTCAA	DVGAYNTDDDDDQNGMGDFLNEMATMMNQSKPSDNNTGDSFEQLQDLFNEMFQ
eLW028-0583	TTGAAGAAAAAAGTTGAAGCAAAGTTTAATGAGCTCGGGGATATGTGTGAAAGAGGTGAAATTGAGGCCGAAGCAGCTTATGAGCTTTTCAAGGAATTTGAAGATGAGATGGTAATTCAGTATGGGGATCAGATGGAAGCTGAGGGTCCTCCCCAATTT	LKKKVEAKFNELGDMCERGEIEAEAAYELFKEFEDEMVIQYGDQMEAEGPPQF
eLW028-0584	TTGAAGAAAAAGGTTGAAGCAAAGTTTAATGAGCTTGGAGATATGTGTGAAAGAGGTGAAATTGAGGCTGAAGCAGCTTATGAGCTTTTTAAGGAATTTGAAGATGAGATGGTAATTCAGTATGGGGATCAGATGGAAGCTGAGGGTCCTCCCCAATTT	LKKKVEAKFNELGDMCERGEIEAEAAYELFKEFEDEMVIQYGDQMEAEGPPQF
eLW028-0585	AAAAGAATAAGCGCAGCAGAAGCTTTAAGACACCCTTACCTGGCAATGTACCATGACCCAAGTGATGAGCCGGAATATCCTCCACTTAATTTGGATGATGAATTTTGGAAACTGGATAACAAGATAATGCGTCCGGAAGAGGAGGAAGAAGTGCCCATA	KRISAAEALRHPYLAMYHDPSDEPEYPPLNLDDEFWKLDNKIMRPEEEEEVPI
eLW028-0586	CCTGTCGACATCATGATGGAAGATGTTATCAAATTTAATGTACTTAAGTCCCAATATGACGAGGTTTTCCCTCGGGATAATGTTCCTTTTACTGATATTATTTTTCCAAACGATGATCTTTTACATGGTAATGAACTCTCATGGGATCTGGAAGTTTCA	PVDIMMEDVIKFNVLKSQYDEVFPRDNVPFTDIIFPNDDLLHGNELSWDLEVS
eLW028-0587	TATGATTCGTTATCTATATTTCCGAATTTGGTTGAACCTTCAGGTTCATACTATGCGTTAACTAATTTAGGGCTAGTTAACGATGATGAACTAGTAGATATGAAGAGCAATATTGACGACTTGCCGGACTTCTTAAATGAAAAGCCGACTTTCACGCCT	YDSLSIFPNLVEPSGSYYALTNLGLVNDDELVDMKSNIDDLPDFLNEKPTFTP
eLW028-0588	GATATTATTCTCGAGGAATGCGAGCATAATTATGACTGTAGCCCTTTTTACCGTCTGTTCAACTACGAAAATAGAATTGAGCCCGATGACTACGAGGCTATTATAAACGCTATAATAACTGACGAAATTGCTGGCACATATCCGGTTTTCGAACGGGAA	DIILEECEHNYDCSPFYRLFNYENRIEPDDYEAIINAIITDEIAGTYPVFERE
eLW028-0589	GATAGGATGCTCCGCTACGGCAAATTGAGTGATCCTGAATATGTGAGACAACGTCAGGTCTTTGACGATCAATTTGAAGACAGTGAGGGTTTTGATGTGGAGTGGGATAGTTTTGACTACAAGTTCTTCGCCATGAAATTCGAGTGGGCAGGAGAAGGA	DRMLRYGKLSDPEYVRQRQVFDDQFEDSEGFDVEWDSFDYKFFAMKFEWAGEG
eLW028-0590	GGAGATGAAGATTTTATGAACTTCTTTAACAATTTCTTCAATAATGGAAGTCACGATGGAAATAATTTCCCTGGCGAGTATGATGCGTACGAAGAGGGCAACTCTACAAGCTCTAAGGATATCGATATCGATATATCTCTTACTTTGAAGGATTTGTAC	GDEDFMNFFNNFFNNGSHDGNNFPGEYDAYEEGNSTSSKDIDIDISLTLKDLY
eLW028-0591	AAACTAGAAAGCGGTACAGAGGGAACTCAAGAGACACCGTTCCTTGAGACACAAGAAATGTCATTCCAAAGCGGATGGGAAGAGCAAGAAGAGTATGAGGATGAGCAGTCTTATTACGGAGACATGAGCTATGACTGGTTTACAGAAATATCTAGGCCT	KLESGTEGTQETPFLETQEMSFQSGWEEQEEYEDEQSYYGDMSYDWFTEISRP
eLW028-0592	GGAGTTGAATGGCGTCCTTCCTCGATAAAGTTTTCTGTTGGCCCTGATTTTAGTTTAGGTCAAGATTATATAATGCCTCCTTTGGCTGATCTGGATAGACTGATTGAGCCATTGCCTGAGTTTATAGATGCTATGTACTGGGAACCAGAACACGAAGTT	GVEWRPSSIKFSVGPDFSLGQDYIMPPLADLDRLIEPLPEFIDAMYWEPEHEV
eLW028-0593	GATTTAAGGTCACATACTGCATCTCTACTTGCGCTTGGAGCAAGCATCGAAGATGTAACAGATTTATTTGCCGATTTACAGTCAGGTGATAGATTTGATGAGGATATTAGATATATGTTTGATTATGAATGTGAAGATTATGATGAATCTTTCTCTGAA	DLRSHTASLLALGASIEDVTDLFADLQSGDRFDEDIRYMFDYECEDYDESFSE
eLW028-0594	GCGAGCGGATCGGAAGAATCAAGCGATGAAGAAAACCTTGTGGATTCTCTAATGTCTGAAATGATTAATGAGTGGTATGATGAGATGTATGATGATTTAACAGACGGACTCGATGATATTCTTGCTGCTAGAATCCCTTCACTTAGCGCTCTACGAACC	ASGSEESSDEENLVDSLMSEMINEWYDEMYDDLTDGLDDILAARIPSLSALRT
eLW028-0595	ATGACAGATGATGATCCAATGGATTTTGGCTTTGGCTCACCAGCAAAAAATAAGAAGAATGCCTTCAAGTTGGATATGGGTTTCGATCTGGATGGAGATTTTGGATCATCATTTAAAATGGACATGCCAGACTTTGATTTCTCAAGCCCAGCCAAGAAA	MTDDDPMDFGFGSPAKNKKNAFKLDMGFDLDGDFGSSFKMDMPDFDFSSPAKK
eLW028-0596	TCCGACATTTCCATTGACGCATTGGGCCAAACTATGGGGGACTTTAGTAATCATGAGAAACTTGGATTTGATTTAGGAGCATTTGTTGGAGACTTGGCTTTTGAAGAAGATTCAGGCAGTGAGGATATTTCATTGGAAGGGCTTCAACAAGAACTTGAA	SDISIDALGQTMGDFSNHEKLGFDLGAFVGDLAFEEDSGSEDISLEGLQQELE
eLW028-0597	GATTTGCAGTCTCCTTCAGCTTCTTCGGATCATAGGTTTGAGGTTAATCGGATTTTGGGATGTGGGGAAATTGAAGATACAGAGGCGATTGATGAAGCATTAGTACTTAATAGCTCGTTACTTGAAACCCCATTTCAAGTGCTCTACGACGATACGGAG	DLQSPSASSDHRFEVNRILGCGEIEDTEAIDEALVLNSSLLETPFQVLYDDTE
eLW028-0598	ATGTTCAACGATTTAAACTCTATGGATATTTCGATGTTTTCAGGCCTTGACAGTACTGGTTTTGACTCCACAGCCTTCAATGCCACGGTGGACGAAACCAAAGGCTTTGACGATAATGACTCAGGTAACAACTACAATGACATAAATATTTCTTCTATT	MFNDLNSMDISMFSGLDSTGFDSTAFNATVDETKGFDDNDSGNNYNDINISSI
eLW028-0599	GTTGACGGTAATTATGACGTCAATTTTAACGGCCTTTTGAATGATCCATATAATACAATGAAACAGCCGGGCCCATTAGATTATAATGTCAGTACATTAATCGATAAACCTAATTTATTCTTAAGTCCTGATTTGGATTTATCTACTGTTGGCGTTGAT	VDGNYDVNFNGLLNDPYNTMKQPGPLDYNVSTLIDKPNLFLSPDLDLSTVGVD
eLW028-0600	GGCGGTTGGCAGCTGGCGTATGATGAACCAAGCTTGAACATCGCAGATTTCGCATTAGATTTATCTCCCTGGATGATTGACAGCAGTGACAATGACGCTCAGAATAAGAATGCTAGTGAAATTGCTCCTGAGTATTTAACAAACTTACAAAATTATTTG	GGWQLAYDEPSLNIADFALDLSPWMIDSSDNDAQNKNASEIAPEYLTNLQNYL
eLW028-0601	GGCGCAGGTGATGAACTTGATTACGAATTCGTCGGTGCTGATCTAGAAACTGCTCAAACCAATTTCTATTGGGAAAGTGTTTTGAACTACACGAATTCTGCCAATATTTCCACTACTGATACATTTGAAAACTACCATACTTACGAATTAGATTGGCAC	GAGDELDYEFVGADLETAQTNFYWESVLNYTNSANISTTDTFENYHTYELDWH
eLW028-0602	TTTGCTCCCACACCACATCCTATTAATGTTCGAAGAAGAGCAAGACTACTAAAGGATTACCTTAATGTTACCTCTGATTGGATTGCGTATGCCTTAATCGATGACATTACAGACGCATTTGCCCCTATGATAGAACTTATCGAAGATGAAGTTTATGAG	FAPTPHPINVRRRARLLKDYLNVTSDWIAYALIDDITDAFAPMIELIEDEVYE
eLW028-0603	CCGCCACGGCTTGAGGTTAAGGATATGGATCTTGACGTGGACTTTGACTTCATGGCGACGATTCAGCCGCCAGAGGTGGAGAGATCAGAGGTTGTGTATGAAGAGAAGGAGGAGGAGATTTCAGAACTGATTAACGGCGGAGATGAGTTTGTTGTGTTG	PPRLEVKDMDLDVDFDFMATIQPPEVERSEVVYEEKEEEISELINGGDEFVVL
eLW028-0604	ATCAGTCAGCAGCAGCAAGGCGCGGATGGTTTCTATGACAACGGAGAGAATGAGAATGGTGGAGGTCATATCGATGTAGCTGATCTTCTTCCAGAATCATTTGATTTTGATGATATGGAAGATTTCTTTGACACTGATGCTGCTGAGTTTGATCAAGGA	ISQQQQGADGFYDNGENENGGGHIDVADLLPESFDFDDMEDFFDTDAAEFDQG
eLW028-0605	TCAGGTGGCAAAATGGCTGGTGGAGGAAACTGGTTGTCTGTAAGTCACGGAATAGCAGACGATGCATCTGACTTGATTTTTGGCTTTGGCGATGGCTTAGGTGCTCTCAATGAACATTCAAATGAGTATTGGGACTCTGATGAATATGACGACGATGAT	SGGKMAGGGNWLSVSHGIADDASDLIFGFGDGLGALNEHSNEYWDSDEYDDDD
eLW028-0606	CTGCAATTGAGTGATAACAGAGATGGTTTCTCACTGATAGACGATACGGCTGTTTCTCGCACAAACAAGTTTAACGAAAGTGCTGATGACTTTGAATCTCATTCCATTGGAAACCTGCTCCCTGATGAAGAGGATCTTTTGACAGGGATGATGGATGAT	LQLSDNRDGFSLIDDTAVSRTNKFNESADDFESHSIGNLLPDEEDLLTGMMDD
eLW028-0607	AATGAGTTAAGTAATTCTAACAGGTTCGAGCTTCATGGGGACATGACTAACTCAGACGCGCAAAGTAATCTAGGATCTAACGTTAGAAATTCTTTTCCGCTGGATGAAATTCCCGTTGATGTGGACTTTAACCTGGACTTAGATGATATAGTGAGCCAT	NELSNSNRFELHGDMTNSDAQSNLGSNVRNSFPLDEIPVDVDFNLDLDDIVSH
eLW028-0608	AATGAAGAGAGTTTGGGAGTTTTTGAGTTCCCGTGGATGAAGGAGAGTATGATCTCAACCTCACTTGATTGGAGTCTACCGGAATCTATGTTTCCGGTCTTAGATGATGGTAATGAGATGTTTGAAGAGATTAGTGATGTGAGATGGCCAGTGAAAAGG	NEESLGVFEFPWMKESMISTSLDWSLPESMFPVLDDGNEMFEEISDVRWPVKR
eLW028-0609	GAAGAACCTCTGAAGAAGGATTCTGAAAGGCAAAGCGTTTTTGCAGATGATGATAACGAGTTAATTTCTGATATAATGGAGTTTGCAAGTTTTATTAACTTCGGTGATGATGATCTCAATCTAGACCTAGACTTGGGAGATACAACGGCCTCATATGCA	EEPLKKDSERQSVFADDDNELISDIMEFASFINFGDDDLNLDLDLGDTTASYA
eLW028-0610	GAAACTGACCGAGTATTTGTGGAAGGGAACAATGTGCAATGGGAAATGCCTAGGTGGGGAGCTGATGACTGCAGCAACAATCAGTTTTGCAACGATTCTGATTACTTTCTATCTGATGTGCTGATTGCAAGCTTGCCATTCTATGAGAGTGGAAATGTT	ETDRVFVEGNNVQWEMPRWGADDCSNNQFCNDSDYFLSDVLIASLPFYESGNV
eLW028-0611	CGTCTCGAAGACTATTGCGAGATTTTCTCCGGTTTCAACGGCTCCTCACGCGCCGCCGTTTCTTCGATTCCGGTACTCGATCTTCCACTTGTTGATGATAGAGATGTCTACTTCGATGTTCGGAGTCAAGGTTTTGACTACCGTGAAGTCTTCGGAGGG	RLEDYCEIFSGFNGSSRAAVSSIPVLDLPLVDDRDVYFDVRSQGFDYREVFGG
eLW028-0612	GGTACACCAGAGTCTGCAAACCCGTCTGTCCTTGATGAAGAAGAGGCGTTTCCATCGCTTCCATATGATGTTGATATCTTTACACCTGAACCAAACGGATTTGAAATCTCACACTTCTTTGATTCCTTGGACTTTGATGGAAATCCTCGTAACTCTGAA	GTPESANPSVLDEEEAFPSLPYDVDIFTPEPNGFEISHFFDSLDFDGNPRNSE
eLW028-0613	AAAACCCTGGGCGGTTGGCAGCTGGCGTATGATGAACCAAGCTTGAACATCGCAGATTTCGCATTAGATTTATCTCCCTGGATGATTGACAGCAGTGACAATGACGCTCAGAATAAGAATGCTAGTGAAATTGCTCCTGAGTATTTAACAAACTTACAA	KTLGGWQLAYDEPSLNIADFALDLSPWMIDSSDNDAQNKNASEIAPEYLTNLQ
eLW028-0614	AAATCATTAGGGAATTACTCTAAAGATGTTTCCAACAGAGATTTCTTGGATTCGCTTCTCATCCTCAACGAAGGAGATGAAGCAGAGCTCGACAATAACGATATTGAACACCTACTCTTGGATATGTTTACAGCTGGCACAGATACAAGCTCTAGTACT	KSLGNYSKDVSNRDFLDSLLILNEGDEAELDNNDIEHLLLDMFTAGTDTSSST
eLW028-0615	GACGTGTTTCCAAAGTTTAGTGACGTCATGGAATTTCCTTCGTGGTTAAACCAAACAGAGGAAGAATTATTTCATCCTTATAATCTCACTGATCATTACTCATCATCTCCTCATAATCCTCCATTATCCTGTATGGAGATTGGAGAAATTGAAGGCATG	DVFPKFSDVMEFPSWLNQTEEELFHPYNLTDHYSSSPHNPPLSCMEIGEIEGM
eLW028-0616	GGTGAGGCCGGACTTAAAGGCGCTGCTGGATTTGGCAATGGGGATTTTAGTAATCCGTTCGATCTATTCGACTCATTATTCGAAGGCTTCGGTGGTGGGATGGGTAGAGGTTCAAGAAGCAGAGCTGTGGATGGTCAAGACGAGTATTACACGCTAATC	GEAGLKGAAGFGNGDFSNPFDLFDSLFEGFGGGMGRGSRSRAVDGQDEYYTLI
eLW028-0617	GAACACCCTGGTGGTGACGAGTCCATCTTGGACTATGCTGGTAAGGACATTACTGAGATCATGAAAGACTCAGATGTGCATGAACACAGCGACTCCGCGTATGAAATCCTTGAGGACGAATATTTGATTGGTTACTTGGCAACTGACGAAGAGGCAGCG	EHPGGDESILDYAGKDITEIMKDSDVHEHSDSAYEILEDEYLIGYLATDEEAA
eLW028-0618	AATGAGTTTTTCTGTGAAGTAGATGAAGATTATATACAAGATGATTTCAATCTCTGTGGTTTGAGTGGTCAAGTTCCTTACTATGATTATGCACTTGATCTCATTTTAGATGTTGAATCATCAAATGGTGATATGTTTACTGAAGAACAGCATGAGATG	NEFFCEVDEDYIQDDFNLCGLSGQVPYYDYALDLILDVESSNGDMFTEEQHEM
eLW028-0619	TTATTGCATGGGGAAAACGACATCTTTGCTGGCTTAGAAGAAGCTTCAGCTGATGACACATACACTGATAATCTGTGGAATAGTTACATGAAAGACGAGGGATTTGAACGGTTTGGGATTCCATCCAAGAGGGGAAGAGACTGGGAAGACAATGATTTA	LLHGENDIFAGLEEASADDTYTDNLWNSYMKDEGFERFGIPSKRGRDWEDNDL
eLW028-0620	AGGCAATCGAGATCCACCTTGGTGCTGCCGGAGAACTGCATCGCGGTGTTAAGATACACGGATGAGCCGCAAGAGGATTTCAGGCAGTCCATGGTGGAGATGATGGAGTCCAAGTTAGGGATGCGGGAAAGCGAAGTGGATTGGGACTTGATGGAAGAG	RQSRSTLVLPENCIAVLRYTDEPQEDFRQSMVEMMESKLGMRESEVDWDLMEE
eLW028-0621	TTTGCAGGCCATGATGCGTCGCGTGGTCTTGCATTGAACTCCTTCGATCTGGACGTTATTAAAGATTGGGATCAGCCTATCGATCCCTTAGATGATCTGACAAAAGAACAGATTGACGCACTGGATGAGTGGCAAGAGCATTTTGAGAATAAGTACCCA	FAGHDASRGLALNSFDLDVIKDWDQPIDPLDDLTKEQIDALDEWQEHFENKYP
eLW028-0622	GCTTCTTTGCATGCAGCCATTGGCATGGCTGACTTAGACATGATTGATTTGTCTGATGACAATTGGCAATGGACGGATTCACCCCCCAGAGTCGATGGTTGGGATAGTGATCCTGCCGATGTTGATCTCTATGATAGGGATGACGTAGATTGGGATGGA	ASLHAAIGMADLDMIDLSDDNWQWTDSPPRVDGWDSDPADVDLYDRDDVDWDG
eLW028-0623	ACAGACTCAGTTGAACTATTTTGGGTGACATGTGGTCAATCGGAAGAGAAGACAAATCTTGTCGAGGAAGTATCTTGGCTAGATTATGGACACCGAGGAATGCAGGTTTGGTATCCTTCTCTAGGGGATGATCCTTTTATGCAAGAGGATTTCCTGCAG	TDSVELFWVTCGQSEEKTNLVEEVSWLDYGHRGMQVWYPSLGDDPFMQEDFLQ
eLW028-0624	GAACAACAACAAGACCAGTGGGATAGCTACTTCTCTGAACACATCATCCTGCATGGACATGAGACAAACATCAAAGAAGGGGTTCCTCAATACAATAATATTCAAGAGATTGATGCTGAGAACAGCTGGGATGAACTCAAAGAGATACCAATGGAGGAG	EQQQDQWDSYFSEHIILHGHETNIKEGVPQYNNIQEIDAENSWDELKEIPMEE
eLW028-0625	TTTCACAATGAGAAGAAGCGGTTTTGGTCACAAGTTAATGGTCTTCATTGTGATGTTTCTATTCCTGATCCTGATCTTTACATTAGTGAAGTAGATTGGGATACTTTTGTTGACCCGGAACTGATTAGAGATTTAGAAAAGGCTTACTTTGCTCCTCCT	FHNEKKRFWSQVNGLHCDVSIPDPDLYISEVDWDTFVDPELIRDLEKAYFAPP
eLW028-0626	TTCGAGTCCATCAATGGTCACTCTCGAGACCAACACAATCATTCTATAGATGATTTCGAGAGCATTTTCGACATCACCATTGACAATTTAAGCTGCTCTAACGAACTCACGTGGGATTTCTGGGAAGAAGACGAAGATGAAGATGTAGGGGAAGAAGAA	FESINGHSRDQHNHSIDDFESIFDITIDNLSCSNELTWDFWEEDEDEDVGEEE
eLW028-0627	TCATTAGGGAATTACTCTAAAGATGTTTCCAACAGAGATTTCTTGGATTCGCTTCTCATCCTCAACGAAGGAGATGAAGCAGAGCTCGACAATAACGATATTGAACACCTACTCTTGGATATGTTTACAGCTGGCACAGATACAAGCTCTAGTACTCTA	SLGNYSKDVSNRDFLDSLLILNEGDEAELDNNDIEHLLLDMFTAGTDTSSSTL
eLW028-0628	CCAACTGAAGTTGACAAGGCAATGGGACAAGATCTCTTGTCACAATTTGAGGATGACAGCATTGATTTTGCACCCATCGACTTATCCAATGCCGAAGAAGATATGAACTTTAAAATGCTCGATCTCTTGTATGCTGGACTTGAAAGTGATGACTGGAGA	PTEVDKAMGQDLLSQFEDDSIDFAPIDLSNAEEDMNFKMLDLLYAGLESDDWR
eLW028-0629	GCAACAATTGACTTTGAGGATGTAACTAGTGATTATTTTAACTGCACTGACGTCAATACTAACGTACAGGTTACGATCGCGTCATTTTACAATGAATACGGTTTTGGGCCCGATGATAACGGCTATTATCACGCTATGGAAGAACCCTCAGAATTTGAA	ATIDFEDVTSDYFNCTDVNTNVQVTIASFYNEYGFGPDDNGYYHAMEEPSEFE
eLW028-0630	TGTGTCGATGAGCTGGCTCTTCTGGGCGAGTTGGCTGATCTTGACGAGCAGACTTCTCCCGACGAGCTGACTTGTGTCGATGAGCTGGCTCTTCTGGGCGAACTGGCTGATCTTGACGAGCAGACTTCTCCCGACGAGCTGACTTGTGCTATCCTTTCT	CVDELALLGELADLDEQTSPDELTCVDELALLGELADLDEQTSPDELTCAILS
eLW028-0631	AAGCATGTGAAAAATAGGGGAAGAAACTTCCAACAGAACGGTACTGTGACGAGAGACTTACCGTGTTTGTTGGAAGATAACGAGGATGCAGAAGTGATTGGCATCATCACCTTAGAGGATGTCTTTGAAGAACTTCTACAAGCAGAAATTGTGGATGAA	KHVKNRGRNFQQNGTVTRDLPCLLEDNEDAEVIGIITLEDVFEELLQAEIVDE
eLW028-0632	GAACACATCATCCTGCATGGACATGAGACAAACATCAAAGAAGGGGTTCCTCAATACAATAATATTCAAGAGATTGATGCTGAGAACAGCTGGGATGAACTCAAAGAGATACCAATGGAGGAGTTTTCCGATCTGCTGGAATGCTCAACTCAATGGCGC	EHIILHGHETNIKEGVPQYNNIQEIDAENSWDELKEIPMEEFSDLLECSTQWR
eLW028-0633	AAGTTGGATAAGAACTGGAAAGGTTGGGATGAACAAGATCATATGATTCTTTGTATTGCGGAATCATGGCTTGATGAAAGGATTCAGAGTGGCAACGGATCGGCTTTGGAGAAGCTCGAGTTTGAGATAGAAACATTTCTTAAGACTAATCAGAACGCA	KLDKNWKGWDEQDHMILCIAESWLDERIQSGNGSALEKLEFEIETFLKTNQNA
eLW028-0634	GGCAACAAAGATCAAGGAAAGCCAGAAATGAACGAGGATGATACCGTGTTTTTCAACTTGATTATGACGCATGGTATAGGCGAAAACTTGGACGATTCGTTGTGTTCTGAGGAAGTTATGTCGTATTTAGAACAACAATTTGACATTGTTTTAGCTGAG	GNKDQGKPEMNEDDTVFFNLIMTHGIGENLDDSLCSEEVMSYLEQQFDIVLAE
eLW028-0635	CAAGTAGGAGCTGAATCTTTCTTATGTGATGAGCTTGCAGCCTTTTCGTCAGAGAACTCAAACTTAAGTGCGTTATTTTCTGACAACTATCAGCCTATCGAGGAACCGTGGTTGATTCAAGAATCTATTACCTTACAACATGAAAGGAATATGCAGACT	QVGAESFLCDELAAFSSENSNLSALFSDNYQPIEEPWLIQESITLQHERNMQT
eLW028-0636	TGGCATAGCCCAACTGAAGTTGACAAGGCAATGGGACAAGATCTCTTGTCACAATTTGAGGATGACAGCATTGATTTTGCACCCATCGACTTATCCAATGCCGAAGAAGATATGAACTTTAAAATGCTCGATCTCTTGTATGCTGGACTTGAAAGTGAT	WHSPTEVDKAMGQDLLSQFEDDSIDFAPIDLSNAEEDMNFKMLDLLYAGLESD
eLW028-0637	TTGAGGGATAACGAGTACAACCTGGAGCAGTCTGTTGATGCTCTTTGTGGAGTTAGCGAGTGGGATCCAATCCTAGAGGAGCTTCAGGAGATGGGCTTCTGTGATGATGTGACGAACAAGAGACTGCTGAAGAAGAACAATGGAAGCATCAAAGGCGTG	LRDNEYNLEQSVDALCGVSEWDPILEELQEMGFCDDVTNKRLLKKNNGSIKGV
eLW028-0638	AGACGGGTGATAAGAGGCGAGGACGTTGAGGGATTTACCGAGCTGAGGGAGCAAGTGCAACAACTGGCGTTTGAGGCGGAGATTACCGCAGAGGAGCTCTCAAGTGCGACGGTGGAGTTGGTGGAGGCAGGGATCGAGCAATGGGAGGAGGACAACTTC	RRVIRGEDVEGFTELREQVQQLAFEAEITAEELSSATVELVEAGIEQWEEDNF
eLW028-0639	AGAGATGATTTGTTCGATGACTCGGGGCTTGACCCAGTGAGTCAAGATCTTGACTCGGTGATGAAGAGTTTCGAGAATGAGTTATCGACAACGACGGCGGCGCTAAGCTCCGGTGAAACTCAGCCGGATCTTGGATACCTTTTCGAAGCTTCTGATGAC	RDDLFDDSGLDPVSQDLDSVMKSFENELSTTTAALSSGETQPDLGYLFEASDD
eLW028-0640	TCGAGATCCGATTCCAATTCTGTCGACACAGATCCAACGGTTGGTATGACCAAGGAAGAGCTTGATTTCATTAGTCTTCTTGAAGATGAGCTTGAGAAATTCAATTCCTTCTTCGTTGAGCAAGAGGAAGAGTATATCATTAGATTGAAGGAATTGAAG	SRSDSNSVDTDPTVGMTKEELDFISLLEDELEKFNSFFVEQEEEYIIRLKELK
eLW028-0641	TCTTCCCTGAGGGAAAACGAAATGTTTAAGGACACTGCAAATGAAGAGAGAGACAAATTTCCCTCAGAGCGCTCTAGCCTTGTAGACTTGGATGAGTTTTTCGACGTTCCAGAACCATCAGATAATGACAATTTGGATGACAGCTGGACCTCAGATTTT	SSLRENEMFKDTANEERDKFPSERSSLVDLDEFFDVPEPSDNDNLDDSWTSDF
eLW028-0642	AGAGTAGAATATAATCTCTTTACCAATAGATCCACCATGATGGCAAATTTTGAAGAATGGATCAAAATGGCTACAGATAATAAAATCAATTCCCGAAATAGTTGGAATTTCGCATTGATCGACTATTTTTATGACTTGGACGTTTTGAAAGATGGCGAG	RVEYNLFTNRSTMMANFEEWIKMATDNKINSRNSWNFALIDYFYDLDVLKDGE
eLW028-0643	TCGGACACTTATCACATGGGATCTGTTGACGAGTTCATTATATATCCCTTTTGCTGTCTGGAAGAGCAAGATGAGCTGAAAAATGGCAGCATACTGTCCACAGAGTTCGACAAGATTGACTTAGAACTAGACGAGGATGATGGTTTTGAGGGAGAAACT	SDTYHMGSVDEFIIYPFCCLEEQDELKNGSILSTEFDKIDLELDEDDGFEGET
eLW028-0644	TTCAAGTATTTTGACAAGAACGGGAACGGATTTATCGAGCTAGATGAGCTCAAGGTAGCTCTTTGCGATGATAAGCTAGGCCACGCTAACGGTAACGACCAGTGGATCAAAGATATCTTCTTTGACGTCGACCTCAACAAGGATGGACGGATAAGCTTT	FKYFDKNGNGFIELDELKVALCDDKLGHANGNDQWIKDIFFDVDLNKDGRISF
eLW028-0645	GATCCATTTGATGGGTTCGGGCCCTTTACGGACGAAGATCTAATTAATGTAATGGCCGACATAAACCCAAACTTAATGGACATGTCTTTCACGGAACACACGCCTCCGTCTGTGTTACCTACATTACCATCGGACGTGGACGAAACTCATTTGTTTCAT	DPFDGFGPFTDEDLINVMADINPNLMDMSFTEHTPPSVLPTLPSDVDETHLFH
eLW028-0646	AACGCAGTTACCCATCTTTTGGAGGTTGACCCAAACAAGAGATACGATATCGATGACTTCCTAAATGATCCTTGGTTAAATTCGTACGATTGTTTGAAGGATTCAAACTCAAATTCTTATGCCAGCGTGCAAAGCATACTAAATGATTCATTCGATGAG	NAVTHLLEVDPNKRYDIDDFLNDPWLNSYDCLKDSNSNSYASVQSILNDSFDE
eLW028-0647	TTAAAATATGCACGTTCCTTGAAGTTCGACGAAGATCCGGATTATGACTATTTAATCTCGTTAATGGATGACGCTTTGAGATTAAACGACTTAAAGGATGATGGACACTATGACTGGATGGATTTGAATGGTGGTAAAGGCTGGAATATCAAGATTAAT	LKYARSLKFDEDPDYDYLISLMDDALRLNDLKDDGHYDWMDLNGGKGWNIKIN
eLW028-0648	ACTAACTCAGACGCGCAAAGTAATCTAGGATCTAACGTTAGAAATTCTTTTCCGCTGGATGAAATTCCCGTTGATGTGGACTTTAACCTGGACTTAGATGATATAGTGAGCCATCAGGGGACACCTTTAGGCTCTCACTCAAGTTCACAGAAGGATGGA	TNSDAQSNLGSNVRNSFPLDEIPVDVDFNLDLDDIVSHQGTPLGSHSSSQKDG
eLW028-0649	TCTGATGAGAGTAAAGAGCAAGGTGATTTTGATGACTACAGCTGGGCCAACATTGGTAGTTTTGATGATCTTGATCGAATGTTCAGCAATGATGTCCCTATATTTGGTGATGGCAGTCTCAGCGGTGGTGATGAGTTATGGTCATCTTCTAAAGATGTA	SDESKEQGDFDDYSWANIGSFDDLDRMFSNDVPIFGDGSLSGGDELWSSSKDV
eLW028-0650	GATGACATGATGTTAAGATTGGTAGCGGATGCAGAGGAATTGGAGGCCGAGGTGAAAGCTTTTGGTATCACCGATCTTATGGACGGCGACTTCGATGTTCGTACTTTATTTGCCGAGCTGAGTCCTGATAATCGTAATTCCGTTCCACCGCCGACTGAA	DDMMLRLVADAEELEAEVKAFGITDLMDGDFDVRTLFAELSPDNRNSVPPPTE
eLW028-0651	GAGATTAAACCGGAAACGGAAGAAGTCATCGTAGTCGAAGATGACGTGTTTCCAAAGTTTAGTGACGTCATGGAATTTCCTTCGTGGTTAAACCAAACAGAGGAAGAATTATTTCATCCTTATAATCTCACTGATCATTACTCATCATCTCCTCATAAT	EIKPETEEVIVVEDDVFPKFSDVMEFPSWLNQTEEELFHPYNLTDHYSSSPHN
eLW028-0652	TTGAAGCAAATTAAAAATCAGATGGAAGGGACGGAGGAATTTGAGCCGTTCGATGTATACGACGAGGGATTGAACGGAATGAATGATCCAGATTGCGACACGTGGGAAGAATGGATGGGATGGGAGGGAGCAGGAACCCGTGATTACTCCTCTCACGTT	LKQIKNQMEGTEEFEPFDVYDEGLNGMNDPDCDTWEEWMGWEGAGTRDYSSHV
eLW028-0653	GACTCAGCTGGTGAAGACGCATTCAAGAACGCTAAATCTCGTTTCTGGGCAGAGATAAATGGTTTAACTTGTGACTTATCTTTGCCTGATCCTGATGTTTACATTGATGATGTTGATTGGGATGCTGAAGTTGACAATGAGTTGATACTTGACCTTGAA	DSAGEDAFKNAKSRFWAEINGLTCDLSLPDPDVYIDDVDWDAEVDNELILDLE
eLW028-0654	TTGGGTGCGGATGATTGTAGAACAAGGCAACGGGCCGAAGAGCTTCTGAGTGAATTAGAGTCTTCGCTGCCACGGATGCGAGATGCTGAGATGGAGGATGTCTTGGGAAATATCTTAGACGATGACTTTGTTCTTGGGCTTGAAGAGATGACATCCACT	LGADDCRTRQRAEELLSELESSLPRMRDAEMEDVLGNILDDDFVLGLEEMTST
eLW028-0655	TATGATTCGGACGATTGGGAAACTTTGTCTGATGATCTTCGACTGTTAGACGAAGAGTGGGGCAAGAGCGGGGGTTTTGATGTGGACTTCTCGAAAGTGCGTCACAGATTTGGTTGCGGAGCTGTTCATCTCGACGACGACAATATGGTTAGCGAGCCT	YDSDDWETLSDDLRLLDEEWGKSGGFDVDFSKVRHRFGCGAVHLDDDNMVSEP
eLW028-0656	ACCGAACCTGTATCCCAAACTTTCAAAGCTGAAACAATTGATTGTGAAATTGAACCATTTAATTATTTCTTTGAACCGCCTGATTCCCAAACTAATGAGGACATGTCCGATAGCTCATATGACTTATCGCTACAAGATTTTAACTATTGGGAATTTAGT	TEPVSQTFKAETIDCEIEPFNYFFEPPDSQTNEDMSDSSYDLSLQDFNYWEFS
eLW028-0657	GAGATTCATGGTTTAAAGCAGAAGTTGGATAAGAACTGGAAAGGTTGGGATGAACAAGATCATATGATTCTTTGTATTGCGGAATCATGGCTTGATGAAAGGATTCAGAGTGGCAACGGATCGGCTTTGGAGAAGCTCGAGTTTGAGATAGAAACATTT	EIHGLKQKLDKNWKGWDEQDHMILCIAESWLDERIQSGNGSALEKLEFEIETF
eLW028-0658	GGCTCCTCACGCGCCGCCGTTTCTTCGATTCCGGTACTCGATCTTCCACTTGTTGATGATAGAGATGTCTACTTCGATGTTCGGAGTCAAGGTTTTGACTACCGTGAAGTCTTCGGAGGGTTTAACGATCTCGATTTAGCTCCGTCGTATGAAGAACTG	GSSRAAVSSIPVLDLPLVDDRDVYFDVRSQGFDYREVFGGFNDLDLAPSYEEL
eLW028-0659	TTGGAGATGGACATGGATATTGAGTATCTATTAGCTACATACCCTGGTCTTTCACAAGAGTCTATCAATGATGTTTACTTGGCTAACACTTGTGATCTTGATGCAACTATCGAAATGCTGAATCAACTCGAGATTTACAGTACTGAAGCTGAGGAATAC	LEMDMDIEYLLATYPGLSQESINDVYLANTCDLDATIEMLNQLEIYSTEAEEY
eLW028-0660	TGGAGCTCTGGCGGTTCTTTTGGCTCGGGTTCTGGTGGTTCAGACTCCAACTCGGGTGGTTCAAGCTGGGGTTGGGGATGGAGCTCGGACGGAACAGATACAAACTGGGGTTGGGGAAGCAGCTCTGGCTCAAACCATTCAAGCGGCACTGGCTCTACA	WSSGGSFGSGSGGSDSNSGGSSWGWGWSSDGTDTNWGWGSSSGSNHSSGTGST
eLW028-0661	ACAGAGCCAATTCTCGATTTATCTCAGTTACAAATACCAGATGGCTTAGGAGATTTTGATGCGCAACCAGGTGATATTAATTCATGGTTTAACATGGACGACGAAGAAGATTTCGATATGACGGAGCTTGGAATACCAACGGATGATATCTCAGAGCTG	TEPILDLSQLQIPDGLGDFDAQPGDINSWFNMDDEEDFDMTELGIPTDDISEL
eLW028-0662	TGCAATGGGAAAACAAGAACAAGTTCTGTCAAACTTCAAGCCCAGGATCCTCAGTGGAATGAGGTAATCGAGTTTGATGCAATGGAGGAACCACCATCGGTATTAGATGTGGAGGTATTTGATTTTGATGGTCCATTTGACCAGGGGGCTTCTCTTGGT	CNGKTRTSSVKLQAQDPQWNEVIEFDAMEEPPSVLDVEVFDFDGPFDQGASLG
eLW028-0663	TATCACTCTATTACGTTGCCAGAGACATTTGATCTTGATGACTTTGAGCTTCCAGACAATGAGATCTTTCAGGGTAATTACGTTGATCATCATGTTAGTACAAAAGAGCAGATCACCCTTCAGGATACCATGGATGGCGTTGTATACTCAACGTCACAA	YHSITLPETFDLDDFELPDNEIFQGNYVDHHVSTKEQITLQDTMDGVVYSTSQ
eLW028-0664	AACATGTTCTTCCCCAAGAAAATTGATCCGGAAACAATGGATATATTTGCAGAAGATTTCTCCCTTGAGAAATTCGACATCGATTTCGAATTCGACATCGATTTCGAATTCGACGCTCCTCGATTCTACGATTTCTCCAAACCTGAACTCGATTCAGAA	NMFFPKKIDPETMDIFAEDFSLEKFDIDFEFDIDFEFDAPRFYDFSKPELDSE
eLW028-0665	ATGAAAACGCTTGCGGAAGGTTTTGAGGAAATTTGCGAAAAGGCGTTGCCTTCTACTACTCACGATGCCATTATAGATGCTTATGATACCAATCTCATGATTGAGTGTGAGCCTGAATACATTATGCCAGACTTTGGATCAAATCCTGACATTGATGAG	MKTLAEGFEEICEKALPSTTHDAIIDAYDTNLMIECEPEYIMPDFGSNPDIDE
eLW028-0666	GGTGTTCCGAATCTGGGAACTATTGGCGAGCATGGGTTAAAGTTGGAAGAATTGAATGCAGACTTGTTCGATGTACCAGTAATCCACGCAAATGGTGCGTTTGGTGCGATGAATGAGTATGGGGCCAACGACGAGTATGAAATGCTAATGCTTATGGGA	GVPNLGTIGEHGLKLEELNADLFDVPVIHANGAFGAMNEYGANDEYEMLMLMG
eLW028-0667	GACCTGAAGCCAGCTGTAACAGCAGAACCAGAGATTAGTGAGACAATTCTATCAGCTGACGATGAGTTCTTGGTAATGGCAAGCGACGGGCTCTGGGATGTTATGAACGATGAAGAAGTTATTGGTATAATCAGGGATACTGTAAAAGAACCTTCAATG	DLKPAVTAEPEISETILSADDEFLVMASDGLWDVMNDEEVIGIIRDTVKEPSM
eLW028-0668	AACACGGAGAAACTAAGAGAACCCGAGCATTGTGATCAAGAGTTCTGCTTAAACGCAGAAGAGCTCTCGATGACTTGGAACGGTAATAATGGCGCTGGTGAAAGCTCTGGAGGGTTCTTGAATGGTTTGGGAGATTTCGAAGGGTTTATTCAAGAACTT	NTEKLREPEHCDQEFCLNAEELSMTWNGNNGAGESSGGFLNGLGDFEGFIQEL
eLW028-0669	ACACTGAGTTACTCAGAAGCCGAAGAAAGGCTCGACTGGGAGTTCGAGTACATATCCGAGATCCTCGGGTCTGACCAACTGATGGTGAAAGAATATGCTTTGGGGATGGCCACTGACGTATTACCTGCGAGCCTCTTTGATGAAATGGAAGGCCGAGGA	TLSYSEAEERLDWEFEYISEILGSDQLMVKEYALGMATDVLPASLFDEMEGRG
eLW028-0670	TCCCGGAGATACGAATCCGGCACCATAACGCCGCCTCCTCCACCGCCGGCTCCGAGTAATTACGCTTGGGATTTTATCAATTTCTTCGAGAGCTATGAGCTTCCGTACACTACGGATGTCAATGATTTGAAGGATAGAGAGACCACTCCTTCTCATGAA	SRRYESGTITPPPPPPAPSNYAWDFINFFESYELPYTTDVNDLKDRETTPSHE
eLW028-0671	GGCCCTGATATTTTTCATAGCTCTGATGAGAGTAAAGAGCAAGGTGATTTTGATGACTACAGCTGGGCCAACATTGGTAGTTTTGATGATCTTGATCGAATGTTCAGCAATGATGTCCCTATATTTGGTGATGGCAGTCTCAGCGGTGGTGATGAGTTA	GPDIFHSSDESKEQGDFDDYSWANIGSFDDLDRMFSNDVPIFGDGSLSGGDEL
eLW028-0672	GGACAAGCCAAGAATCTATGTTCAAATGAACATTCAACAGAGTTTGGTCTAGACGACATTGAAGATGAAATCAACCTGCTGGAACAAGAAGTGAACAATGAACAAGAGATTGGCTTCTGTCACAATGACTTGCAGTATGGTAACATCATGATTGATGAA	GQAKNLCSNEHSTEFGLDDIEDEINLLEQEVNNEQEIGFCHNDLQYGNIMIDE
eLW028-0673	GTCACTCCCAACGGGGAAATGGACCCTAATCATCCCCTCTACGGCGTTTCTGTGAAGGGAAATACCTACTTTTTTGCGCATGAGGATAGCAGCAGTGGTGAAATTGATGAAGATGGCGACATAATCGATCTTGAAGATTTCTTACTCTGTTTTGATTTT	VTPNGEMDPNHPLYGVSVKGNTYFFAHEDSSSGEIDEDGDIIDLEDFLLCFDF
eLW028-0674	GATTATATTATTGAAAATAATATCAACCTCGATGCTTTGGCTGAGGACAACAACGAGTGGGCTACTGCCCAACATGACCTGTTCAACTATGCATACCCTGACGAAGATTCTTATTACTTTGACCCTACAAGTCATAATACTAGACCCTTTGTTTATCAA	DYIIENNINLDALAEDNNEWATAQHDLFNYAYPDEDSYYFDPTSHNTRPFVYQ
eLW028-0675	TTCAAGACAAACAGTTTTGAACAATTTTGTATAAATTTGACAAACGAGAAGCTGCAACAACATTTCAACCAGCATGTGTTCAAGATGGAGCAAGAAGAATATACTAAAGAAGAGATTGACTGGAGTTACATAGAGTTCATTGATAATCAGGATGTCCTT	FKTNSFEQFCINLTNEKLQQHFNQHVFKMEQEEYTKEEIDWSYIEFIDNQDVL
eLW028-0676	TTCAAGACAAACAGTTTTGAACAGTTTTGTATAAACCTGACAAACGAGAAGCTGCAGCAGCATTTCAATCAGCATGTGTTCAAGATGGAGCAAGAAGAATATACTAAAGAAGAGATTGACTGGAGTTACATAGAGTTCATTGATAATCAAGATGTCCTT	FKTNSFEQFCINLTNEKLQQHFNQHVFKMEQEEYTKEEIDWSYIEFIDNQDVL
eLW028-0677	TCAGATGATGAAAAGAAATCTCTTTACGATAGGTATGGTGAGGCCGGACTTAAAGGCGCTGCTGGATTTGGCAATGGGGATTTTAGTAATCCGTTCGATCTATTCGACTCATTATTCGAAGGCTTCGGTGGTGGGATGGGTAGAGGTTCAAGAAGCAGA	SDDEKKSLYDRYGEAGLKGAAGFGNGDFSNPFDLFDSLFEGFGGGMGRGSRSR
eLW028-0678	GCCATTGGCATGGCTGACTTAGACATGATTGATTTGTCTGATGACAATTGGCAATGGACGGATTCACCCCCCAGAGTCGATGGTTGGGATAGTGATCCTGCCGATGTTGATCTCTATGATAGGGATGACGTAGATTGGGATGGACAATATTCCAGTGGG	AIGMADLDMIDLSDDNWQWTDSPPRVDGWDSDPADVDLYDRDDVDWDGQYSSG
eLW028-0679	GGATCTTTCGATAATAATCCCACTTTCAGAGCAAGTGTTGATGAAGCATGGTTTGATTCCAATCTCGCCTTTGAAACCGATTGTGATGATGACTTTCATAGTGTTCAGGAAGATACGTTGTCAGTGAACGGATGTGAGCGTATCTCAGTATCGAGTATG	GSFDNNPTFRASVDEAWFDSNLAFETDCDDDFHSVQEDTLSVNGCERISVSSM
eLW028-0680	AAAACTTGGGAAGCTGAGCTCGATAAGGTCTGTGAAGAACAACAGTTTCTCACGTTGCAGGAAGAGTTGATTTTAGATTTGAAGGAAGACTTGGGTAAGGCATTAGAAACTTTCGATCTTATTAAGTTATGTTGTGAAGAACAAGAAAAAAACCCTTCG	KTWEAELDKVCEEQQFLTLQEELILDLKEDLGKALETFDLIKLCCEEQEKNPS
eLW028-0681	GATGCGCCGAGGGATGATCAGGATGTGGTATACAAGTATCCTTCTCCTGAGCAGTTTTTCAGTGAAGAAAGGAATGCTGATGGAGATGATTACATTTGGGACGACTACAACAATTATGGCGGTTTAACTGGCGATAAAGGAGGCTTTGATGAAGGCTTT	DAPRDDQDVVYKYPSPEQFFSEERNADGDDYIWDDYNNYGGLTGDKGGFDEGF
eLW028-0682	TTTCATGCGGATGGTGACTATGAACTCGGCAGAATGGATACAATTGTCGAGTTTCATGCGGACGGTGATTATGACCTTGGTAGAATGGACACAAACGATTCCATTTCTGTTGCGGAAGAAAAGGATGCTTCGTTAAGTCACATGTGGGCAGAGCTAGAT	FHADGDYELGRMDTIVEFHADGDYDLGRMDTNDSISVAEEKDASLSHMWAELD
eLW028-0683	ATAGATTCACTTCCTTGGAGCTCTTCTATACCCATTGGAGAAGACGACGAAGGCGAATCCTTCTCCACTCTATTTTCAGGCTCAGGCCAGCTCGACGGAGGTTTTCTATCACTTGAGGAGATTGATGAAGCTGATTACCATCTAACTCTCCCTACCATT	IDSLPWSSSIPIGEDDEGESFSTLFSGSGQLDGGFLSLEEIDEADYHLTLPTI
eLW028-0684	TTAGCTCTTAAAACCGATCTTTTCAGGTTATCTAACAACACAGCGGAGAATGACTTACTTGGTAACGATATTGCTGATTATGACGATGCGGAAGGCCTGGAGGACGAATTGGATGAATACTTCGACTTAGCAGGCCCCGACTTTAATGCTACCGGAAAA	LALKTDLFRLSNNTAENDLLGNDIADYDDAEGLEDELDEYFDLAGPDFNATGK
eLW028-0685	TTCTCTGCAATCTTAAAATCAAGTGCTAGAGATGACACATTTGATGAGCTTTTACCCGAAGGGTCTCAGCTTATAGAAGGGTTTTCAGAAGACGCTTCTGCCTCTAGCTTCGAGGGCCTTGATCTGTACGCTGAAGAGTGGTATGCTGATTGCTTAAAT	FSAILKSSARDDTFDELLPEGSQLIEGFSEDASASSFEGLDLYAEEWYADCLN
eLW028-0686	CACGGAATAGCAGACGATGCATCTGACTTGATTTTTGGCTTTGGCGATGGCTTAGGTGCTCTCAATGAACATTCAAATGAGTATTGGGACTCTGATGAATATGACGACGATGATGATGTTGGTTACATTAGGCAACCAATTGAGGATGAGGCATGGTTT	HGIADDASDLIFGFGDGLGALNEHSNEYWDSDEYDDDDDVGYIRQPIEDEAWF
eLW028-0687	GAAACAGATGAAGAAGTCTTGAAGGGATATGAATCGTACAGGGAAAACCCAAGTAACTACGACAATGATAATATCCTTATATACACAGACACGTTCAATCTTTATGATGACATGTTCGAAGGTTCTCTTGATTCTACAAGGAACTTTGGTGCACAAAAA	ETDEEVLKGYESYRENPSNYDNDNILIYTDTFNLYDDMFEGSLDSTRNFGAQK
eLW028-0688	ATCATAGATACCAAGACTACTCACGATGTTATTGGTTCTCACGGGCCTGCATATAAAGATATATTGATTGATGGATTTGTTCCCCCATCCAGCAGCGTAGCTCCAATGTTCCCATATTATGATAACACATCTGAATGGGACGACTTTGGGGAGATTATT	IIDTKTTHDVIGSHGPAYKDILIDGFVPPSSSVAPMFPYYDNTSEWDDFGEII
eLW028-0689	TATAAGTTGAGCAATTACACACGTCAATTCAACGGCTCATTGTCATTCTTGAACGATGATTACGAGTTTTTCATCCGTGATGACGATGATTTGGAAATGGAAACCACTTTTGCCAACTCAGACAATGTTTTGAATCCATACACTGGTGAGATGGATGCT	YKLSNYTRQFNGSLSFLNDDYEFFIRDDDDLEMETTFANSDNVLNPYTGEMDA
eLW028-0690	GATGACACTGACACAGAAACGTGCTTAGAGGCACCTGCCACTGCAGATTTAGTTTCAACTTCTCCATCTGGGTCTGAGCCAGAAGTTGATTTGTTTGACATGGACTTTTCTAATCTGGATTTCTCGGAGCTACTAGTTGATTTCGATCTTGGTTGTGAA	DDTDTETCLEAPATADLVSTSPSGSEPEVDLFDMDFSNLDFSELLVDFDLGCE
eLW028-0691	CAATACTTGCTTCCCCGTACATCTTTTGTTCAAGATGCTCACAAAGCAGGATTAGAAGTATATGCATCAGGTTTTGGAAACGATTTTGATCTTGCATACAACTACAGTTTTGATCCATTGGCCGAGTACTTATCTTTCATGGACAATGGAGATTTCTCC	QYLLPRTSFVQDAHKAGLEVYASGFGNDFDLAYNYSFDPLAEYLSFMDNGDFS
eLW028-0692	TTCTTGAAACGAATGCATGCGAACCAAGAGTATTGTTCAGAGCCTGAAAGGTATAATCACGAGCTGCTTCCGTTGGAAAGATCGAGAAACGATGAATCCTTGGAGATGTTTATGGAAGAAACAGAACCATTTGATCCATTTCCATGGCTGGACGAGACA	FLKRMHANQEYCSEPERYNHELLPLERSRNDESLEMFMEETEPFDPFPWLDET
eLW028-0693	AATATTCCACCCCAAAGCATAACTAGTAAAGAGAACAAGCTTGAAGGTGACTTGGATTTTAACGCTGAGTTCCCCATGAGTGACTTTTCGGATGTAGTATTTAAAGATGAGATGGGATGGTTTTCCAATTTCAATTGCAATTTTTTTGAATCACCAACT	NIPPQSITSKENKLEGDLDFNAEFPMSDFSDVVFKDEMGWFSNFNCNFFESPT
eLW028-0694	CAGACTCGTGGAAGTTTCTCGGACTACTTAGATGATGATATATTACCCGAGTTTGAAGATCTTTTATCTGGTGAGATTGAGTATCCATTGCCTGATGATGATAATAACTTGGAGAAAGCTGAGAAAGAGAGGAAATATGAAGTCGAGATGGCTTATAAC	QTRGSFSDYLDDDILPEFEDLLSGEIEYPLPDDDNNLEKAEKERKYEVEMAYN
eLW028-0695	ATAAGTAACGCATATGAGGTTTTATCAGATGATGAAAAGAAATCTCTTTACGATAGGTATGGTGAGGCCGGACTTAAAGGCGCTGCTGGATTTGGCAATGGGGATTTTAGTAATCCGTTCGATCTATTCGACTCATTATTCGAAGGCTTCGGTGGTGGG	ISNAYEVLSDDEKKSLYDRYGEAGLKGAAGFGNGDFSNPFDLFDSLFEGFGGG
eLW028-0696	ACTGAAGAAAAGATTTTGTTTGGTTCTGATGACAATTTGTGGGATGCATTTGGAAGCAGCACTGATATGAGCTTGCAAGGAAATCTTATGTCCAGTAATTCTGACCTATTCGATGCATGCCCCTCTTTGCAAAGTGGGAGTTGGAGTGCCCTTATGCAA	TEEKILFGSDDNLWDAFGSSTDMSLQGNLMSSNSDLFDACPSLQSGSWSALMQ
eLW028-0697	GAGGTCAAAGATGACGAATGGGCGGTTGATATGTCTGAAGAAGCCATTAGAGCTCGTGCCAAGGAACTAGAAGTGAACTCTGAGCTCACTCAACTGGATGAATATGGTGAATGGATTTTGGAGCAGGCTGGTGAAGATAAGGAGAACTTACCATCAGAT	EVKDDEWAVDMSEEAIRARAKELEVNSELTQLDEYGEWILEQAGEDKENLPSD
eLW028-0698	ACAGCCGAGGACCAATGGGTTAATGAGTTTTCAAAGTTGAATGTTGATGACTGGATAGATGAATTTGCTGAAGGTCCCGTGGGTGATAGTTCAGCTGATGCATGGGCAAATGCTTACGATGAGTTTCTGAATGAGAAAAATGCTGGAAAACAAACCAGT	TAEDQWVNEFSKLNVDDWIDEFAEGPVGDSSADAWANAYDEFLNEKNAGKQTS
eLW028-0699	AACAAGTACGTTAACAACCTATCCCAAGATGACGATGATATTGCAATTTACGCTGCAAATCCATTCAAGGATACAGAATTTGTTGACCGCAATTACACTTCCAGTATTGTTGATGCCGATGATTTGTTTTTAGTTGATGGTGGTGAGGACGGCCAAAAT	NKYVNNLSQDDDDIAIYAANPFKDTEFVDRNYTSSIVDADDLFLVDGGEDGQN
eLW028-0700	ACCTTCAAATGGGATAATGGGAGTTTCTATGTTGGCCATTGGTCTAAGGATCCAGAGGAAATGAATGGTACATATTATCCGTCAGGAAATGAAGGGAATCTTGAATGGGATCCTAAAGATTTGTTTAATAATCTAAGTGAGTACACGATCTGCAGCGGC	TFKWDNGSFYVGHWSKDPEEMNGTYYPSGNEGNLEWDPKDLFNNLSEYTICSG
eLW028-0701	GCTCCTTACCACGATCCAACGGATGAACCAGTAGCCGATGCCAAGTTCGATTGGCACTTTAATGACGCTGATCTGCCTGTCGATACCTGGCGTGTTATGATGTACTCAGAAATCCTAGACTTCCATAAGATTGGTGGCAGTGATGGACAGATTGATATA	APYHDPTDEPVADAKFDWHFNDADLPVDTWRVMMYSEILDFHKIGGSDGQIDI
eLW028-0702	GAGTTCTATATTGATGAAGAAGACTGTCATTTGATTCCAGTTGAATTCTATAAACCGAGTGAAGAAGTTCGAGAGATTTCCGACATTAACGGAGATTTTATCCTCGATTTCGGCGTTGAGCATGATTTCACGGCGGCGGCGGAGACGGAGGAAATCTCC	EFYIDEEDCHLIPVEFYKPSEEVREISDINGDFILDFGVEHDFTAAAETEEIS
eLW028-0703	GAGTATGTTGATGTTGGAAGCCGCGACGGTATGGCACATGTGGGCTACACAGAGCTGAAGATACACTCGGATTCTGAGTCTGAGTTCTTGTTTTCAGATGATGATGCATTCCTCCATATAACTGACTTCAATGTTGAGCCATCTGAGAAACGCACGCAC	EYVDVGSRDGMAHVGYTELKIHSDSESEFLFSDDDAFLHITDFNVEPSEKRTH
eLW028-0704	GAAAGCTTCAAGAGAAGTATCCATGAAGCTTCTTATGTCGGCTGGAAACAGATTGGTGGCTGGGAAGACAAAGACGAATTAACTTTAGATGATGAATTGATGGATATGACTAGAGAAACCTTCTTAGATAACATCATACCGGACAGCCTTTACGGTGAC	ESFKRSIHEASYVGWKQIGGWEDKDELTLDDELMDMTRETFLDNIIPDSLYGD
eLW028-0705	CTTCCAGAACTATTGCCGTCATTCGAAATGTATGAAAATTTGCTCAGCAATATACCTCAATCTAGTTTCGATACATACTTTCCGGAGAATCCACCTTTTTATGAGGTTGCTTCCCGAAATCAGAGTATTCCTTCGGAAGGTGAGTCTGGGAATGATATG	LPELLPSFEMYENLLSNIPQSSFDTYFPENPPFYEVASRNQSIPSEGESGNDM
eLW028-0706	AAATCAAAAGCAGACAAACTTGCGGATATGGCGAATGAAATAATCCTCTCTATTGATGAGCATCATGAATCATTTGAACTTAAAGAAGAGGACATTTCTGACTTGTGGAACAACTTTGGAAACATCATGGATAATTTGTTAGAAATGTCAGACCATTCG	KSKADKLADMANEIILSIDEHHESFELKEEDISDLWNNFGNIMDNLLEMSDHS
eLW028-0707	AGTTTTGAACAGTTTTGTATAAACCTGACAAACGAGAAGCTGCAGCAGCATTTCAATCAGCATGTGTTCAAGATGGAGCAAGAAGAATATACTAAAGAAGAGATTGACTGGAGTTACATAGAGTTCATTGATAATCAAGATGTCCTTGACCTTATAGAA	SFEQFCINLTNEKLQQHFNQHVFKMEQEEYTKEEIDWSYIEFIDNQDVLDLIE
eLW028-0708	AGTTTTGAACAATTTTGTATAAATTTGACAAACGAGAAGCTGCAACAACATTTCAACCAGCATGTGTTCAAGATGGAGCAAGAAGAATATACTAAAGAAGAGATTGACTGGAGTTACATAGAGTTCATTGATAATCAGGATGTCCTTGATCTTATTGAA	SFEQFCINLTNEKLQQHFNQHVFKMEQEEYTKEEIDWSYIEFIDNQDVLDLIE
eLW028-0709	GAGTTTGGAGACTTTGGTGACTTCTTTGAGAACGATGCTTTACCTTTCGGGGAGCCACCGGGAACTGCAGAGTCGCATGTGCTCGTTTTTCCTCCAGATTCTGCTGATGTAGGTTCCAGTCCCGTGGATATGATGGATGTATCAGACCAAATCGTTTTG	EFGDFGDFFENDALPFGEPPGTAESHVLVFPPDSADVGSSPVDMMDVSDQIVL
eLW028-0710	GGCGATGTGGAAATGAAATGGGATTTTGATTCATTGAGTTCGTCGGATTATATTATTGAAAATAATATCAACCTCGATGCTTTGGCTGAGGACAACAACGAGTGGGCTACTGCCCAACATGACCTGTTCAACTATGCATACCCTGACGAAGATTCTTAT	GDVEMKWDFDSLSSSDYIIENNINLDALAEDNNEWATAQHDLFNYAYPDEDSY
eLW028-0711	GAAGATGGTAACAACTTTGGGACTTTAGATGGGATATTGTCAACTATGCTTGGAGCTGAAGATCCAGGACGTTGTGGTCAGGTTGATGAGTTTATTGAGAAGATTTTAGAAGAGGTTGAGAAAGATGGAAGTTACTTAGACTGGATTAGAGATAGTTAT	EDGNNFGTLDGILSTMLGAEDPGRCGQVDEFIEKILEEVEKDGSYLDWIRDSY
eLW028-0712	TCCACCACTGATGAGGACCCGAACGCTACTGAATACTCAAGCTCATTTTCCGACACTGCATCTGAGAATGCTGAAATGTTGCTTGATGGACTAACCGGAGAAGCTGAGGTCGAATCTCATTATTGGGATGAAACCGATCTAGGTCCTGCTTATGATTCT	STTDEDPNATEYSSSFSDTASENAEMLLDGLTGEAEVESHYWDETDLGPAYDS
eLW028-0713	GTCGATCTTTACGGTGATGATGGTCGGGATTTCATCACTGTTGAGTTATGTGGAGATGATTTTCTTGCGGCGTTAGCTGATTTTGAGGAAGGAACTGAGGAATGGGATGATATACAGGCTATAGAGTCTGAAGCTCAAGGAAATTTGGCTGAAATGTTT	VDLYGDDGRDFITVELCGDDFLAALADFEEGTEEWDDIQAIESEAQGNLAEMF
eLW028-0714	AAGAGAGCAGATTCTCGGCTAGAAAATAGAATGAGAGATGTAGACAGTGGTGATAATCCTAGTTCGTCTTCGTTTGAGTTTCATGTCAGTTTGGAAGAGGGTATTAGCCTTTCAGTTGATCTAAATTTTAATCCATCAGATTGGATCAATAGCATGAGA	KRADSRLENRMRDVDSGDNPSSSSFEFHVSLEEGISLSVDLNFNPSDWINSMR
eLW028-0715	TTATATGCCGATTTAAGGTCACATACTGCATCTCTACTTGCGCTTGGAGCAAGCATCGAAGATGTAACAGATTTATTTGCCGATTTACAGTCAGGTGATAGATTTGATGAGGATATTAGATATATGTTTGATTATGAATGTGAAGATTATGATGAATCT	LYADLRSHTASLLALGASIEDVTDLFADLQSGDRFDEDIRYMFDYECEDYDES
eLW028-0716	AGTTCAGAAGATGTGGATCCGAAAGATTACGACGTAATCGGAGTTACAGAGGAATTAGTTGCGTTTGTGAAGGATCTTGCGATGCATCCTGAGACTTGGTTGGATTTTCCTTTACCTGATGACGACGATAGCTTTGATGACTTTGAATTGGCCGATGCT	SSEDVDPKDYDVIGVTEELVAFVKDLAMHPETWLDFPLPDDDDSFDDFELADA
eLW028-0717	ATCAACATGAGTTCTCCAACCATAGAAGCTAGGAAAATGAATATGCAACAGACGATATCCGGTCTTGAAGATGATTTTGGGTGGCTTAACGACTTTGATATTGGTATGATTTCGTTGCAAAATGATGATGAGATGATGAATTGGTGTACGGAACTTTCT	INMSSPTIEARKMNMQQTISGLEDDFGWLNDFDIGMISLQNDDEMMNWCTELS
eLW028-0718	GGGGTGGATCCATTTGACTTGTACAGTGCATTCTTTGGAGGTTCTGATGGATTCTTTGGGGGAATGGGTGAATCAGGAGGGATGGGTTTTGATTTCATGAATAAGAGAAGCCTAGACCTTGACATTCGATATGACCTGCGGTTGAGCTTTGAAGAGGCA	GVDPFDLYSAFFGGSDGFFGGMGESGGMGFDFMNKRSLDLDIRYDLRLSFEEA
eLW028-0719	TTGAAGGATGTTGAAGGAATTGATACTTTTATCCAGCATTTCGATAGAAAAGGCATTTGGAATGAAGGTGTTGTGATGGACGATATGGATGATGTGACGTTTTTTTATTCAGATAACGATTTTTTTGATTTAGATTTAATCTTAGAGCTTATGAAAGAG	LKDVEGIDTFIQHFDRKGIWNEGVVMDDMDDVTFFYSDNDFFDLDLILELMKE
eLW028-0720	TTCAATCCTTCCTTTAGGATCTGGGAATATAACATCACCGACATAGTGAATGACTCCAATTTTGCAGTTTCGGAGTATAAGCCCTGGGATGAATTTTTCGAGTCACTAAATAAGATTATGGAAGACTCTTTGCTAGAAGATGAAATGGACAGCAGTAAT	FNPSFRIWEYNITDIVNDSNFAVSEYKPWDEFFESLNKIMEDSLLEDEMDSSN
eLW028-0721	GATGAGAAAAGATCTCTATACGACAGATATGGCGAGGCAGGAGTTAAAGGCGCTGGAATGGGAGGCATGGGGGATTATAGTAATCCGTTTGATCTATTTGAGTCATTATTCGAAGGAATGGGTGGGATGGGAGGAATGGGCGGTGGAATGGGTAGTAGA	DEKRSLYDRYGEAGVKGAGMGGMGDYSNPFDLFESLFEGMGGMGGMGGGMGSR
eLW028-0722	CAGACTTCTCCCGACGAGCTGACTTGTGTCGATGAGCTGGCTCTTCTGGGCGAGTTGGCTGATCTTGACGAGCAGACTTCTCCCGACGAGCTGACTTGTGTCGATGAGCTGGCTCTTCTGGGCGAACTGGCTGATCTTGACGAGCAGACTTCTCCCGAC	QTSPDELTCVDELALLGELADLDEQTSPDELTCVDELALLGELADLDEQTSPD
eLW028-0723	GATGTTGGACTATATGATCCTCATGAAGATGATGACGATGACTTCTGTGATTTCATGCAAGAGATGATCTCAATGATGAACAATGTCAAAGACGCGGGAGAGAGCTTGGAAGACTTGCAACGAATGTTCACGGATATGGTTGGTGGAGATGGCGTGAGC	DVGLYDPHEDDDDDFCDFMQEMISMMNNVKDAGESLEDLQRMFTDMVGGDGVS
eLW028-0724	ACTGGGTTCCTGAACGGAGATTTGGAAAATCAAGCTACTTTAATTAATGGAATTGATACTACTAAATTGAACCCTGTAGAAGCAGAGTTTTGGTCACCCGAAGAAATAACAGCTTATTTTATTATGGAAGGATACGATGTCCAATCTGCCTCTAGATTC	TGFLNGDLENQATLINGIDTTKLNPVEAEFWSPEEITAYFIMEGYDVQSASRF
eLW028-0725	GGCAGAAAGCAAAAACTGCAAACTTTCAGTGATCACTTGCACAAACAATATAGCGACTCTAGAAATTACTTCTGTGACGTTGCAGATTTCAACAACAGCAGGTTCTCTGACGATGAATGGAATGCTAAGCCCGCCTTTCTTGATGACGGGGAAGATAGT	GRKQKLQTFSDHLHKQYSDSRNYFCDVADFNNSRFSDDEWNAKPAFLDDGEDS
eLW028-0726	TGGGTTTCATTAAATGAGTCGCACCAAGCACAAGACGAGTCCGAGCTCTCAGAATCTGTGGTAACACTGAGTTACTCAGAAGCCGAAGAAAGGCTCGACTGGGAGTTCGAGTACATATCCGAGATCCTCGGGTCTGACCAACTGATGGTGAAAGAATAT	WVSLNESHQAQDESELSESVVTLSYSEAEERLDWEFEYISEILGSDQLMVKEY
eLW028-0727	ACAGAAGGAATCAGAGCAAGAGGACCCAGATCATCCTCTGTTAACTCTGTTCCTCTGATTCTTGACATTGAAGACTTTAAGGGTGATTTTTCATTTGATGCATTATTTGGGAACCTGGTAAACGACCTCTTGCCGTCTTTCCTAGACGAAGAAGCAGAT	TEGIRARGPRSSSVNSVPLILDIEDFKGDFSFDALFGNLVNDLLPSFLDEEAD
eLW028-0728	GGCAAAATCACGAAGCAAGAGCTGAATGATTCATTGGAGAATCTAGGAATCTACATTCCAGACAAAGACTTGGTGCAGATGATCGAGAAGATTGATCTCAACGGTGATGGGTACGTGGACATCGAAGAGTTTGGAGGGTTGTACCAGACGATAATGGAG	GKITKQELNDSLENLGIYIPDKDLVQMIEKIDLNGDGYVDIEEFGGLYQTIME
eLW028-0729	GAGGGTCAAGTTTCACATATGATTGCATTTGAAGATCAAAGTGATGCTAGAAACTTCTCTTATCTGCTTGAATCAGTTTTTGAAGACTTGGATGATTTCAGTGCCGATATAGCTCCCGTAACAACCAAGGATCTTTATGATGAAGTTAGTTCTGGTGGC	EGQVSHMIAFEDQSDARNFSYLLESVFEDLDDFSADIAPVTTKDLYDEVSSGG
eLW028-0730	AAGGAAGAAGAAGATTGGGAGATGATTGAGAAGCGGCTTGGTTGTGGTCAAGTCGAAGAGCTTATCGAAGAGGCTCGCGATGAGCTCACACTCATTGGGAAAATGATTGAGTGGGATCCTTGGGGTGTACCAGATGATTACGAGTGTGAAGTGATTGAG	KEEEDWEMIEKRLGCGQVEELIEEARDELTLIGKMIEWDPWGVPDDYECEVIE
eLW028-0731	CTATGTGTTGAGTGGCTTGACTACAAGGTTGGATCCAATTCCGAAGAAGCAGCCAATTATGCTGCCATTGGTACGTTTGATCCACAAATTGAAATTTGGAACTTGGACTGTGTTGACAAGGCCTTTCCCGATATGATTCTGGGTGAACCTCTTGATAAT	LCVEWLDYKVGSNSEEAANYAAIGTFDPQIEIWNLDCVDKAFPDMILGEPLDN
eLW028-0732	GCCAATAACTTACACGAGAGTAATCTTATGAATGATGTTTCTGTTCAGACACAAAGTGGTAATGCAGATTTTTGGGAGGAGAGATTCACGTTTGCTGAAGGATTTGAGGATACCGAGCTCGATTTACCTCCCTGGAACCATACCTCTACTGATATTGTA	ANNLHESNLMNDVSVQTQSGNADFWEERFTFAEGFEDTELDLPPWNHTSTDIV
eLW028-0733	TTTGATGCATCTCAATATGCCTTTTTTGGGAACGATGTTGTCGAGGAGGTTGAGCTGGGTGGATTGGAAGAAGAAGATGAGATTTTGTCTTTCACTGGAATAGCAGAAGACTTTTCATTTGATAAGGAAGAGGTTGGAGATTCTAGACTTCTGTCTGAC	FDASQYAFFGNDVVEEVELGGLEEEDEILSFTGIAEDFSFDKEEVGDSRLLSD
eLW028-0734	GGAGATCACTGCTCGAGCATAACGAATGTTCAGGAAGATGACTTTGTCCTTCCAGAACTATTGCCGTCATTCGAAATGTATGAAAATTTGCTCAGCAATATACCTCAATCTAGTTTCGATACATACTTTCCGGAGAATCCACCTTTTTATGAGGTTGCT	GDHCSSITNVQEDDFVLPELLPSFEMYENLLSNIPQSSFDTYFPENPPFYEVA
eLW028-0735	TCGATGACGTGGAACGGAAATGGTGACGAGAGCTCCGGTGGGTTCTTGAACGGGTTAGGAGATCTCGACGGCTTCATTCAGGAGCTAGGTGAATTTCCTTATTTACCCTTCACCATTGACCCTGCCGTTGCTTCTTCCTCCCACTTACATGGCAACGTT	SMTWNGNGDESSGGFLNGLGDLDGFIQELGEFPYLPFTIDPAVASSSHLHGNV
eLW028-0736	GCTGATCCGTTGAGTTTAAACCTGTCAATTTTTAAGCTGGATTCTGGGCCTGACGTTGAAGCGTTGTTCAGCGACAAACCAAATGTCCCGCTAGATACCGTCTTCAACGATTTTTACTTGGACTTCATATCAGTGGACGTGCAGGACTTCAGCATTAAC	ADPLSLNLSIFKLDSGPDVEALFSDKPNVPLDTVFNDFYLDFISVDVQDFSIN
eLW028-0737	GATATTTTGAAAAATCAAGAACTAGATGATGGTTCACTGGACGATCTACTTTCTCAGATAATTCCTAAGATCACTAACTTTAACAGTGGTGAAATTGATGACGCAAAAAAAGAAGAGTTATTGAAACTCAACTTCATTGACCCGTATTCCTTCGAGGAT	DILKNQELDDGSLDDLLSQIIPKITNFNSGEIDDAKKEELLKLNFIDPYSFED
eLW028-0738	CCAGAGGAGCAGTCGGGAATGGCTTGGGAATGGCACGATAAAGATTGGATGCTTGACCTAACAAATGATGGGATCATTCAACTTCCTGCTTCTGCTGCTAAGACAAAAGTTAAGCCAGGTGCAGATGAAGGTTTCATATATTATGATAACACCTGGAAT	PEEQSGMAWEWHDKDWMLDLTNDGIIQLPASAAKTKVKPGADEGFIYYDNTWN
eLW028-0739	GAAGGAATGATGTATAGTCAGATGAGTATGAGGACTAGTGAAGAAGAAGAAGAGTCTAAAAGATCAAAGGCTTTCTATGGTGCTTCTTCACTTCACGATTTCGAAGGCATCGAACAGATGGATGATATGTTCTTAAGTTCAATTTTGGAGGATGTTCCA	EGMMYSQMSMRTSEEEEESKRSKAFYGASSLHDFEGIEQMDDMFLSSILEDVP
eLW028-0740	ACTTTTACGTCTGATCGCGTTGTGGCTCCTTCTTGGGGGCCAGAATTTGAAGACATAATGACTTTATCCGAACATGAGGAGGAAACTTGTTTGTCATGCGACCTGCTTGAGTTTCCGGTTTTGACAGAAGAGCCTAAAGCAGACTGTGATAGAAGCGTT	TFTSDRVVAPSWGPEFEDIMTLSEHEEETCLSCDLLEFPVLTEEPKADCDRSV
eLW028-0741	GCCCTTTGTCAACTACCAGATGAAGAAGTCTTAGATCATTCATTATCGAATATTAGGCAGTTGACAAATGATATTGAAATTATAAATAAAGATGAAGCAGACAACATGGAACAGCTATTTTTTGACCTGGAAATTCCTGAAAAGGATGAGTTTCAGAGA	ALCQLPDEEVLDHSLSNIRQLTNDIEIINKDEADNMEQLFFDLEIPEKDEFQR
eLW028-0742	AAGGCATATTTGGAATCATTCACTATTGATTTAGATTATGCTGAATTTCTAGACGACGCATTAGATGAAAATTGGGAATTACGCCAAGAGTTGGAGAATGAAAGCCAAGATAAATGGTGGATCGTGAAACCGAGTATGAGCGATAAAGGTCAAGGTATC	KAYLESFTIDLDYAEFLDDALDENWELRQELENESQDKWWIVKPSMSDKGQGI
eLW028-0743	GAGAACAATTTAGATTGTTTATCGTCGTTAGACGATCTTTTGCACGATGAGTTTAGTCGCGTAGTTGGATCTATGATCTCGGCTAGAGGGGAAGGTATACTTTCATGGATGGAAGATGATAACTTCGTTGTGGAAGAAGATGGATCAGGTTCATATCAA	ENNLDCLSSLDDLLHDEFSRVVGSMISARGEGILSWMEDDNFVVEEDGSGSYQ
eLW028-0744	AGGAAGGTATGGACGAAGTGGCCTGATGACAACCAATACTACGAAGCTGTTATAACTGACTACAACCCTGTTGAGGGGCGTCATGCTTTAGTGTATGATATTAACTCTGCGAATGAAACCTGGGAATGGGTAAATCTTAAAGAGATATCTCCGGGAGAT	RKVWTKWPDDNQYYEAVITDYNPVEGRHALVYDINSANETWEWVNLKEISPGD
eLW028-0745	GATGTTTTCTGTGTTGTTTCAGAGCCTTCTTCCGCCTTGGATTTAGAATTTGAATATGAGGGGGAGGATGATTCAGATAGTCAAGATAACTTCGGCCTAGATTTTGTACCAACTGACATAGATCCAAATGACCCTCTAAGTTCAATGTTTGAATATGAG	DVFCVVSEPSSALDLEFEYEGEDDSDSQDNFGLDFVPTDIDPNDPLSSMFEYE
eLW028-0746	ATCCAGGTGGATGGTGCGTTCGGAGAAATGAATGAGTATGGAGCCAACAATGAGTACGAAATGCTAATGCTTACGGGTATTGACGAGGAAAATGAGAATGGAGCCATAGAGAATGAGATAGAGAATGAGTTAGAACACGCGATTGATCAGTTAATTGCC	IQVDGAFGEMNEYGANNEYEMLMLTGIDEENENGAIENEIENELEHAIDQLIA
eLW028-0747	TTCACCACTGACCAACACGTCACCGCCACTTCCGATTTCGAGCTAGACGAATGGGATCTTTTCAATACCGGTTCAGATTCCTCTTCAAGTTTCAGCTTTAGTGACCTTACAATCACATCCGGTCGAACCGGAACTAACCGGCAAATTCACGGTGGTTCT	FTTDQHVTATSDFELDEWDLFNTGSDSSSSFSFSDLTITSGRTGTNRQIHGGS
eLW028-0748	GGTGACTTTCCGAAGTTCCAGGATTTTGATGCACAGAGTATGGTGTCATTCAGTGGTCAAATTGGGGACTTTGGTAATGCATTTGTTGACAACACAGAACTTTCTTCTTACATCAATAATGAATATTGGAATTTTGAGAATTTTAAAAGTGCTTTTTCT	GDFPKFQDFDAQSMVSFSGQIGDFGNAFVDNTELSSYINNEYWNFENFKSAFS
eLW028-0749	TACCTCTTTTCAGATGATTCTCAAGCGGAAACTTTTGCACAAACTTTATGGGATACTTTCGGTGAAGGTACAGGTGCCAGTGAGAGACCATTTGACTCAGCAGTCGTTGATGGTTTTGATTTTGATATTGAAAACAACAACGAAGTAGGCTATAGTGCG	YLFSDDSQAETFAQTLWDTFGEGTGASERPFDSAVVDGFDFDIENNNEVGYSA
eLW028-0750	TCAGTAGGGTTACAACTTGGATCAGATGGAGGAGCTGGAAATTCTAGAGACCCTCTCAGGCCATTTGATCAGATACCTTGGAACTTTAGTCTCTCTGACCTCACTGCAGATTTGTCAAATCTTGGAGATTTAGGGGCTTTAGGAAACTATCCCGGTTCT	SVGLQLGSDGGAGNSRDPLRPFDQIPWNFSLSDLTADLSNLGDLGALGNYPGS
eLW028-0751	AAGGCTGGACCTTATGGGATCCTAGCAAACATCTTAAAAGATAATGTGGCCATAATGGACGATACAATGAATGAAATAAAAGAGTGGCTTGAGGAACCCGATTTTTCAGCAAACTCGGACGATATATTTTTGGATTTTGAGGATTCAGAATCCGAATCT	KAGPYGILANILKDNVAIMDDTMNEIKEWLEEPDFSANSDDIFLDFEDSESES
eLW028-0752	TCTGATCTTGACCTTGAGCTGCTGCTACTTCACCAAGATCATGATCTTGAACTGCTGCTCACGGATTCTGATTTTGACCTTGAGCTGCTGCCACTTCACCAAGATCATGACCTTGAACTGCTGCTCCCGGATTCTGAGTTTGACTTTGAACTGCTGCCA	SDLDLELLLLHQDHDLELLLTDSDFDLELLPLHQDHDLELLLPDSEFDFELLP
eLW028-0753	GGTGCATTAGGAGTTGAATGGCGTCCTTCCTCGATAAAGTTTTCTGTTGGCCCTGATTTTAGTTTAGGTCAAGATTATATAATGCCTCCTTTGGCTGATCTGGATAGACTGATTGAGCCATTGCCTGAGTTTATAGATGCTATGTACTGGGAACCAGAA	GALGVEWRPSSIKFSVGPDFSLGQDYIMPPLADLDRLIEPLPEFIDAMYWEPE
eLW028-0754	AAAAATCAAGAACTAGATGATGGTTCACTGGACGATCTACTTTCTCAGATAATTCCTAAGATCACTAACTTTAACAGTGGTGAAATTGATGACGCAAAAAAAGAAGAGTTATTGAAACTCAACTTCATTGACCCGTATTCCTTCGAGGATCCTCTTATT	KNQELDDGSLDDLLSQIIPKITNFNSGEIDDAKKEELLKLNFIDPYSFEDPLI
eLW028-0755	GTTGATTTGTTTGACATGGACTTTTCTAATCTGGATTTCTCGGAGCTACTAGTTGATTTCGATCTTGGTTGTGAAGGAAGTGCAAATCATTGCTTGTCACTGACCCCAAATCAACCCACTCAAACTGTTTCAGGGTCGTCTCCTGAATCAGGGGATTGT	VDLFDMDFSNLDFSELLVDFDLGCEGSANHCLSLTPNQPTQTVSGSSPESGDC
eLW028-0756	AAGGCGGAACAACTGCAACAGATGATGAGCGATGTTGACATCTTTGGCAACGGTGGCATCACTTTTGATGATTTCTTGTATATTATGGCTCAAAACACTTCTCAGGAATCAGCATCGGATGAGTTAATTGAGGTATTCAGAGTGTTCGACAGAGACGGA	KAEQLQQMMSDVDIFGNGGITFDDFLYIMAQNTSQESASDELIEVFRVFDRDG
eLW028-0757	GATCTTTCTCCTGAATGTGTAGCTTGGGCTGATTCTTGCATCATCAGTTTTCTAGATGATTCAGACAACAATAATTGGGGAACTTTTAGAGATGCTTTAACAGAAATCATCGATATCCATCCCGAGATGTTTGTTTTTTCATCAACAACGGGAACAAGA	DLSPECVAWADSCIISFLDDSDNNNWGTFRDALTEIIDIHPEMFVFSSTTGTR
eLW028-0758	GATGTTGACATCTTTGGCAACGGTGGCATCACTTTTGATGATTTCTTGTATATTATGGCTCAAAACACTTCTCAGGAATCAGCATCGGATGAGTTAATTGAGGTATTCAGAGTGTTCGACAGAGACGGAGATGGTCTCATATCTCAACTTGAGTTGGGA	DVDIFGNGGITFDDFLYIMAQNTSQESASDELIEVFRVFDRDGDGLISQLELG
eLW028-0759	GATTTAGTTGTTGACGGTAATTATGACGTCAATTTTAACGGCCTTTTGAATGATCCATATAATACAATGAAACAGCCGGGCCCATTAGATTATAATGTCAGTACATTAATCGATAAACCTAATTTATTCTTAAGTCCTGATTTGGATTTATCTACTGTT	DLVVDGNYDVNFNGLLNDPYNTMKQPGPLDYNVSTLIDKPNLFLSPDLDLSTV
eLW028-0760	AAGGTGGACACCGATATGTTGGTAGACGAAACCTACCTCTCTGCTTTATTCGATTACGATGAAATTTTCCCAATCGCCGACGAAAGCTATGCTACGGAGATCCATCTCCAAGAAGCTATGTTTTCTTCTTTTGGCGCTTCTACTGTTGGTGTTAATCAT	KVDTDMLVDETYLSALFDYDEIFPIADESYATEIHLQEAMFSSFGASTVGVNH
eLW028-0761	AGTTCCAATAACAATGTCGATTTGGATTGTTCTTCAGTTCAGGTTTATTCATCCAATGATTTTAATGATTGGTGGTTCCCGCAAAGTTACAATGATACCAATGCTGACGTCACTTGTTTTGGTAGTAATCTGTGGATTACACTTGACGAAAAACTATAT	SSNNNVDLDCSSVQVYSSNDFNDWWFPQSYNDTNADVTCFGSNLWITLDEKLY
eLW028-0762	GGTTCATCATTAAATTCAAGTGAGAGTACAGGCGACGAAAATTTCTTCCCCATCTTAAGTAAGTCGTCTATGAGTAGTAACAGTAACCTAAGCACTTCACATATGCTACTAATGGACGGACTGGATACCCCATCATATTTTAGTTTCGAAGATGAGAGA	GSSLNSSESTGDENFFPILSKSSMSSNSNLSTSHMLLMDGLDTPSYFSFEDER
eLW028-0763	TCTCTCATGGATCCTTTCACGTTAGGGTTTTCCGTAGGCGATTACTTCCCAGCTGATCCAATGGAGGTCACATATAATTGGGGGGTCTGTGCCAACAATGGTGTTTGGGATCCTTCTTGGCTAGATTTTGATTTTTCATCAACACTATTTACTAATGAT	SLMDPFTLGFSVGDYFPADPMEVTYNWGVCANNGVWDPSWLDFDFSSTLFTND
eLW028-0764	GTATTTCAGTCGCAAGCGGATGATTTCTCTGGTGGCTTTGAATTTGGAGCCGACGACGAGGATTTTATGATTGACATAGAGGCGATTTATCGGATTCTGGATGAAAGCCCTGTTTCTATGGAGGTTAGTCAAGAAATAATGTCTCCGGTTGGTTCATCT	VFQSQADDFSGGFEFGADDEDFMIDIEAIYRILDESPVSMEVSQEIMSPVGSS
eLW028-0765	ATTTCTAGCAAGGCTAACGATGATGTGCTATTGGATTTTGATGAAAGAGATGATGTAACAAATACAAATGCAGGAATGCTGAATACTTTAACAACTTTAGGCGATTTGGATGATTTATTTGATTTCGGACCATCTGAGGATGCCACACAAATAAATACA	ISSKANDDVLLDFDERDDVTNTNAGMLNTLTTLGDLDDLFDFGPSEDATQINT
eLW028-0766	ACCGAGCTCCAGCCTGGAATCGACCTTCTTGGTCCTGTTGATGAGCTGTTCTTCGACATCTATGATAGATATGAGCCTGTCAACGAACCCACTTTGGACAACTGCTTCATATCAACGAGTTATGATGCTACAACACACTTTGACACAACTGTTGTTGAT	TELQPGIDLLGPVDELFFDIYDRYEPVNEPTLDNCFISTSYDATTHFDTTVVD
eLW028-0767	GACACCGATATGTTGGTAGACGAAACCTACCTCTCTGCTTTATTCGATTACGATGAAATTTTCCCAATCGCCGACGAAAGCTATGCTACGGAGATCCATCTCCAAGAAGCTATGTTTTCTTCTTTTGGCGCTTCTACTGTTGGTGTTAATCATCATCCT	DTDMLVDETYLSALFDYDEIFPIADESYATEIHLQEAMFSSFGASTVGVNHHP
eLW028-0768	TCTTTGAGAGATTCATCTAGATGTGAAGAAAATTCTTATGAAGACCCGTTTGAGACAAATTATGAGACTGTTGAGTTACAGAATCAACATGATGTACTCTTGGAGGAACTGGAATCTGGATCTTCACAGCTATGCAGTCTTGAAAGCGAGCTGGAGTTG	SLRDSSRCEENSYEDPFETNYETVELQNQHDVLLEELESGSSQLCSLESELEL
eLW028-0769	ACTGATTCAGATAGTTGGCTCTCCTTTGATGAAAGCTCACCCAATCTGAACAAACTTGTCATAGGAAACTCAGAGAAAGATTCTTTGGAAGATGTTGAACCCGATGCTTTAGAAATATTGCTGCCTGAGGATGAAAATGAGCTCCTTCCTGGCCTCATT	TDSDSWLSFDESSPNLNKLVIGNSEKDSLEDVEPDALEILLPEDENELLPGLI
eLW028-0770	TTCTCTGGCGCTGATGCCGTGGTGCCTCCTATTACAACGTCTACATTATCAGATGATGAGAACGATTTTGATATGACTTCACCTGAAGAATTTTTTGAGGTGGAGGAGATCTTTAGCGATGTGATTGATGGACCTGACCATAAGAGAGACTCGGATAGT	FSGADAVVPPITTSTLSDDENDFDMTSPEEFFEVEEIFSDVIDGPDHKRDSDS
eLW028-0771	TCGTCGAGAAACCTTTCGGGGAATAAGACTCTGACTGAAGATTGTGATGATATATTATGGGAATATGAGGAAGGTCTTAAAGGTGTTTATGAAGGTGATAGTGAAGAGATATTGTTAGAAATGCAACAGATATTCTATAAGGATTTGTTATCAGAGACT	SSRNLSGNKTLTEDCDDILWEYEEGLKGVYEGDSEEILLEMQQIFYKDLLSET
eLW028-0772	AAAGCTGAAAGTGATGAACATGTCTCACTGGAAGTTCTTAATTCCACAAATTTGTCTGCGGCAGAAGCTATTCCAAATGAGCAAGTCACACTTGACGAATTTGTTGGCATAGATCCGTGTTTGGGAGAAGTTGTTCTTGATGAAGAGGTTTTGCCAGAA	KAESDEHVSLEVLNSTNLSAAEAIPNEQVTLDEFVGIDPCLGEVVLDEEVLPE
eLW028-0773	ATATTATCAACTCTGTTTGATCAGGAAGCAGTTAAGGAAATTCTTACTTCTGGACTCGATGGCATACTTGAAGACGAGCCATCACGTCCTATTACGCCTCAAGATGTGGAATACTTGCGTGAATCAGATTGGTATGATTATGAGGATTATATAGACTTG	ILSTLFDQEAVKEILTSGLDGILEDEPSRPITPQDVEYLRESDWYDYEDYIDL
eLW028-0774	GATGAGTTCAAACGCCCAATCGATGAGATAACTGGAACCTCGCAATCAACTCTTGCAACGATCGGTGATTCCGAGCAAGTTTGGGGGAAATCGATGAAGTTTCCTGGCGATGTTGATGACGTATATGCGGAGGATTGGTTATGTAACGTGAATGATGAA	DEFKRPIDEITGTSQSTLATIGDSEQVWGKSMKFPGDVDDVYAEDWLCNVNDE
eLW028-0775	GAAACAGGAAAAGAGAGTAATATAGTCGATGGATCTGGGAGTCCTGGGGTTAAGGAGGTTGACTGGGGCTCGTTTTATGCAGATTCATCTGTAAATGACGGTGGTGGGTTTGGTTCATACTCTGATTTCTTCACTGAGTTGGATGCAACTGCAGGAAAT	ETGKESNIVDGSGSPGVKEVDWGSFYADSSVNDGGGFGSYSDFFTELDATAGN
eLW028-0776	CCATATAATACAATGAAACAGCCGGGCCCATTAGATTATAATGTCAGTACATTAATCGATAAACCTAATTTATTCTTAAGTCCTGATTTGGATTTATCTACTGTTGGCGTTGATATGCAACTACCATCATCAGAATATTTTAGCGAAGTATTTTCTTCA	PYNTMKQPGPLDYNVSTLIDKPNLFLSPDLDLSTVGVDMQLPSSEYFSEVFSS
eLW028-0777	CCATTTGATGGTGATGAAGGTTTCCAAGATGAATATGAAATTGACTCGATTTTCTTGAATGCTGGTGATTATGTTAAGAGTTCTTTCACTGGTAACTTCTCCGCTACATTTGATGAGTTGCCATGCGAAGAAGTTGCTGTTTTCAACATTCAAGAAGAT	PFDGDEGFQDEYEIDSIFLNAGDYVKSSFTGNFSATFDELPCEEVAVFNIQED
eLW028-0778	AATCTGGGAACTATTGGCGAGCATGGGTTAAAGTTGGAAGAATTGAATGCAGACTTGTTCGATGTACCAGTAATCCACGCAAATGGTGCGTTTGGTGCGATGAATGAGTATGGGGCCAACGACGAGTATGAAATGCTAATGCTTATGGGAAATAACAAA	NLGTIGEHGLKLEELNADLFDVPVIHANGAFGAMNEYGANDEYEMLMLMGNNK
eLW028-0779	GATGATGATGACCAAAACGGAATGGGAGATTTCTTGAACGAAATGGCGACTATGATGAATCAATCCAAGCCTAGTGATAATAACACAGGGGACAGTTTTGAACAACTACAAGATCTGTTTAATGAGATGTTTCAAGGAGACGCTGCAGCATTCCCATCA	DDDDQNGMGDFLNEMATMMNQSKPSDNNTGDSFEQLQDLFNEMFQGDAAAFPS
eLW028-0780	ACAACTGAAACCAACTTTCAAATGGAGAGTCCACTGGATTTCTTCGACTTCAACACCTCACAGAAAGCTGAAGAAGCTTTTGCTGAACAGCCACCCGAATGGGTCGGGTGGGGAGAACCATCTGATATGCAAGCGAGTGGCACCGGTCTGAACCCATTT	TTETNFQMESPLDFFDFNTSQKAEEAFAEQPPEWVGWGEPSDMQASGTGLNPF
eLW028-0781	AAGATTGAGAACAATTTAGATTGTTTATCGTCGTTAGACGATCTTTTGCACGATGAGTTTAGTCGCGTAGTTGGATCTATGATCTCGGCTAGAGGGGAAGGTATACTTTCATGGATGGAAGATGATAACTTCGTTGTGGAAGAAGATGGATCAGGTTCA	KIENNLDCLSSLDDLLHDEFSRVVGSMISARGEGILSWMEDDNFVVEEDGSGS
eLW028-0782	AGAGATGACACATTTGATGAGCTTTTACCCGAAGGGTCTCAGCTTATAGAAGGGTTTTCAGAAGACGCTTCTGCCTCTAGCTTCGAGGGCCTTGATCTGTACGCTGAAGAGTGGTATGCTGATTGCTTAAATGATGCTGAGACTCCAATGCTACCTGAT	RDDTFDELLPEGSQLIEGFSEDASASSFEGLDLYAEEWYADCLNDAETPMLPD
eLW028-0783	GAAGGTTTTGAGGAAATTTGCGAAAAGGCGTTGCCTTCTACTACTCACGATGCCATTATAGATGCTTATGATACCAATCTCATGATTGAGTGTGAGCCTGAATACATTATGCCAGACTTTGGATCAAATCCTGACATTGATGAGAAACCACCAATGTCT	EGFEEICEKALPSTTHDAIIDAYDTNLMIECEPEYIMPDFGSNPDIDEKPPMS
eLW028-0784	TTCGGGCCCTTTACGGACGAAGATCTAATTAATGTAATGGCCGACATAAACCCAAACTTAATGGACATGTCTTTCACGGAACACACGCCTCCGTCTGTGTTACCTACATTACCATCGGACGTGGACGAAACTCATTTGTTTCATGAACTCGATCTTTCG	FGPFTDEDLINVMADINPNLMDMSFTEHTPPSVLPTLPSDVDETHLFHELDLS
eLW028-0785	CAGTTAGCAAGGGTGAAGGACTGGATCAACTCCCGTCACCTTGATACTCTGGAGCTCACAGATATTCTTGCAAACTTCCCAGATATCTCAATAGTTCTATCTGAAGAAATCATGGATCAGCTCGTGACAGAAGGTGTTCTTTCGAAAACGGGGAAGGAC	QLARVKDWINSRHLDTLELTDILANFPDISIVLSEEIMDQLVTEGVLSKTGKD
eLW028-0786	AAATATGCTCAAATTATAACATTTGGGAGGGACTTCGATACGAAATTTGTCATTGCTGAAAATTGGGGTGAATTTCTGTTATCGTTTGCCAACGATTTGGAAGCTGGTAATTGGTATTTAGTAGATGACAATGACGACTACTTTAGCGGTGATGGTGAA	KYAQIITFGRDFDTKFVIAENWGEFLLSFANDLEAGNWYLVDDNDDYFSGDGE
eLW028-0787	TCAGATGATGAGAACGATTTTGATATGACTTCACCTGAAGAATTTTTTGAGGTGGAGGAGATCTTTAGCGATGTGATTGATGGACCTGACCATAAGAGAGACTCGGATAGTTTTGTGGTTGTTGATACTGCTTCAGATGATTCTGAGGGTAAAGAGGTG	SDDENDFDMTSPEEFFEVEEIFSDVIDGPDHKRDSDSFVVVDTASDDSEGKEV
eLW028-0788	GGCCTTGATCTGTACGCTGAAGAGTGGTATGCTGATTGCTTAAATGATGCTGAGACTCCAATGCTACCTGATGACTTAAACTTTGGTTCACCTGATGTTCAAGTAGATATTTCAGAGTATTTGAATGTGCCACCAGAAACAGAGACTAGGGAAGTTCAG	GLDLYAEEWYADCLNDAETPMLPDDLNFGSPDVQVDISEYLNVPPETETREVQ
eLW028-0789	AGCCAAGAAACAGATGAAGAAGTCTTGAAGGGATATGAATCGTACAGGGAAAACCCAAGTAACTACGACAATGATAATATCCTTATATACACAGACACGTTCAATCTTTATGATGACATGTTCGAAGGTTCTCTTGATTCTACAAGGAACTTTGGTGCA	SQETDEEVLKGYESYRENPSNYDNDNILIYTDTFNLYDDMFEGSLDSTRNFGA
eLW028-0790	AGGTGTTTTGATGTTACGAGCAATGCAAAAATTGGTTTGGATGTGCCAGAGGATGATATTGCCTCAGTCGTCTCTCTCTTTTCCCTAGATAATGTTAAATTGGCTAGCAATTTTTGGGAAGATCTTGGTTTTGATATCACATGGAATCAAGCAGAAAAT	RCFDVTSNAKIGLDVPEDDIASVVSLFSLDNVKLASNFWEDLGFDITWNQAEN
eLW028-0791	ATGCACTTAGACGCACCTGCCACTGTGGATATGGTTTCAACTTCCTCATCTGGCTCTGAAGCAGAAGCTGATTTATTTGACATTGATTTTTCCAATATAGATCTTCTGAGTGAAGACTTTTCATTTTCGGAGCTACTATTCGATTTTGATATTGGTTGT	MHLDAPATVDMVSTSSSGSEAEADLFDIDFSNIDLLSEDFSFSELLFDFDIGC
eLW028-0792	ATGAAAGTGCCTGAAAATATGAATGCATTGCAGAAGTCGTCAGCATTAGATCCTACTGAAGAAAAGATTTTGTTTGGTTCTGATGACAATTTGTGGGATGCATTTGGAAGCAGCACTGATATGAGCTTGCAAGGAAATCTTATGTCCAGTAATTCTGAC	MKVPENMNALQKSSALDPTEEKILFGSDDNLWDAFGSSTDMSLQGNLMSSNSD
eLW028-0793	GATTACGAGGCAGACTTTAGAAAGCTGTTTCCAGATTATGAGGACACAGCTTTGGTAACTAATGAAAAAGATATTTCGAGTCCTGAAAATCTTGATGACATCTATTTCAAGCTTGCCGACACATATATCTCGGTATTTGACAAAGATCATGACGCCAAC	DYEADFRKLFPDYEDTALVTNEKDISSPENLDDIYFKLADTYISVFDKDHDAN
eLW028-0794	GTTCGAAGAAGAGCAAGACTACTAAAGGATTACCTTAATGTTACCTCTGATTGGATTGCGTATGCCTTAATCGATGACATTACAGACGCATTTGCCCCTATGATAGAACTTATCGAAGATGAAGTTTATGAGATTGAGGACGCCATTTTGAAGATGCAT	VRRRARLLKDYLNVTSDWIAYALIDDITDAFAPMIELIEDEVYEIEDAILKMH
eLW028-0795	ATGAGTTCTCCAACCATAGAAGCTAGGAAAATGAATATGCAACAGACGATATCCGGTCTTGAAGATGATTTTGGGTGGCTTAACGACTTTGATATTGGTATGATTTCGTTGCAAAATGATGATGAGATGATGAATTGGTGTACGGAACTTTCTTACATG	MSSPTIEARKMNMQQTISGLEDDFGWLNDFDIGMISLQNDDEMMNWCTELSYM
eLW028-0796	AATACTGATACAAGCCCTATAAACCCGAAAAAGCCTCGAGTTGATGAAACCCAAACCATGTCAATAGAGGACACGGTTGAGGCTATTCAAGCGTTACCAGACATGGACGATGAACTTATATTGGATGCTTGTGATCTGCTTGAAGATAAACTCAAGGCG	NTDTSPINPKKPRVDETQTMSIEDTVEAIQALPDMDDELILDACDLLEDKLKA
eLW028-0797	TTTTCCGTAGGCGATTACTTCCCAGCTGATCCAATGGAGGTCACATATAATTGGGGGGTCTGTGCCAACAATGGTGTTTGGGATCCTTCTTGGCTAGATTTTGATTTTTCATCAACACTATTTACTAATGATTGGACTGTTTCTGGCTACAACCCACTT	FSVGDYFPADPMEVTYNWGVCANNGVWDPSWLDFDFSSTLFTNDWTVSGYNPL
eLW028-0798	TTGATGAAAACGCTTGCGGAAGGTTTTGAGGAAATTTGCGAAAAGGCGTTGCCTTCTACTACTCACGATGCCATTATAGATGCTTATGATACCAATCTCATGATTGAGTGTGAGCCTGAATACATTATGCCAGACTTTGGATCAAATCCTGACATTGAT	LMKTLAEGFEEICEKALPSTTHDAIIDAYDTNLMIECEPEYIMPDFGSNPDID
eLW028-0799	GAAATTGATAAGATGTTTATAGTTCTTGATGTCGATGGTGATGGTCAAATTGATGATGTGGAGTTTGCTTCGTGTTTGATGGTCAATGGTGGAGGAGAAAAAGATACCGAAGAAGAAGTTGTTATGAAAGAAGCTTTCGATTTGTATGATATGGATGGT	EIDKMFIVLDVDGDGQIDDVEFASCLMVNGGGEKDTEEEVVMKEAFDLYDMDG
eLW028-0800	GATGATACTGAAGCCACAATGCACTTAGACGCACCTGCCACTGTGGATATGGTTTCAACTTCCTCATCTGGCTCTGAAGCAGAAGCTGATTTATTTGACATTGATTTTTCCAATATAGATCTTCTGAGTGAAGACTTTTCATTTTCGGAGCTACTATTC	DDTEATMHLDAPATVDMVSTSSSGSEAEADLFDIDFSNIDLLSEDFSFSELLF
eLW028-0801	AAGTTTTCTGTTGGCCCTGATTTTAGTTTAGGTCAAGATTATATAATGCCTCCTTTGGCTGATCTGGATAGACTGATTGAGCCATTGCCTGAGTTTATAGATGCTATGTACTGGGAACCAGAACACGAAGTTCTGAGTGACGACAATGATTCAGAGTAT	KFSVGPDFSLGQDYIMPPLADLDRLIEPLPEFIDAMYWEPEHEVLSDDNDSEY
eLW028-0802	GGAGACAGTAATGACTTGATGGAAAACCAATTGTCAAACGACGACTACTCCATCGGATTCATGGCTGCAGAAAACCAGAACATGTCCCTGGTTGAGGAGCAGTTCAGGCTGAATATTGATGAGCTTCTAGAAGAGAATTTGGATTTCTGGTTAAGGTTC	GDSNDLMENQLSNDDYSIGFMAAENQNMSLVEEQFRLNIDELLEENLDFWLRF
eLW028-0803	GCTCCTAAAGACGATGGGTATGAAGATCCCTACATTAATGATCCATTTGATGGGTTCGGGCCCTTTACGGACGAAGATCTAATTAATGTAATGGCCGACATAAACCCAAACTTAATGGACATGTCTTTCACGGAACACACGCCTCCGTCTGTGTTACCT	APKDDGYEDPYINDPFDGFGPFTDEDLINVMADINPNLMDMSFTEHTPPSVLP
eLW028-0804	TCGCCGGGACCTAATTCTCTGCCGTCGGTATCACCGGACTTCTTTTCCACTATTGGACCAACCGATCCACAAGGTTTTTCGTCGTTCTTTAATGACTTTAACTCTATCCTTCAGAGTAGTCCATCGAAGATTCAGTCTCCTTCTTCTATGGACCTTTTC	SPGPNSLPSVSPDFFSTIGPTDPQGFSSFFNDFNSILQSSPSKIQSPSSMDLF
eLW028-0805	TTAGAAGATTTTGTCTGTTATACAGAGCCGTTGGATGATAATATTGAAGTATTGGTCCCTGATGATGACCATGGACTCTATGCAATTGACATTCTAGATCCCTCTTGGAAGGTTGCTAATGAGGACATTTCCGGTCTTGGAGATTTAGTATCTGTTCTT	LEDFVCYTEPLDDNIEVLVPDDDHGLYAIDILDPSWKVANEDISGLGDLVSVL
eLW028-0806	GGTTTAGATTTCGGTTTAGTTGATGGTTTAGATGTCGATTTAGATGATGGTTTAGACGTTGATTTAGTTGATGGTTTAGATATCGGTTTAGATGATGGTTTAGATGTCGGTTTAGATGATGGTTTAGATTTCGGTTTAGTTGATGATGGATTAGTTGTA	GLDFGLVDGLDVDLDDGLDVDLVDGLDIGLDDGLDVGLDDGLDFGLVDDGLVV
eLW028-0807	TTGAGGTCACTTGATGATCAGGCCAAGGCTAATGGTGGAGCTGTTTTCCAGGTTAATGGGAACCACGAGACAATGAATGTTGAAGGGGATTTCAGATATGTAGATGCGAGAGCATTTGATGAGTGTACTGATTTTCTTGACTACTTGGAGGACTATGCA	LRSLDDQAKANGGAVFQVNGNHETMNVEGDFRYVDARAFDECTDFLDYLEDYA
eLW028-0808	TTTGATTCATTGAGTTCGTCGGATTATATTATTGAAAATAATATCAACCTCGATGCTTTGGCTGAGGACAACAACGAGTGGGCTACTGCCCAACATGACCTGTTCAACTATGCATACCCTGACGAAGATTCTTATTACTTTGACCCTACAAGTCATAAT	FDSLSSSDYIIENNINLDALAEDNNEWATAQHDLFNYAYPDEDSYYFDPTSHN
eLW028-0809	TCTGGATCTTTTGGACTTGGAGATGGTGATTTGGTGGATTTGGATCTCGATACAGGTGATTACGATTTTTTACATAAAGAGAATGAAGTTGAATTAGAAAAGCAATACAAAGATTTATTGAATCTTGTTGTTGATGAAAGTGAAATTGATAAATTGAGA	SGSFGLGDGDLVDLDLDTGDYDFLHKENEVELEKQYKDLLNLVVDESEIDKLR
eLW028-0810	TACCAAGACATCAAATCTTCTGCTGACCAGGAAAATCTTAATCCTTTCGAAGACTGGACAAACCTAAGTGAGAATGACTTTTTCTCGGAGGAAGAGATCCGGCAAACAAGCCATGACTTGTTAGCGAATGAGGACATGCAACAGTTGCTCTTCAGCATG	YQDIKSSADQENLNPFEDWTNLSENDFFSEEEIRQTSHDLLANEDMQQLLFSM
eLW028-0811	CTTCGTGGGAACGAGTTCTTCTGTGAAGTTGATGATGATTACATCCAGGATGACTTTAACTTGTGTGGACTCAGCCATCAAGTTCCTTACTACGACTATGCCCTTGATTTGATTTTGGATGTGGAGTCTTCGCATGGTGAGATGTTTACAGAGGAACAG	LRGNEFFCEVDDDYIQDDFNLCGLSHQVPYYDYALDLILDVESSHGEMFTEEQ
eLW028-0812	GCCTCCCTAGAGCGGTTCGAGTGCGGTTCTTGGACATCTTCGGCTATGATTTACGATGACAATGCCGATCTTGGTGGCCATTTCTTCGACTTGCCTTCCGAATTGATCAAAGGTGGGCCGGGAGGGAACGATCAAGACGATCCTGTTTCAGCTGCTTTC	ASLERFECGSWTSSAMIYDDNADLGGHFFDLPSELIKGGPGGNDQDDPVSAAF
eLW028-0813	TCAGAACTCATGTTGAAGACGGTGGAGCCGGAGATTAAACCGGAAACGGAAGAAGTCATCGTAGTCGAAGATGACGTGTTTCCAAAGTTTAGTGACGTCATGGAATTTCCTTCGTGGTTAAACCAAACAGAGGAAGAATTATTTCATCCTTATAATCTC	SELMLKTVEPEIKPETEEVIVVEDDVFPKFSDVMEFPSWLNQTEEELFHPYNL
eLW028-0814	TTATCAAAATGGGCAAGTGAAGGCTATATGCCAACCTTTGATGAGTACATGGAGGTTGGGGAGGTCACTGGGGGGATGGATGATTTTGCTTTGTACAGCTTTATCGCGATGGAAGATTGCGACGAGAAACCATTGTACGAATGGTTTGACTCCAAGCCA	LSKWASEGYMPTFDEYMEVGEVTGGMDDFALYSFIAMEDCDEKPLYEWFDSKP
eLW028-0815	GAAGACACTTTTCACAATGAGAAGAAGCGGTTTTGGTCACAAGTTAATGGTCTTCATTGTGATGTTTCTATTCCTGATCCTGATCTTTACATTAGTGAAGTAGATTGGGATACTTTTGTTGACCCGGAACTGATTAGAGATTTAGAAAAGGCTTACTTT	EDTFHNEKKRFWSQVNGLHCDVSIPDPDLYISEVDWDTFVDPELIRDLEKAYF
eLW028-0816	TCTCAACCGTTGGCCCCAGCGTTAGAAAACGAAGATCCTGTTGACGACTTTGAGTTTCTACTCGAAGATCCCGTCACAATGCTATCCGCCGACGAGCTTTTCTCCGACGGAAAGCTTGTCCCGCTTAAGTTTTCTGGCGTAACTTATCCGGAAGAGAAG	SQPLAPALENEDPVDDFEFLLEDPVTMLSADELFSDGKLVPLKFSGVTYPEEK
eLW028-0817	GAATATGAACCACCGTCTTGGGTCCGTAAGTCGGATAATAATTCGTTTGGCTATGATATGGGCTGGTGGAAGGAGGAGCATTTTAATGCATCAGATGCAAATGGTGATGGTCTTCTGAATTTAACAGAGTTTAACGACTTTCTGCATCCTGCTGACACC	EYEPPSWVRKSDNNSFGYDMGWWKEEHFNASDANGDGLLNLTEFNDFLHPADT
eLW028-0818	TTGCCTCACTTTAGAGCAATGCCCGCGAATGAAAATGCATTTTGGGAAGTAGGAGACTTCTACAATGCTGTTAATTATGTCGATCATCATCAAGACATGCGCTTAGACATAGAAGATATGTCATATGAGGAGCTTCTTGCTTTGAGCGACCAGATTGGA	LPHFRAMPANENAFWEVGDFYNAVNYVDHHQDMRLDIEDMSYEELLALSDQIG
eLW028-0819	TGCAATAATGGAGATCACTGCTCGAGCATAACGAATGTTCAGGAAGATGACTTTGTCCTTCCAGAACTATTGCCGTCATTCGAAATGTATGAAAATTTGCTCAGCAATATACCTCAATCTAGTTTCGATACATACTTTCCGGAGAATCCACCTTTTTAT	CNNGDHCSSITNVQEDDFVLPELLPSFEMYENLLSNIPQSSFDTYFPENPPFY
eLW028-0820	TTTGATCAGATCCCTTGGAACTTTAGCCTTTCTGATCTCACCGCAGATTTGTCAAATCTGGGAGATATGTATGTTGCAGATTTAGGAGCCTTAGGAAACTATCCAGGCTCTCCATTTCTTCCATCTGATTCAGAGATTTTCCTGGATTCTCCTGAACAA	FDQIPWNFSLSDLTADLSNLGDMYVADLGALGNYPGSPFLPSDSEIFLDSPEQ
eLW028-0821	TTAGTTGAGTTGGAGGCTATTACAGATTCTTATGAGTACAGTAACCTAGATCTATCGACTTATAACGGACCTGAGCCATATAATTCTGAGACTGATTATTGTACAGATATAATGGATTTGGTAATGCGTGTATATGATGAAGAAGGACATTATGTTCAT	LVELEAITDSYEYSNLDLSTYNGPEPYNSETDYCTDIMDLVMRVYDEEGHYVH
eLW028-0822	CCGAATGGGAGCACGTCATTCAGTCCAGCTCAGGAAAATTGGGAACATATATTGAAGACTTCCAATTTGGAAGATTTTACAACGAATGGTTTTGACCAATGGGATGACCTTATTGATGGTCTACCAGAGGCTGTCAGGCCGGAGACCTACGCGCTTCCA	PNGSTSFSPAQENWEHILKTSNLEDFTTNGFDQWDDLIDGLPEAVRPETYALP
eLW028-0823	TACTTGGTGAATGAAGATGCTGGATTTGTTGACTGCTTATTTGAAACAGAGGAGGAGAAGAACAGAATGATTGTACCCCAAGAAACACAAACACAACCGATGTTCTCTGAGGAGGATCAGAGCTTTTGGGAAAACCTAGATGTCGACGACGTGTTTGGT	YLVNEDAGFVDCLFETEEEKNRMIVPQETQTQPMFSEEDQSFWENLDVDDVFG
eLW028-0824	AAGCTTGAAGGTGACTTGGATTTTAACGCTGAGTTCCCCATGAGTGACTTTTCGGATGTAGTATTTAAAGATGAGATGGGATGGTTTTCCAATTTCAATTGCAATTTTTTTGAATCACCAACTTCTGCAAGTGCATCACAACTCAATCAGCAAAATTTG	KLEGDLDFNAEFPMSDFSDVVFKDEMGWFSNFNCNFFESPTSASASQLNQQNL
eLW028-0825	GAAGTTGATGATGATTACATCCAGGATGACTTTAACTTGTGTGGACTCAGCCATCAAGTTCCTTACTACGACTATGCCCTTGATTTGATTTTGGATGTGGAGTCTTCGCATGGTGAGATGTTTACAGAGGAACAGAATGAATTGATCGAGTCAGCAGCA	EVDDDYIQDDFNLCGLSHQVPYYDYALDLILDVESSHGEMFTEEQNELIESAA
eLW028-0826	GAAGAAGTGGAAGATGACAGCAAGGAGAAAGTGATGCAGCATCTTTTGGAAGCTTCCGATGACGAACTTGGGATCCCTAACACAGATTTTGGCGAGAGTAATTATGAAAAGGCTAATGACGGTTACGTTTATGGAGATAGTTTGTTAGATGGGTTTGGT	EEVEDDSKEKVMQHLLEASDDELGIPNTDFGESNYEKANDGYVYGDSLLDGFG
eLW028-0827	GATGTTGTATGCCAGGACGTGGACATCCGGACTGTAAGTGGTGAGTTCAGTAAATTAAACTACATTGAAGAGAAAGAGGATGCTGAATATGATATTTTTGATAATGATATGTCGTGGCTTGATATAACAGATTTTCAAGATGCATTTTTCATTAACCCT	DVVCQDVDIRTVSGEFSKLNYIEEKEDAEYDIFDNDMSWLDITDFQDAFFINP
eLW028-0828	GACGATGAATATGATCTAATGAACGAGGTATTTCCTACTCTAAAGGCGCAGTTACAGGATTACCAAGGCTGGGATAATCTTTCACTTAAGCTAGCTTTGTTTGACAACAATTTCGATTTGGAAAGCACGCTGGCGGAATTGAAGAAAACTTTGAAGAAG	DDEYDLMNEVFPTLKAQLQDYQGWDNLSLKLALFDNNFDLESTLAELKKTLKK
eLW028-0829	CCTGATCTTTACATTAGTGAAGTAGATTGGGATACTTTTGTTGACCCGGAACTGATTAGAGATTTAGAAAAGGCTTACTTTGCTCCTCCTGATGATGTGAATATTGGTTTTAAACGGGGGCGTGGGGATAAGAATTGGAGTGGTTGTGACACAGTGCCT	PDLYISEVDWDTFVDPELIRDLEKAYFAPPDDVNIGFKRGRGDKNWSGCDTVP
eLW028-0830	GATTATCCGTTTGAAGAAATAGTTACATTCAACATTGATTATAACTGGGAAGCTTCAGAAGGAGACAAATGGGTTTATGATTTCATTTTCTCTGAAGATGCTTTCTGCGAGCCACTTGTAGAGAAATGCACTGAACCTTTCTATGGTATATCTAACCTT	DYPFEEIVTFNIDYNWEASEGDKWVYDFIFSEDAFCEPLVEKCTEPFYGISNL
eLW028-0831	TTTGGGTGGCTTAACGACTTTGATATTGGTATGATTTCGTTGCAAAATGATGATGAGATGATGAATTGGTGTACGGAACTTTCTTACATGGATGGTGTGGTAGATAGTGGTGTTCTTGAGATTGAAGGTGGTGATTATTATTCTCATATTAACTATGCA	FGWLNDFDIGMISLQNDDEMMNWCTELSYMDGVVDSGVLEIEGGDYYSHINYA
eLW028-0832	ACTGACCGAGTATTTGTGGAAGGGAACAATGTGCAATGGGAAATGCCTAGGTGGGGAGCTGATGACTGCAGCAACAATCAGTTTTGCAACGATTCTGATTACTTTCTATCTGATGTGCTGATTGCAAGCTTGCCATTCTATGAGAGTGGAAATGTTGAT	TDRVFVEGNNVQWEMPRWGADDCSNNQFCNDSDYFLSDVLIASLPFYESGNVD
eLW028-0833	GATGATGATGTTGATGGTGATTACGACTATGATGACTTCTTCCACCCGCATTTTGGACATGCTATGAATGATCGTAATCCTGAAGAGCCCTTCGACCCCTTCTTCGACTTGCCAGATGGTGTGCTCTTTACCCCCCAGATGTTGTCTTCCAAGAGTCGT	DDDVDGDYDYDDFFHPHFGHAMNDRNPEEPFDPFFDLPDGVLFTPQMLSSKSR
eLW028-0834	GATCAAGACCCCAAGGTAAAAACTTTCAAGGACTCTTTTGATTTCCCTTCCATCGATTCCTTTCCGGATTTCGATTCTATCACTTGGTCTGAGAGTAATCGGAACGTTGAGGATTTTAGCATAGAAGATACGGACTTTGATTTCTTTGAGTACCACATG	DQDPKVKTFKDSFDFPSIDSFPDFDSITWSESNRNVEDFSIEDTDFDFFEYHM
eLW028-0835	TTCGACTCTTTTTACGAAAATGAAAATATAAATTACAACTTGGAATCATTCGCACCTTTAAATTGTGATGTTAATTCGCCCTTTCTCCCCATTAATAACAATGACATCAACGTTAATGCTTATGGTGACGAAAATTTAACGTACTCCAACTTTTTACTG	FDSFYENENINYNLESFAPLNCDVNSPFLPINNNDINVNAYGDENLTYSNFLL
eLW028-0836	GGACCTAATTCTCTGCCGTCGGTATCACCGGACTTCTTTTCCACTATTGGACCAACCGATCCACAAGGTTTTTCGTCGTTCTTTAATGACTTTAACTCTATCCTTCAGAGTAGTCCATCGAAGATTCAGTCTCCTTCTTCTATGGACCTTTTCAACAAT	GPNSLPSVSPDFFSTIGPTDPQGFSSFFNDFNSILQSSPSKIQSPSSMDLFNN
eLW028-0837	GGGAGTAGTTTAAATCAAGCTCCCGTAACTCAGGATCTTAAGAAATTTGGAGATAATTCTACAGGTAACACAATGTTTGATGCATCTCAATATGCCTTTTTTGGGAACGATGTTGTCGAGGAGGTTGAGCTGGGTGGATTGGAAGAAGAAGATGAGATT	GSSLNQAPVTQDLKKFGDNSTGNTMFDASQYAFFGNDVVEEVELGGLEEEDEI
eLW028-0838	TCGGGTTTGACGTCTTTCCCAGACAATCAAGAAATAGACTTTTTAGATCTCTTTAGTCCAACTTTCAAATTCAACTTTGCATCTACTACCACTGATTGGCAACCCATTGTGGCTGGACCTGACGAATGCGACGAATCAGTCTCAGATCTTTTGGCAGAA	SGLTSFPDNQEIDFLDLFSPTFKFNFASTTTDWQPIVAGPDECDESVSDLLAE
eLW028-0839	GAGCTACCTTTGCAAGTCGTAGCCGATCAAGACCCCAAGGTAAAAACTTTCAAGGACTCTTTTGATTTCCCTTCCATCGATTCCTTTCCGGATTTCGATTCTATCACTTGGTCTGAGAGTAATCGGAACGTTGAGGATTTTAGCATAGAAGATACGGAC	ELPLQVVADQDPKVKTFKDSFDFPSIDSFPDFDSITWSESNRNVEDFSIEDTD
eLW028-0840	TTCCAGACCACAAATGAGTCACAAGATTTACTTGAATCATTCAACCTAAAGGAGGCAGAGGCTTTATTTACTTCGTCCATGTTTTTCAAGGATATGCCAAATTTTTTCTTTGACCCCGTTCCTGGGACTGATGAGAAACTGTTAAACCACATGCTGAAA	FQTTNESQDLLESFNLKEAEALFTSSMFFKDMPNFFFDPVPGTDEKLLNHMLK
eLW028-0841	TTTCATAGCTCTGATGAGAGTAAAGAGCAAGGTGATTTTGATGACTACAGCTGGGCCAACATTGGTAGTTTTGATGATCTTGATCGAATGTTCAGCAATGATGTCCCTATATTTGGTGATGGCAGTCTCAGCGGTGGTGATGAGTTATGGTCATCTTCT	FHSSDESKEQGDFDDYSWANIGSFDDLDRMFSNDVPIFGDGSLSGGDELWSSS
eLW028-0842	ATGTCGCAGGACGTAATTTCGTCTCATGAGCAGCTCTCCATGGATGAGATCACAAGTCCTCTCACCGCACAGATCTTCGATTTCTGCGATTCACAGTTATTTCAAGAAACCTTCAATCAAACTTCTGAAGTAACCTCTGCTTCAAACGGTTGTGGCTAT	MSQDVISSHEQLSMDEITSPLTAQIFDFCDSQLFQETFNQTSEVTSASNGCGY
eLW028-0843	GATGCAAACTCAGACGGGAAAATCTCCGGTGAAGAGCTACAAAGCTGCGTTAGTCTCTTAGGCGGCGCGTTATCGTCACGTGAGGTGGAGGAAGTGGTGAAGACATCAGACGTTGACGGAGACGGGTTTATAGATTTTGAGGAGTTTTTGAAGCTTATG	DANSDGKISGEELQSCVSLLGGALSSREVEEVVKTSDVDGDGFIDFEEFLKLM
eLW028-0844	ATCGGATTCTATGATATGATAAATGATTGGGAGGATTGCTGCTCAGATTACTTCTCAGATGGGTCTGATTACTTGGCTTGGGAGTTTTTTGAAGATGGTGTAATGGGAGAGTTCTATGAGGATGAGTTTGAGCATGGTTGGGACGATAATTTTTATGCG	IGFYDMINDWEDCCSDYFSDGSDYLAWEFFEDGVMGEFYEDEFEHGWDDNFYA
eLW028-0845	GACCCCAAGGTAAAAACTTTCAAGGACTCTTTTGATTTCCCTTCCATCGATTCCTTTCCGGATTTCGATTCTATCACTTGGTCTGAGAGTAATCGGAACGTTGAGGATTTTAGCATAGAAGATACGGACTTTGATTTCTTTGAGTACCACATGGAGATA	DPKVKTFKDSFDFPSIDSFPDFDSITWSESNRNVEDFSIEDTDFDFFEYHMEI
eLW028-0846	TTGATTGCTGTGTTTGATCTTGGTGGTGGGACATTTGATGTATCTGTTTTGGAGATTTCTAATGGGGTATTCGAGGTGAAAGCCACCAATGGTGATACCTTCTTGGGAGGTGAGGATTTCGACAATGCTCTGCTAGACTTCTTGGTTAATGAGTTCAAG	LIAVFDLGGGTFDVSVLEISNGVFEVKATNGDTFLGGEDFDNALLDFLVNEFK
eLW028-0847	AATGTCGCGGACTTTGACTTGGGCGATTTGCAATCGTTTGACGATCAAGATGACGCAAGTATCATCACTGGTGAGCGTGGCATAGACGAGGATGACCTCAATTTGAATTTTACTGATGATGAAGAAGGACACGATAATGTAAATAACCATAGCCAAGGC	NVADFDLGDLQSFDDQDDASIITGERGIDEDDLNLNFTDDEEGHDNVNNHSQG
eLW028-0848	GATGAAACTGGAACAACTCTAGATGATAACACAGAAGATTATACTCCTGCTAATACTGTTGAAGTAAATCCTGTGGATTTTAAATCAAATTTAAACTTTAGTAGCAACTCCTTTTTGGATTTAAATTCATATGGTTTAGACCTTTTTGCGCCAACTTTA	DETGTTLDDNTEDYTPANTVEVNPVDFKSNLNFSSNSFLDLNSYGLDLFAPTL
eLW028-0849	GATCCTCAGTGGAATGAGGTAATCGAGTTTGATGCAATGGAGGAACCACCATCGGTATTAGATGTGGAGGTATTTGATTTTGATGGTCCATTTGACCAGGGGGCTTCTCTTGGTCATGCAGAGATCAATTTCTTGAAACATACAGCCGATGAACTTGCT	DPQWNEVIEFDAMEEPPSVLDVEVFDFDGPFDQGASLGHAEINFLKHTADELA
eLW028-0850	GATAACAGAGATGGTTTCTCACTGATAGACGATACGGCTGTTTCTCGCACAAACAAGTTTAACGAAAGTGCTGATGACTTTGAATCTCATTCCATTGGAAACCTGCTCCCTGATGAAGAGGATCTTTTGACAGGGATGATGGATGATCTTGACCTGGGG	DNRDGFSLIDDTAVSRTNKFNESADDFESHSIGNLLPDEEDLLTGMMDDLDLG
eLW028-0851	ATCCAAAACAAAAATTTATGGCAACAAAATGATAATGGAGGTGATGAAGACGATATGTGTTTGATAGATGATGAGAATTTCTTGACATTTGACGGAGAAATGAGTTCTACCCTTGAAAAAGATTGTCATCTGAAGAAGAGCTGTGATGACATAAGTGAT	IQNKNLWQQNDNGGDEDDMCLIDDENFLTFDGEMSSTLEKDCHLKKSCDDISD
eLW028-0852	AGTTCAATGAACAATGCCTTCATTATGAGCAAACATGAAACGGCCATGTTTACAGACGACCAAAATCCAGAAGAAAGTAGCTGGACGATGTACTTTGAGGATTTCTTCGAGGCTTCTTCAAGCATAGTTGACGTCGGAGATTTCAGCTCTTCCTCTGTC	SSMNNAFIMSKHETAMFTDDQNPEESSWTMYFEDFFEASSSIVDVGDFSSSSV
eLW028-0853	TCTACATTATCAGATGATGAGAACGATTTTGATATGACTTCACCTGAAGAATTTTTTGAGGTGGAGGAGATCTTTAGCGATGTGATTGATGGACCTGACCATAAGAGAGACTCGGATAGTTTTGTGGTTGTTGATACTGCTTCAGATGATTCTGAGGGT	STLSDDENDFDMTSPEEFFEVEEIFSDVIDGPDHKRDSDSFVVVDTASDDSEG
eLW028-0854	GAAGCAGAAGCTGATTTATTTGACATTGATTTTTCCAATATAGATCTTCTGAGTGAAGACTTTTCATTTTCGGAGCTACTATTCGATTTTGATATTGGTTGTGAAGAAATGTCAAACCATTCCCTACCACAGCCATCAAATTTCCACATAGAGACTGCT	EAEADLFDIDFSNIDLLSEDFSFSELLFDFDIGCEEMSNHSLPQPSNFHIETA
eLW028-0855	GATATATTCAACATCACAGCTAAGGCTGTAAGAGAAGATGACGAGTCTGTTGCTCTACAGGCAATTGAGTTCTGGAGTTCTATTTGTGACGAAGAGATTGACATCTTAGAAGAATATGGTGGTGAGTTCGCTGGGGATTCTGATGTTCCATGCTTTTAT	DIFNITAKAVREDDESVALQAIEFWSSICDEEIDILEEYGGEFAGDSDVPCFY
eLW028-0856	CAACCTGTTGATGACAATGCTTTGATTAATGATCAGTATATGGAGACTCAGGTCATGGATACTGAATGTGATAATGAAGAATTTCTTCTTTGTAATGAAACTCAAGCAGTTGATTTGGGATTTGAAACCGGAGAAGAAGTACTTGTAGAGGGGAAACAG	QPVDDNALINDQYMETQVMDTECDNEEFLLCNETQAVDLGFETGEEVLVEGKQ
eLW028-0857	AATGAGAAGAAGCGGTTTTGGTCACAAGTTAATGGTCTTCATTGTGATGTTTCTATTCCTGATCCTGATCTTTACATTAGTGAAGTAGATTGGGATACTTTTGTTGACCCGGAACTGATTAGAGATTTAGAAAAGGCTTACTTTGCTCCTCCTGATGAT	NEKKRFWSQVNGLHCDVSIPDPDLYISEVDWDTFVDPELIRDLEKAYFAPPDD
eLW028-0858	TGTGATCAAGAGTTCTGCTTAAACGCAGAAGAGCTCTCGATGACTTGGAACGGTAATAATGGCGCTGGTGAAAGCTCTGGAGGGTTCTTGAATGGTTTGGGAGATTTCGAAGGGTTTATTCAAGAACTTGGTGAATTTCCTTATTTGCCCTTGTCCTCC	CDQEFCLNAEELSMTWNGNNGAGESSGGFLNGLGDFEGFIQELGEFPYLPLSS
eLW028-0859	GAAATCACAAAGAAGATCACTAGGCCACACGATAAAAGCTTCTTCGAGCTAGTAGAGCCCGAGGAGAATCTCGACTTCCAAACCCTGTTGGACGAGGTCATGGATCTTGATGCTTCTATCGAAGATGCCTTAAACCAGATGACTGATGCGTATTTTATA	EITKKITRPHDKSFFELVEPEENLDFQTLLDEVMDLDASIEDALNQMTDAYFI
eLW028-0860	GCAAAAATTGGTTTGGATGTGCCAGAGGATGATATTGCCTCAGTCGTCTCTCTCTTTTCCCTAGATAATGTTAAATTGGCTAGCAATTTTTGGGAAGATCTTGGTTTTGATATCACATGGAATCAAGCAGAAAATGCTGTATCGAAGCTGGTCGATTCA	AKIGLDVPEDDIASVVSLFSLDNVKLASNFWEDLGFDITWNQAENAVSKLVDS
eLW028-0861	TTCGATTCTATCACTTGGTCTGAGAGTAATCGGAACGTTGAGGATTTTAGCATAGAAGATACGGACTTTGATTTCTTTGAGTACCACATGGAGATACCTCAAGAAGATGTTGTTACTGTTAGCGATGTAATGTGTCCGGAGAATCAGACTACTGTTAAT	FDSITWSESNRNVEDFSIEDTDFDFFEYHMEIPQEDVVTVSDVMCPENQTTVN
eLW028-0862	ACATCTTTTGTTCAAGATGCTCACAAAGCAGGATTAGAAGTATATGCATCAGGTTTTGGAAACGATTTTGATCTTGCATACAACTACAGTTTTGATCCATTGGCCGAGTACTTATCTTTCATGGACAATGGAGATTTCTCCGTGGATGGCTTGCTTTCT	TSFVQDAHKAGLEVYASGFGNDFDLAYNYSFDPLAEYLSFMDNGDFSVDGLLS
eLW028-0863	AGCACGTCATTCAGTCCAGCTCAGGAAAATTGGGAACATATATTGAAGACTTCCAATTTGGAAGATTTTACAACGAATGGTTTTGACCAATGGGATGACCTTATTGATGGTCTACCAGAGGCTGTCAGGCCGGAGACCTACGCGCTTCCAACAAATCCT	STSFSPAQENWEHILKTSNLEDFTTNGFDQWDDLIDGLPEAVRPETYALPTNP
eLW028-0864	CAGTTTGCCACATATTTAAAATATGCACGTTCCTTGAAGTTCGACGAAGATCCGGATTATGACTATTTAATCTCGTTAATGGATGACGCTTTGAGATTAAACGACTTAAAGGATGATGGACACTATGACTGGATGGATTTGAATGGTGGTAAAGGCTGG	QFATYLKYARSLKFDEDPDYDYLISLMDDALRLNDLKDDGHYDWMDLNGGKGW
eLW028-0865	TTTGGCAACGGTGGCATCACTTTTGATGATTTCTTGTATATTATGGCTCAAAACACTTCTCAGGAATCAGCATCGGATGAGTTAATTGAGGTATTCAGAGTGTTCGACAGAGACGGAGATGGTCTCATATCTCAACTTGAGTTGGGAGAAGGAATGAAG	FGNGGITFDDFLYIMAQNTSQESASDELIEVFRVFDRDGDGLISQLELGEGMK
eLW028-0866	GGCATGGCACCATCATACTCGGAAGAAGCTTGGCAGCATGTAAATGAACAAAAGTCAGCTAATCCATTTGATCTCCCCTATGATTCTGAGTTCGACTCAAATGACATGTTCTTGGACATGAGTTCGTTACAAGGGGCACTGCCCGATATCCAGACACCA	GMAPSYSEEAWQHVNEQKSANPFDLPYDSEFDSNDMFLDMSSLQGALPDIQTP
eLW028-0867	GATTCTGATTTTGACCTTGAGCTGCTGCCACTTCACCAAGATCATGACCTTGAACTGCTGCTCCCGGATTCTGAGTTTGACTTTGAACTGCTGCCACTTCACCAAAGTTATGACTTTGAGCTGCTGCTTCCAGATTCTGAGTTTGACCTTGATCTGCTG	DSDFDLELLPLHQDHDLELLLPDSEFDFELLPLHQSYDFELLLPDSEFDLDLL
eLW028-0868	CTCTCTATTGATGAGCATCATGAATCATTTGAACTTAAAGAAGAGGACATTTCTGACTTGTGGAACAACTTTGGAAACATCATGGATAATTTGTTAGAAATGTCAGACCATTCGCTGGATAAGCTGAATTGTGCAATAAACTCAAAGTCAAGAGGTTCC	LSIDEHHESFELKEEDISDLWNNFGNIMDNLLEMSDHSLDKLNCAINSKSRGS
eLW028-0869	GACATCTCTTGTGATCTTATCGATGATCTCGTGTCTGAATTTGATCCTTCCTCTGTTGCTGTCAATGAATCCACTGATGAAAACGGCGTCATCAATGATTTTTTCGGTGGGATTGATCACATTTTAGATAGTATCAAGAACGGTGGAGGCTTACCAAAC	DISCDLIDDLVSEFDPSSVAVNESTDENGVINDFFGGIDHILDSIKNGGGLPN
eLW028-0870	AGAGACGTTCTTGGAGCTAGTAGGGTGGCGAGCGCACCAAGCCCTGCTCGATTTGGTAAGGGGAAGAACCTTGATGCCATACTTAATGCGGAGTTTGGTGGGTTTGACCCGATGGATGATCGCGACTTTGGAGGTTTTAATGATTTCGGAGAGGAAGTC	RDVLGASRVASAPSPARFGKGKNLDAILNAEFGGFDPMDDRDFGGFNDFGEEV
eLW028-0871	TGGAACGGAAATGGTGACGAGAGCTCCGGTGGGTTCTTGAACGGGTTAGGAGATCTCGACGGCTTCATTCAGGAGCTAGGTGAATTTCCTTATTTACCCTTCACCATTGACCCTGCCGTTGCTTCTTCCTCCCACTTACATGGCAACGTTTTCGCAGAA	WNGNGDESSGGFLNGLGDLDGFIQELGEFPYLPFTIDPAVASSSHLHGNVFAE
eLW028-0872	GATGATGGTTTAGACGTTGATTTAGTTGATGGTTTAGATATCGGTTTAGATGATGGTTTAGATGTCGGTTTAGATGATGGTTTAGATTTCGGTTTAGTTGATGATGGATTAGTTGTAGGTTTATTTGATGTTTTCGTAGGCACTGGTTTATCTTGGGAA	DDGLDVDLVDGLDIGLDDGLDVGLDDGLDFGLVDDGLVVGLFDVFVGTGLSWE
eLW028-0873	ACGATATCCGGTCTTGAAGATGATTTTGGGTGGCTTAACGACTTTGATATTGGTATGATTTCGTTGCAAAATGATGATGAGATGATGAATTGGTGTACGGAACTTTCTTACATGGATGGTGTGGTAGATAGTGGTGTTCTTGAGATTGAAGGTGGTGAT	TISGLEDDFGWLNDFDIGMISLQNDDEMMNWCTELSYMDGVVDSGVLEIEGGD
eLW028-0874	GACCCGATGAGGCCGATGGTGTACCGTGACTTTCTGGGTGAGATGGAGTATCCAGGATACTCGATGCCTATGCAGATGGAGATCGATGAAGACGACTTCGGGCCCATGGATATGCAGTTTGAAGTTGGAGGAATTTCACCCTTTCAAATGAAGCCCGAA	DPMRPMVYRDFLGEMEYPGYSMPMQMEIDEDDFGPMDMQFEVGGISPFQMKPE
eLW028-0875	GTTTCAGTCCCACCCATGTTAGAACCTGATCATGAGGAATGGTCAAGAGGTCTTAGTTTCAATGGTGGTTACTTCCCTGAAGGAGATATGGGATGGGACCAGATATTTGATGAAGATAAGGAGTTAACTATGTGGGATGTGATAGTTGATATGTTACTT	VSVPPMLEPDHEEWSRGLSFNGGYFPEGDMGWDQIFDEDKELTMWDVIVDMLL
eLW028-0876	GATGCTCACAAAGCAGGATTAGAAGTATATGCATCAGGTTTTGGAAACGATTTTGATCTTGCATACAACTACAGTTTTGATCCATTGGCCGAGTACTTATCTTTCATGGACAATGGAGATTTCTCCGTGGATGGCTTGCTTTCTGATTTCCCACTAACA	DAHKAGLEVYASGFGNDFDLAYNYSFDPLAEYLSFMDNGDFSVDGLLSDFPLT
eLW028-0877	AGCTTTTTCGACAATGGAGATAAAGAAAAAAATGATCTCTTCTATGGCTGGGGTGACATAGGAAATTTTGAGGATGTGGACAACATGCTTAGGAGTTGTGATTCAACATTCGGCTTGGATAGTCTTAATAATGAAGGTGACTTAGGGTGGTTCTCTTCT	SFFDNGDKEKNDLFYGWGDIGNFEDVDNMLRSCDSTFGLDSLNNEGDLGWFSS
eLW028-0878	GAAGGGTCTCAGCTTATAGAAGGGTTTTCAGAAGACGCTTCTGCCTCTAGCTTCGAGGGCCTTGATCTGTACGCTGAAGAGTGGTATGCTGATTGCTTAAATGATGCTGAGACTCCAATGCTACCTGATGACTTAAACTTTGGTTCACCTGATGTTCAA	EGSQLIEGFSEDASASSFEGLDLYAEEWYADCLNDAETPMLPDDLNFGSPDVQ
eLW028-0879	AATCCTGATGATCTTTTATTGAATAATGCTATTCCTTATCAGTTTGCCACATATTTAAAATATGCACGTTCCTTGAAGTTCGACGAAGATCCGGATTATGACTATTTAATCTCGTTAATGGATGACGCTTTGAGATTAAACGACTTAAAGGATGATGGA	NPDDLLLNNAIPYQFATYLKYARSLKFDEDPDYDYLISLMDDALRLNDLKDDG
eLW028-0880	GGTTCATCATCATCGTCGTCAAGCACAAAGGTGGACACCGATATGTTGGTAGACGAAACCTACCTCTCTGCTTTATTCGATTACGATGAAATTTTCCCAATCGCCGACGAAAGCTATGCTACGGAGATCCATCTCCAAGAAGCTATGTTTTCTTCTTTT	GSSSSSSSTKVDTDMLVDETYLSALFDYDEIFPIADESYATEIHLQEAMFSSF
eLW028-0881	ATCACTTGGGATGATTCTGCTTGCGAAGACACTTTTCACAATGAGAAGAAGCGGTTTTGGTCACAAGTTAATGGTCTTCATTGTGATGTTTCTATTCCTGATCCTGATCTTTACATTAGTGAAGTAGATTGGGATACTTTTGTTGACCCGGAACTGATT	ITWDDSACEDTFHNEKKRFWSQVNGLHCDVSIPDPDLYISEVDWDTFVDPELI
eLW028-0882	GAACAACTGCAACAGATGATGAGCGATGTTGACATCTTTGGCAACGGTGGCATCACTTTTGATGATTTCTTGTATATTATGGCTCAAAACACTTCTCAGGAATCAGCATCGGATGAGTTAATTGAGGTATTCAGAGTGTTCGACAGAGACGGAGATGGT	EQLQQMMSDVDIFGNGGITFDDFLYIMAQNTSQESASDELIEVFRVFDRDGDG
eLW028-0883	GATGAAGAGGAGGAAGAGAGTATGATGACGGACGATGACGATGCAAGTGGCGACGACTACACAGAATCCACGCCGCAGATAAATCTGGATGAACAAGTTTTACAGTTTATTAATGACTCTGATATTGTCGATCTCTCGGACCTCTCAGATACCACGATG	DEEEEESMMTDDDDASGDDYTESTPQINLDEQVLQFINDSDIVDLSDLSDTTM
eLW028-0884	CTTGACATTGAAGACTTTAAGGGTGATTTTTCATTTGATGCATTATTTGGGAACCTGGTAAACGACCTCTTGCCGTCTTTCCTAGACGAAGAAGCAGATTCTGGGGATGGCCATGGCAACATTGCTGGAGTTGATGGTTTGACAAATGGGCATTTACGT	LDIEDFKGDFSFDALFGNLVNDLLPSFLDEEADSGDGHGNIAGVDGLTNGHLR
eLW028-0885	GAAACCGGGGTTTGGATACCTGTTTCAGTCCCACCCATGTTAGAACCTGATCATGAGGAATGGTCAAGAGGTCTTAGTTTCAATGGTGGTTACTTCCCTGAAGGAGATATGGGATGGGACCAGATATTTGATGAAGATAAGGAGTTAACTATGTGGGAT	ETGVWIPVSVPPMLEPDHEEWSRGLSFNGGYFPEGDMGWDQIFDEDKELTMWD
eLW028-0886	GGAGGGCAGGCCCAGGGTGTTGGGGAAATTGAATCCCAGAAAGGGACTTCTGCTCCACAGTCTGGCTATGTGTGGGATGAAGCATCTGGTTATTACTATGATGCGGCTTCTGGATACTACTACGATGGAAATTCAGGTCTCTATTATGACAGCAATAGT	GGQAQGVGEIESQKGTSAPQSGYVWDEASGYYYDAASGYYYDGNSGLYYDSNS
eLW028-0887	GTTGACATCTTTGGCAACGGTGGCATCACTTTTGATGATTTCTTGTATATTATGGCTCAAAACACTTCTCAGGAATCAGCATCGGATGAGTTAATTGAGGTATTCAGAGTGTTCGACAGAGACGGAGATGGTCTCATATCTCAACTTGAGTTGGGAGAA	VDIFGNGGITFDDFLYIMAQNTSQESASDELIEVFRVFDRDGDGLISQLELGE
eLW028-0888	GACTCGTTGAATGCCGAATTGGAGTCCAAACTTATCCCACAAGAAAATGATCTAGAATCCAAGATGTCAGAAGTAGGTGACGCATTTATTTTTGGTCTACAAGATGAGTTGAAAGAATTACAATTGGAGAAGGAAAGCGTTGAAAAGCAGCATGAAAAC	DSLNAELESKLIPQENDLESKMSEVGDAFIFGLQDELKELQLEKESVEKQHEN
eLW028-0889	CTGGATGATTGTGATGATGAAAATGAAACAGAGGAAATATTTGAGGGCCGTGGTCTGCAATTCTTCGACAAAGACGATAATTTTTCAATAACAGCAGATGATACACAAGTAACTAGTAAATTATTTGATCACGATTTAGAGCAGACACCTGATGAAGAG	LDDCDDENETEEIFEGRGLQFFDKDDNFSITADDTQVTSKLFDHDLEQTPDEE
eLW028-0890	GGTGGAAATTGGAAGAACATGAATTTGGAGGAGGATGGTCAGTTGAGTTACAATCCCATGCAGGTAAAAATAAACGAGATGTTGGAAAATCTCGATGATGACTTTTTTTTTGAATTGCATGAGGATCTGATAGAGGTCACACCAACAGAGAGCACATAT	GGNWKNMNLEEDGQLSYNPMQVKINEMLENLDDDFFFELHEDLIEVTPTESTY
eLW028-0891	GATTACATCCAGGATGACTTTAACTTGTGTGGACTCAGCCATCAAGTTCCTTACTACGACTATGCCCTTGATTTGATTTTGGATGTGGAGTCTTCGCATGGTGAGATGTTTACAGAGGAACAGAATGAATTGATCGAGTCAGCAGCAGAGATGCTATAT	DYIQDDFNLCGLSHQVPYYDYALDLILDVESSHGEMFTEEQNELIESAAEMLY
eLW028-0892	TCTGTTGGCCCTGATTTTAGTTTAGGTCAAGATTATATAATGCCTCCTTTGGCTGATCTGGATAGACTGATTGAGCCATTGCCTGAGTTTATAGATGCTATGTACTGGGAACCAGAACACGAAGTTCTGAGTGACGACAATGATTCAGAGTATAATGCT	SVGPDFSLGQDYIMPPLADLDRLIEPLPEFIDAMYWEPEHEVLSDDNDSEYNA
eLW028-0893	GATGTTTACTTCACTTGGGATGGTATAAAGAACTCTTCTAGAAACTTGATTGTTTATAATGGCGACGTTTTGGATTTAGATCTTCTTGATTGGTTGGAAAAGGATGACGTTGACTATCCCGTTGTATTCGATGACTTGAAGACTTCAAATTTACAAGGT	DVYFTWDGIKNSSRNLIVYNGDVLDLDLLDWLEKDDVDYPVVFDDLKTSNLQG
eLW028-0894	TTGGATGGTAAGAATGTTTATGATTTCTTGGACCCTGAAATCGCTGCTAAACTGCAGGCTCTTGAAGAAGAAGAAGAAAAATTGGAGAACGAAGGGTTCTACAATTCTGACGATGAGGAAGAAATCTACGACGGTTTCGAAGCATCCGAAGTAGATGAT	LDGKNVYDFLDPEIAAKLQALEEEEEKLENEGFYNSDDEEEIYDGFEASEVDD
eLW028-0895	CCGGTTCTTCCGTTGATCTTTGCTGAGGTTGGTTCTGGTTCGTTGGATATGTTTGGAGCTAGTAGCAGTGGGGTTCAAGCTCCTCCTGGGTTTTTGGATGAGTTTTTCAAAGACTCGGATTTTGATAGCTTGGACTCGATTCTAAAGGAGCTGTATGAG	PVLPLIFAEVGSGSLDMFGASSSGVQAPPGFLDEFFKDSDFDSLDSILKELYE
eLW028-0896	GCGCTAAAGTCCAAAATAGATACGCTTACAGAATTGTTCCCTGACTGGACGAGTGATGATTTAATTGATATAGTTCAAGAATATGATGATTTGGAAACTATAATTGATAAAATTACTTCCGGCGCAGTGACAAGATGGGATGAAGTAAAGAAACCTGCT	ALKSKIDTLTELFPDWTSDDLIDIVQEYDDLETIIDKITSGAVTRWDEVKKPA
eLW028-0897	GGGAATGAGTTTTTCTGTGAAGTAGATGAAGATTATATACAAGATGATTTCAATCTCTGTGGTTTGAGTGGTCAAGTTCCTTACTATGATTATGCACTTGATCTCATTTTAGATGTTGAATCATCAAATGGTGATATGTTTACTGAAGAACAGCATGAG	GNEFFCEVDEDYIQDDFNLCGLSGQVPYYDYALDLILDVESSNGDMFTEEQHE
eLW028-0898	ATGCATGCGAACCAAGAGTATTGTTCAGAGCCTGAAAGGTATAATCACGAGCTGCTTCCGTTGGAAAGATCGAGAAACGATGAATCCTTGGAGATGTTTATGGAAGAAACAGAACCATTTGATCCATTTCCATGGCTGGACGAGACAGACATGAGTATT	MHANQEYCSEPERYNHELLPLERSRNDESLEMFMEETEPFDPFPWLDETDMSI
eLW028-0899	TCTCTAAATCTTAATCATGACTCGTTCTACTCCCGGAGATACGAATCCGGCACCATAACGCCGCCTCCTCCACCGCCGGCTCCGAGTAATTACGCTTGGGATTTTATCAATTTCTTCGAGAGCTATGAGCTTCCGTACACTACGGATGTCAATGATTTG	SLNLNHDSFYSRRYESGTITPPPPPPAPSNYAWDFINFFESYELPYTTDVNDL
eLW028-0900	GTTGAGCTGGGTGGATTGGAAGAAGAAGATGAGATTTTGTCTTTCACTGGAATAGCAGAAGACTTTTCATTTGATAAGGAAGAGGTTGGAGATTCTAGACTTCTGTCTGACGTTGATGATCTTGCTAGTACTTTTTCAAAGTTGAATAGGGAACCTGAT	VELGGLEEEDEILSFTGIAEDFSFDKEEVGDSRLLSDVDDLASTFSKLNREPD
eLW028-0901	ATTCCGGTACTCGATCTTCCACTTGTTGATGATAGAGATGTCTACTTCGATGTTCGGAGTCAAGGTTTTGACTACCGTGAAGTCTTCGGAGGGTTTAACGATCTCGATTTAGCTCCGTCGTATGAAGAACTGTTTTTGCAGCAGAAGTCTACTACGGTG	IPVLDLPLVDDRDVYFDVRSQGFDYREVFGGFNDLDLAPSYEELFLQQKSTTV
eLW028-0902	ATCCAACACATGGATGACATGTTCTTTTCCATTTTGGAGGATGTTCCAGGGAATGAGAATTTTCTTTCTTTCAAGGAGTCGGATAATAACAACAGCTCCAGTTCCTCCTATCTCGACACAACTGATGGCAGGGAAGTCCCTTTGTTCCATTACAACTGG	IQHMDDMFFSILEDVPGNENFLSFKESDNNNSSSSSYLDTTDGREVPLFHYNW
eLW028-0903	GATGGTTTAGATGTCGATTTAGATGATGGTTTAGACGTTGATTTAGTTGATGGTTTAGATATCGGTTTAGATGATGGTTTAGATGTCGGTTTAGATGATGGTTTAGATTTCGGTTTAGTTGATGATGGATTAGTTGTAGGTTTATTTGATGTTTTCGTA	DGLDVDLDDGLDVDLVDGLDIGLDDGLDVGLDDGLDFGLVDDGLVVGLFDVFV
eLW028-0904	TCTGGTGATGCTGATGAAGATGGTAATGGTCATGGTACTCATTGTTCTGGTACTATTGCTGGTAAAAAATATGGTGTTGCTAAAAAAGCTCATGTTTATGCTGTTAAAGTTTTGAGATCTAATGGTTCTGGTTCTATGTCTGATGTTGTTAAAGGTGTT	SGDADEDGNGHGTHCSGTIAGKKYGVAKKAHVYAVKVLRSNGSGSMSDVVKGV
eLW028-0905	TTGGCTGAATCTCAAAGACAAAATCAACAAGGTGGTAGAGGTAGAGGTGGTAGATCTTTGTTTGATAGAACTGAAAGAGGTAGAGGTAATAGAAGAGGTGGTCATCAAGGTAATGGTCATCATGCTAGACAAGATGAAGCTGCTAATGGTGGTGCTGAA	LAESQRQNQQGGRGRGGRSLFDRTERGRGNRRGGHQGNGHHARQDEAANGGAE
eLW028-0906	GGTTCTTCTACTACTCCAGCTAGATGTACTTCTGCTAGAACTATGAGATCTGCTTCTTATGGTGCTTCTAAATATAAAGGTAGAGAAGGTAAAGTTACTCAAGTTTATAGAAAAAAATGGGTTATTCATGTTCAAAGAGATAAAGTTGGTCAAGTTAGA	GSSTTPARCTSARTMRSASYGASKYKGREGKVTQVYRKKWVIHVQRDKVGQVR
eLW028-0907	AGAGTTCATATGTTGTTGTGTATTTGTTTGATTGCTACTTTTGTTGGTGTTACTGTTGATTTGGCTTTGGAAATTTTGTTTAGATTGTCTCAATTTTCTGAATCTCCAAGATTTTCTCCAACTGGTTCTAGAACTTTGATTTTGACTTTGCCATTGTTT	RVHMLLCICLIATFVGVTVDLALEILFRLSQFSESPRFSPTGSRTLILTLPLF
eLW028-0908	ATGAGAACTCATGTTTTGTCTATGCATTCTGCTTTGTTGTTGTTGCATTGTTTGAGAGCTGTTTGGTTGGCTCCAGTTTCTAGACCAAGACAATGTTTGACTTCTCCAGCTTTTTGTTCTTCTACTAGATTGGCTATTATTTTGGGTGGTGTTAGACAT	MRTHVLSMHSALLLLHCLRAVWLAPVSRPRQCLTSPAFCSSTRLAIILGGVRH
eLW028-0909	AATGCTGAATATATTTGTCATTATAAAGGTGGTTTGATTGGTAAACATTTTAAATCTTTGGCTCAAGTTATGCCATTTTTGATTCAAGATTTGTTGTTGAGAACTGTTTTGGATGGTTGGACTTGTATTGGTGAATTGGTTGTTTATGTTTGGCATATG	NAEYICHYKGGLIGKHFKSLAQVMPFLIQDLLLRTVLDGWTCIGELVVYVWHM
eLW028-0910	TCTCCAAGACCATCTTATATTTTGAATGCTTATTTGTTTATTTCTTTGTTGTTTGATATTGTTGTTTTGAGAACTGTTTGGATTGCTTTGCCATCTTTTCAACCAGTTAGAATTGTTTTGACTTCTTCTTTTGCTTTGAAAACTATTATTTTGTTTTTG	SPRPSYILNAYLFISLLFDIVVLRTVWIALPSFQPVRIVLTSSFALKTIILFL
eLW028-0911	GCTGCTACTTCTGAAGCTACTACTGTTTTTTGGCATGATCCATCTGGTTTTGTTGATAGATTGTTGGGTTTGACTAGATTTTGGTTTTTTACTTTGTTGAGATATTCTTATAGAGTTTATTTTTTGGCTTCTAGAGAAAGATCTAGAAAACCATTGTCT	AATSEATTVFWHDPSGFVDRLLGLTRFWFFTLLRYSYRVYFLASRERSRKPLS
eLW028-0912	GCTATGTTTGCTGTTTCTATTTTGATTATGATTCAAGTTAATACTTCTGCTGTTTTTTTTGCTGTTGATACTATGTTGTTGTATTTGTGTATGGAATTGGGTTTTACTTTTATTTATACTATTTTGGTTACTTCTAGATTGTTGGTTATGAGATGTCAA	AMFAVSILIMIQVNTSAVFFAVDTMLLYLCMELGFTFIYTILVTSRLLVMRCQ
eLW028-0913	ATTAGAGGTATGTGTCCAGAAAAACCACAAATTAGAGAAATTGTTTATTTGTTGAGAGGTTTGATTGTTAATAGAATTTTGTTGATGACTTTGAAAAAAAGATGGAATGTTCAATATGGTTTGCATTCTACTAGAGATCCAATTGCTGTTCCATTTCAT	IRGMCPEKPQIREIVYLLRGLIVNRILLMTLKKRWNVQYGLHSTRDPIAVPFH
eLW028-0914	GGTTTGTGGTTGGTTTTGTTGTGTGATGCTGCTAGATTTCCAGATGTTGTTGATTTGGTTAAAAGAAAAGGTTCTAGATTTCCAGCTTCTGGTGATTTGGCTTCTAATGAATCTTGGTATTTGTCTTTGTGGGCTATTAAAGCTCATATTTTGCAAAGA	GLWLVLLCDAARFPDVVDLVKRKGSRFPASGDLASNESWYLSLWAIKAHILQR
eLW028-0915	GCTGTTGAAGCTAGATTTGTTACTCCACAAGATCCAGTTTTGATTCAAGATGATGGTTCTAGATTGCCACCAGTTCCATTGGAAGAAGCTTATAAATTGAATGTTTTGAGAAGAGAAGTTATTGAAAGAGCTGGTTCTGTTGCTAAAGCTATTGAAGGT	AVEARFVTPQDPVLIQDDGSRLPPVPLEEAYKLNVLRREVIERAGSVAKAIEG
eLW028-0916	ATGACTGAACAAGCTCCAACTATTAGAACTGCTGAAAAAGATACTGAAGGTCCAGCTAAAAGAAGAAGAAGACCAGCTTTGTCTTGTGTTGAATGTAGATCTAGAAAAGTTAGATGTGATAGAGGTAAACCATGTAGAGCTTGTACTAGAGTTAGATCT	MTEQAPTIRTAEKDTEGPAKRRRRPALSCVECRSRKVRCDRGKPCRACTRVRS
eLW028-0917	ATGTCTGAAGAAGAAGGTCCAGCTAAATCTACTTCTAATAAAAAAAGAAGATTGCAAGGTGCTTGTGATGAATGTAGAAAAAGAAAAGTTAAATGTGATTCTGCTAATATGCCAGGTAATCAATGTTCTAATTGTAATGTTTCTCATATTGAATGTACT	MSEEEGPAKSTSNKKRRLQGACDECRKRKVKCDSANMPGNQCSNCNVSHIECT
eLW028-0918	GAAGAAGAAGGTGCTGTTGATGAAGATGAAGAAGAAGAAGATGAAGAAGATCCAGAAGAAAGAAGAAAAAGAGAATTGAGAGAAAGAATGGCTAAAATGTCTGGTGGTATGGGTATGGCTGGTATGTTTGGTGGTGGTATGCCAATGCCAGGTGCTGCT	EEEGAVDEDEEEEDEEDPEERRKRELRERMAKMSGGMGMAGMFGGGMPMPGAA
eLW028-0919	TCTTCTTCTTCTACTCCATCTGCTTTTTCTTCTGCTACTCCATCTTCTTTGTTTGGTTCTGGTGCTTCTTCTACTGCTAAACCATTTGGTTCTGCTGCTTCTCCATCTCCATTTGGTGCTGCTAAATCTTCTCCATCTTTGTTTGGTTCTGGTGGTGGT	SSSSTPSAFSSATPSSLFGSGASSTAKPFGSAASPSPFGAAKSSPSLFGSGGG
eLW028-0920	ATGAGAATTTTGTTGGTTGCTGGTACTTTTTTTAGAATTACTAATTTGGGTGGTTATAGAGATGCTGATTTGCCATTGGAACATTATCCATTTAGAACTAATAATATTACTGCTTCTTTGGTTGTTTCTTGGTTGATTCAACATGGTATTAGAAAAGAT	MRILLVAGTFFRITNLGGYRDADLPLEHYPFRTNNITASLVVSWLIQHGIRKD
eLW028-0921	ATGGCTTTGAAAGCTAGAGAAGAATTGGAAGAAATTTATGGTATGCCAGTTATTTATATTCCAGTTTTTATTTCTTGTATGCATAGAATTAATGCTGTTTTGTTGTCTTTGGGTAATTTTTTGTTGATTTCTGGTGCTTATTTGAGATCTTCTTTTGTT	MALKAREELEEIYGMPVIYIPVFISCMHRINAVLLSLGNFLLISGAYLRSSFV
eLW028-0922	TTGAATGTTTTGTTGGGTTTTTTGTTGTTGTGTTTTCCAAATTTGGAAAGAATGGTTTTGAATTTTGGTACTGTTATTGCTGGTCCAAATCATCCAGGTACTTTGAGAAAAGGTTATTGTGAACATTGTAAATTGGGTGTTAATGTTTTGGAATTTGAT	LNVLLGFLLLCFPNLERMVLNFGTVIAGPNHPGTLRKGYCEHCKLGVNVLEFD
eLW028-0923	ATTGAACATAAATATACTACTCAAGTTAATGTTTTTTTTGGTATTGTTTTTTCTGAATTGTTGAAATCTAATACTGCTGTTAGAGGTTGTTTGATGGTTGGTATTGCTAGAGTTGCTAAATCTGGTTGGATGTCTGGTTTGAATCATATTGAAGTTTTT	IEHKYTTQVNVFFGIVFSELLKSNTAVRGCLMVGIARVAKSGWMSGLNHIEVF
eLW028-0924	GAAGAAGAAGCTGAACCAAAACCAGCTGCTTCTGCTCCAGCTGTTGCTCCAGCTGCTGATGAAGAAGGTGATGATCAAGGTGGTGATGATGCTGCTAAAAAAAAAAAGAAAAAAAAAAAGGGTAAAAAAGATGAAGATGCTGAACCAGCTCCAGCTGCT	EEEAEPKPAASAPAVAPAADEEGDDQGGDDAAKKKKKKKKGKKDEDAEPAPAA
eLW028-0925	ATGGATGAAGAAGTTGAAGAAAGAAATAAAGCTTTTGAATGGACTTCTTATTCTTGGGGTAAAATGCAAATTATTAGATATTGGTCTAGATGTCATGCTATTGTTGTTTTGTATACTTCTAAAAGAAGAATGTGGTTGTTGGTTTGTTGGTTGTCTGCT	MDEEVEERNKAFEWTSYSWGKMQIIRYWSRCHAIVVLYTSKRRMWLLVCWLSA
eLW028-0926	ATGGATGTTGAAGCTAAAGGTAGAGCTGATAGAGATGCTAAAAGAAATCCAACTGCTTGTGAACATTGTAGAGCTGCTAGAACTAGATGTCAACCATCTGAACAACCAGGTGTTTGTAAAAAATGTTTGGCTTTGAAAAGAGAATGTATTTCTAGAACT	MDVEAKGRADRDAKRNPTACEHCRAARTRCQPSEQPGVCKKCLALKRECISRT
eLW028-0927	GAAGAAGAAGCTGTTGTTTCTGCTGCTACTGATGAAGCTGTTAAAGAAGAAGGTAGACAAGTTGATGCTGGTTCTGCTGATGCTGGTGGTGAAGCTGCTGCTCCAAGAAAAAAAATTAGAAAAAGATCTAAAGCTAAACCAACTCCAGAACAAAAATTG	EEEAVVSAATDEAVKEEGRQVDAGSADAGGEAAAPRKKIRKRSKAKPTPEQKL
eLW028-0928	GAATATGCTCCAAAAACTCCAGTTGTTGCTGCTGCTGTTCCAAAAGAAGAAAAAAAAGAAGAAAAAGCTGAAGAAGTTAAAGAAGCTAAAGAAGAAGAAAATAAAGAAATTAAAGATGAAAAAAAAGATACTAGAAAATCTAGATCTGCTTCTAGAAAA	EYAPKTPVVAAAVPKEEKKEEKAEEVKEAKEEENKEIKDEKKDTRKSRSASRK
eLW028-0929	GCTAAAGGTGCTAAAAAAGCTAAAGGTGCTAAAAAAGCTAAAGGTGCTAAAAAAGCTGCTGCTGGTGGTGCTGCTGCTAAAGCTGGTGCTGCTGCTAAAGCTGCTAAAAAAGCTGCTAAAGCTAAAGCTGCTGCTGCTGGTGGTGCTGCTGCTGCTGCT	AKGAKKAKGAKKAKGAKKAAAGGAAAKAGAAAKAAKKAAKAKAAAAGGAAAAA
eLW028-0930	TGTTTGACTCAAGGTTTGGGTATTTGTAGAGATGCTGAAAATCCAGAAGTTAATCCAGATACTGCTACTGGTGAAGAAGGTGATGTTAGAACTAGATGTTTTCAAAGAGATTCTTTGAAAGATCAAGTTATTGTTTTGGCTTTTTTGATTATTACTACT	CLTQGLGICRDAENPEVNPDTATGEEGDVRTRCFQRDSLKDQVIVLAFLIITT
eLW028-0931	TCTGCTGAACATCAAACTGAAGCTTATGAATCTGATGGTGGTAGACAATGTGTTAGATTGTTGTTGACTTCTTATTGTTCTCCAATTTTGATTGTTGCTTTGCATCCAGTTTTGCCAGGTAGATTTTTGTGTGTTGTTAAATTGGCTACTCAAAAATCT	SAEHQTEAYESDGGRQCVRLLLTSYCSPILIVALHPVLPGRFLCVVKLATQKS
eLW028-0932	GCTGCTCCAGCTCCAGCTAAAAGAACTGCTGCTGCTGCTGGTTTGGAAGAAGCTGCTGCTTCTGGTGAATTGTCTAAATCTCAAAAAAAAAAATTGAATAAAAAATTGAAAGGTGAAAATGGTGAAGCTGCTGCTGCTCCAGTTGCTGCTGCTCCATCT	AAPAPAKRTAAAAGLEEAAASGELSKSQKKKLNKKLKGENGEAAAAPVAAAPS
eLW028-0933	AGAGCTGCTAGAGCTAGAGCTACTCCAGCTAGACCAAGACCAAGAGCTTCTGCTTCTAGAGCTAGAGGTGCTTGTAGAGCTTCTACTAGAGGTTGTAGAAGAAGACGTTCTTCTTCTTCTTCTTCTCGTGCTGGTGCTAGAATGAGAGCTACTTCTGCT	RAARARATPARPRPRASASRARGACRASTRGCRRRRSSSSSSRAGARMRATSA
eLW028-0934	CATAGACAAACTACTTTGTCTGTTGCTTTGCCATGTGGTGAATTGCATATTGCTTATTTGGTTGCTGGTTTGTTGTTTCATGGTGCTACTTGTGATGATATTGTTGTTATTATGTTGTGTGCTAGAATTTTGTTTTCTGTTTGTAAAATTTATTATCAT	HRQTTLSVALPCGELHIAYLVAGLLFHGATCDDIVVIMLCARILFSVCKIYYH
eLW028-0935	GAAGAAGGTGGTAAAGAAAAAGAAATGAGAGAAGTTGAAAGATTGTCTGCTGATGAAAGAAAATTGTGGGGTGAAGCTTTGAGATTGGGTAGAACTGGTTATTCTGAATCTGCTATGATTTGGGTTCATGTTTTGGCTTTGAGAGTTTTTGTTGAAACT	EEGGKEKEMREVERLSADERKLWGEALRLGRTGYSESAMIWVHVLALRVFVET
eLW028-0936	TTTTTGTTGACTGTTTATCATATTGAATTGTTGAGAAATAAATCTGGTGATTGTTCTTTTATGTTGAGATATTTTATGAATCAAGGTGTTAATAATTCTTCTTTGTCTACTTGTATGGAACATGTTGCTGAAGCTGTTGTTTCTACTTTTATTAATGAA	FLLTVYHIELLRNKSGDCSFMLRYFMNQGVNNSSLSTCMEHVAEAVVSTFINE
eLW028-0937	AGAATTAATAAAGAATTGGCTAATATTAGACAAAAATTTAGAGATGGTGGTTTGAATGGTTATCAAAAAAAAAAATATGTTTGTAAATTGTTGTATATTTATATTTTGGGTTGGAATGTTGATTTTGGTCATTTGGAAGCTGTTAATTTGATTTCTGCT	RINKELANIRQKFRDGGLNGYQKKKYVCKLLYIYILGWNVDFGHLEAVNLISA
eLW028-0938	GAATTGTTGTGTATTGATAGAGAAACTGGTGAAACTAGATTTGTTGAACCAAAAGTTCCAGATGGTATTTCTTTGAGAAATTTTGGTATTCAAGTTGTTTCTTCTTGTGTTTTGTTGTTGTTGGTTTCTTTGAGACCACCACATGTTTTGTGTGCTTGT	ELLCIDRETGETRFVEPKVPDGISLRNFGIQVVSSCVLLLLVSLRPPHVLCAC
eLW028-0939	GAAGTTATGAAAATTATGCCAGTTCAAAAACAAACTAGAGCTGGTCAAAGAACTAGATTTAAAGCTTTTGTTGTTATTGGTGATTCTGATGGTCATGTTGGTTTGGGTGTTAAATGTGCTAAAGAAGTTGCTACTGCTATTAGAGGTGCTATTATTTTG	EVMKIMPVQKQTRAGQRTRFKAFVVIGDSDGHVGLGVKCAKEVATAIRGAIIL
eLW028-0940	TTGAAAGATGAAGTTATGAAAATTAAACCAGTTCAAAAACAAACTAGAGCTGGTCAAAGAACTAGATTTAAAGCTATTGTTGTTATTGGTGATTCTGAAGGTCATGTTGGTTTGGGTATTAAAACTTCTAAAGAAGTTGCTACTGCTATTAGAGCTGCT	LKDEVMKIKPVQKQTRAGQRTRFKAIVVIGDSEGHVGLGIKTSKEVATAIRAA
eLW028-0941	TCTCATCAAGAACATGTTATTGCTCAATTGATGAATAAAGTTAAATCTGTTTCTACTACTAAACCATATGTTGAATATTTTCAAATGCCATCTAAATCTGTTTTTATTACTATTGTTGCTTTGTGTTTGTATGTTATTTTGTTGAAAAAAACTCCATCT	SHQEHVIAQLMNKVKSVSTTKPYVEYFQMPSKSVFITIVALCLYVILLKKTPS
eLW028-0942	ACTGCTGGTGCTGCTACTAATAATAAAAGAAATAGATTGAAAGTTAATGGTAAAGTTTTTACTAGATTGGATGTTATTGGTAGAGGTGGTTCTTCTAGAGTTTATAGAGTTATGGCTGAAAATTCTAAAATTTTTGCTTTGAAAAGAGTTTCTTTGGAT	TAGAATNNKRNRLKVNGKVFTRLDVIGRGGSSRVYRVMAENSKIFALKRVSLD
eLW028-0943	GCTAGAGTTTTGGGTAAAAAAAATACTTTGGAAGGTTTGGCTTCTACTATTAGAGGTACTGTTAGATTTGTTAGAGAAACTTGTTATGCTGTTATTTATTGTATGACTAGATTGGATATGCAATTTTATGGTTTTTTGGAATTGCCAGGTCCATTGGCT	ARVLGKKNTLEGLASTIRGTVRFVRETCYAVIYCMTRLDMQFYGFLELPGPLA
eLW028-0944	ATGTCTTTTAAAAAAGATGAAGAAACTGGTGTTTCTTCTTTTTATCAAGATAAAACTTCTGTTATTCAAGAAGCTAGAGTTTTTAATGAAACTCCAATTTCTCCAAGAAAATGTAGAATTTTGTTGACTAAAGTTATTTATTTGTTGTATTCTGGTGAA	MSFKKDEETGVSSFYQDKTSVIQEARVFNETPISPRKCRILLTKVIYLLYSGE
eLW028-0945	GAATATGATGAAGATGCTGCTAGAAGAATTGCTGAAAGAGTTCATGCTAGAGCTATTGGTTTGACTTGTGGTGCTGCTCCACCTCAAGTTGGTGGTAGATCTTGTGCTTCTGCTGTTTGGTCTCCAATTAGAGTTGCTGTTTCTACTGTTTGTATTCAA	EYDEDAARRIAERVHARAIGLTCGAAPPQVGGRSCASAVWSPIRVAVSTVCIQ
eLW028-0946	ACTTCTATTTTTGGTTCTAATAATAATACTGGTGGTACTATGTTTGGTTCTAATACTAATACTTCTTCTCCATTTGGTGGTGGTGGTACTTCTAATACTTCTATTTTTGCTAGAAGATTTGCTTTGTCTTTGGCTTTGTTGAGATCTCCAACTTCTTAT	TSIFGSNNNTGGTMFGSNTNTSSPFGGGGTSNTSIFARRFALSLALLRSPTSY
eLW028-0947	GAAGAATCTGGTGGTGAATCTGGTGGTGCTGCTGATAAAAATGCTAGAGTTTTGTCTACTGCTTTGGAATTGGCTTTGATTGTTTTGGATACTTGTGTTGAATTGGATGGTGGTAGATCTTTGTCTTTGGAACATACTGCTTTGTTGTTGGCTGCTGGT	EESGGESGGAADKNARVLSTALELALIVLDTCVELDGGRSLSLEHTALLLAAG
eLW028-0948	ATGAGAAGAGTTACTCAACAAACTGGTAAAGGTAAAATTCCATCTATGTATTCTTTGGTTGTTATTGGTAATGGTGATGGTTTGGTTGGTTATGGTGAAGCTAAAGATGATGAACCAGCTGCTGCTAGAGAAAAAGCTACTGCTAAAGCTTTGAGATCT	MRRVTQQTGKGKIPSMYSLVVIGNGDGLVGYGEAKDDEPAAAREKATAKALRS
eLW028-0949	GATATGGATGAAGAAGAAGGTGGTGCTCCAGCTAAACCAGTTGGTGCTTGTGCTAGATGTAAAAATTTGAAAGTTAAATGTGAATTTAAAACTGAAACTGATCCATGTAAAAGATGTTTTAATGGTAGACATGATTGTGTTACTCCAGGTAGAAAAAAA	DMDEEEGGAPAKPVGACARCKNLKVKCEFKTETDPCKRCFNGRHDCVTPGRKK
eLW028-0950	GTTATTGTTATTGTTATGTTGTTTTTTTTGTTTTATTTTAATAGGTTGTTGGGTTTTGTTATTTCTAAAATTGTTTCTTATTGGACTTGGAAATTGTATTCTGCTCATATTGAAATTGAATCTATTAAATTTGCTTTGTTGGGTGGTAGAATTTCTTTT	VIVIVMLFFLFYFNRLLGFVISKIVSYWTWKLYSAHIEIESIKFALLGGRISF
eLW028-0951	CAAGCTCATCCACCAGTTCAAGTTAGAAAAACTTCTCATAAAGCTGCTGAACAAAAAAGAAGAGATTCTTTGAAAACTACTTTTGATGATTTGAGAGGTACTGCTTCTGCTGCTGCTCCACCAGTTGGTAGACATGGTAGAGCTTGTGCTCCAGGTGCT	QAHPPVQVRKTSHKAAEQKRRDSLKTTFDDLRGTASAAAPPVGRHGRACAPGA
eLW028-0952	TCTAGAGTTGTTTATAGAGATGGTAGAAGACATCATTATTGTGTTACTTCTTTTGATGTTTTGTCTTCTGGTATTTTGTATATTATTTGTGGTGCTTTGGATAATATTTGGTTGGTTACTATTGAAAGAGTTGTTTTGTCTATTATGGCTTGTAGAGTT	SRVVYRDGRRHHYCVTSFDVLSSGILYIICGALDNIWLVTIERVVLSIMACRV
eLW028-0953	GGTCAATTGTTGGTTGCTTTGGCTAGAGAAGCTTTTACTTTGGTTACTTGGAGAACTACTTTGCAAGGTAAATTGGAAGTTGAAATTTTTCCACCATCTGATTTGTTGTTGAATAGATATATGTGGTATGTTTTGCATTTGTTGGATCATACTTCTTTG	GQLLVALAREAFTLVTWRTTLQGKLEVEIFPPSDLLLNRYMWYVLHLLDHTSL
eLW028-0954	TTTGAATTGCATATTCCATATCATTTTGTTGTTGTTAATACTGGTAAAAAATTGTTTCAAATTTGGGGTTTGGGTAAAATTGATTTTGCTAGAGATTTTCCATTTTTGCAAGGTGCTAGAGGTTCTTTGACTAGAACTATTATTGTTATTTTGAGAAAT	FELHIPYHFVVVNTGKKLFQIWGLGKIDFARDFPFLQGARGSLTRTIIVILRN
eLW028-0955	TCTAATCCAAAAGAATTGTTTTTTATTAGAATTTTGTTGGATTTGTCTTGGATTGATATGAGAGTTGCTATTTGTTCTTTGAGACCAATTTTGGGTGAAGAACCAAGAAAATTTAGAGAAATGTTGTTGGTTTTGCCAACTTTGTGTTCTGAAATTTAT	SNPKELFFIRILLDLSWIDMRVAICSLRPILGEEPRKFREMLLVLPTLCSEIY
eLW028-0956	AGATCTATTCCAGTTAGAAAAGATGATGAAGTTAAAATTGTTAGAGGTACTTATAAAGGTAGAGAAGGTAAAGTTGTTCAAGTTTATAGAAAAAAATGGGTTATTCATGTTGAAAGAGTTCATAGAGAAAAAGGTTCTGGTGCTACTGTTCCAATTGGT	RSIPVRKDDEVKIVRGTYKGREGKVVQVYRKKWVIHVERVHREKGSGATVPIG
eLW028-0957	GATAAAGCTACTATGAGAAGAGCTTTTTTTGAAAGAATTGTTACTGAAAGAATTAATATTATGGGTAAAATGTCTATTTCTTTGATTCATTCTTTGATTGTTGATTGTATGTTTTTGTCTACTGCTAGATCTTTTTTGTGGTTGTTGTGGGCTTATGTT	DKATMRRAFFERIVTERINIMGKMSISLIHSLIVDCMFLSTARSFLWLLWAYV
eLW028-0958	ATTATTGCTAAAGTTATTAAATATGCTAAAACTATTGAAGAATTGTATTTGGCTTATTTTTCTGTTAAAGAATATTTGTTGAATATTGCTATTGCTAAAACTTGTTTGACTTATTTGACTGATATTAAAGGTTCTCATTCTATGATTAGATATAATTTT	IIAKVIKYAKTIEELYLAYFSVKEYLLNIAIAKTCLTYLTDIKGSHSMIRYNF
eLW028-0959	TTGCAAACTTATATGAGATCTTTGGAATGGACTATTTTGACTTGTTCTGTTATTGAAATTATTGAAAAATTGAAAATGGCTCCAGAAAATATGCATGAATTGTCTCCATTGTGTGTTAAATTGATTATTAAATTTTGTTTGACTGAAATTTTGTCTTAT	LQTYMRSLEWTILTCSVIEIIEKLKMAPENMHELSPLCVKLIIKFCLTEILSY
eLW028-0960	AGAAAAGAAGCTATGGATTTTGATGCTGAATTGAAAAGAAGAAATACTCATTTGTATTGTGCTATTATTGATTTGGAAAAAGAAATGCAATTGGTTGCTTATTTGGTTTGTGCTTGTTTGAAAAAAGTTACTTTTTTGCATAAAGTTTGTGTTTTGGAA	RKEAMDFDAELKRRNTHLYCAIIDLEKEMQLVAYLVCACLKKVTFLHKVCVLE
eLW028-0961	TTGTTGCATTTGGCTATTTCTCAATTGCAAGCTTATTTGGATAGATTTAGAACTAGATTGAATGCTGTTCATGCTTTGCATTTGAAAAGATTGATTTTGTTTTTGACTGCTTTGGATCAATTTACTTGTGCTAGAGTTGCTGGTATGAAAGTTAGATCT	LLHLAISQLQAYLDRFRTRLNAVHALHLKRLILFLTALDQFTCARVAGMKVRS
eLW028-0962	GAATTGTGGCATTCTTTGTATATGTTGTTTAAAACTTATTGGTGTAGATTGTTGCATTATGCTTTGTCTTTGGTTTTGTTGTGTTCTTTTATTGTTAGATTGGTTTCTGTTATTGCTATTTTGGATTCTAAAAGATGTGGTTTGACTTTGTTTGCTGCT	ELWHSLYMLFKTYWCRLLHYALSLVLLCSFIVRLVSVIAILDSKRCGLTLFAA
eLW028-0963	AGAAATTTGGGTAAATTGTGTTCTTTGCATATTGAAATTAGAGATCCAGATTTGCATAGATGGAATTTGGTTACTTTGATTTTGGTTGTTCATACTTTGAAATCTCCATTTTTGGAAAGAGTTTGTATTTCTTTTGCTACTTATGCTAATATTTATGGT	RNLGKLCSLHIEIRDPDLHRWNLVTLILVVHTLKSPFLERVCISFATYANIYG
eLW028-0964	TCTTTGGTTGATTTTCATAAATTTTTTAAATGGTTGTTGTTGAAAGTTGTTAAAGGTTTGAATAAATTGAGAAATTTGCATAATGAAAGACCAAAAGAATTGCAAACTAATGAAATGGAACATTTGTTGAATTTGATGAAAATTGTTAGATTTTTTGCT	SLVDFHKFFKWLLLKVVKGLNKLRNLHNERPKELQTNEMEHLLNLMKIVRFFA
eLW028-0965	AGATTGTATTTGAAAGGTGTTGTTTTGACTTTGTGGTCTTTGGATACTATTCATTTGATTTGTGTTTGTCATGCTTTGTATTGGTATTTGATTACTAATTTTTTGAATGCTTTTGTTTTGGAAAAATTGGCTTGGTATAGAGGTTGGTGTCCATCTCAT	RLYLKGVVLTLWSLDTIHLICVCHALYWYLITNFLNAFVLEKLAWYRGWCPSH
eLW028-0966	CAATGTATTTTTGTTTTGTTGGTTTTGTTGATGAGAAGACATTTGGCTAAAATGCATTTGTGTTTGAAACAAGAAATTGATTGGAGAGAATTGGATGATGATAGAGATACTGTTACTTGGGTTGTTGCTGCTGTTTGGCAAAGATTTATTGATTTGAAA	QCIFVLLVLLMRRHLAKMHLCLKQEIDWRELDDDRDTVTWVVAAVWQRFIDLK
eLW028-0967	GAAAATTTGAGAACTGTTGGTTTGGGTTCTGTTAGAGATATTTGTTTGAGAAATGCTTCTGAACAAGCTATTTTGACTATTATTGATTTTCCATTGAGAGTTTTGGCTATGATTGCTCAAATTAGAACTGGTTTGTGGGTTAGAAATGGTTTTGCTATT	ENLRTVGLGSVRDICLRNASEQAILTIIDFPLRVLAMIAQIRTGLWVRNGFAI
eLW028-0968	GTTGCTTGTGCTGTTTTGATTGCTGTTTCTATTTTTGCTACTATTTATGTTGTTTTGACTTCTTTGCCAGTTATTTTTCAACAATGTCCATTTCAAACTCCATTGTCTTCTATTATTTGGTATTTGGGTCATTTGTTGGTTATTGCTTCTTTGTCTTTG	VACAVLIAVSIFATIYVVLTSLPVIFQQCPFQTPLSSIIWYLGHLLVIASLSL
eLW028-0969	CCAAATAGAAGATCTATGGGTAAACAAGATCCATATTGTGCTGCTAGATTGGGTAAAGAAGCTAAAAAAACTGCTACTGATAGAAGAGGTGGTCAAACTCCAAAATGGGATCAAGAATTGAGATTTACTGTTCATGATTCTCCAGATTATCATCAATTG	PNRRSMGKQDPYCAARLGKEAKKTATDRRGGQTPKWDQELRFTVHDSPDYHQL
eLW028-0970	GGTGCTCCACCACCACCACCACCACCACCACCACCAGGTTTGTCTGCTGGTGGTGCTCCACCACCACCACCACCACCACCACCACCACCTGCTGCTAATGCTCCACCACCACCACCACCACCACCACCACCAGGTGCTCCACCACCACCACCACCAACT	GAPPPPPPPPPPGLSAGGAPPPPPPPPPPPAANAPPPPPPPPPPGAPPPPPPT
eLW028-0971	GAACCAAGAATTTCTGAAGGTGGTTTGGCTGCTTTGGTTGCTTCTTCTCCATGTAAACCAGCTGCTGTTCCAATTTTGTTGACTGGTCCACCAAAACAAGCTAAAGCTTGTTCTTCTAGATTGACTGGTACTCATAGACCAGCTTCTAATTGTAAATCT	EPRISEGGLAALVASSPCKPAAVPILLTGPPKQAKACSSRLTGTHRPASNCKS
eLW028-0972	ATGAGAGAATATATTAGATTTTATTTTGATACTTTGCATTCTTCTAGAGTTTTTGTTGTTTGGTTGTTGACTCATGTTTTGTTTTTGGAAAAAGATAGATTGAAAGCTATGTTTGCTAAAGATGAATTTAATGGTATTGAAGAAATTAAAATGAGATAT	MREYIRFYFDTLHSSRVFVVWLLTHVLFLEKDRLKAMFAKDEFNGIEEIKMRY
eLW028-0973	TTTTTGGTTAGATTGTTTGTTTTGCCAGTTACTTTGTGTATGTTGTATAGATGTTCTGTTTCTTTGGATTTGTCTAGATTGAATGGTTCTGCTAGAAATGAATGGTTTAATTATTGGAATAAAGCTTTGTTGTTGGGTATGACTTTGTTTTCTATGAGA	FLVRLFVLPVTLCMLYRCSVSLDLSRLNGSARNEWFNYWNKALLLGMTLFSMR
eLW028-0974	GAAGCTGCTCCAAAAGAAGATGCTGCTCCAGAACCAGCTCCAGAAAAAGAATCTAAACCAGAAAAAGCTCCAGAACCAAAAGCTGAAGCTTCTAAACCAGCTGCTCCACCAGCTTCTGAAAAAAAAGATTTGAAAACTGCTCCAAAAGAAGAAACTAAA	EAAPKEDAAPEPAPEKESKPEKAPEPKAEASKPAAPPASEKKDLKTAPKEETK
eLW028-0975	AAAGGTGCTAATCAAGCTGTTGCTTGTGCTAAATTGTCTAGATCTAGACCACAACCATCTTCTTCTACTTCTTCTTCTTCTACTGAAGCTGGTGCTAATGATGCTGAAACTCATGCTACTGCTCATGTTTCTATGTTGGGTGCTGTTGGTGATGATTCT	KGANQAVACAKLSRSRPQPSSSTSSSSTEAGANDAETHATAHVSMLGAVGDDS
eLW028-0976	ATTCATCAAGCTTCTATTGCTCATCATCCAGCTCAACATCCACAAAGAAAAGCTCATCAACATTCTAGAGGTGGTGCTAGACCACAACATGAATCTCAAGAAGCTACTAGAAGATTGGGTCCAAGACATCCAGCTCATGTTGCTGCTTTGCATAGAAGA	IHQASIAHHPAQHPQRKAHQHSRGGARPQHESQEATRRLGPRHPAHVAALHRR
eLW028-0977	GCTGATTCTGCTAGAGGTGGTGATGCTGATGCTAAATATAGAGATAGAGATAGACAAAGACAAACTGAAACTGAAACTGATAGACAAACTAAAACTGAAAGAGATACTCAAAGACAAAGACAAAGACATAGACATACTCATACTCATTCTCCAGTTCAA	ADSARGGDADAKYRDRDRQRQTETETDRQTKTERDTQRQRQRHRHTHTHSPVQ
eLW028-0978	ATGACTAATAGACAAAGAGTTGGTCATAAAAAATCTAGACATGGTTGTATTAGATGTAAAGCTAGAAGAGTTAAATGTGATGAACAAAGACCATGTTCTAATTGTGTTAGACATAGAACTCCATGTTCTTTGTCTCAAGAACCATTGGCTGCTGCTTTG	MTNRQRVGHKKSRHGCIRCKARRVKCDEQRPCSNCVRHRTPCSLSQEPLAAAL
eLW028-0979	GAAGATGGTAATGGTCATGGTACTCATTGTTCTGGTACTATTGCTGGTAAAAAATATGGTGTTGCTAAAAAAGCTCATGTTTATGCTGTTAAAGTTTTGAGATCTAATGGTTCTGGTTCTATGTCTGATGTTGTTAAAGGTGTTGAATTTGCTGCTACT	EDGNGHGTHCSGTIAGKKYGVAKKAHVYAVKVLRSNGSGSMSDVVKGVEFAAT
eLW028-0980	CCATTGTTGGTTTTGTCTAAAAGATTGCATTCTATTTTTATGTTGAGATGTTTTAATGATTGTTTTGCTGTTTTGGGTTTGTGGTTGGCTATTTTTTGTTATCAAAGAGATCAATGGCATTTGGGTTCTTTTTTTTATTCTACTGGTTTGAATGTTAAA	PLLVLSKRLHSIFMLRCFNDCFAVLGLWLAIFCYQRDQWHLGSFFYSTGLNVK
eLW028-0981	ATGTCTTTGGCTTCTTTGGCTGCTCAAAGATCTAATTGTATGAAAAGAGCTGTTGGTTGTGTTTTGGTTGGTAGAGAAAGAAGAGTTATTTCTACTGGTTATAATGGTACTCCAAGAGGTATTAGAAATTGTGGTGAAGGTGGTTGTGCTAGATGTAAT	MSLASLAAQRSNCMKRAVGCVLVGRERRVISTGYNGTPRGIRNCGEGGCARCN
eLW028-0982	TTGGTTGATGTTTTTGGTAGAATTGAATCTTGTTTTCAAAGAATTGGTATTTATACTAGAGTTCCACCAACTACTGAAATGATGGATATGATTATTCAAATTATGGTTGAAGTTTTGACTATTTTGGGTATTGCTACTAAAGAAATGAAACAATCTAGA	LVDVFGRIESCFQRIGIYTRVPPTTEMMDMIIQIMVEVLTILGIATKEMKQSR
eLW028-0983	TTGTGTATTGGTATTGTTTTGATTGCTGCTTTTATTGCTTATGAATATTTGATGGTTTCTGGTAGAGTTTTGGCTAGACATTTGCCACATCAAAAATCTATGTTGCCATGGGAATTGATTACTAATAAAGATTTGGGTTTGTTGTTTTATGTTAATTTT	LCIGIVLIAAFIAYEYLMVSGRVLARHLPHQKSMLPWELITNKDLGLLFYVNF
eLW028-0984	GCTGAATATGATGTTGTTTTGTTGAAAAGATTGTTGTATGAATTGAATGGTAGAAGAAATAGATTGATGGTTTTGCCATCTAGATTGGCTTTGTGGGAAATTGTTATGCCATGGGTTATTGATTTGGTTTGTAGAGTTAGATTTAATGTTACTTATACT	AEYDVVLLKRLLYELNGRRNRLMVLPSRLALWEIVMPWVIDLVCRVRFNVTYT
eLW028-0985	TTGAGATTTTATATGTTGGCTAGAAATATTTGGTATATTTTGCCAATTGCTGTTTCTATGTTGTTGGGTTTTGCTGGTATTTGTATGCAATTGAATTCTATTATTATTGGTAATGCTAAAGCTAAAGTTATGTGGTTGTTGGTTCATTTGATTTGTTCT	LRFYMLARNIWYILPIAVSMLLGFAGICMQLNSIIIGNAKAKVMWLLVHLICS
eLW028-0986	TCTGTTAGATCTATTCCAATTAGAAAAGATGATGAAGTTATGGTTGTTAGAGGTAATTTTAAAGGTAGAGAAGGTAAAGTTGTTCAAGTTTATAGAAGAAAATGGGTTATTCATATTGAAAGAGTTAATAGAGAAAAAGCTAATGGTGCTTCTGTTGCT	SVRSIPIRKDDEVMVVRGNFKGREGKVVQVYRRKWVIHIERVNREKANGASVA
eLW028-0987	GGTGCTTCTACTTCTGCTTTTGGTACTCCATCTGCTTTGGGTGCTAAACCAAATCCATTTGGTACTCCAGCTACTGGTGGTGCTTTTGGTCAACCAGCTGCTGCTCCAGCTTTTGGTCAACCAACTCAACCAGCTGGTGCTTTTGGTCAACCAGCTCAA	GASTSAFGTPSALGAKPNPFGTPATGGAFGQPAAAPAFGQPTQPAGAFGQPAQ
eLW028-0988	GTTTATAAAAGAAAAATTTTGGTTTTGATTTATAAAATTGCTCATTTGACTGATTTGTATTTGGAAGTTGCTAATGGTGGTCCAAAATTGAGATTGCATTTGTCTGCTTTGTCTTTTCATACTTGTGCTTGGAAATCTAAAGGTTTGTCTATTCCAGAA	VYKRKILVLIYKIAHLTDLYLEVANGGPKLRLHLSALSFHTCAWKSKGLSIPE
eLW028-0989	TTTGCTAGAGTTTTGTTGAATGGTTGGTTTAGAACTTTTCATAAAGTTGTTTCTACTGCTGAATGTGTTGCTTGGTTGGTTTTGTTTTTGCCATATGCTATTGGTGTTTTGTTGGTTGTTAGATGTGTTTTGGGTTTTCATGATATTCCAAAACCAAAA	FARVLLNGWFRTFHKVVSTAECVAWLVLFLPYAIGVLLVVRCVLGFHDIPKPK
eLW028-0990	TTGGTTTTGAAAATGATTTTGGATAGATTGGCTGAACCAGGTGATTCTTTGTTGAATATTGATTTTTCTACTTTGATTCATCAATTTGCTAAATATTTGAATAAAGTTCCATCTAATTATGTTGTTTTGAGAATTAAAATTAAAATTTGTCATTTGGTT	LVLKMILDRLAEPGDSLLNIDFSTLIHQFAKYLNKVPSNYVVLRIKIKICHLV
eLW028-0991	AAAGCTGATGATGAAAAACCAAAAAAAGCTGCTAGAGGTGCTAAAGCTAAAAAAGAAGAAGATGAAGATGAAGAAGCTGATGAAGAACAAGAAGAACCAAAAAAACCAGCTAGAAAACCAAGAGCTAAAGCTGAACCAAAAAAAGCTCCAGCTAAATCT	KADDEKPKKAARGAKAKKEEDEDEEADEEQEEPKKPARKPRAKAEPKKAPAKS
eLW028-0992	GCTGCTCAAAGATCTGTTATGTTGGGTCATAATTTGGTTACTTTGGAAGATATTTTGATGACTCAAAGAAAATGGAGAGCTGTTTTGCATGAAACTTTTTATGTTAGATGGATTGCTGTTTTGAGAAGATGGTTGTGTAGATTGTTGGATTGGCCAGTT	AAQRSVMLGHNLVTLEDILMTQRKWRAVLHETFYVRWIAVLRRWLCRLLDWPV
eLW028-0993	ATGGGTGAAAGAGAAGGTGGTAAAGGTAAAGGTGGTAAAGGTAGAGGTGAAAGAGAAGGTGGTAAAGGTAAAGGTGGTAAAGGTAGAGGTGAAAGAGAAGGTGGTAAAGGTAAAGGTGGTAAAGGTAGAGGTGAAAGAGAAGGTGGTAAAGGTAAAGGT	MGEREGGKGKGGKGRGEREGGKGKGGKGRGEREGGKGKGGKGRGEREGGKGKG
eLW028-0994	ACTAAACAAGGTCATGAATTGTTGCATCAATTGAGACATTTGATTATTTTTAGAGAAGGTATGCCATGTTCTGATATTACTTTGAAATTGGATATTCATGTTTCTAAATTGGTTTTTGTTTTTTTGTCTGCTTTTGAACATGGTTTGTGTTCTAAAGAT	TKQGHELLHQLRHLIIFREGMPCSDITLKLDIHVSKLVFVFLSAFEHGLCSKD
eLW028-0995	TCTAAAACTGCTGGTCCATCTTCTAATTCTCCATCTCAAACTGGTAAAGATGATAAAGCTGCTGCTTCTTCTTCTACTTCTGCTGGTGGTGCTCCAGCTGCTACTGGTAGAGTTATTGCTGGTTTGGCTGCTGGTGTTGCTATGGGTTTGGCTGCTGCT	SKTAGPSSNSPSQTGKDDKAAASSSTSAGGAPAATGRVIAGLAAGVAMGLAAA
eLW028-0996	GATGAATATGGTAATGCTAAAATTAGAGATTTGAGATTGAAACCAGTTCAAACTATTTCTGATTCTCAAACTGTTGATGAAGCTGTTGAATTGATGAGAGATAAAGGTTATGATCAAGTTCCAGTTACTTCTTCTACTGGTAGAAGATTGGTTGGTATG	DEYGNAKIRDLRLKPVQTISDSQTVDEAVELMRDKGYDQVPVTSSTGRRLVGM
eLW028-0997	GAAGGTGCTCAAGATTGTGGTGAATCTGAATCTGAAGGTGCTAATGAATCTGAAGAAGAATCTGAAGAAGAAAATGTTTTTGTTGTTGGTAAAATTTTGGATAAAAGAACTAATGGTAAAAGAAAACAAGTTGAATATTTGGTTAGATGTGAATCTCAA	EGAQDCGESESEGANESEEESEEENVFVVGKILDKRTNGKRKQVEYLVRCESQ
eLW028-0998	ACTATGTCTACTGTTATGGTTGTTGGTTCTGATGATAAAAAAGTTAAAGAAGTTGGTGAAGCTTTGAAATCTAAATTGGGTGTTAAAGGTGGTGGTAAAGGTTCTAGATGGTCTGGTAAATTTACTGGTGTTTGGAAAGATTCTAGAGAAGGTGCTTTG	TMSTVMVVGSDDKKVKEVGEALKSKLGVKGGGKGSRWSGKFTGVWKDSREGAL
eLW028-0999	GGTTTGTTGTATATTTTGTTTTGTTATCAAATGAATTTGAAAACTCATTCTTTGAAAGTTATTGCTTTGGCTGAAGAATCTGTTAGATTGGTTCATGATAGACAATCTAAAAGATTGTGGTTGCCATCTATTACTTGGAAAAAATGGTTTAGAACTGGT	GLLYILFCYQMNLKTHSLKVIALAEESVRLVHDRQSKRLWLPSITWKKWFRTG
eLW028-1000	CATTATTTTTTGGTTATTATGGTTTTGGGTATGATTGAATTGTTGAGATTTCCAGAAACTAGAGATGCTGGTGTTTCTTTGATTAGAGAATTGTTGGCTTTTAAATTTGCTAAAACTTCTTGGGATGTTGTTATTTGTAATCAATTGGAAAAATATTTG	HYFLVIMVLGMIELLRFPETRDAGVSLIRELLAFKFAKTSWDVVICNQLEKYL
eLW028-1001	GGTCATTTTGTTAGAGTTGGTACTACTTTTTTTACTATGTATGCTGTTAATATTTTTTTGTCTTATGCTAGATATATTGCTGCTCATTTTAGAATTTCTGTTATTGTTATTTCTAGATTGATGTTGAATTTGAGAAATCCAGTTACTTTTGAATCTACT	GHFVRVGTTFFTMYAVNIFLSYARYIAAHFRISVIVISRLMLNLRNPVTFEST
eLW028-1002	TTGCAAAAATATACTCAATTGTCTTTGTTGGCTAAACCATTGATTAATTTGTCTAATCATTCTATTCAATATCAAACTTTGCAATCTTGGTATTTTAAAACTTTGCAATCTTTGGAAGCTAATAGATTTAGAAATTTTATGTTGTGTCATAGAATTTTG	LQKYTQLSLLAKPLINLSNHSIQYQTLQSWYFKTLQSLEANRFRNFMLCHRIL
eLW028-1003	TTGATTTTGAGAATGCAAGTTGCTACTTTGACTAAATTGTGGGGTTTGCCACCAGAATTTGAAATTGTTTGTAGAGATATTTGGGCTTTGCATTTGTCTTTGTTGCCAGATCCACCACCACCAGAACCATATTATTTTCATGAAAGAGGTGATGGTATG	LILRMQVATLTKLWGLPPEFEIVCRDIWALHLSLLPDPPPPEPYYFHERGDGM
eLW028-1004	ACTCATTCTAAAAAACAACATTGTGATGTTTGTAAACATCCATATTCTTTTACTAAAGTTTATGCTTCTGATATGCCAAAACAATTGCCATTGTTGTTGGTTTTGAGAAAATTGGTTCAACAATTTTTTTCTGTTTTGTTGTTTTCTATTAGAGCTATT	THSKKQHCDVCKHPYSFTKVYASDMPKQLPLLLVLRKLVQQFFSVLLFSIRAI
eLW028-1005	TCTGGTAAATTGGTTTTTGGTCCAGTTTCTGTTTTTAATGGTAATGTTTCTTTGAGAATTAAAAAACCTTTGAAAGGTATGACTTTGACTGTTACTTTTAATGGTGTTGCTGAAGTTGATAAATATTTGTTTACTTTTTTGAATATTTCTCATGAAGTT	SGKLVFGPVSVFNGNVSLRIKKPLKGMTLTVTFNGVAEVDKYLFTFLNISHEV
eLW028-1006	TGGAGATATGGTAAATGTCAAGTTTGTGGTTATGTTATGATTAATTATCCAGGTCCAAATCAAAGACATCATTGTTTGGAAGGTAGAGTTAGAACTGTTTATAATACTGTTACTTTTCCATGTTATTTGGAAGTTCATGTTGTTCAAATGATTTGGTTG	WRYGKCQVCGYVMINYPGPNQRHHCLEGRVRTVYNTVTFPCYLEVHVVQMIWL
eLW028-1007	TTGCATTTTTTTTTGGCTTTTATTTTTTTGTTGTCTGCTTATTTTCATGTTAGAGGTAGAGATTTGACTTATTATGGTGTTTGGCCATCTATGGTTGTTTGGGGTTTGGATAGATTTTTGAGATTGTTGAGAATTGGTGTTTTTAATTTTAGATATATT	LHFFLAFIFLLSAYFHVRGRDLTYYGVWPSMVVWGLDRFLRLLRIGVFNFRYI
eLW028-1008	GGTTATGATGATACTGTTGTTTTGGATGGTTGTTATGCTGCTGCTATTAGATGGAAATCTTTTGCTTATGTTTCTACTGCTGTTAGAATTTCTTGGAAAAGATATTTGATGAGATTTTTGTTGAGAATTTCTCCATGGTTGACTATTATTTTTTCTGTT	GYDDTVVLDGCYAAAIRWKSFAYVSTAVRISWKRYLMRFLLRISPWLTIIFSV
eLW028-1009	GAAGTTATGAAAATTATGCCAGTTCAAAAACAAACTAGAGCTGGTCAAAGAACTAGATTTAAAGCTTTTGTTGTTATTGGTGATTCTAATGGTCATGTTGGTTTGGGTGTTAAATGTTCTAAAGAAGTTGCTACTGCTATTAGAGGTGCTATTATTTTG	EVMKIMPVQKQTRAGQRTRFKAFVVIGDSNGHVGLGVKCSKEVATAIRGAIIL
eLW028-1010	GAAAATGTTAGAGGTATTATGACTGAAAATATTGAAAGAGTTTTGGAAAGAGGTGAAAGAATTGATTTGTTGGTTGATAAAACTGGTAGATTGAATGTTAATGCTGGTGAATTTAGAAGAAGATCTAGAGGTTTGAGAAGAAGAATGTGGTGGAAAAAT	ENVRGIMTENIERVLERGERIDLLVDKTGRLNVNAGEFRRRSRGLRRRMWWKN
eLW028-1011	GCTGGTATTAGATTGTTGGAAAGAGCTTGGTATTGGTTGCATGGTAGATATAGATTTACTGCTGGTTATGTTGCTGAATTGTTGTTGAATGGTTTTAAAAGACCACATGGTTTGTTGAATGCTTATGTTCATCATTTTACTAATTTTAATATTACTGAT	AGIRLLERAWYWLHGRYRFTAGYVAELLLNGFKRPHGLLNAYVHHFTNFNITD
eLW028-1012	GATAAAGAAAAAATGGAAGATGGTTTGATTAGAGTTAGATTGTATTTTTTTACTAAATTGGCTGGTAAACCATTTTATCCAACTTTGTTGTGGTCTTGTTTGCATTCTTTGACTTTGAAAAGATTGGTTGCTTTGTTGAGAAAATCTCAATTGTCTGCT	DKEKMEDGLIRVRLYFFTKLAGKPFYPTLLWSCLHSLTLKRLVALLRKSQLSA
eLW028-1013	GATGGTGTTACTAATACTCCAGTTGAATTGGGTGTTGCTAAAGAAGGTGGTAATTTGGAAGTTGTTAATTCTAGAACTGCTTTGGTTGTTTCTAAACATTGGATTTTGTTGATTGGTTTGTTGGGTAGATATGGTATGAGAAAAGATAAAGGTGTTTTG	DGVTNTPVELGVAKEGGNLEVVNSRTALVVSKHWILLIGLLGRYGMRKDKGVL
eLW028-1014	GGTGTTTGTTTGAAAGTTGGTATTACTAAACCAAAAAAACCAAATTCTGCTGAAAGAAAAACTGCTAGAGTTAGATTGTCTACTGGTAGAGTTGTTACTGCTTATATTCCAGGTGAAGGTCATAATGTTCAACAACATTCTGTTGTTTTGGTTAGAGGT	GVCLKVGITKPKKPNSAERKTARVRLSTGRVVTAYIPGEGHNVQQHSVVLVRG
eLW028-1015	AGACAATCTACTTCTAGAAGATCTGATCCAGGTCCAGTTTCTAGAGTTACTGAATTGGCTAGATCTGATCAAGATACTACTACTACTAAATTGGTTTCTAGATTGAGAGCTACTGCTCAAATTAGAGTTCAAGTTGTTTTGGCTATTGTTTTTAGACAT	RQSTSRRSDPGPVSRVTELARSDQDTTTTKLVSRLRATAQIRVQVVLAIVFRH
eLW028-1016	GAAACTTGTGGTAGATGTAGAGGTCAAGGTGTTGTTATTCAAAAAGCTCAATTGGCTCCAGGTATTTTTCAACAAATGCAAATGCAATGTGATCAATGTGGTGGTCAAGGTACTCAAATTAAACATAGATGTAAAGTTTGTGGTGGTGCTAGAGTTGTT	ETCGRCRGQGVVIQKAQLAPGIFQQMQMQCDQCGGQGTQIKHRCKVCGGARVV
eLW028-1017	GAAGAAGATGAAGTTGAAGGTGCTGGTGCTGGTGAAGATGGTATGGGTGAAGATGGTGCTGGTGCTGGTGAAGAAGATGAAGTTGAAGGTGCTGGTGCTGGTGAAGAAGATGAAGTTGAAGGTGCTGGTACTGGTGAAGATGGTATGGGTGAAGATGGT	EEDEVEGAGAGEDGMGEDGAGAGEEDEVEGAGAGEEDEVEGAGTGEDGMGEDG
eLW028-1018	ATGTATGGTAATTTGACTTATACTGAATGGTCTAGATATTTGGCTGATATGTTGTCTATGCAAAAATTGTTGTTTGTTTCTGTTGAAGCTAATTGTAGAGAAAGAATTTTGTTGTTGAGAATTTCTGGTAGATGTCCACAATTGTGTCCATTGTGGGCT	MYGNLTYTEWSRYLADMLSMQKLLFVSVEANCRERILLLRISGRCPQLCPLWA
eLW028-1019	GTTAAAAGAGTTGCTTTTGGTTGTTTGTCTACTATTTTGGCTTTGTATTTGGTTCATAAATATACTTATGAACATCCATTTATTTTGTCTGATAATAGACATTATTCTTTTTATGTTTGGAAAAAAATTTATAGAAGACATTGGATGGTTAGATATTGT	VKRVAFGCLSTILALYLVHKYTYEHPFILSDNRHYSFYVWKKIYRRHWMVRYC
eLW028-1020	GCTAATCAATGTGGTGAAGTTGATATGTTGTCTAGAATTTTGTTGATTGTTGTTACTTATTTGGTTATTTTGAGAAGATATAGAGATGCTTTGGATATTATTGAAAGACAAGCTTTGCCAATGACTTTGGCTTTGGGTAGACCATTGTGGATTGGTAGA	ANQCGEVDMLSRILLIVVTYLVILRRYRDALDIIERQALPMTLALGRPLWIGR
eLW028-1021	ATGGTTTTGTTGACTTTTTCTTTGATTTGTAATTCTTGTGCTACTGTTTTGGAATTGTCTGAACATTTGCCAGTTCCATGGGATGTTTTTTGTCAACATATGTGTGTTAGATTTTTGTTGCCATTGTTGAGAGTTGCTGCTCATGCTTTGACTTCTGCT	MVLLTFSLICNSCATVLELSEHLPVPWDVFCQHMCVRFLLPLLRVAAHALTSA
eLW028-1022	ACTACTGGTTGTAGAGAAGGTTTTGATTGGACTCCATTGTCTTCTGTTAGATATGGTGGTATTTGTGGTGGTAGATTGTTTTCTATTTGTCATACTACTTTTGAAGGTTTGGCTATTATTGGTATGCCAAATATTTTGATTTGTAATTATAATGTTACT	TTGCREGFDWTPLSSVRYGGICGGRLFSICHTTFEGLAIIGMPNILICNYNVT
eLW028-1023	GAATCTTTGAGAGAAATTGGTTTGACTTCTGTTAGAGATATTATTACTAGACATGCTTCTGAACAAGCTATTTTGACTGTTGTTGATTTTCCATTGAGAGTTTTGGCTATGATTGCTCAAATTAGATGTGGTTTGTGGGTTAGAAATGGTTTTGTTATT	ESLREIGLTSVRDIITRHASEQAILTVVDFPLRVLAMIAQIRCGLWVRNGFVI
eLW028-1024	AGATGGTGTGCTAGATGTATGTTGTTGACTGCTACTTTGCATATGGGTTATTTTTTTTCTGCTTGGGCTCCATATGATTATATTGGTTATCAATTGAAAAATAATAAAATTGTTTGGAAAGGTTTGGCTGCTTGGTGTACTTTGGTTTGGATTGTTTTT	RWCARCMLLTATLHMGYFFSAWAPYDYIGYQLKNNKIVWKGLAAWCTLVWIVF
eLW028-1025	ATTGGTATGGGTTTGGATGCTATGTTGATTTTGTCTAGATTGTCTAGATTTATTAGAATTGCTTGTGTTGTTTTTTGGTGGCCAGGTTTTGCTGTTTTTATTGCTGCTTGTAAATCTTTGTGTTTGTTGTTGCATTTTAGAGATGTTAGAGAATTGAGA	IGMGLDAMLILSRLSRFIRIACVVFWWPGFAVFIAACKSLCLLLHFRDVRELR
eLW028-1026	ATGCATTGTAGAGATATTATGAGATTTAATGAAATGGAATTGGCTAAGTTGAGATTGTTGTTGGGTTCTAATTGTCAAGCTTTGAGAAATACTGCTTCTTTGTTGTCTAGAAATTTGGCTTGTTCTAAAATTATTTATTTGTCTGTTAGATTGGGTGAA	MHCRDIMRFNEMELAKLRLLLGSNCQALRNTASLLSRNLACSKIIYLSVRLGE
eLW028-1027	AGAGGTTTGAAAAATGTTGTTGTTTTGCCAGCTGTTGGTGAAAGATCTTTGGCTTCTTGTTTGGCTGGTGGTGATTTGGATGGTTATGTTATTAGAGTTTTGAGAATGTTGGTTTGGTTTATTGCTTTTTCTAGAGATACTTATGATATTTATATTGGT	RGLKNVVVLPAVGERSLASCLAGGDLDGYVIRVLRMLVWFIAFSRDTYDIYIG
eLW028-1028	ACTTCTTTTGTTTTGTATTTGAAATTGAATCAAGTTATTGCTTTTTCTTTGAGAACTATTTATTCTATTAATAAATCTAAAATTTTGTTGGGTTTTGTTGGTCAACAATGGGAACAACATATTGTTTCTGAATTGGATTCTGCTTTGAATAAATGGGTT	TSFVLYLKLNQVIAFSLRTIYSINKSKILLGFVGQQWEQHIVSELDSALNKWV
eLW028-1029	TTGTTGTTGCATTATAAACATGAAGAATTTGTTGGTCATGAAGAAACTGATTTTGTTGTTATGGGTTTTACTAAATTGTTGTTGTGTTGTATTTCTTCTTTGAAATCTTTTAAAAAACCATTGAATGCTGGTCCATTGATTGAAAGAATTTTTAGAAAA	LLLHYKHEEFVGHEETDFVVMGFTKLLLCCISSLKSFKKPLNAGPLIERIFRK
eLW028-1030	AGAGATGCTGAAGCTGAAGTTGAAGTTGAAGCTAGATCTCCACATCATAAAGGTAAAGGTAAAAAAAATGCTAGAGATGCTGAAGCTGAAGTTGAAGTTGAAGCTAGATCTCCACATCATAAAGGTAAAGGTAAAAAAAATGCTAGAGATGCTGAAGCT	RDAEAEVEVEARSPHHKGKGKKNARDAEAEVEVEARSPHHKGKGKKNARDAEA
eLW028-1031	TTTTGGAGATATAGACAAAATCAATATGCTTATATTTTGTCTTATATTGTTGGTTCTGAAACTTCTGAAGAAAGAATTTCTGTTATGAGAAAAAATGGTACTTATCATCCAGCTCCATATCAATTTGTTTATTTGAGAGTTAGAATTGCTAATTTGTCT	FWRYRQNQYAYILSYIVGSETSEERISVMRKNGTYHPAPYQFVYLRVRIANLS
eLW028-1032	GAAAAAGCTGCTGAAGAAGAAGAAGCTGAAGGTGAACCAGATCCAGAAGAAGAAGAAAGACAAAGAAGAGCTGCTATTGCTGCTAGAATGGCTAGATTGGGTGGTGCTAGAGTTGGTATGGCTCCACCAGTTTTTGGTGCTAAACCACCAATGAAAACT	EKAAEEEEAEGEPDPEEEERQRRAAIAARMARLGGARVGMAPPVFGAKPPMKT
eLW028-1033	AATGGTTTTTTGTTGCAAGTTGTTAGATGGAATACTAGACCACATAAAGAAGTTGTTCAATTGTTGACTAAATATTTTACTGGTGCTAAACATCAAAGATTGTTGTCTGAAAATATTGGTTTGATTGCTGAATGGACTGATAGAATTTGTCAATTGGGT	NGFLLQVVRWNTRPHKEVVQLLTKYFTGAKHQRLLSENIGLIAEWTDRICQLG
eLW028-1034	TCTGATTCTGATGAAGAAGATGAAGATGAAAGAGCTGAAGATGCTGAAGTTGATACTTCTGCTTCTGTTAATAGATTGAGAGATGCTCAAGCTGAAGTTGAAACTGGTGATGTTACTAGAAGAATTGCTATTGTTAATTTGGATTGGGATCATATTAAA	SDSDEEDEDERAEDAEVDTSASVNRLRDAQAEVETGDVTRRIAIVNLDWDHIK
eLW028-1035	TTTGTTACTTTTGTTTTTTGTCCACCATTGTTGGCTTTTGCTCATAGATTTGGTAGAAAAGTTTTGAAAAGAATTATTTTGGCTTTGTTGGCTTTTCATTTGGTTATTGTTTTGTTGTCTTCTGCTATTATGTCTCCATATGATGAATTGCATCCAAAA	FVTFVFCPPLLAFAHRFGRKVLKRIILALLAFHLVIVLLSSAIMSPYDELHPK
eLW028-1036	TCTTTTATGTGGGTTTTGGTTTGGTTGTTGGTTCATATTTTTAAAAAATTTGCTACTATTACTGTTGATTCTGCTACTATTAATAGATTGGCTAGAGCTTTTTCTTCTTTTGATACTGGTACTGTTTTGACTAAAGAAGTTATTTTGAGATTGTGGAGA	SFMWVLVWLLVHIFKKFATITVDSATINRLARAFSSFDTGTVLTKEVILRLWR
eLW028-1037	ACTCCAGGTGGTTCTTCTGGTGGTACTGGTGCTGCTGTTGCTTCTTCTTTTTCTGTTTTTGGTACTGGTACTGATACTGTTAATTCTTTGAGATCTCCAGCTTCTGCTAATTCTTTGTTTTCTTGTAGACCAACTAGAGGTTTGATTACTAGAAATGGT	TPGGSSGGTGAAVASSFSVFGTGTDTVNSLRSPASANSLFSCRPTRGLITRNG
eLW028-1038	ATTAAATTTGGTGTTCCAGTTGCTTTGATTGTTATTATTGCTGCTGTTGTTGGTGGTGTTTTGGGTTCTAGAGCTTCTAAAAATTCTTCTGCTTCTTCTTCTGCTGCTGGTGATTCTTCTTCTCCATCTGGTGAAGCTGCTGCTTCTGGTGCTGCTGTT	IKFGVPVALIVIIAAVVGGVLGSRASKNSSASSSAAGDSSSPSGEAAASGAAV
eLW028-1039	GGTGATGCTAAATCTACTTTGGAACAATTGGGTGATGATGCTAAATTGGTTGATGAAGATGGTAATTTGTGTGATGCTGAATGTATTGTTGATAAAGTTAAAGAAGTTGTTAAACATGCTGGTAGAACTACTAGAAAATCTTTGTTGAAATTGGGTTTG	GDAKSTLEQLGDDAKLVDEDGNLCDAECIVDKVKEVVKHAGRTTRKSLLKLGL
eLW028-1040	AGACATGCTGAAAAAAGAGATGCTGAAAAAAGAGATGCTAAAAAAAGAGATGCTGGTAAAAGAGATGCTAAAAAAAGAGATGCTGAAAAAAGAGATGCTAAAAAAAGAGATGCTAAAAAAAGAGATGCTGAAAAAAGAGATGCTAAAAAAAGAGATGCT	RHAEKRDAEKRDAKKRDAGKRDAKKRDAEKRDAKKRDAKKRDAEKRDAKKRDA
eLW028-1041	ATTAGAGGTAATATGTCTGGTTCTGAATTTCATTGGACTTGTAAATCTTTGGGTTTGTGTGGTATTTTGGTTAGATGTTTGGCTTGGTATTGTATTTCTAAAATGTATGTTTTGCCAACTTGTTATAGAAGAATGTATTGTTGTGAAGTTTATAAAGAT	IRGNMSGSEFHWTCKSLGLCGILVRCLAWYCISKMYVLPTCYRRMYCCEVYKD
eLW028-1042	TGTTTGGTTTTGTTGATTTTGTTTTTGTGTGCTTTGCATAGAAAACAATTGGCTACTTATTCTGCTAGAATTCAATCTGTTTATATTATTTCTGCTCATCCATTTGCTGAAGTTGATGCTTTTGTTGATAGATCTATTAGAGAATATGGTTTGGCTTTG	CLVLLILFLCALHRKQLATYSARIQSVYIISAHPFAEVDAFVDRSIREYGLAL
eLW028-1043	TTGTATTCTGTTTGTTCTATTTTGTTGTTGGTTGTTAGATTGTTTAAACAATTGCCAAGACAATATTGTTCTTGGAGAGTTGTTTATACTCAAAAATTGTGGATTTCTATTACTATTTGTTTTACTTTGATGAGATTTTCTTTTTCTAGAGATCATACT	LYSVCSILLLVVRLFKQLPRQYCSWRVVYTQKLWISITICFTLMRFSFSRDHT
eLW028-1044	CAACATATGGCTCAATCTGCTCAATCTGTTATGGGTTTGGAAGATCATAATGCTTATGGTGATCCAGATTCTGCTTCTAGAAAAAGATCTAAAGTTTCTAGAGCTTGTGATGAATGTAGAAGAAAAAAAGTTAGACCAAGAAGACCAGCTAATGGTGTT	QHMAQSAQSVMGLEDHNAYGDPDSASRKRSKVSRACDECRRKKVRPRRPANGV
eLW028-1045	GAAGTTGTTGGTATTGAAGAAGCTGGTGATGGTGCTGTTGAAGAAGAAGAAGCTGAAGAAGGTAAAGAAGAAGGTAAAGAAGAAGGTAAAGAAGAAGGTAAAGAAGAAGGTAAAGAAGAAGGTAAAAAAAGAAGAGGTACTTTTTCTAAAATGTTTTCT	EVVGIEEAGDGAVEEEEAEEGKEEGKEEGKEEGKEEGKEEGKKRRGTFSKMFS
eLW028-1046	GAAGATGAAGAAACTGCTAGACCAAAAAGAAAATCTCCATCTGCTGTTTTGAAATCTCATACTGCTAGAGTTTCTAGAGCTGTTTTTGGTAGAGATGCTAAAGGTGCTTCTGCTTATTCTTGTGGTTTTGATTCTACTGTTAGAACTTGGGATGTTGAA	EDEETARPKRKSPSAVLKSHTARVSRAVFGRDAKGASAYSCGFDSTVRTWDVE
eLW028-1047	ATTAGAAAAGATGATGAAGTTAGAATTGTTAGAGGTAAATATAAAGGTAGAGAAGGTAAAGTTACTCAAGTTTATAGAAAAAAATGGGTTATTCATGTTGATAGAGTTCAAAGAGATAAATCTAATGGTGCTACTGCTCCAATTGGTATTCATCCATCT	IRKDDEVRIVRGKYKGREGKVTQVYRKKWVIHVDRVQRDKSNGATAPIGIHPS
eLW028-1048	TGTTCTTGTTCTGCTGGTACTAGAACTTCTTCTTCTGCTTCTTCTTCTGCTTGGAGAGGTGCTTCTTCTTCTTCTTCTTCTAGATGTTCTGCTACTAGATCTTCTATTGCTAGATCTAGAAGGACTAGATCTTCTTGTTGTGCTAGAACTAGAACTTGT	CSCSAGTRTSSSASSSAWRGASSSSSSRCSATRSSIARSRRTRSSCCARTRTC
eLW028-1049	AGATTGTCTGCTTCTAAAATTTATATTTGGTGTTCTGGTGGTGTTGTTTTTGCTATTGTTTTGGCTTTGCAAGTTTTGGTTTTGTTGGCTTTGTTGAATGTTATTACTTGTTTGGAAGGTCATATGTTGTCTATTCATGGTTGGCCAAGAGGTGAATGT	RLSASKIYIWCSGGVVFAIVLALQVLVLLALLNVITCLEGHMLSIHGWPRGEC
eLW028-1050	TATATGGAAATTGTTTGTGAAAAACAATTGTTGGTTGTTTCTAAAGTTAATAGAGGTTGGTTGTATATGGCTATTACTCAAGCTGATTTGGTTTATTGGGCTACTTTGTCTTTGGCTTCTCATTATAGAGATTCTAAATCTGTTGCTTTGACTTATTTT	YMEIVCEKQLLVVSKVNRGWLYMAITQADLVYWATLSLASHYRDSKSVALTYF
eLW028-1051	AGATTGTGTCCAAGATTGGGTTTGGTTGAATTGTTTTTTAAAAATTCTGCTGAATTGTCTAAAGTTTTGAAAGCTTTGGGTGCTGCTGCTGCTACTACTTTGTGTACTGTTGTTTTTCCAGGTTATTCTCATAGATTGTCTTTTTTGCAATGGTATCCA	RLCPRLGLVELFFKNSAELSKVLKALGAAAATTLCTVVFPGYSHRLSFLQWYP
eLW028-1052	GTTTTGGGTAATTTGTTGTGTGCTATTTTGTTTAGAAATGAATTGTGGATGAGATTTTTGTATTTGGTTTTTATTTATGGTTTGAGAGGTGTTTCTTGGGCTCCATTGTCTATTAAATATGCTGCTACTTCTATTTTGCAACATGTTGGTGGTATTCAT	VLGNLLCAILFRNELWMRFLYLVFIYGLRGVSWAPLSIKYAATSILQHVGGIH
eLW028-1053	TATTGTGGTGATGATATGCATTCTTTGAGAATTGTTGTTGCTGTTTTGGCTTTGTTGACTACTTTGAAATCTATTCATGCTTTTGCTATTGTTTGGGTTCAATCTATTGTTCATTTTGGTGATTTGCAAGGTGCTATTTTGTTGAATTATACTGCTTGG	YCGDDMHSLRIVVAVLALLTTLKSIHAFAIVWVQSIVHFGDLQGAILLNYTAW
eLW028-1054	ATTTTGAAAAGAAATATGTATTTTATTATTCCATTGTTGTTGTTGTTGTTGGGTACTGTTGCTTTGGCTATTTATGATACTATTTGGTTGTTGATGAGAACTTATGCTAGAGGTCATTTGTCTCATTCTCATAGATTTTGGTCTTTGTTGTTTTATTCT	ILKRNMYFIIPLLLLLLGTVALAIYDTIWLLMRTYARGHLSHSHRFWSLLFYS
eLW028-1055	CAAATTTTGGGTTGTTTGTATTGTGTTAGATGGGTTCATATGTGTGTTTATAATGTTTCTGGTGTTCAATCTTTGATTCCATGGTTGGCTATGTTGCCAGCTTTGGCTAGATTGAAATTTTCTATTTGGTCTCATAGAGGTCCACCACCAGATGGTGAT	QILGCLYCVRWVHMCVYNVSGVQSLIPWLAMLPALARLKFSIWSHRGPPPDGD
eLW028-1056	GGTGGTTTGTCTGAATTGAAAGATTCTTTGGATGATTCTCAAGTTCAATATGCTTATGCTAGAGTTGAATATGCTAATGATTCTGAATCTACTAGAGTTAAATTTGTTTTGGTTATTTGGATTGGTGAATCTACTAAAGTTATGAGAAAAGCTAGAGTT	GGLSELKDSLDDSQVQYAYARVEYANDSESTRVKFVLVIWIGESTKVMRKARV
eLW028-1057	GATGAAGAAGGTACTGGTGAAAGAGATGAAGAAGGTAGATTGAGAGGTGGTCCAATGGGTGAATGGGCTAGAGCTAGAAGAGAAAGAAAAAAAAGAGAATATGTTGAAGATTGGGCTGAATATGCTAATAAATTTGTTAGAGCTACTTGTCAACATTTG	DEEGTGERDEEGRLRGGPMGEWARARRERKKREYVEDWAEYANKFVRATCQHL
eLW028-1058	TCTTCTGCTTGTGCTTCTAGATCTTCTCCATCTTCTTCTTGTGGTTCTCCATCTACTTCTTGTGCTGGTGCTGCTGCTAGAGCTTCTCCACCAAGAAGATGTTCTGCTAGACCATGTCCAAGAAGACGTAGAGCTGCTTCTCCAACTGCTTCTACTTCT	SSACASRSSPSSSCGSPSTSCAGAAARASPPRRCSARPCPRRRRAASPTASTS
eLW028-1059	GATTTGGATATTTTGTTGGCTAAATTGTTGGAAGAATTGGAAGATTCTTTGCAAGCTTTGAAAAGATTGGTTGTTTCTGCTTTTTTGAGATTTTTGACTGGTGTTTTGTATGAAGAATTTATGGAAGCTATTAGACCAAATCCACATATGGATAATGAA	DLDILLAKLLEELEDSLQALKRLVVSAFLRFLTGVLYEEFMEAIRPNPHMDNE
eLW028-1060	ATGCCAGAACCTGCTGCTGCTGCTGCTCCAAGACAAAGAGCTTTTAGAACTAAATCTAGATTGGGTTGTTTGCAATGTAAAAGAAGACATGTTAAATGTGATGAAAGAAGACCAAGATGTGGTAGATGTGTTGCTGCTGGTTCTGATTGTTCTTTGCAA	MPEPAAAAAPRQRAFRTKSRLGCLQCKRRHVKCDERRPRCGRCVAAGSDCSLQ
eLW028-1061	GCTCAACAACCACAAAAAAAACCAGGTGCTCCAAAACCAAAAGGTGCTGTTAGAGCTAAATCTGGTTGTTATACTTGTAGAATTAGAAGAAAAAAATGTGATGAAAATCCAAATGCTGAAGGTGCTTGTCAAACTTGTGTTAGATTGAGATTGCAATGT	AQQPQKKPGAPKPKGAVRAKSGCYTCRIRRKKCDENPNAEGACQTCVRLRLQC
eLW028-1062	AAATTGATTAAACATAATAAAAATGTTAGAACTTGGTGGAAAAAAGATGATCAATTTTGGGTTCCAAGAGGTCATATTCATGTTTATTTTAGAACTCCAATTATTGGTATTACTGTTAGAGCTCAATTGACTGCTTCTTTGTTTATTAATTTGGTTCAT	KLIKHNKNVRTWWKKDDQFWVPRGHIHVYFRTPIIGITVRAQLTASLFINLVH
eLW028-1063	ACTGGTGGTTTTGGTTCTACTAATACTGGTGGTGGTGGTTTGTTTGGTGGTGGTAATACTTCTAATACTGGTGGTGGTTTTGGTTCTACTGCTGGTGGTTTTGGTTCTACTAATACTACTTCTGCTTTTGGTGGTGCTGCTAAACCAGCTTTTGGTGCT	TGGFGSTNTGGGGLFGGGNTSNTGGGFGSTAGGFGSTNTTSAFGGAAKPAFGA
eLW028-1064	ATGGGTCCAGCTCCAAAATCTCCACAAGCTAGAAGAGCTGGTGCTCCAAAAGCTAAAGGTGCTGTTAGAGCTAAATCTGGTTGTTATACTTGTAGAATTAGAAGAAAAAAATGTGATGAACAACCAAATGAAGAAGGTAATTGTCAAACTTGTGTTAGA	MGPAPKSPQARRAGAPKAKGAVRAKSGCYTCRIRRKKCDEQPNEEGNCQTCVR
eLW028-1065	TCTGTTACTTCTGAAGCTATTCAAGTTTGTGTTGCTGCTAGAGCTAGAGAAGGTGAAGCTAATAGAGCTGTTAGAAATGTTATTGCTGAAGCTTTGAGAGTTCCAAAATCTAATGTTCAAGTTGCTAAAGGTTTGAAATCTAGAGAAAAAACTTTGATT	SVTSEAIQVCVAARAREGEANRAVRNVIAEALRVPKSNVQVAKGLKSREKTLI
eLW028-1066	TCTTCTTTTGTTTTGTGTTTGTTGCAATGTTTGGATGTTCCATCTTTGGTTGAATTGACTGTTAGAAGAGTTAATTCTAGATTGAGATTGTTGTTGTCTTGTAAAGTTTTGTTGGCTGGTTTGGTTAGATTGGCTATTCATGGTGATATTGAAATGGCT	SSFVLCLLQCLDVPSLVELTVRRVNSRLRLLLSCKVLLAGLVRLAIHGDIEMA
eLW028-1067	ACTTCTACTGGTAGATTTGCTTTTAGACAACATAGAGATCATACTACTATTCATGAAGGTTCTTGGGTTTCTGCTGGTCCAGGTTATGATGTTGGTAATAGAATGTGGTTGTTGTCTAGAGTTGTTATTAATGCTGTTGTTTTGGAATTGTCTTCTTTG	TSTGRFAFRQHRDHTTIHEGSWVSAGPGYDVGNRMWLLSRVVINAVVLELSSL
eLW028-1068	TTTGTTTATGAATTGTGGAGACATGGTGGTTTGGGTGTTTATTCTTTTAGATTGACTGAATTGTTGGTTAAAGTTGTTTTGGAAGCTGAATGTAAAGAAATTATGGATTGGTGGTTGGAAAAACAAGGTTATATTTTGCATGATTTGCATAGAAAAGCT	FVYELWRHGGLGVYSFRLTELLVKVVLEAECKEIMDWWLEKQGYILHDLHRKA
eLW028-1069	AGAGTTGTTGTTGTTACTGATGCTTTTCAAAAAATGGATCATTTTTATTGGTCTTTGCAAGCTTGGTTGATGTATAGATTTGATGCTTTGTCTGCTTGTTCTACTTTTGCTATGACTTTGTTGGCTTTGTATGATGATTTGTCTCCAGGTTTGACTGCT	RVVVVTDAFQKMDHFYWSLQAWLMYRFDALSACSTFAMTLLALYDDLSPGLTA
eLW028-1070	GGTTGGGTTGTTATTTTGTCTTCTAGATGTAGAATTAAAACTTCTGTTTCTAGAGAAAGATTGAAAATGGATGTTTTTTGGTTGATTGAATCTATTGGTTTGACTGTTGAATATTGGAGAATTGTTTGGGATTTGAGAGCTACTTATCATTTTTTGAGA	GWVVILSSRCRIKTSVSRERLKMDVFWLIESIGLTVEYWRIVWDLRATYHFLR
eLW028-1071	GGTGTTCATTTTTTGATGAAACAACATCCAATTATGAATGGTATTTTGTTGCATACTGCTAGATTGTTGACTCAATATAATGGTATTGCTTTGGAAAATGCTTCTAGAAATATTATGTTGATGGCTCATGTTTATAATGCTTGTGTTAATGAAGGTTTG	GVHFLMKQHPIMNGILLHTARLLTQYNGIALENASRNIMLMAHVYNACVNEGL
eLW028-1072	TTGGGTGTTTCTGCTGGTGCTGGTTTGTATCCATTGCAAGATAAAAAAAGAGAAGAAGAAGAAGATGGTGTTAGAGGTTTTGTTAGAGAAGGTTTGGGTGATTTGTCTTGTTTTATTGGTTCTTCTGTTCCATTGACTGCTAAAAAAGTTTTGGAAGCT	LGVSAGAGLYPLQDKKREEEEDGVRGFVREGLGDLSCFIGSSVPLTAKKVLEA
eLW028-1073	ATGGCTGGTGCTGTTCCAGTTTTGATGTTGATTTTGTTGCAATTGTCTCATTTGTGTACTGCTTTTAAATTTTATTCTGAATCTGGTTTTGCTTTGGTTAGAAAAATTTTGTTGACTGCTTTGCCAACTTTTGAACCACATCATTATCAAATGGATGGT	MAGAVPVLMLILLQLSHLCTAFKFYSESGFALVRKILLTALPTFEPHHYQMDG
eLW028-1074	TCTGTTTCTAGAGATAGAGGTGCTTTTGAATGGGCTGGTGATAATTTGATGACTGTTTTTTGTCAACCATATAGATTGGTTGATCCAGAAATGTGGTGTTTGTTGTATGATGTTTTGAGATTTAATGCTTGTTGTAGATCTATTATTGCTACTCCATAT	SVSRDRGAFEWAGDNLMTVFCQPYRLVDPEMWCLLYDVLRFNACCRSIIATPY
eLW028-1075	CATTTGTTGTATGTTTATTTGGTTTTGATTGCTGTTGTTATTTCTTCTTATAGATGTTTTTTGAATGTTTCTACTAGATCTATTGTTATTTGTTTGTTGACTCATGCTTTTTGGCCACCATTGACTTTTATTATTGTTTGTTCTGCTTTTTGGATTCCA	HLLYVYLVLIAVVISSYRCFLNVSTRSIVICLLTHAFWPPLTFIIVCSAFWIP
eLW028-1076	GTTTTTGAAAGAGTTAGATTGGATTGGTTGATTTTGTTTGATTTGAGAATGTGGAAAAAAGTTAGAAATGATTTGAGAGCTTTGTATATTTCTACTGTTGTTACTATTCCAGAATTTAAAAGAATTTTGGGTTTGAGATTTGCTGCTTTGTATACTACT	VFERVRLDWLILFDLRMWKKVRNDLRALYISTVVTIPEFKRILGLRFAALYTT
eLW028-1077	AATAGAAAAACTATTGGTAAACAAGATCCATATTGTGCTGCTAGATTGGGTAAAGAAGCTAAAAAAACTGAAACTGATAGAAGAGGTGGTCAAACTCCAAGATGGGATCAAGAAATGAGATTTACTGTTCATGATTCTCCAGATTATTATCAATTGAAA	NRKTIGKQDPYCAARLGKEAKKTETDRRGGQTPRWDQEMRFTVHDSPDYYQLK
eLW028-1078	CCAACTCAAGAAGTTTTGAGATTTTGTAAAAGAGAATTGATGCATAAATTGTGGAATTTGTTGATGGATGATGATTTTTTGCATGCTTATATGCATGGTATTGTTGTTTGTTGTGGTGATGGTGTTTTGAGAAGATTGTTTCCAAGAATTTTTACTTAT	PTQEVLRFCKRELMHKLWNLLMDDDFLHAYMHGIVVCCGDGVLRRLFPRIFTY
eLW028-1079	AATGGTTATATTGATTCTACTGGTATTTTGCATTATGATGTTAGATATACTATTAGATTTGTTGAAGATAATAAATATGGTTATATTACTGTTACTGGTTTTGGTATTATTGGTGTTAAAAATAGATTGGTTTTGTATGTTTTGGTTTTTTTTTATGCT	NGYIDSTGILHYDVRYTIRFVEDNKYGYITVTGFGIIGVKNRLVLYVLVFFYA
eLW028-1080	TCTGAAATTGCTTTGTCTTCTTCTACTCATTCTTTGAGATTGTATGGTAAATCTGTTGGTGGTGGTAAAGTTGCTGGTATGGTTAGAATGGCTTATTCTGCTAAATCTGGTGTTACTGTTAAAGTTTCTGTTAGATCTGAAGAAGGTGGTTTGGCTGGT	SEIALSSSTHSLRLYGKSVGGGKVAGMVRMAYSAKSGVTVKVSVRSEEGGLAG
eLW028-1081	GAAGCTGGTGGTGGTGAAGGTTCTAGAAGAGGTGGTGGTAAACAAGAAGGTGGTAGAGAAGCTGGTGGTGGTGAAGGTTCTAGAAGAGGTGGTGGTAAACAAGAAGGTGGTAGAGAAGGTTCTAGAAGAGGTGGTGGTAAACAAGAAGGTGGTAGAGAA	EAGGGEGSRRGGGKQEGGREAGGGEGSRRGGGKQEGGREGSRRGGGKQEGGRE
eLW028-1082	CCACCACCTCCACCACCTCCACCACCTCCAGGTAGAGGTGGTGCTGGTCATCCACCACCTCCACCACCTCCACCACCTCCACCAGCTGGTGGTGGTGGTGGTCCACCACCTCCACCACCTCCACCACCTCCATCTGGTGGTGCTCCACCACCTCCACCA	PPPPPPPPPPGRGGAGHPPPPPPPPPPPAGGGGGPPPPPPPPPPSGGAPPPPP
eLW028-1083	CCAGGTGAAGTTTCTGAAGCTGAAGCTAATGGTGATGCTCCAAAAGCTGATGCTGCTGCTGCTCCAGATTCTGATGAAGCTGCTAAACCTAAAAAAAAAAAGAAAAAAGCTGCTAAAAAACCAAAAGCTAAAGAAGGTGAAGAAGGTGCTGCTGCTGCT	PGEVSEAEANGDAPKADAAAAPDSDEAAKPKKKKKKAAKKPKAKEGEEGAAAA
eLW028-1084	AGAATTAGAATTAGAATTCAAGGTGTTAATTATTTGTATGCTGGTGTTCATCATAAAAAAGATTCTGCTGCTATTGAAGAAAGAGGTAAATCTTCTATTATTGAATTGAGATGTTTGGAACAAAATAGAATTTCTATTTTAGTTATGTGTGCTTGTTTG	RIRIRIQGVNYLYAGVHHKKDSAAIEERGKSSIIELRCLEQNRISILVMCACL
eLW028-1085	ATGTCTAGAAAAATTTATTGTACTCCAGCTTTTTCTACTATTCATTTGTTGTATTTGCATAATTTTTTTTTGATTCCAATTTATTATTTGCAAACTTCTTTGAGAAATATTTTGTCTAAATTGTCTTTTTGTTTGATTTTGTCTATTTTGTTGTTGCCA	MSRKIYCTPAFSTIHLLYLHNFFLIPIYYLQTSLRNILSKLSFCLILSILLLP
eLW028-1086	ATGTCTTCTTCTGATCCATTGAGAAAAAGAGATTTTGAAGATTCTACTAGAAGATTGGCTTGTGATAGATGTAGAGGTCAAAAATTGAGATGTGAAAGAATTACTGGTAAAACTACTTCTCCATGTAGAAGATGTGTTAAAGCTAGAGCTAGATGTACT	MSSSDPLRKRDFEDSTRRLACDRCRGQKLRCERITGKTTSPCRRCVKARARCT
eLW028-1087	AGAACTTGGATTGAACATTATAGAGGTGAAATGAGAGAATCTTTTTCTTCTGATCAAAATTTGTGTATTAGATGTGAACAAAGATTTATTTTGTTGGTTATGAGACCATGTGTTGCTTTGTGGTTGATTATTAGAGCTTATTTGGATATTTTGAATTCT	RTWIEHYRGEMRESFSSDQNLCIRCEQRFILLVMRPCVALWLIIRAYLDILNS
eLW028-1088	ACTGGTTATAAAAAAAAAAAGTTGGGTCATCCATCTGAAAAAGTTGTTGAAAGACATGCTTCTTGTGAACCAGGTACTAGATTGTATTCTCAAAAATTGTTTGGTAGATATGTTTTGAGATTGTTGTTTGTTGTTGCTTATATGTTTGTTAAATCTTTT	TGYKKKKLGHPSEKVVERHASCEPGTRLYSQKLFGRYVLRLLFVVAYMFVKSF
eLW028-1089	TGGTTGGCTCATTCTAAAAAAAAAACTTGTGATGTTTGTAAACATCCATATTCTTTTACTAAAGTTTATGCTACTGATATGCCAACTAGATTGCCACCAGTTTTGTTGTTGAGAAGAGTTGCTCAACAATCTTTTTTTGCTATGATTTTTGCTGTTAGA	WLAHSKKKTCDVCKHPYSFTKVYATDMPTRLPPVLLLRRVAQQSFFAMIFAVR
eLW028-1090	ACTGGTCAAGGTGGTTTGGAAGAAGTTAAAGGTAAATTGGATGAAACTAAAGCTTCTTTTGCTTATGTTAGAATTACTTATGCTAATGATAAAGAATCTCAAAGAGAAAAATTTATTTTGATTATTTTTATTGGTGCTGAAGTTAAAGTTATGAGAAAA	TGQGGLEEVKGKLDETKASFAYVRITYANDKESQREKFILIIFIGAEVKVMRK
eLW028-1091	GAAGCTGAAGATGCTCCAGCTGCTGCTGTTTCTATTGAAGAAGATGCTCCAGTTAAAGAAGTTGAAGCTCCAGCTCCAGAACCAGAAGTTTTGGAACCAGAAAAACCAAAAGAACCATCTCCAACTCCAGTTGCTGCTGCTACTAAACCAGCTGCTCCA	EAEDAPAAAVSIEEDAPVKEVEAPAPEPEVLEPEKPKEPSPTPVAAATKPAAP
eLW028-1092	GAAGAAGGTGAAGGTCCAAGAGAAGAAGGTGGTGAAGAAGCTCATGAACAAAGAGATGAAGGTAGACATGAAGAAAGAGAAGAAAGAAAAGAAGAAAGAAGAGAAGAACCAGTTAGAGCTGCTGTTCCAGTTAGAGCTGCTGAACCAGCTCCAGTTGTT	EEGEGPREEGGEEAHEQRDEGRHEEREERKEERREEPVRAAVPVRAAEPAPVV
eLW028-1093	ATGGATCCACAAATTGATTCTCAAACTCCAAAAAGACCATCTAGAGGTGCTTGTAGAGAATGTGCTTCTTCTAAAGTTAAATGTTTGCCACAATCTTCTACTAATGATGGTAAATGTGAAAGATGTCAATTGAGAGGTAAAGCTTGTGAAAGAAGATCT	MDPQIDSQTPKRPSRGACRECASSKVKCLPQSSTNDGKCERCQLRGKACERRS
eLW028-1094	GAAGAAGAAGAACCATCTGATGAAGGTGAAGGTGAAGAATTGGATGAAAATGGTGATGTTGTTATGGCTGATGTTTCTCAAAAATCTACTAAATCTAAAAAAGAAGAACCAGCTCAAAGATATATTGGTTCTGTTGAAGTTTTGTCTAAATTGAATTTG	EEEEPSDEGEGEELDENGDVVMADVSQKSTKSKKEEPAQRYIGSVEVLSKLNL
eLW028-1095	GGTGCTGAAGGTGCTGGTGCTCCAGGTGGTGCTCCACCACAATTGAAAAAACCAAAAAAACATCATAAAAAAAAACATCATAAAAAACATGGTCATAGAGGTGGTAAACATAAACATGGTAAAAAAGGTAAATGGGGTAAAAAAGGTAAAAAAGGTTTG	GAEGAGAPGGAPPQLKKPKKHHKKKHHKKHGHRGGKHKHGKKGKWGKKGKKGL
eLW028-1096	TTGACTAAAAAAGCTTTGGATAGATTGTTGGGTGGTGATTTGTCTTCTTTGGTTGCTGCTACTATTTCTGTTTCTGATTGGATTTTGGATGTTGCTATTTCTTCTCATGATAGAATTTCTTGTATTTTGGTTACTGCTCATAATACTGTTTTGCAAGCT	LTKKALDRLLGGDLSSLVAATISVSDWILDVAISSHDRISCILVTAHNTVLQA
eLW028-1097	AGAGAACAACAACAAAGAAATGATTTTCCAGAAGGTACTCATAGAATGAAAGTTGTTGCTGAAAGATGGAAAACTTTGTCTGATGATCAAAGAGAAATTTCTTTTATTTCTTCTTTGTTATATGCTTATGTTCATGTTGAATTGAGATTGAGATTGGGT	REQQQRNDFPEGTHRMKVVAERWKTLSDDQREISFISSLLYAYVHVELRLRLG
eLW028-1098	GATCCAGATGCTTCTTCTTTTTCTGGTACTGTTTTGGATAAAGCTGGTTCTATTGCTAGATTGTCTGAAGATGAACAAGGTGGTGAAAGAGCTGCTAAAAGAAGACGTTTGAATAAAAAAGTTGGTATGGAAGCTATTGCTGGTTTGGTTGGTGAATAT	DPDASSFSGTVLDKAGSIARLSEDEQGGERAAKRRRLNKKVGMEAIAGLVGEY
eLW028-1099	ACTGAAGTTCATGTTGCTAGAGAAAGAATTATGTCTTATGCTTTGAATTTGTTTCAATTGGCTGCTGGTCCATCTGAATATTTGGCTAATTTGCAAACTGGTTATCATTATGTTGCTTGTTTGCAATGGTTGTTGAGATTTAAAATTTTTGCTTTGGTT	TEVHVARERIMSYALNLFQLAAGPSEYLANLQTGYHYVACLQWLLRFKIFALV
eLW028-1100	AGATGTGGTATTTTGTTGGGTTCTAAAAATGATGGTGAAGGTGTTGATTTTGTTAGAGTTAGAGGTGAAAGAATTGAAAGAGGTTCTTCTGCTTCTATTGAAGAAGGTATTGGTGAAATGGGTAGATCTAGACCAGTTAGATTTGGTGGTGGTGAAGAA	RCGILLGSKNDGEGVDFVRVRGERIERGSSASIEEGIGEMGRSRPVRFGGGEE
eLW028-1101	GCTAGACAAGGTGATGGTACTGCTAGAAAAAAATTGAAAAGAAGAAGAGCTAGATCTCCAGTTGAATTGGATGATGGTGAAAAAGAAGAAAGAGCTCAAGCTAGAAGACAAAGAGAATTGGAAAAACAACAAAAAGTTAAATCTACTATTTTTGTTCAT	ARQGDGTARKKLKRRRARSPVELDDGEKEERAQARRQRELEKQQKVKSTIFVH
eLW028-1102	ATGGCTAAAAAAGCTTCTGGTTCTGCTGAAAAAAAAGGTGGTGATAAAGCTGATAAAAAAGGTAAAGCTAAAGCTAAAGCTGATGATTCTGATGTTGAAGATAAAGGTTCTAAAGGTAAAGGTGCTTTGAAAGCTGCTACTGCTGTTAATGTTAGACAT	MAKKASGSAEKKGGDKADKKGKAKAKADDSDVEDKGSKGKGALKAATAVNVRH
eLW028-1103	ATGGCTCCAACTAAAGCTGTTGCTCCAGCTCCAGCTGCTGCTGCTGATGGTACTGTTAAAAGAGGTAGAGGTAGACCACCAAAAGATCCATCTGAAAGAAAACCAAAACCTGAACCATCTGGTAGACCAAGAGGTAGACCAAAAGGTTCTGGTGGTGTT	MAPTKAVAPAPAAAADGTVKRGRGRPPKDPSERKPKPEPSGRPRGRPKGSGGV
eLW028-1104	AGACAATTGGTTTTGTTGCAAAAAGCTGAAGTTGATTTGTTTTATATGACTGTTGCTTTGATTTTGATTTGTGCTTTGTGTGCTGGTTTGTGTTTGAATATTGCTATTCAAGCTAGAGGTACTACTTTGTTGACTAATTGGACTCAATTGGAATTTTGT	RQLVLLQKAEVDLFYMTVALILICALCAGLCLNIAIQARGTTLLTNWTQLEFC
eLW028-1105	GAAACTGGTTCTGAATGGAGAGAAGGTTCTTCTGATGGTTTTAGATCTGTTAAAACTGTTTTGTTGGGTGTTTGGGCTGAATATGGTGGTTTGAGAAGAAATGAAATTTGTGATACTTTGAGAAGATTGACTTTGTCTTCTTTGGGTAAAATTAATCCA	ETGSEWREGSSDGFRSVKTVLLGVWAEYGGLRRNEICDTLRRLTLSSLGKINP
eLW028-1106	AAACAGGCTAAATTGTATGCTGATAAAAAATTGTTGGTTTTGTTGGTTATGTGTCAAAATTTGGCTTATGAAAAAAAATTGTCTGTTAAATTGACTTTGAATAATTGGAATTCTATTTTGATTTATAATAATTGGACTCATGTTAAATTGTTTACTTCT	KQAKLYADKKLLVLLVMCQNLAYEKKLSVKLTLNNWNSILIYNNWTHVKLFTS
eLW028-1107	CATTATAATGCTTTGAATGGTAGATGGAAAGTTTTTAGAAATGAAAAAGATGAAGATTCTATTAGAGTTGTTGCTGGTATGGTTTGGTGGGGTAAAATTTTGGTTGTTACTTGTGTTGAAAAAGGTGTTTTTCAAATTAGATTGTTTTCTTCTATTAAT	HYNALNGRWKVFRNEKDEDSIRVVAGMVWWGKILVVTCVEKGVFQIRLFSSIN
eLW028-1108	GAAGATGGTGAACAAAAAAAACAAGTTTTGGCTTGTTCTTTTTGTAGAGAAAGAAAAATTGCTTGTGGTAGACCATCTGCTCATTCTAGAGATAGAACTTGTAATCAATGTGCTAGAAGATGTATGAAATGTGAACATCCAACTGAATCTAGAAGAGGT	EDGEQKKQVLACSFCRERKIACGRPSAHSRDRTCNQCARRCMKCEHPTESRRG
eLW028-1109	GGTGCTGGTGGTGCTATGGGTGCTGCTTTGAAACATGCTGTTAGAGATTTGGCTGCTTTGTCTACTGCTGTTTCTGGTGCTTGGGTTGTTGAAGCTATTACTTCTTCTTGTTCTAGAAGATCTATTGCTGTTTTGGTTTCTAGAGCTTTGGCTGCTATG	GAGGAMGAALKHAVRDLAALSTAVSGAWVVEAITSSCSRRSIAVLVSRALAAM
eLW028-1110	ATGCAAGATGGTGAACATGAACAAAGATTGAATGGTAGAAAATTGGCTTTGGAAGCTGAAAATTATATTATTATTTCTACTAGATTGCAAAAACCATGTATTGGTGTTGTTCAAGTTTTGTTGTTGTTGATTATTATGAGAACTATTTCTGCTTCTGAT	MQDGEHEQRLNGRKLALEAENYIIISTRLQKPCIGVVQVLLLLIIMRTISASD
eLW028-1111	TCTCATCCAGATATTATGGATGCTGCTGTTATTGGTGTTGAAGGTGAAGGTACTGAAGTTCCAAGAGCTTATGTTGTTGCTGATAGAAAAAAAGTTAATGAAAAAAAAGTTCAAGAATGGGTTAAAGGTAGAACTGCTAGAAATAAAAGATTGAGAGGT	SHPDIMDAAVIGVEGEGTEVPRAYVVADRKKVNEKKVQEWVKGRTARNKRLRG
eLW028-1112	ATGTCTGGTACTAATAATTCTGCTGCTCCACCATCTTATTTTGATAAAGCTAAAGATGCTATGCATTCTGTTGTTGGTAATTTGACTGGTCATGATGATAAAGAAACTTCTTCTAAACCATATGTTCCAACTGTTTCTTCTGCTTGTACTGCTGTTGTT	MSGTNNSAAPPSYFDKAKDAMHSVVGNLTGHDDKETSSKPYVPTVSSACTAVV
eLW028-1113	CCATTGCCACCATCTTCTCCACATTGGTTGGTTTGGATTCATGCTCAAGATGTTGTTACTATGAGAATGCCATCTAGAATTAGACCATTGTTGCAAGAATTGTTGGAAGTTATTATTTCTGTTATTCAACCATCTTTGCATTCTGCTCCACAATCTGGT	PLPPSSPHWLVWIHAQDVVTMRMPSRIRPLLQELLEVIISVIQPSLHSAPQSG
eLW028-1114	GTTATTTTGTATTTGTTGATGTTGATTGGTAATGTTACTGTTGTTTCTTGGATTGTTTCTTTGTTTTTTTTGTCTAGAAAATCTTATTTGAAATTGGGTTTTAAAATGGTTTTGGTTAGAAAATGGTATTTTAAAAATGTTTGTCAATATGTTGATTAT	VILYLLMLIGNVTVVSWIVSLFFLSRKSYLKLGFKMVLVRKWYFKNVCQYVDY
eLW028-1115	GGTTGGAAATATATTATTTTGGCTGCTTGTGATGTTGAAGGTAATTTTTTGGTTGTTAAAGTTGGTTTGTTTTCTACTACTATTTTGTTGGTTATGACTTTGAGATATCAAGCTTATCAATATACTAATTTGTTGTCTTGTATGTTGTTGGATGCTTGG	GWKYIILAACDVEGNFLVVKVGLFSTTILLVMTLRYQAYQYTNLLSCMLLDAW
eLW028-1116	GGTGCTTCTTATGTTATTTTTTGTTTGAGATATTATTATAAAGGTAAAAGAAGAAGATTGACTAATAGATTGGTTGCTTATAAAAGAGCTTTGTTGTTGGTTCAATTTGTTTTTACTCATCATAAATGGCCATCTTATATTGTTATTTTGGAATCTTAT	GASYVIFCLRYYYKGKRRRLTNRLVAYKRALLLVQFVFTHHKWPSYIVILESY
eLW028-1117	GCTGATAGATTGATTAGAATTTTGAGAATTTTGATGTTTAATTGGAAATTTTGGAATACTGGTTGTTTTGCTACTTATGATCCTAATTCTAATTTGGTTAGATTGGAAATTCCATGTTCTAGAGATTTGTTGGGTACTAAACCAGGTACTTATTATTAT	ADRLIRILRILMFNWKFWNTGCFATYDPNSNLVRLEIPCSRDLLGTKPGTYYY
eLW028-1118	TTGTTTACTTTTAGATTGTTGAGAATTTGTGGTCCATTTGTTGCTAGATTGCCATCTGCTGAAAGATTGTTGGGTTGGTCTACTTTGGCTTCTATTTTGGGTTTGTGGTGGAATCCAAGATTTGCTCAAGTTTTTAGAGGTTTTACTAGACATATTTCT	LFTFRLLRICGPFVARLPSAERLLGWSTLASILGLWWNPRFAQVFRGFTRHIS
eLW028-1119	GGTTGTTGGGGTGAAACTTGGTGGTATACTATGCAATTTGGTGCTTTGTTGGCTGAAGGTGCTGCTCAACATTGGTTGGGTTTGTTGGAACAAAAAGTTTTGCCATGGTCTAGATATGGTATGATGCAAAAAGGTTTGAGAAGATTGTTTGGTTATGTT	GCWGETWWYTMQFGALLAEGAAQHWLGLLEQKVLPWSRYGMMQKGLRRLFGYV
eLW028-1120	GAACAATTTGTTTTGAGAGATTGTGGTTTGTTGTTGTGGATTGATTTGAGATTTTTGTGTCATTGTGCTAGAATTTGTTTGTCTGCTTGTTTGGATAATTATGTTTATGGTGTTGCTAATATTACTGGTAAATTGGTTAGATTTTGGGGTTTGGGTGTT	EQFVLRDCGLLLWIDLRFLCHCARICLSACLDNYVYGVANITGKLVRFWGLGV
eLW028-1121	TGTTTTGCTTTGGTTGTTGCTTTTGGTATTTCTAGAAATACTTTGTTGGTTAAAGCTTTTAGATGTATTCAATATTGTTTGTCTAAAATGTCTTATTGTTTGGCTACTAGATTGCAATGTTGTCCAGAATATTCTTGTTATATTCATCAACCAGGTGAT	CFALVVAFGISRNTLLVKAFRCIQYCLSKMSYCLATRLQCCPEYSCYIHQPGD
eLW028-1122	CATGGTGAAGAAAGAGGTTGGATTTATTTGGTTCAATATAGAGGTATTGCTTGGTTGTTGAGAAGATTGGCTTGTTGTAGATTTGAAATTTTGGCTATTTTTCATTTGTCTAATTTGAATCATCCAGTTAATGTTTTGGCTGATTCTTATGATAGAGAA	HGEERGWIYLVQYRGIAWLLRRLACCRFEILAIFHLSNLNHPVNVLADSYDRE
eLW028-1123	TTGTGGGAATTGTTGTTGAATATTTTGAAAGAAAATGGTGCTAAAGAAAAATGTATTTTGCCATGTATTGTTGATTTTTTGCCAAAAAATTTGGTTTTGGTTCATTGTATTCATGCTTATTTGCATTTTAGAATTTTGGTTGGTTTGCAATGTATGACT	LWELLLNILKENGAKEKCILPCIVDFLPKNLVLVHCIHAYLHFRILVGLQCMT
eLW028-1124	TGTGATTCTGGTAATGAATTTGATGGTAGAATTGGTTTGAGAGTTTCTTCTATTTTTGTTATTTTGATTGGTTCTTTGATTGGTGCTATGTTGCCAGTTGTTTTGGCTAGATCTTCTAAAATGAGAGTTCCAAAATTGGCTTTTTTTGTTGCTAAATAT	CDSGNEFDGRIGLRVSSIFVILIGSLIGAMLPVVLARSSKMRVPKLAFFVAKY
eLW028-1125	AGATCTATGTTGTTTCCAAAACCATCTGGTTTTAAATTTTATAGAGATTCTTTTAGATATATTTCTGTTATGGCTTGTGTTGCTATGTTGGGTTTTATTGCTACTTTTATTAATTTTATTAGATTGGGTATTGCTTGGCATTTGATTATTGTTAGAGCT	RSMLFPKPSGFKFYRDSFRYISVMACVAMLGFIATFINFIRLGIAWHLIIVRA
eLW028-1126	ATGTATTTGTTTTTTTTGTTTTATATTTTGGAATTTGCTGTTAGATCTGAATCTGGTCCAATTTGTGCTTCTAATACTAAATGTATTGGTAGATATTGTGTTTATTGTAAATGTACTTCTTTGTTGTCTAGAGTTTTGAGATTGTTGTTTATTTGTTGT	MYLFFLFYILEFAVRSESGPICASNTKCIGRYCVYCKCTSLLSRVLRLLFICC
eLW028-1127	AGATTGTTGAGATTGTTGTTGAGATTGTTGAGATTGTTGTTGTTGAGATTGTTGTTGTTGTTGTTGTTGTTGTTGTTGTTGTTGTTGTTGTTGAGATTGTTGTTGAGATTGTTGGTTACTTTGATTTTGTTTTTGAATATTCAAAGAGTTTTGATTTTG	RLLRLLLRLLRLLLLRLLLLLLLLLLLLLLLRLLLRLLVTLILFLNIQRVLIL
eLW028-1128	GTTTCTACTTGTTTGATTAAATTTTTGGCTTTGATTATTGAAGATTTGCATCATTATTTTGATCCATTTCAATTAAAATTGATTGGTGTTTTGGTTACTTGGTATGAAGGTGCTTTTGCTAAATCTTTGTTTCCAGGTGAATTGATTTCTTCTGAAGCT	VSTCLIKFLALIIEDLHHYFDPFQLKLIGVLVTWYEGAFAKSLFPGELISSEA
eLW028-1129	GAAGTTGATGCTGAAGCTGCTGAAAAACCAGTTAAAAGATTGACTAGAAAAGCTAGAGGTGTTACTGAAGAAAATCAAACTTCTGATGCTCAATCTTCTAGACCAGCTCCAGTTAGAAGAGGTAGAAAACCAGCTTCTGTTGCTTCTACTACTGCTCCA	EVDAEAAEKPVKRLTRKARGVTEENQTSDAQSSRPAPVRRGRKPASVASTTAP
eLW028-1130	CAATTGTTTACTTTTTTGTTGCAAACTTATAGAATGAAATATTTGGTTCAAAGAGTTTCTCCAAGAACTATTAGACAAATTAATGATGTTAGATTGAGACATTTGTCTTATAAATTGAGACAAAGATTGATTTGGTTTGCTGATATTATGAGATCTTAT	QLFTFLLQTYRMKYLVQRVSPRTIRQINDVRLRHLSYKLRQRLIWFADIMRSY
eLW028-1131	GCTCAATTGTTGAGATTGGCTCATATTCATCAAATTAGACATATGGTTCATATTTTTTCTCCAGTTTGGTATAGACCAGCTGTTATTTATTGTTTTATTGCTATTTGTTTTATTGTTGTTTTGAATATTCAAGCTTTGTTGTCTATTGTTTGGTCTTCT	AQLLRLAHIHQIRHMVHIFSPVWYRPAVIYCFIAICFIVVLNIQALLSIVWSS
eLW028-1132	TCTAGAAGAGAAGATGGTGTTAAAGTTGAAGATGCTGATGATGGTGGTGTTTCTTTGGAAAAAGGTGTTGAAGATTTGAATATTGATAATAATAATGGTAAAAAAGAAAAAGGTGGTGTTTTTGTTCATTGTGCTGCTGGTAAATCTAGATCTGTTTCT	SRREDGVKVEDADDGGVSLEKGVEDLNIDNNNGKKEKGGVFVHCAAGKSRSVS
eLW028-1133	GTTAGATATCATGTTAAAAATTCTCCAATTTCTGGTTGGGTTTATGAAGCTAAACATGTTTCTGATATTTTGGCTACTAATACTTTGTTGGCTAGAATTGTTATTGCTAAAGTTCAAGATGAACAAAGATTGGTTCATTTGTTGCAATGTTTGCCAATT	VRYHVKNSPISGWVYEAKHVSDILATNTLLARIVIAKVQDEQRLVHLLQCLPI
eLW028-1134	GGTGGTGCTGCTAGAGTTGATAGAGAAGAAATGCCAGGTGTTACTTTGTGTTTGAGACATTTGTCTGCTTGTGTTTTGGGTGTTTTTTTGGTTGAATCTTCTAAAAAAGTTTTGGTTGTTGTTAGAACTGAACCAATTACTTTGTCTAAATCTTTTGGT	GGAARVDREEMPGVTLCLRHLSACVLGVFLVESSKKVLVVVRTEPITLSKSFG
eLW028-1135	ATTAGATGGCATATTAGAGAACATCAATTGAGAGTTTTGGCTAAATTTTGTGCTGATAGAATTGGTGATCCATATGTTTATTGTCCATGTATTATTGCTAAAGGTTTGGTTTTGGCTTTGATTAGAATTGTTTCTGCTTTGTTGGAAAAACCAGCTATT	IRWHIREHQLRVLAKFCADRIGDPYVYCPCIIAKGLVLALIRIVSALLEKPAI
eLW028-1136	AATTCTCCAATTCCAGAAGAAGTTATTCCACCAATGCCACCACCACCACCACCACCACCACCACCACCAGGTATGGGTCCACCACCACCACCACCACCACCACCACCACCACCACCACCACCACCACCACCACCACCACCACCTCCAGGTGGTAAAGGT	NSPIPEEVIPPMPPPPPPPPPPPGMGPPPPPPPPPPPPPPPPPPPPPPPGGKG
eLW028-1137	ATGTTTTTTAAAATGATGACTACTCAAGATATTCAATTTGTTAATGTTTGTTTTAAATTGCATTCTACTTTGCCAATGTTGTTTATTGGTGGTATTTTTTTGATTATTCATTGTACTTCTTCTTCTGCTATTAAAGGTAGAATTTGTACTGCTGCTTTT	MFFKMMTTQDIQFVNVCFKLHSTLPMLFIGGIFLIIHCTSSSAIKGRICTAAF
eLW028-1138	AGAAGATGGACTAGATCTAAATGGTTGTTGTTGTGTACTTATGGTATGATGTTTTGTATTGGTTTGACTATGTTGTTGGGTTGTTTGTTGACTTGGTTTAGAGGTTATTTGAGAGCTGAAGTTATTACTGTTGGTTTTAAAAGAATTTTGATTATTGCT	RRWTRSKWLLLCTYGMMFCIGLTMLLGCLLTWFRGYLRAEVITVGFKRILIIA
eLW028-1139	GATCCACAAACTTTGTCTGTTGCTCATAGATCTTATTTGAGATGTTTGACTCAAAGATTGTTGTTGACTCAACCAACTTTTACTGAATGTATGTATAATTTGTTGATTCATACTGATCATTTGGTTGCTTTGATTCATAGATTGGATGGTGTTTGGTCT	DPQTLSVAHRSYLRCLTQRLLLTQPTFTECMYNLLIHTDHLVALIHRLDGVWS
eLW028-1140	GTTCCAAGACATTTGTTTGAAAAATCTACTTTGAAATCTTTGTTTTATGTTGGTAGACATTTGGGTTTGACTGCTGCTTTTTATGTTTTTGCTACTCATATTGATAGAATTGCTTGGGAATTGTGTGCTAGATTTGGTTATGGTCATAGAATTAGAGGT	VPRHLFEKSTLKSLFYVGRHLGLTAAFYVFATHIDRIAWELCARFGYGHRIRG
eLW028-1141	AAACAATATTGTGTTAGACCAAATTCTGGTAGAATTGAACCAGGTAAAGAAGTTGAAGTTACTGTTTTGTTGCAAGCTATGAAACAAGAACCACCAATTGATGCTAAATGTAGAGATAAATTTTTGGTTCAATCTGTTGCTGTTACTGCTGATAAAGAA	KQYCVRPNSGRIEPGKEVEVTVLLQAMKQEPPIDAKCRDKFLVQSVAVTADKE
eLW028-1142	CCATCTTTGTTGGTTTTGGCTGCTCATACTTTGGCTAAACATGGTGTTTTGGCTCCAATGTCTACTTTGATTACTAGATTTTTGGAATTGCCATTTCAAATTAAAAGACCACAATTGTATTATAATTTGTTGTTGCATGCTATTTCTAGATTTCCATCT	PSLLVLAAHTLAKHGVLAPMSTLITRFLELPFQIKRPQLYYNLLLHAISRFPS
eLW028-1143	GTTGGTGAAACTGTTGTTACTTTTTGTTATGAAGATGGTATTATGGTTATGGCTATGGTTGGTTCTGGTTTTATGGGTTATTATTTGTATACTTTGCAAGTTAAACATTCTTTTTCTGGTCCAGGTCCATGGTTTTTGGGTATGGCTTTGATTTGTTTG	VGETVVTFCYEDGIMVMAMVGSGFMGYYLYTLQVKHSFSGPGPWFLGMALICL
eLW028-1144	TCTTTGAGATTGTTGTTGACTGTTTTGGCTGGTTATCCAATTGCTATTGTTTATAGATTGATTTTTTTGAATAAAACTTCTACTATTATTGGTGCTTCTGCTAGAAATTGGTTTTGTTTGGTTGCTGGTTTGTCTTTGTCTTATTATTTTAATTCTTTT	SLRLLLTVLAGYPIAIVYRLIFLNKTSTIIGASARNWFCLVAGLSLSYYFNSF
eLW028-1145	ACTGGTAGATTGCAATTTAAATGGGCTTTTGTTCCATATATTTTGGCTAGATTTGTTTTGTTGGGTCAATTGTTGGCTTTGACTTTGGTTTTGAGAAATTTGCAAACTTTGATTCATTGTGGTAAAGTTTTGAGATGGTTGACTATTGTTTCTAATGTT	TGRLQFKWAFVPYILARFVLLGQLLALTLVLRNLQTLIHCGKVLRWLTIVSNV
eLW028-1146	TTGTTTGCTTCTATGATTCCATCTATGAGAGATTTGATTGTTATTGTTTTGACTTTGCCAAATCATGCTACTGTTATTGAATTGCAACATTATGCTTTGGAAATTGCTGAACAATTGACTAGATTTTGGTTTTTGAGAGCTGAAAATCCATTGTATAGA	LFASMIPSMRDLIVIVLTLPNHATVIELQHYALEIAEQLTRFWFLRAENPLYR
eLW028-1147	CAATTGGTTATTGCTGTTTTGTTGTTGCATGCTTCTGCTATGTTTACTAAAAGAGTTGAAATTCCACAATTGAAATTGGAAACTGCTGGTAAATTGTTTCCATGTGTTTTTGTTAATATTGTTGGTTTGGTTTTTAATACTTTGTGTTTGAGAGATGTT	QLVIAVLLLHASAMFTKRVEIPQLKLETAGKLFPCVFVNIVGLVFNTLCLRDV
eLW028-1148	CAACCAATTGCTTCTTGTGTTGTTAAAGTTAATTTTGGTATGATTTCTAATGATTCTAATTTTTGTGGTTTGGTTTCTGGTATTATTTATGTTTATATGGGTTTGGGTGGTGCTTTTATGTTGTTGGTTGCTGTTTGTGTTATTAAAGTTAGATATACT	QPIASCVVKVNFGMISNDSNFCGLVSGIIYVYMGLGGAFMLLVAVCVIKVRYT
eLW028-1149	TCTGAATCTGATACTGATTCTGAAGAAGAAGAAATTGAAGAAGATGAAGGTGCTGCTGAAACTAGACCAGGTATTAGATTGCAAAGAGAAGAAAAAGCTGTTGAAACTGGTGAAATTACTAATAGATTGGCTATTGTTAATATTGATTGGGATCATTTG	SESDTDSEEEEIEEDEGAAETRPGIRLQREEKAVETGEITNRLAIVNIDWDHL
eLW028-1150	AATAATTGGAAAGCTATTTCTGTTTTGTTGGAAGTTGTTTTGAATTCTTTTAATCAATCTACTCATAAAAAAGTTTCTTCTTTGTATGTTAAAATTATTTTGTTGAGATGTTTGAGATTGATTTCTTATTGGAAATGGGTTGATCCAAGAGATTTGTTG	NNWKAISVLLEVVLNSFNQSTHKKVSSLYVKIILLRCLRLISYWKWVDPRDLL
eLW028-1151	CATCAATTGGGTTTGGTTATGTTGGGTATGAGATGTGATTTGATGAGATGGATGGTTTGTATGGATGGTATTGAATATGCTGGTGATATTGTTATTTATTGTCCAGCTTTGTTGTTGCAATTGCAATGTATTGTTCATACTTATGGTTGGGCTGCTAGA	HQLGLVMLGMRCDLMRWMVCMDGIEYAGDIVIYCPALLLQLQCIVHTYGWAAR
eLW028-1152	GAATGGACTAGATTGGTTCAAAATCCAGCTGCTTCTCCAAGATTGTTGAATGGTTTTATTAGACAAATGTTGGCTGATTTGCCAACTACTTCTATTTTGGTTTTGGTTAGAACTGCTTTGGAAGTTTCTGTTGAATCTTATGCTCAAGCTGGTTCTACT	EWTRLVQNPAASPRLLNGFIRQMLADLPTTSILVLVRTALEVSVESYAQAGST
eLW028-1153	GAAGCTCAAGAAAATGGTGAAGCTCAAGTTCCAGAAAAAAAAAAACGTGGTAGACCAAAAGGTTCTAAAAATAAACCAAAAGCTCCAGGTCAAGAAACTATGAGAGGTAGAGGTAGAGGTAGAGGTAGAGGTAGAGGTAGAGGTAGAGGTAGAGGTAGA	EAQENGEAQVPEKKKRGRPKGSKNKPKAPGQETMRGRGRGRGRGRGRGRGRGR
eLW028-1154	ACTGATGAAGCTGAATCTAAAAAAGCTGAAGAAGTTCCAAAAACTGCTGAAGAAGCTAAACCAGAAGAATCTAAAGCTGAAGAAACTGCTATGGCTGATGAAACTCCAAAAACTGAAGAAGCTAAACCAGAAGATGTTAAAGTTGAAGCTCATAAAGAA	TDEAESKKAEEVPKTAEEAKPEESKAEETAMADETPKTEEAKPEDVKVEAHKE
eLW028-1155	GTTTTGGGTGCTGCTAAATGTATTCCATTTTTGAGATGGCCAACTTTGCATTTGTCTATTTTGTTGTCTTGGTGGGATGCTGATACTTTGGTTAGATTGTTGAAAGCTTTGGCTGAATTGCATTTGAGATCTATTACTATTACTTTGAAAATTGGTATT	VLGAAKCIPFLRWPTLHLSILLSWWDADTLVRLLKALAELHLRSITITLKIGI
eLW028-1156	ATGAGATTGAATATTTGTAAAGATTTGTGGATTCATTCTGCTTTTAGAATGTTGTCTGATATTTCTGCTGCTTCTTTGTTTTTGGTTTCTAGATCTTATTTTATTATTATTTTTACTGTTGCTTCTTTGGGTTATACTAGAATGTTGTCTTTGTATCAT	MRLNICKDLWIHSAFRMLSDISAASLFLVSRSYFIIIFTVASLGYTRMLSLYH
eLW028-1157	GGTTTTTGTATGGCTTCTAAAACTTTGGCTTTGGTTTTGAGACATTTGAGAAGATATAGATGGTGTTTGGTTGCTAGAATTAGAAGAAAAGCTACTGAAATTTCTACTAGATTTTGTGCTTTGGGTGGTATTTTGATTATTTATATTAGAAATGTTTCT	GFCMASKTLALVLRHLRRYRWCLVARIRRKATEISTRFCALGGILIIYIRNVS
eLW028-1158	AGAAGAAGATTTAGAAATGCTAAATATTTTGTTCATTTTATTCAATTGGTTAGATTGTTGAATATTTGTTTGCAATTTGAAATTTCTAATGCTGAAATTGAAGAAGTTAGAGTTGGTTTTATTGCTTGGGTTAGAAGATATGAAGAATTGTATTATCAA	RRRFRNAKYFVHFIQLVRLLNICLQFEISNAEIEEVRVGFIAWVRRYEELYYQ
eLW028-1159	GATAGATTTCAATTGAAAAAATTTGGTGGTTATCAAGTTGAATTTATTAATTATGATTATGGTGTTTTGCAAGATGTTATGTTGTTTTCTTTGCAAAGACATGTTAATTGTCAAGAAGTTGGTGTTAAAATGTTGTGGACTATTATTATTTCTGAATGG	DRFQLKKFGGYQVEFINYDYGVLQDVMLFSLQRHVNCQEVGVKMLWTIIISEW
eLW028-1160	ATGGCTGATACTACTGATCCACCAGCTCCAAGAAAAAGAGGTAGACCACCAAAAAATAAAGAAGGTGGTGCTACTGCTAAACCAGTTACTTTGGGTCCAGATGGTTTGCCAAGAAAAAGAGGTAGACCAAGAAAAAATCCAGTTGTTGAAGTTGCTACT	MADTTDPPAPRKRGRPPKNKEGGATAKPVTLGPDGLPRKRGRPRKNPVVEVAT
eLW028-1161	GATGAAAGAAGATTGGTTTGGCCATCTAGATTGACTTTTATGAAAGTTGTTTTTTTGTTGAATAGATATGTTCCATTTGCTGGTTCTTTTGGTATGATGTATGTTTTGACTTTGGTTAATCCAGTTACTCAATCTGATTTTTGTAAACATGGTTTTTTG	DERRLVWPSRLTFMKVVFLLNRYVPFAGSFGMMYVLTLVNPVTQSDFCKHGFL
eLW028-1162	GAAGAAGATAATCATTCTGGTGATGATAATGAAGATGATCATGATTCTTCTGGTGTTGATGATGATCATGGTGGTGGTGGTGATGAAGATGATGGTGATGGTGGTGAAGGTGATGGTGGTGATGTTATGCAATTGTATTTTATTCATAATATTATTTTG	EEDNHSGDDNEDDHDSSGVDDDHGGGGDEDDGDGGEGDGGDVMQLYFIHNIIL
eLW028-1163	GAAGATGATGATGGTAAAGGTAATAAACAAAAAACTTCTGAAAAAAGAAAATTGCAAAATAGACAAGCTCAAAGAAATTTTAGAGAAAGAAAAGAAAAAGTTTCTTGTCCATCTTCTCCAGCTGCTCCAAGAGCTTCTCAAGGTACTAGAGGTTCTTGT	EDDDGKGNKQKTSEKRKLQNRQAQRNFRERKEKVSCPSSPAAPRASQGTRGSC
eLW028-1164	TTTTTGGCTAGATTGGAATCTTTGCATAGAGCTTTGGGTTTGTATTTGTGGTTTTCTTATAGATATCCAAATATTATTATTTCTCAAGCTTTGGCTTTTCATGCTAAATCTATGTTGGAAGCTAAAATTGATGATTTGTTGCAAAAAATGTCTTTTGAT	FLARLESLHRALGLYLWFSYRYPNIIISQALAFHAKSMLEAKIDDLLQKMSFD
eLW028-1165	GAATTTGAAGTTGATTCTATTGATGAATTGGTTTTGATTTTGAAAGAATCTGAACAATCTGATATGTTGAGAAGAATTGGTTATTGTAGAAAAAGAATGATGTCTTTGTTGAGATTGTTGGTTACTAAAGTTGATGTTGTTAAAACTATTACTAAAAGA	EFEVDSIDELVLILKESEQSDMLRRIGYCRKRMMSLLRLLVTKVDVVKTITKR
eLW028-1166	GCTTTGGTTTTGTTGTATATTATTAGATTTGTTTGTACTACTTTGGCTAAAAGATTTCCATCTAAATCTAAATTGTTTTTTTTTATGTCTACTTTGAGAACTGTTTTTGTTATTTTGTTGTATACTATGATTTCTTGGTTGGTTAATAGACATTCTAGA	ALVLLYIIRFVCTTLAKRFPSKSKLFFFMSTLRTVFVILLYTMISWLVNRHSR
eLW028-1167	TTGATTGTTATGAGAGATAGAGTTGAAATTATTATGTTGTTGTGGCCAATTATTAATATTGCTTTTGTTATTTTGGTTGGTTATGATTCTGATGTTACTAAATCTATTAGAAGATTGAGACAAAAATATTGGTCTTCTTTGTCTGTTATGGCTTCTACT	LIVMRDRVEIIMLLWPIINIAFVILVGYDSDVTKSIRRLRQKYWSSLSVMAST
eLW028-1168	GATGCTAATGATGGTAGAAGAACTTTGTTGGTTGTTTTGGGTGATCATGGTATGACTGCTGCTGGTAATCATGGTGGTGCTTCTGCTGGTGAAACTTCTGCTGCTTTGGTTTTGGCTTCTCCATTGTTTTCTACTGTTGCTTCTGCTCCAGCTAGAAGA	DANDGRRTLLVVLGDHGMTAAGNHGGASAGETSAALVLASPLFSTVASAPARR
eLW028-1169	AGAAATATGAGAGCTTTGAGAAAAACTTGGCAATCTTCTGCTTCTGAAGATGGTGGTGGTGGTGGTGAAGGTGATGAACATCCACATTTGGAAGATTTGGAATATACTTCTAGAGAATGGGGTGCTTTTGCTCAAGGTTTGAAATTGTTGGCTGTTTCT	RNMRALRKTWQSSASEDGGGGGEGDEHPHLEDLEYTSREWGAFAQGLKLLAVS
eLW028-1170	AAACATTATAGAAGAAGATTGTTGCAAAGAGATATTTTGAAAAGAAAAAGATGGTCTATTGGTTTGAAAACTTTGGTTTTGTTGAGAGATTTGGGTGTTTTTGTTCATCATCATACTGTTGTTAAAGCTTTGCAAATGCAATTTATTGTTTTGTTTGGT	KHYRRRLLQRDILKRKRWSIGLKTLVLLRDLGVFVHHHTVVKALQMQFIVLFG
eLW028-1171	TTTGTTTGTGTTGCTTCTGCTATTGGTGGTGTTGGTTATTTGTTGTTGTTGACTGTTGCTGAAAATGTTCATGTTAGATATTTTGCTACTTTTTGTATTGTTTCTGGTACTTATACTACTATTGGTATTGTTATTGCTTGGTTTGCTCATAATTTGGGT	FVCVASAIGGVGYLLLLTVAENVHVRYFATFCIVSGTYTTIGIVIAWFAHNLG
eLW028-1172	GATTATACTAATTGGTTGGGTAGAAATATTGTTGCTTGGGCTTCTAAAGAACCATCTACTGATGATGTTAAATTGTGTTCTGGTTTGTTGGTTAAAGGTTTGAGATTGGGTCATTCTGATGCTTTGGTTAAATTGTTGGTTTCTATGTTGTTTTTGACT	DYTNWLGRNIVAWASKEPSTDDVKLCSGLLVKGLRLGHSDALVKLLVSMLFLT
eLW028-1173	ATGGTTATTTTGTTGTTGTTTTTTGTTTTTAGAGTTAATTTTGTTATTGTTTTGGCTGTTTCTATTCCAAGACAAGCTTCTTTTCATGTTATTCATAGATTTACTTATTTGTTGAGAAGATTGCAAGATATGTTGAATACTACTCATAGATATGCTGCT	MVILLLFFVFRVNFVIVLAVSIPRQASFHVIHRFTYLLRRLQDMLNTTHRYAA
eLW028-1174	ACTTTTCAACATTTGTCTAGAACTACTTATGAAGATTTTGTTAATACTAAACAATTTTTTGCTAGAGTTAGAGTTTTGAGAAGATTGTATTCTTGTAATAAACAAGAAATTTGGCAATCTTTGATTTTTTCTACTTTGGCATGTTTGTTGGATAGACCA	TFQHLSRTTYEDFVNTKQFFARVRVLRRLYSCNKQEIWQSLIFSTLACLLDRP
eLW028-1175	TTGTCTTCTTCTCCATCTTCTCAATCTGCTTCTTCTACTTCTACTGTTTTGGTTGTTGGTACTGATGATAAAAAAGTTAAAGAAGCTGGTGATGAATTGAAATCTAAATTGGGTGTTAAAGGTGGTGGTAAAGGTCCAAGATGGTCTGGTAAATTTACT	LSSSPSSQSASSTSTVLVVGTDDKKVKEAGDELKSKLGVKGGGKGPRWSGKFT
eLW028-1176	ATGGCTCCACCAACTTCTAAAACTACTCCAGATTCTCCAGATTCTGGTGCTCCAAGAAAAAGAAGAAGAACTGCTTTGGCTTGTGAAGAATGTAGAGATAGAAAAAGAAAATGTGATGGTGTTAAACCAGTTTGTGGTGCTTGTAAAACTAGACCAGCT	MAPPTSKTTPDSPDSGAPRKRRRTALACEECRDRKRKCDGVKPVCGACKTRPA
eLW028-1177	GTTCAAGCTTTGGCTTCTGGTGATTTTGATGCTGGTGATGGTGGTAGAACTACTAGACCATTGTTTAGAAAACAAAAAGGTGCTTCTTTGTTTTTTGTTACTTCTGTTTGTGATACTGTTTGTTTGGCTTGGACTGTTGTTGTTCATGGTCATAGACAA	VQALASGDFDAGDGGRTTRPLFRKQKGASLFFVTSVCDTVCLAWTVVVHGHRQ
eLW028-1178	ACTAAAACTACTGCTACTTCTTGTCCAAATAATCCACCACCACCACCACCACCACCACCACCACCACCACCACCACCACCACCACCACCACCACCACCACCACCACCACCACCACCACCACCACCACCACCACCACCACCACCACCACCACCACCAGTT	TKTTATSCPNNPPPPPPPPPPPPPPPPPPPPPPPPPPPPPPPPPPPPPPPPPV
eLW028-1179	CCACCACCACCTCCACCACCACCTCCAGGTCCATCTCCAGCTAGATTTGCTCCACCACCAGCTCCACCACCACCTCCACCACCATCTGGTAGACCAGCTCCACCACCAGCTCCACCACCACCTCCACCACCACCTCCACCAGCTTTTGGTGGTGGTCCA	PPPPPPPPPGPSPARFAPPPAPPPPPPPSGRPAPPPAPPPPPPPPPPAFGGGP
eLW028-1180	GAAAATGATGGTGAAGAAGTTGAAGGTGAAGAAAAAGAATCTTCTCAAGGTGCTGGTGGTTTGATGGGTAGATTTACTAAAGAAACTGATGATGTTAGATTGGGTGCTTCTCAAAATATTGGTTTGGTTTTGCAATATTTGACTTCTTTTATTGCTTGT	ENDGEEVEGEEKESSQGAGGLMGRFTKETDDVRLGASQNIGLVLQYLTSFIAC
eLW028-1181	ATTATGTTGGTTTTGAATTGGTTGGCTGTTCATGGTTTGTTTTTGGTTAAAAAAAAATCTGAAAAATCTGTTTATCATGCTTTGCATAAAATGCCAACTCCACCATTTTCTGATTCTTTGAGACAACAATGTAGAGATAGATTGTTGGCTTGTTTGGCT	IMLVLNWLAVHGLFLVKKKSEKSVYHALHKMPTPPFSDSLRQQCRDRLLACLA
eLW028-1182	ATGGGTTATGGTGAACAAAGAGGTTCTTTTGGTGGTAGAGGTGGTAGAGGTGGTTCTAGAGGTGGTAGAGGTGGTTTTGGTGGTGGTGATAGATTTAATCAAGGTCCACCATCTGAAGTTGTTGTTGTTGGTGCTTTTGTTTCTGCTTGTGAAGGTGAA	MGYGEQRGSFGGRGGRGGSRGGRGGFGGGDRFNQGPPSEVVVVGAFVSACEGE
eLW028-1183	TATGAAACTAGACCACATGCTCATGTTCAAGAAGCTGTTTTGACTAATAGATTGACTTCTGCTGCTTTGTATAATCCAGGTAGAATTGCTGTTTTGCCATTGGTTTGTGTTTGGAGAGATGAAAGAACTGTTGTTGTTTTTGTTCATTTGGTTTTGACT	YETRPHAHVQEAVLTNRLTSAALYNPGRIAVLPLVCVWRDERTVVVFVHLVLT
eLW028-1184	TGTATTGTTTTGGAAAAATATATTGGTAGATTGTTGGGTTTGCCATGTGATATGGTTTTTTCTGTTTTTACTGCTGCTTCTACTTTGTTGTATGATTCTCAAACTAAAGAACCAAATCCAGATACTTCTAGAAGATTGAAATTGTGTATTCATTGGTTG	CIVLEKYIGRLLGLPCDMVFSVFTAASTLLYDSQTKEPNPDTSRRLKLCIHWL
eLW028-1185	ATGTTTGGTAAAAGATTTATTTATTGTTTGTCTATTATTGATTATGGTATTTCTCCACATGAAGGTATTACTGGTTTTATTTTGTGTGTTTGTGTTGTTTATTTTTTGGAATGTGGTTTTTGTTATTGTTGGCATTCTAGAAGAACTTCTATGTCTTGG	MFGKRFIYCLSIIDYGISPHEGITGFILCVCVVYFLECGFCYCWHSRRTSMSW
eLW028-1186	GTTTATGTTGATAATGATGGTTTGCCAGCTAGATCTCAATGGGTTTTGATGTATGAAAGAATGGGTGAACAAGGTGGTATGACTTTGGCTGCTAGATTTGTTATGTTTGTTGATTTTTTGGTTCAAATGGTTAGATTGTTGTCTAGATCTCCATTGTAT	VYVDNDGLPARSQWVLMYERMGEQGGMTLAARFVMFVDFLVQMVRLLSRSPLY
eLW028-1187	TTGAAAATTAAATTGTTGGTTGTTTGGTTTTGGTTGTTGGATGCTATTCATATTTGTATGTTGTGTTCTTCTAATTGGAGAGATTTGATTGTTCATTATGGTGATAGAAGAACTTTGGATTATATTCCACCAACTACTGCTTTGGCTATTTTGTTTACT	LKIKLLVVWFWLLDAIHICMLCSSNWRDLIVHYGDRRTLDYIPPTTALAILFT
eLW028-1188	GGTGTTAGATCTATTCCAATTAGAAAAGATGATGAAGTTTTGGTTGTTAGAGGTTCTTCTAAAGCTAGAGAAGGTAAAGTTACTTCTGTTTATAGATTGAAATATGTTATTCATATTGAAAGAGTTGTTAAAGAAAAATCTTCTGGTCAATCTGTTCCA	GVRSIPIRKDDEVLVVRGSSKAREGKVTSVYRLKYVIHIERVVKEKSSGQSVP
eLW028-1189	AATGGTCCAGGTACTTGTGTTGTTTTGGTTTTGATTACTTATATTAGAAGAATGTTGGGTTTGAGATATTCTCAAGTTATTTATGTTGAATCTTTTGCTAGAGTTAAAAAATTGTCTTTGTCTGGTAAATTGTTGAAACCATTTGTTGATAAATTTGTT	NGPGTCVVLVLITYIRRMLGLRYSQVIYVESFARVKKLSLSGKLLKPFVDKFV
eLW028-1190	GGTCCACCACCTCCACCACCTCCACCACCTGGTGGTGGTGGTCCACCACCTCCACCACCTCCACCACCTCCACCTGGTGGTGGTCCACCACCTCCACCACCTCCACCTGGTGCTGGTCCACCACCTCCACCACCTCCACCTGGTGGTGGTCCACCACCA	GPPPPPPPPPGGGGPPPPPPPPPPPGGGPPPPPPPPGAGPPPPPPPPGGGPPP
eLW028-1191	AGAACTTTTGTTGCTAGACAATTTTGTAATTCTTATTTTATGTATAATATTTTGAGAAGAGTTTTGAGAACTGTTGATTATCATGAAAGAGGTGAATTGTTGTTGTTGTTTTGTAATTTGTATAGATGGAAACATTCTCCAAGAATTCCAGCTTATTTT	RTFVARQFCNSYFMYNILRRVLRTVDYHERGELLLLFCNLYRWKHSPRIPAYF
eLW028-1192	ACTAGATCTTTGTCTATTAGAAAAGATGATGAAGTTAGAATTGTTAGAGGTAAATATAAAGGTAGAGAAGGTAAAGTTACTCAAGTTTATAGAAAAAAATGGGTTATTCATGTTGATAGAGTTCATAGAGATAAATCTAATGGTGCTACTGCTCCAATT	TRSLSIRKDDEVRIVRGKYKGREGKVTQVYRKKWVIHVDRVHRDKSNGATAPI
eLW028-1193	ATGGTTCAATGTGCTGTTGCTGAATGTACTGAAGAAGGTAAATCTCAATGTGGTAGATGTAAACAAAGATTTTATTGTTCTGCTGATTGTCAACAAAAAGATTGGAAAGTTCATAAAAAAAATTGTAAATCTCCAGCTGCTACTTCTGCTCAATTGTCT	MVQCAVAECTEEGKSQCGRCKQRFYCSADCQQKDWKVHKKNCKSPAATSAQLS
eLW028-1194	GCTGCTGGTGAAACTGTTCATTTTTCTGCTAGAGCTGAAGTTTTGACTTCTAAATTTGGTAGAACTTCTAAATTGTCTCCAAGATTTATTATTTTGACTGAAAAAGCTGTTTATATTTTGTTGGCTGCTGCTAGAGATGGTAGAGTTGTTGTTCAATTG	AAGETVHFSARAEVLTSKFGRTSKLSPRFIILTEKAVYILLAAARDGRVVVQL
eLW028-1195	TGGTTGTCTCATTCTCAAAAAAAACATTGTGAATTGTGTAAAACTCCATTTAGATTTACTAAATTGTATGCTCCAAATATGCCAAAAGCTTTGCCAACTCACGTTTTTTTGTCTCATGTTGCTAAATATATTTTGAGAAATTTGTTGGTTTGGTTGAGA	WLSHSQKKHCELCKTPFRFTKLYAPNMPKALPTHVFLSHVAKYILRNLLVWLR
eLW028-1196	ATGTCTGTTGTTAAAGAAGAAAATCCAGATACTCCAGGTGGTACTACTGTTCAAGATGTTGATAATAGATTGAGACAATTGATTCAAGCTTGTTCTCCATTTCATATGTTGAAAAATCATAATTTGTTGGTTTTGTATTTGTTGATTGTTCCATCTGCT	MSVVKEENPDTPGGTTVQDVDNRLRQLIQACSPFHMLKNHNLLVLYLLIVPSA
eLW028-1197	TCTATTCCACCACCACCACCACCACCAGCTCCACCAGGTCCATCTAGAGGTGGTCCACCACCACCACCACCACCACCACCACCAGGTGGTAGAGGTGGTGCTCCACCACCACCACCACCACCTCCAGGTGGTAGAGCTCCACCAGCTCCACCAGCTCCA	SIPPPPPPPAPPGPSRGGPPPPPPPPPPGGRGGAPPPPPPPPGGRAPPAPPAP
eLW028-1198	TCTGCTTTTGATTTGGCTGATGCTATTGAAAAACAATCTGTTTCTAAATTGGAAAAATTTTCTACTACTGCTTTGTCTTTGGAATTGAATTGTTTGGTTTGTTTGATTAAAGTTTTGTTGAAAATGTATTTGTCTTCTGATCCAGCTTTTGAACCATAT	SAFDLADAIEKQSVSKLEKFSTTALSLELNCLVCLIKVLLKMYLSSDPAFEPY
eLW028-1199	ATGTCTGAACCACCAAGAAAAAGAGCTAAATTGGCTTGTGTTACTTGTAATGCTAGAAGAGTTAAATGTGATGTTACTGATAGACAACCATGTACTAATTGTATTACTGGTAATGTTCATTGTGAAACTAGAGAATCTAAAAGAGGTAAACATCCAAGA	MSEPPRKRAKLACVTCNARRVKCDVTDRQPCTNCITGNVHCETRESKRGKHPR
eLW028-1200	AAACATAGATCTTCTATTAATACTGTTTTGGTTGTTGGTGGTGATGATAAAGTTGTTAAACAAGCTGGTGATGCTTTGAAAGGTAAATTGGGTGTTAAAGGTGGTGGTAAAGGTCCAAGATGGTCTGGTAAATTTATTGGTGTTTGGAAAGCTGCTAGA	KHRSSINTVLVVGGDDKVVKQAGDALKGKLGVKGGGKGPRWSGKFIGVWKAAR
eLW028-1201	ATGCCAGAAGAAACTGTTACTGAACCAAGAAAAAAAAGAGCTAAAATTATGTCTGCTTGTTCTGAATGTAGAAGAAAAAAAACTAAATGTAATGGTGAACAACCATGTAGAAATTGTCAAAAATCTTCTGTTCAATGTGTTTATCCAGCTGCTACTCAA	MPEETVTEPRKKRAKIMSACSECRRKKTKCNGEQPCRNCQKSSVQCVYPAATQ
eLW028-1202	GTTGCTGCTGCTGCTGCTGAAACTGAAAGAGCTGCTGAAGCTGAAAGAGTTGCTGAAGCTGGTAGAAGAGAAGAAGCTGAAGGTACTACTGATACTGGTAAAACTGAAACTGGTAGAAGAGAAGAAGCTGATGGTACTGCTGGTGCTGCTAAAGCTGCT	VAAAAAETERAAEAERVAEAGRREEAEGTTDTGKTETGRREEADGTAGAAKAA
eLW028-1203	AATGTTAGATCTATGCCAATTAGAAAAGATGATGAAGTTACTATTGTTAGAGGTGCTAATAAAGATAAAGAAGGTAAAGTTACTTCTGTTTATAGATTGAAATATGTTATTCATATTGAAAGAGTTACTAGAGAAAAAGTTTCTGGTCAATCTGTTCCA	NVRSMPIRKDDEVTIVRGANKDKEGKVTSVYRLKYVIHIERVTREKVSGQSVP
eLW028-1204	TCTATTTTGTTGATGCAACATAATTTGTATCATTTTATTCATTTTTTTAAAAAAATTAGACAAGTTATTGAAAAAGGTGAATATCCATCTTTTAAACAAGAATTGATTCAAAATTTGGGTCAAACTGGTTGGTGGAAATTTTTGAATGCTAAATCTTTG	SILLMQHNLYHFIHFFKKIRQVIEKGEYPSFKQELIQNLGQTGWWKFLNAKSL
eLW028-1205	GGTTCTTGGATGATTTTGAGAATTTTGTTGCATCAATTGTTGGATTCTGTTCAATATATTCCAGAATATAAAGATATTGCTGCTTTGAGATATAGAGGTCCAACTTATTATTTTCAAGAATTGCAAAAAGCTTTTTATCATGTTTTGGATGCTGTTCCA	GSWMILRILLHQLLDSVQYIPEYKDIAALRYRGPTYYFQELQKAFYHVLDAVP
eLW028-1206	TGTTTGAGAGTTAGAGGTGTTTTGATTTTGACTATTGAAAGATTGTTGAATGATTTTGCTGATGCTGAATATAGAAAATATGCTAAAGCTATTTTGCATTGTCATCAACCATATCCAAATTCTTCTGATTGTTATTGTCAAATTTTGAGATCTTTGGTT	CLRVRGVLILTIERLLNDFADAEYRKYAKAILHCHQPYPNSSDCYCQILRSLV
eLW028-1207	GAAATTGGTGCTTTGATGTTGTTGTCTAAAACTTTGGAAGATAATCCAAATAGATTGGGTTCTTTGGTTAGAATTTTGACTTTGAAATGTTTTATTCCACAATCTTATTTTAAATTGATGGTTAGAAGATTGAATATTTTGTTTTCTTGTTGTTCTAGA	EIGALMLLSKTLEDNPNRLGSLVRILTLKCFIPQSYFKLMVRRLNILFSCCSR
eLW028-1208	CCAGTTAGAAAAGATGATGAAGTTAGAATTGTTAGAGGTAAATATAAAGGTAGAGAAGGTAAAGTTACTCAAGTTTATAGAAAAAAATGGGTTATTCATGTTGATAGAGTTCAAAGAGATAAAGCTAATGGTTCTTCTGTTCCAATTGGTATTCATCCA	PVRKDDEVRIVRGKYKGREGKVTQVYRKKWVIHVDRVQRDKANGSSVPIGIHP
eLW028-1209	AATGTTAGATCTATTCCAATTAGAAAAGATGATGAAGTTACTATTGTTAGAGGTACTCATAAAGATAAAGAAGGTAAAGTTACTTCTGTTTATAGATTGAAATATGTTATTCATGTTGAAAGAGTTACTAGAGATAAAGCTACTGGTGCTTCTGTTCCA	NVRSIPIRKDDEVTIVRGTHKDKEGKVTSVYRLKYVIHVERVTRDKATGASVP
eLW028-1210	ATGCCAGCTTCTTCTTCTACTGCTGCTGCTTCTCCAGGTAATTCTCATAATGTTGTTGGTGTTCATTATAAAGTTGGTAAAAAAATTGGTGAAGGTTCTTTTGGTATTATTTATGAAGGTAAACAAAAAGAAGAAAGAACTAATTTGTTGAATAATCAA	MPASSSTAAASPGNSHNVVGVHYKVGKKIGEGSFGIIYEGKQKEERTNLLNNQ
eLW028-1211	CCATCTAGATTGACTTCTCCATCTTCTAGAAGATTGCCATCTACTCCAGGTCCACATCCAAGAAAATCTACTCCAAGATCTAAACCACCACCATCTTCTCCAGCTAGAAGACGTTCTTCTTCTACTACTCCAACTGGTAGACCATCTCAACCATCTTCT	PSRLTSPSSRRLPSTPGPHPRKSTPRSKPPPSSPARRRSSSTTPTGRPSQPSS
eLW028-1212	AATGTTAGATCTATTCCAATTAGAAAAGATGATGAAGTTACTATTGTTAGAGGTTCTCAAAAAGATAAAGAAGGTAAAGTTACTTCTGTTTATAGATTGAAATATGTTATTCATGTTGAAAGAGTTGTTAGAGAAAAAGCTACTGGTGCTGCTGTTCCA	NVRSIPIRKDDEVTIVRGSQKDKEGKVTSVYRLKYVIHVERVVREKATGAAVP
eLW028-1213	CCAATGGCTGTTACTTTGATTGAAAGAAATGTTATTTTGGGTTTGAGAAATGCTAAAACTACTGATCAATTGAATACTTTGATTAATTCTTTGCCATTTAATAATACTTCTATGTTGTTTTTGAGATTGGCTATGACTAAATTGTCTGTTATTTGGTCT	PMAVTLIERNVILGLRNAKTTDQLNTLINSLPFNNTSMLFLRLAMTKLSVIWS
eLW028-1214	GTTGAACCAGCTCCAGAAAATTGGAGAGAATTGACTCAAATTCCAGCTTTTGCTGGTATTAGATCTGCTTCTTTTGTTAGACATACTGTTGCTTTGGTTGAATCTTTGTTGTTGAGAGCTGCTTTTGTTAGAGCTGTTTTTGCTGAATTGAGAGCTTGT	VEPAPENWRELTQIPAFAGIRSASFVRHTVALVESLLLRAAFVRAVFAELRAC
eLW028-1215	TTTACTTATATGGATAGATTGCAATTGATTCAAGCTCCATTTCCATGGAGAGATAGAATGGCTTTGACTGCTATTACTGAATTTGTTGCTACTTATTATCAAAATATGCATGTTGATATTACTGTTACTATGAGAAAATTGGGTTATTTGGAAAAATTG	FTYMDRLQLIQAPFPWRDRMALTAITEFVATYYQNMHVDITVTMRKLGYLEKL
eLW028-1216	GTTGTTGTTTATTGTAAATCTATTGATTTGTTGTTTAGAGTTGCTTTGTATTTGTGGAGATCTCCAGCTGTTATTGCTTGGATTTCTTTTGCTGCTAGACAAGCTAGAGTTATTGTTGCTACTGTTGTTTTTGGTTTGGGTATTAATAGAGCTGATATT	VVVYCKSIDLLFRVALYLWRSPAVIAWISFAARQARVIVATVVFGLGINRADI
eLW028-1217	GTTAATGATATTTATGATTCTTCTAGATCTAGAGCTTGTAATGCTTGTAGAAATTCTAAAGTTAGATGTGAACAACCAAGACCAGATCATCCATGTAAAAGATGTGCTAAAGCTAGAAGAGAATGTGTTTCTTCTACTAGAGGTCATAAAAGAAGAAGA	VNDIYDSSRSRACNACRNSKVRCEQPRPDHPCKRCAKARRECVSSTRGHKRRR
eLW028-1218	AGACCACCACCAAGACCACCACCACAAACTCCAGCTTCTCCATCTCCATCTCCAACTTCTACTACTCCACCAAGATCTCCATCTGCTTCTAGAGCTTCTCCAGCTAGACCACATCCACCATCTGGTAGAAGAACTAGAACTACTAGAGCTCCAAGAAGA	RPPPRPPPQTPASPSPSPTSTTPPRSPSASRASPARPHPPSGRRTRTTRAPRR
eLW028-1219	GCTCCAAAAGATGCTCCAGATTCTCCATCTGCTGCTGCTCCAGTTCCACCAATTCCAGTTGGTGCTAGATGTGAAATTGATTCTGCTGAACCAGGTTTGCATAAAAGAGGTACTGTTAGATTTGTTGGTAGAACTCATTTTGGTTCTGCTGGTGGTGCT	APKDAPDSPSAAAPVPPIPVGARCEIDSAEPGLHKRGTVRFVGRTHFGSAGGA
eLW028-1220	GGTAAACCAAGAAAAAGATTGGCTCAAGCTTGTTTGACTTGTAGAGAAAAAAAAATTAAATGTGAACCAGGTTATCCAAAATGTCATCAATGTGCTAAATCTCAAAGAGTTTGTAGAGGTGGTTTGAATCAAGCTTCTATTGGTAATGCTTCTGGTGAA	GKPRKRLAQACLTCREKKIKCEPGYPKCHQCAKSQRVCRGGLNQASIGNASGE
eLW028-1221	CAAGGTGTTGATGATAGAGTTCATGGTGTTTCTGAAAGAGTTCATGGTGTTGATGAAAGAGTTCAAGGTGTTGATGAAAGAGTTCAAGGTGTTGATGAAAGAGTTCATGGTGTTGGTGAAGAAGTTCAAAGAGTTGATTATAAAGTTAGAGCTGTTGAT	QGVDDRVHGVSERVHGVDERVQGVDERVQGVDERVHGVGEEVQRVDYKVRAVD
eLW028-1222	ATGTCTACTAATGAAAGAAAAAAACAAAGATTTGTTAAATCTATTCATAAAGAAAAAAAAAATACTGCTTGTTGTTCTTCTACTAATGTTATTGGTACTTCTAAATTGTCTTCTCCAGTTATTGCTGTTGTTGTTGTTGTTGTTGTTGTTTGTTGGGGT	MSTNERKKQRFVKSIHKEKKNTACCSSTNVIGTSKLSSPVIAVVVVVVVVCWG
eLW028-1223	ATGCCAAATGAAGAATCTAAACCAGTTGATCAAGCTGCTCAAGAAGCTGAAGCTTCTAAAGCTGTTGAAGAATTGAAATTGGATGAAGGTTCTGCTTCTAAAGGTAAATCTTCTAAAAAAGATAAAATTAAAAATGCTATTTCTTCTATTTCTTCTTCT	MPNEESKPVDQAAQEAEASKAVEELKLDEGSASKGKSSKKDKIKNAISSISSS
eLW028-1224	TTGTTTTATAATCAAGTTTCTAAATTGTTGATTATTAATTGTTATGAAGCTTCTTATATGTGTGTTATTTATACTGTTGGTTCTATTGGTAATATTGGTTCTAGATGTCAAAATTTGAGAACTGGTTCTACTTTTAAAACTTTGGTTAAATATATTGAT	LFYNQVSKLLIINCYEASYMCVIYTVGSIGNIGSRCQNLRTGSTFKTLVKYID
eLW028-1225	GGTTTGCATTTTGAAAGAAGATTGTTTCATTTGTTGTTTTCTACTGTTTGTATTTCTATTTGTTTTTGTTTGTTGGTTTTTAATTTGTTGATTCAAAATTATATGAAAAAAGCTGATCAAAAAGAAGGTATGGCTGCTTTTGCTGAAAAAAGAAAACCA	GLHFERRLFHLLFSTVCISICFCLLVFNLLIQNYMKKADQKEGMAAFAEKRKP
eLW028-1226	TGGAAACCAGATATTTATACTTGTGTTATGAGAATGTTGTTGGATAGATTGCATTCTGCTTTGGGTTCTTTGCATGCTAGATCTATTATTAGAAAAATTAGAATTTTGGTTGCTTTGGCTGGTAATGTTGCTTATAGAGGTTATCCATTGCAAATGACT	WKPDIYTCVMRMLLDRLHSALGSLHARSIIRKIRILVALAGNVAYRGYPLQMT
eLW028-1227	ATGCATAGATTGCATTATTTGATGTGTATTATTATTGGTGTTAGATTGACTGCTGTTGTTGGTTTGGGTAGACATAGAGTTGTTTATGTTTATTGTTTTTGTTTTTCTGATACTTCTAGAAAAATGGTTAGACAAGATGGTATTAAATTGTTTACTGCT	MHRLHYLMCIIIGVRLTAVVGLGRHRVVYVYCFCFSDTSRKMVRQDGIKLFTA
eLW028-1228	GGTGCTCCACATCATAATCAATTTTTGGATTTGAATTTGGGTTTGGAAGTTTATAAAGAAACTGGTAGAAGAGTTCAATTTTTGGTTGCTGCTAAATCTATGCAAAGAAAATTTGTTGGTTTGTGTTGTAGATTGATTCATGCTATTCCAGTTGTTAGA	GAPHHNQFLDLNLGLEVYKETGRRVQFLVAAKSMQRKFVGLCCRLIHAIPVVR
eLW028-1229	AGATTGGATGCTACTGCTGAAGAAGAAGCTAAAAGACAAAGAGCTTGTGAAGCTTGTAGAGCTTTGAAAGTTAGATGTGATAGAGGTTCTGATGATTCTCCATGTAAAAGATGTGAAAAAGCTAGAAGAGAATGTGTTATTACTCAACCATCTAGAAAA	RLDATAEEEAKRQRACEACRALKVRCDRGSDDSPCKRCEKARRECVITQPSRK
eLW028-1230	ATGCAAGAAACTAATGGTAATACTACTGCTGCTGATCAAGGTTCTAGACATGATGTTCCACCACCAAGAAGACCAACTAGATCTAGAAATGGTTGTATGACTTGTAGAAGAAGAAAAGTTAGATGTGATGAACAAAGACCAAGATGTTCTCATTGTGAA	MQETNGNTTAADQGSRHDVPPPRRPTRSRNGCMTCRRRKVRCDEQRPRCSHCE
eLW028-1231	GCTGCTCAAAAATTTGTTTCTGATATTGCTGCTGATGCTTATCAATATGCTAGAGTTAGAACTAATGCTACTACTGGTGGTAGATCTAAAGCTGAAAAAAATGCTCAAGGTGGTTCTTCTGCTGCTGCTAAAGATAAATCTAAAACTGTTTTGACTTTG	AAQKFVSDIAADAYQYARVRTNATTGGRSKAEKNAQGGSSAAAKDKSKTVLTL
eLW028-1232	CCAGCTGCTTCTACTACTCATGCTACTGCTGCTCCACCAGCTGCTCCATCTCCACCATCTCAAACTACTCCATCTGCTCCAGCTACTGCTGCTTCTGCTCCAAGAACTTCTCCAAGACCATGTGCTTCTTCTTGTACTTCTTCTGCTACTTCTAGATCT	PAASTTHATAAPPAAPSPPSQTTPSAPATAASAPRTSPRPCASSCTSSATSRS
eLW028-1233	GAATCTTCTTCTGATGAAGAAGAAATGACTGTTGCTCAAAAAATGGCTGCTCAAAGAAAAGCTGAAGCTGCTGCTAGAAGGGCTAAAGCTCATGAAGAAGCTTTGGCTGCTAGATCTAAAGATGATTTGAGATCTCCAATTTGTTGTATTTTGGGTCAT	ESSSDEEEMTVAQKMAAQRKAEAAARRAKAHEEALAARSKDDLRSPICCILGH
eLW028-1234	TCTACTTTTGGTAAATATGTTCATTGTAGATTGTTGGAAGGTAATACTGGTATGAAAATTCCACAAGCTGCTGTTATTGCTTTGATTTTTAGATTTTTGGAAAAATTGGTTAATACTAGATTGGCTGTTATTTCTAGAAGATGGGCTATGGTTACTTTG	STFGKYVHCRLLEGNTGMKIPQAAVIALIFRFLEKLVNTRLAVISRRWAMVTL
eLW028-1235	TGGTTGGCTCATTCTAAAAAAAAAACTTGTGATGTTTGTAAACATCCATATTCTTTTACTAAAGTTTATGCTACTGATATGCCAACTAGATTGCCACCAGTTTTGTTGTTGAGAAGAGTTGCTCAACAATCTTTTTTTGCTATGTTGTTTGCTGTTAGA	WLAHSKKKTCDVCKHPYSFTKVYATDMPTRLPPVLLLRRVAQQSFFAMLFAVR
eLW028-1236	GATGAACCACCAGCTCCAGTTAAAAGAGGTAGAGGTAGACCAAAAGGTTCTAGAAATAAATCTAAAGCTGCTGCTGCTGCTACTGGTTCTTCTACTACTGAAACTGGTGAAAAAAGAAAAAGAGGTAGACCACCAAAACCAAAACCAGAAGCTGCTGAA	DEPPAPVKRGRGRPKGSRNKSKAAAAATGSSTTETGEKRKRGRPPKPKPEAAE
eLW028-1237	TTGGGTTTGACTAATTTGCAATTGGGTGATGAAATGATTGGTTTGGGTGCTGTTATTTTGATTTATGTTATTGCTAGATTGATTTTGATTTTGTTGCCATTGGTTGCTTTGAGATCTTTGCCATCTGGTGTTTTTGTTGATGTTAATTGGTCTAGATAT	LGLTNLQLGDEMIGLGAVILIYVIARLILILLPLVALRSLPSGVFVDVNWSRY
eLW028-1238	GGTAAATCTAAAGAAGAAAGAGAAAGAGATGAAGAAGTTATTAGAAAATGGTCTGGTAAACCAACTAAAGTTATGTTGCAAGTTTTTGATGATTGTTCTTTGTCTTTTACTAGACCAGCTAAATTGATGTATAGATCTATTGCTCATTTTTCTTTGTGG	GKSKEERERDEEVIRKWSGKPTKVMLQVFDDCSLSFTRPAKLMYRSIAHFSLW
eLW028-1239	CCAGCTAGAGGTAATAAAGATGTTTTTTTTATTATGTTTCATCCATCTGAAGAATTTTTGTTTAATATTTTGTCTTTGTGGTTGAGAGCTTGTAATCCAAATTGTAGAATTTTTCATTCTCATGAAGCTGGTTCTTGGAAACAATATCAAAAAGAAACT	PARGNKDVFFIMFHPSEEFLFNILSLWLRACNPNCRIFHSHEAGSWKQYQKET
eLW028-1240	GCTTTGGTTACTGTTTTGTTGTTGTTGATGGGTTATTTGCCACATTTGAATACTGTTACTTTGACTGTTAGAACTTTTAGAAATAGATTGTCTCATCATGATTTTTCTCAACATGAATTGGCTATTTTTTTGGATTTGTTGCCAAGAAGATGTCCAAAT	ALVTVLLLLMGYLPHLNTVTLTVRTFRNRLSHHDFSQHELAIFLDLLPRRCPN
eLW028-1241	ACTTCTTCTCCATCTGGTCAAAATGCTTCTTCTACTTCTGTTGCTTTGGTTGTTGGTTCTGATGAAAAATTGGTTAAAGCTGTTGGTGAAGGTTTGAAATCTAAATTGGGTATTAAAGGTGGTGGTAAAGGTCCAAGATGGACTGGTAAATGGACTGGT	TSSPSGQNASSTSVALVVGSDEKLVKAVGEGLKSKLGIKGGGKGPRWTGKWTG
eLW028-1242	GTTAGATATAAAGGTGGTTTGGTTGGTAAACATTTTAAATCTTTGGCTCAAGTTATGCCATATTTGATTTATGATTTGGTTCCAAGATCTGTTTTGGATGGTTGGGTTATGATTGGTAGATTGGTTGTTTTGTTGTGGCATACTTTGATTGAAGATACT	VRYKGGLVGKHFKSLAQVMPYLIYDLVPRSVLDGWVMIGRLVVLLWHTLIEDT
eLW028-1243	TGGTTGTTGTGTCAAGTTCCAACTAGAAATTTGGGTGTTTTGGTTTTTGATTCTTCTAAAAGATATCATTTGGTTCATCCAGATTCTCCAACTGGTGAACAAAGACATACTCAATTTGTTATTGTTTTGTTTATTGTTGCTTTTATTAGAGGTGTTGCT	WLLCQVPTRNLGVLVFDSSKRYHLVHPDSPTGEQRHTQFVIVLFIVAFIRGVA
eLW028-1244	CCATTTTTGACTACTTATCCAGAATCTTATGTTCATAGAGCTTTTGAATTTGGTAGAGTTTTTGATTATAGATGGACTGTTAATTGGAGAATGATTCCAGAAAAAACTTTTGTTTCTACTTGGTTTGCTCATCAATTGTTGTTGTGTCATGTTATTGCT	PFLTTYPESYVHRAFEFGRVFDYRWTVNWRMIPEKTFVSTWFAHQLLLCHVIA
eLW028-1245	AGATATTTGAAATGTGGTGGTCATGTTAAACATTTTTTTGATTTGTCTAGAAGAGCTGATTTGTCTTTGGAATGGTTGAGAAGATATCCAATGGAAGCTGTTATTACTGATCAAATTGTTTCTTGGTTGTGTCATATTTGTTTGAGACAAATGAGAGTT	RYLKCGGHVKHFFDLSRRADLSLEWLRRYPMEAVITDQIVSWLCHICLRQMRV
eLW028-1246	TTTTTTTTGTTGATTGCTTTGTTGCCAGCTTGGGTTGTTGGTTTTTGTATTGTTTTTTCTATTGCTATGTCTTGTGCTGCTTATGATACTTTGCAAGTTTCTTTGGTTGCTACTGTTTCTAATGATTTGTTTAGAAATAAAATTTCTATTTGGTGGGTT	FFLLIALLPAWVVGFCIVFSIAMSCAAYDTLQVSLVATVSNDLFRNKISIWWV
eLW028-1247	TTGATTTTGATTTTGTTGATTTGGAGATATTGTTGGTATGATGGTGTTATTGTTAATAAAATTAGAGCTATTGGTAATGATTTTTGTATTTGGAATCCAAGAATGGGTGAACCATTGTGGACTGAATATTCTCATTTGGTTGCTAAATGTTTGTTGTTT	LILILLIWRYCWYDGVIVNKIRAIGNDFCIWNPRMGEPLWTEYSHLVAKCLLF
eLW028-1248	ATGGCTAAATTGAGAGAATTGATGAAAAAATTGGAAGAAGAAGTTGTTGGTGAAGATGGTGAAAAAAGAATGGTTCAACCAACTATTATGCAAGAACCATTTAGATCTTTTTTTAGAACTGCTGTTTCTGTTTATTTGCCAAATGTTTTGGGTGCTAAA	MAKLRELMKKLEEEVVGEDGEKRMVQPTIMQEPFRSFFRTAVSVYLPNVLGAK
eLW028-1249	ATGCCACAATCTTTGACTTGTAGATCTGCTTCTATTATTGCTACTCAAGATTGTTTTGATGTTATTATTTTTAGATTGAGATTTTTGTTGGATATTGCTAGAGGTACTTTGTTGTTGTTTAGAGATCATGGTAGAGCTTTGACTCCATTTGGTAGACCA	MPQSLTCRSASIIATQDCFDVIIFRLRFLLDIARGTLLLFRDHGRALTPFGRP
eLW028-1250	ATGGTTCAATGTGCTTCTACTGAATGTTCTAATGAAGGTGTTTCTCAATGTGGTAGATGTAAACAAAGATTTTATTGTGGTGCTGAATGTCAACAAAAAGATTGGCCAGCTCATAAAAAAAATTGTAAAAGACCAAATGCTCCACCACCACAAATGTCT	MVQCASTECSNEGVSQCGRCKQRFYCGAECQQKDWPAHKKNCKRPNAPPPQMS
eLW028-1251	CATTCTTTGTTGAGAGGTGATAAAGAAACTGGTGTTTGTGTTATTGAAATGACTCCATTTAAACAAGGTATTGATTCTGGTGCTATTTATGGTAAAAAAACTGTTTTGGTTGTTTTTTGTTTGGTTAAATTGTTGTTGTCTCAAGCTGTTCCAGAATCT	HSLLRGDKETGVCVIEMTPFKQGIDSGAIYGKKTVLVVFCLVKLLLSQAVPES
eLW028-1252	TCTGTTTCTAGATTGCATGCTAAAATTGAATATGAAGAAGAAAATGAAAGATTTGTTTTGGTTGTTTTGGGTAGAAATGGTGCTTGGGTTGATGGTATTTGGTCTGGTTCTGGTTCTAGAGTTCCATTGGGTCCAAGATCTCAAATTCAAATTGCTACT	SVSRLHAKIEYEEENERFVLVVLGRNGAWVDGIWSGSGSRVPLGPRSQIQIAT
eLW028-1253	ACTAATGCTGAAAATTCTTCTCAACCATCTTTGGCTCAATGGGCTAAAGGTAGAGAAGGTGTTTTGATGATTTCTTCTGATGTTATTTCTAATGTTCAAATTTCTATTGGTAAATCTAGATTGGCTTCTTTGTTGATTTCTTTGTGTTTGCAAAGAATG	TNAENSSQPSLAQWAKGREGVLMISSDVISNVQISIGKSRLASLLISLCLQRM
eLW028-1254	GCTCCAGCTCCACCACCACCACCACCACCACCAGCTGATACTGAACCAGCTCCAGCTCCACCACCACCACCACCACCACCAGCTGATACTGAACCAGCTCCAGCTCCACCACCACCACCACCAGCTGATACTGAACCAGCTCCAGCTCCACCACCACCA	APAPPPPPPPPADTEPAPAPPPPPPPPADTEPAPAPPPPPPADTEPAPAPPPP
eLW028-1255	GGTGGTGGTACTGATCCAAGACATTTGCATGTTGTTTCTGTTATGTTGGTTAAAGGTGTTCCATTTTATGGTTATCATATTGGTTATTCTTATTTTTTGAAAGTTTCTTTGGTTAATCCATCTAGAATGTTTGTTGCTTTGGAACAATTGAGAAAACCA	GGGTDPRHLHVVSVMLVKGVPFYGYHIGYSYFLKVSLVNPSRMFVALEQLRKP
eLW028-1256	GGTGCTGTTATTAATTTGTCTTTGTCTTTGGGTAGAAGAACTCAAGTTGAAGAAGCTATTAAATTGGTTAGATATAAAGCTCATTATGTTTCTGGTTCTATTGATCATGGTTTGCATAGATTGTTGGTTTGGGCTTATACTTTGTTGACTGTTAGAATT	GAVINLSLSLGRRTQVEEAIKLVRYKAHYVSGSIDHGLHRLLVWAYTLLTVRI
eLW028-1257	ATTATTGCTGCTAAACCAGAAGTTTTGGTTAAAGAAGAAGCTGCTGTTAAAGAAGAAGTTCCAAAAGCTGCTGCTGCTAAACCAAAAGCTAAAGGTAAAGGTAAAGGTAAAGGTAAAGGTAAAAAAGTTGCTGAAAAAAAACCAGAACCAGTTGCTGAA	IIAAKPEVLVKEEAAVKEEVPKAAAAKPKAKGKGKGKGKGKKVAEKKPEPVAE
eLW028-1258	GAAGCTGAAGCTGAAGCTGCTCCAGAAGCTGAAGCTGCTAAACCAAAAAATAGAGGTGGTAGACCAAAAAAAGCTGTTTTGCCAGCTGCTGCTGCTCCAGCTCCAAAAGAAAAAGAAGAACCAAAACCAAAAGCTACTGCTGGTAGAAAAAGAAAAGCT	EAEAEAAPEAEAAKPKNRGGRPKKAVLPAAAAPAPKEKEEPKPKATAGRKRKA
eLW028-1259	ATGCCACCAAAAAGAGGTAGACCAAAAAAAGCTTCTACTCCACCACCAGCTCCAGTTGAAGATGAAGCTCCAGCTCCAGTTGCTGCTCCAAGAGGTAGAGGTAGACCAAGAAAAGTTCAACCATCTGGTGATCCAGAACAAACTACTGCTCCAACTCCA	MPPKRGRPKKASTPPPAPVEDEAPAPVAAPRGRGRPRKVQPSGDPEQTTAPTP
eLW028-1260	TCTTTGCCATTTCATTGTACTTTGTTGTTGGTTGTTATTAATTTGATTGCTGTTGTTGCTATTTTGTGGACTAGATTTGCTTCTAAATTGTTGGGTTCTTCTGTTTGTGCTTTTTTGTATATTTTTGTTGGTACTTTTACTATTTTGATTCATGTTAGA	SLPFHCTLLLVVINLIAVVAILWTRFASKLLGSSVCAFLYIFVGTFTILIHVR
eLW028-1261	AAAGTTGAATTGATTGATGATTATTCTTGGAGAAATTTTTTTACTGTTATTAATTTTGTTCATATTTTGCAAAAATTGACTAAAAGAAGAATTCATAGAATTTTGTTGTTGGTTCAATATAAATCTTCTGCTATTATGAAAAGAATTTTGAAAGTTTCT	KVELIDDYSWRNFFTVINFVHILQKLTKRRIHRILLLVQYKSSAIMKRILKVS
eLW028-1262	ATGGAAGGTTATGAATTGAGAATGGTTGCTTTGTTGTTGTTTTCTTTGTTGTTTGTTGTTGCTAAAAAAAGAGGTGTTCATACTAATCCATCTAGATTGGCTGTTTTTGTTGTTTTGTTGAGATTGTGTTTTGTTTTTTGTTGTTTGTTGTTTTTGGCT	MEGYELRMVALLLFSLLFVVAKKRGVHTNPSRLAVFVVLLRLCFVFCCLLFLA
eLW028-1263	AAAGATTTGAAAGATGGTACTAGAGCTCCAGGTGATGAATCTGAAAGAATTGTTGTTGAAGAATTGGATATGGAAAGAGTTGCTTTGGATAGAACTTTGGGTAGATTGTGGAGATCTTGGAAAAAAAGAATTAGATCTCCAACTGAACCATCTTTTGGT	KDLKDGTRAPGDESERIVVEELDMERVALDRTLGRLWRSWKKRIRSPTEPSFG
eLW028-1264	GTTTTGATGGATGAAAGAATTTCTTTGAAAAATGATTTGTCTTCTCAAGATGTTGCTTTGTTTTTGTCTTTGGCTTCTTCTGTTGCTTCTGGTTCTTTGTTGTTGAGACCACCAAATGTTTGGATTGTTGTTTGGACTTATTTGCATAGAAGACATGGT	VLMDERISLKNDLSSQDVALFLSLASSVASGSLLLRPPNVWIVVWTYLHRRHG
eLW028-1265	GGTGGTTCTGGTGCTTCTCCACCACCACCAGATAATAGACCACCTGAAGAAAGATATGCTGAACAATTGAGACAATTGAATGATATGGGTTTTTATGATTTTGATAGAAATGTTGCTGCTTTGAGAAGGTCTGGTGGTTCTGTTCAAGGTGCTATTGAA	GGSGASPPPPDNRPPEERYAEQLRQLNDMGFYDFDRNVAALRRSGGSVQGAIE
eLW028-1266	TTGAATATTTTGACTTCTGTTTGGGCTGTTCCAGTTGTTATTACTTTGATTCAAGCTTTGTTGGTTATGAGAGTTTGTATGTTGTTTTGTTTTAATTTGAGAGTTACTTTGTGTTTGTGGGCTTTGTTGTTTGCTTCTGCTACTGTTTCTGTTGTTTTG	LNILTSVWAVPVVITLIQALLVMRVCMLFCFNLRVTLCLWALLFASATVSVVL
eLW028-1267	AAAAAACATTGTGAATTGTGTAAAACTTCTTTTAGATTTACTAAATTGTATCATCCAGGTATGCCAACTAGAATTCCAACTGCTGTTTTTTTGAGAAGAGCTGCTTTGCATGTTGCTAATATGTTTTTTACTTGGTGTAGAGGTGTTTTGGTTGCTTCT	KKHCELCKTSFRFTKLYHPGMPTRIPTAVFLRRAALHVANMFFTWCRGVLVAS
eLW028-1268	TTGTTGCCATTGTTTTTTGCTTCTATTGGTTTTGCTATTGTTTCTATGATTTTGATTTTTTCTTCTAATGTTGTTTGTTTGTTGATTTGTCCACATCAAGCTTTGTCTAGAATTGTTGCTTCTTATTTGTTGAGACATGATCCAAAATATTTGTGTGCT	LLPLFFASIGFAIVSMILIFSSNVVCLLICPHQALSRIVASYLLRHDPKYLCA
eLW028-1269	TCTAATAGATTGTTTGTTGGTTTGCCATTGTGTAGAGATCCAGAATATTTGAAATTTTCTGTTAATCATACTATGAGAGTTTTTATGTCTGGTAGAATGATTTCTGTTTTGACTCCAGTTTTGAGACCAATTTTGGCTCCATTGTTGTGTTCTAGAAAA	SNRLFVGLPLCRDPEYLKFSVNHTMRVFMSGRMISVLTPVLRPILAPLLCSRK
eLW028-1270	CCACCACCACCTCCACCACCAGGTAGATCTGGTGCTCCACCAGCTCCACCACCACCTCCACCACCACCTCCACCATCTGGTGGTGCTCCACCACCACCTCCACCACCACCTCCACCACCACCTGTTGGTGGTGGTCCACCACCACCTCCACCACCACCT	PPPPPPPGRSGAPPAPPPPPPPPPPSGGAPPPPPPPPPPPPVGGGPPPPPPPP
eLW028-1271	TTTAAAGATAATCCAAAAGTTATTGAAACTAAAGATAAAGTTATGCATTATAATACTCAATTGAGATATCATGGTTTGAGAGATCATCAAGTTAATATTAGAAATACTAGAAGACATGCTATTGCTTTGTTGATTTGGAGAGTTGTTCAAATGGTTTTT	FKDNPKVIETKDKVMHYNTQLRYHGLRDHQVNIRNTRRHAIALLIWRVVQMVF
eLW028-1272	TGGTCTCATCCATTGAGAATGACTTATTTTTTGGTTTTGGTTTTTTTTTCTTGTACTTGGGTTGGTGGTGTTTTGAGAAGAGGTTGGGGTTATTTGGTTTTGAATGCTTTTTGTAGACATTCTTATATTTGTGGTGTTTGTTGTATTCATTATTTGTCT	WSHPLRMTYFLVLVFFSCTWVGGVLRRGWGYLVLNAFCRHSYICGVCCIHYLS
eLW028-1273	ATGTCTGAACCACCAAGAAAAAGAGCTAAATTGGCTTGTGTTACTTGTAATGCTAGAAGAGTTAAATGTGATGTTACTGATAGACATCCATGTTCTAATTGTGCTGCTGGTAATGTTGAATGTGAAACTAGAGAATCTAGAAGAGGTAAACATATTAGA	MSEPPRKRAKLACVTCNARRVKCDVTDRHPCSNCAAGNVECETRESRRGKHIR
eLW028-1274	ACTGGTGGTTTGCCAGAATTGAGAGAACATTTGGATGATGGTAGAGCTTCTTATGCTTATGCTAGAGTTACTTATTCTAATGATAAAGAATCTCAAAGAGAAAAATTTGTTTTGGTTGTTTGGATTGGTCCAGCTTGTAAAGTTATGAGAAAAGCTAAA	TGGLPELREHLDDGRASYAYARVTYSNDKESQREKFVLVVWIGPACKVMRKAK
eLW028-1275	CCAGCTGAAGTTAAATTGATTTGGACTAGACCAGTTACTTTGACTAAAGTTATTTTTGTTTTTGTTAGATATTCTATTGCTTTGTGTCAAGTTACTGCTGTTTATGTTTTGTTGATTGTTAGAGTTTATACTTTGTGGGATCATAGAAGAGCTATTTTG	PAEVKLIWTRPVTLTKVIFVFVRYSIALCQVTAVYVLLIVRVYTLWDHRRAIL
eLW028-1276	TTTTCTGCTGAAATTGCTATTTTGAGATGGTTGAAAGGTAATAGACAAAATGATTATATTGGTGCTTTGACTTCTATTAATAGAGGTTTGAAATTGATGTATGTTCATGCTTATCAATCTTTGGTTTGGAATAGAGCTGTTTCTGAAAGATGGGCTAGA	FSAEIAILRWLKGNRQNDYIGALTSINRGLKLMYVHAYQSLVWNRAVSERWAR
eLW028-1277	GATACTGCTTCTCCACCACCACCTCCACCACCACCTCCACCACCACCTCCACCATCTTCTTCTTCTTCTTCTGGTCCACCACCACCTCCACCACCACCTCCACCACCACCTCCATCTGGTGGTGGTCCACCACCACCTCCACCACCACCTCCACCACCA	DTASPPPPPPPPPPPPPPSSSSSSGPPPPPPPPPPPPPSGGGPPPPPPPPPPP
eLW028-1278	GAATTTGTTCAAGTTGCTGCTAAACCAGTTGCTAAAAAAGAAGAATCTTCTGATGAAGATTCTGATGATGAATCTGAAGATGAAAAACCAGCTGCTAAAAAAGCTGCTGCTCCAGTTAAAGTTTGTTCTGGTTTTCCATATGCTAATATTGCTTTGATT	EFVQVAAKPVAKKEESSDEDSDDESEDEKPAAKKAAAPVKVCSGFPYANIALI
eLW028-1279	ATGCCACCACCAAGAAAACCACATAGAAAATCTAGATATGGTTGTATTCAATGTAAAAGAAGACATGTTAAATGTGATGAAGAAAAACCATGTAGAAGATGTTTGGATAGAGAAGAACAATGTTCTTTGAAACCAGATGTTGCTGCTGCTGATATTACT	MPPPRKPHRKSRYGCIQCKRRHVKCDEEKPCRRCLDREEQCSLKPDVAAADIT
eLW028-1280	GTTGCTGGTGTTAAATCTGATTGGGATGCTTCTTCTGATGAAGAAGAAAAACCAGTTCCAGTTGCTGAAAGAGTTAATGGTGCTTCTTCTCAAAAATCTGCTGCTTCTAAATCTCCATCTAAAGTTACTCCAATGCCATCTAAAACTGCTCATTTGGTT	VAGVKSDWDASSDEEEKPVPVAERVNGASSQKSAASKSPSKVTPMPSKTAHLV
eLW028-1281	ATGCATATTGTTGTTACTTTGTGTTATTTTATGACTTATTTGAAACCAAGAAGAAAAGATATTTATCAAAGAGTTCAAAGATGGTTGCCAAAAATTTGGACTAAATTTTGGCAAGAAATTAAAAGAAATGATTCTTTTTCTTATGTTTTTGTTGATAAA	MHIVVTLCYFMTYLKPRRKDIYQRVQRWLPKIWTKFWQEIKRNDSFSYVFVDK
eLW028-1282	CCACCACCACCACCACCACCACCACCACCAATGTCTGAAGGTGGTCCACCACCACCACCACCACCACCACCACCACCACCACCTGGTGGTGCTCCACCACCACCACCACCACCACCACCACCACCACCACCTGGTGGTGCTCCACCACCACCACCACCA	PPPPPPPPPPMSEGGPPPPPPPPPPPPPGGAPPPPPPPPPPPPPGGAPPPPPP
eLW028-1283	GCTGATGATACTAAATCTGATGTTAAAGAATCTGATAAAAAAGCTGATGAAAAAGAAGCTGATAAAAAACCAGCTGAAGAAAAATCTAATGAAGAAAAATCTAAAAATGGTGAAGCTTCTGGTGAAGCTGCTGGTGAAGAAAAAGCTTCTGGTGGTACT	ADDTKSDVKESDKKADEKEADKKPAEEKSNEEKSKNGEASGEAAGEEKASGGT
eLW028-1284	TGTTTGTTGTTGGCTATTTGTTGTTTGTATCATGTTGCTTTTTGTATTATTGTTGTTTTGTTTTGGGTTGCTCAAGTTAATGCTGCTCCAATGGAAGCTTTGCAAATGGTTTTGGCTCATGTTAGATATACTTTTATTTTGTCTGTTTCTATGGTTGGT	CLLLAICCLYHVAFCIIVVLFWVAQVNAAPMEALQMVLAHVRYTFILSVSMVG
eLW028-1285	CCACCACCAGCTCAACCACATCCACCACCACCACCACCACCACCACCACCACCACCACCACCACCACCACCACCACCACCACCACCACCACCACCACCACCACCACCACCACCACCACCACCACCACCACCACCAGCTCCACCAGTTCCAGCTCCACCA	PPPAQPHPPPPPPPPPPPPPPPPPPPPPPPPPPPPPPPPPPPPPPAPPVPAPP
eLW028-1286	CCAGCTCAATCTAATACTAGAAAAAGAAAAAAAGTTGAAGGTGAAAATGGTGAACCATCTACTCCAGCTGAACCAAGAAGATTGAGAAGATCTCATGAAGCTTGTGCTAGATGTAGATCTAAAAAAATTAAAGCTTCTCCAGTTGGTAGACATAGAAGA	PAQSNTRKRKKVEGENGEPSTPAEPRRLRRSHEACARCRSKKIKASPVGRHRR
eLW028-1287	ATTAGAAGAGATGATGAAGTTATTATTGTTAGAGGTACTAATAAAGGTAGAGAAGGTAGAGTTGTTCAAGTTTATAGAAAAAAATATGTTATTCATGTTGATAGAGTTACTAGAGATAAAACTAATGGTACTACTGTTCAATTGCCAGTTCATCCATCT	IRRDDEVIIVRGTNKGREGRVVQVYRKKYVIHVDRVTRDKTNGTTVQLPVHPS
eLW028-1288	AAATCTGTTTTGGAAAGAATTTTGGTTAGAGGTGCTATGGGTTCTGAAAGACATATGAAACATGAATTGAAAGTTTTTTATGCTATGAGAGGTAAATTGTCTTGGTTTATTAAATGGGTTCATGTTGTTTTGAGATGGGTTTTTGCTAAATCTGTTTTG	KSVLERILVRGAMGSERHMKHELKVFYAMRGKLSWFIKWVHVVLRWVFAKSVL
eLW028-1289	TCTCAATGGAGAGGTGTTGTTGCTTTGAAATTGCAAATTGTTAAAACTTTGATGAAAATTAGAATGGTTTTTCCAGGTTTGATGACTGGTTTGTCTTTGGAATATTTTTCTGTTATTTGGACTGAATTGAATAATGCTTTGCCAATTTATTTGAATTTT	SQWRGVVALKLQIVKTLMKIRMVFPGLMTGLSLEYFSVIWTELNNALPIYLNF
eLW028-1290	AGATTTTATATGTTGGCTGGTAAAAATCCATGGTATTTGATTCCAATTGCTTGTACTATGTCTTTGGGTTATGCTGGTGTTTGTTTGTCTTTGAATTCTATTATTGTTGGTAATGCTAAAGCTAAAGTTATGTGGTTGTTGGTTCATTTGGTTTGTGCT	RFYMLAGKNPWYLIPIACTMSLGYAGVCLSLNSIIVGNAKAKVMWLLVHLVCA
eLW028-1291	TCTTTGGTTTTGCAAACTGTTTTTTTGTATATGGTTGAAAGAGTTGATATTTGTATTGATTATTTGAAAGTTCATAGAAGATTTAGAGAAGCTGAAGTTTATTTGTTGAGATTTCAACAATGTATGACTAGAGCTATGACTTTGATTAAAATGTATTTT	SLVLQTVFLYMVERVDICIDYLKVHRRFREAEVYLLRFQQCMTRAMTLIKMYF
eLW028-1292	ATGGCTCCAGTTACTCAAACTGAATGGCCAAGACAAAGAGCTTTGCATTCTAAATCTAGAAATGGTTGTACTACTTGTAAACAAAGAAGAGTTAAATGTGATGAAGGTAAACCAGTTTGGCCATCTGCTGCTAGAACTGCTGGTGCTGATAGATCTTCT	MAPVTQTEWPRQRALHSKSRNGCTTCKQRRVKCDEGKPVWPSAARTAGADRSS
eLW028-1293	GCTTCTGTTGTTCAATGGTTGGGTTTTCATCCATCTAAAGTTGAAGTTAGAGTTAGATTTACTGCTGTTGCTAATAAAAGATCTTCTAGAACTTCTTTGTTGTTGTTGGTTGTTTGGTCTTGGAGAAGACAAAGATGGATGTTGAGATGGTCTTCTGGT	ASVVQWLGFHPSKVEVRVRFTAVANKRSSRTSLLLLVVWSWRRQRWMLRWSSG
eLW028-1294	GGTGCTTCTGTTGATATTCATGTTACTTATCAATCTTCTGTTAAAGAAGGTGATGAAGTTGAAATTGAAGGTATTGCTGAAAAAGTTGGTGGTTCTTTGGCTTTTACTAAAGTTAATATTTTTAGAGTTGAAGATGGTGAAAGAGGTAGACCAGTTGCT	GASVDIHVTYQSSVKEGDEVEIEGIAEKVGGSLAFTKVNIFRVEDGERGRPVA
eLW028-1295	TTTCATATTGGTATTTATGCTAGAGTTTTGATGTGTTTGTTGTTGGATAAAAAAGCTAGACCATTGCCAGAAGATATGAAATTGTGGGTTGATTTGTTGAGATGGTTGAAAGGTGGTTCTCCAGGTGGTGCTTTGTCTTTTTTTACTTATATGGAATTG	FHIGIYARVLMCLLLDKKARPLPEDMKLWVDLLRWLKGGSPGGALSFFTYMEL
eLW028-1296	TCTAAAATTGCTTGGATGATTTTGAATATTAAATATATTACTCAAATTTTGACTACTATTATGAGAATGCATGGTCAAATTGAAAAAAATCCATTGAGACCAGAAGTTGTTCCACAATTTGTTGGTATTTGTAGATGGATTATGCAATTTATGATTTAT	SKIAWMILNIKYITQILTTIMRMHGQIEKNPLRPEVVPQFVGICRWIMQFMIY
eLW028-1297	GTTAAAGTTGTTAGAGGTACTGGTAAATTGATTTTTTTGTCTAGATGTATTGAACCATGGTTGCCAAAAAATAATGCTTATTTGTTGTCTTTGCCATGGTTGGATTGGAAATCTTTGGTTTTGACTGTTTTGTATGGTATTAAAGGTTATTGTTTTTTG	VKVVRGTGKLIFLSRCIEPWLPKNNAYLLSLPWLDWKSLVLTVLYGIKGYCFL
eLW028-1298	CATGATTTGTTGGTTGATTCTTTGAGATTGGTTATGGAATTGTTGAAAGCTCCAGGTGGTTTGTCTGTTCATGCTTTGACTGCTCATTTGAATATTTTGTCTTTTACTGTTAGATTGTTGGATTTGTGTTTGGATATGGCTTTGGAAACTCCACATCAT	HDLLVDSLRLVMELLKAPGGLSVHALTAHLNILSFTVRLLDLCLDMALETPHH
eLW028-1299	GGTGCTGGTCCAGTTGGTTATGGTCCACAAGGTGCTGGTGAAGGTGATGGTGAATCTAAATCTGATTCTGAAACTATGAGAACTGCTACTACTCAACCACCACCAAAACCAAAACAATTGTATTTTATTTATGTTTTGGCTTCTCATTATGGTTTGGGT	GAGPVGYGPQGAGEGDGESKSDSETMRTATTQPPPKPKQLYFIYVLASHYGLG
eLW028-1300	AGATTGGAAACTTTGCATAAATGTATTGTTACTTATTTGTGGTTGTCTTATAGATTTGCTAATTTGGTTGGTTCTAGAAAAGTTGCTACTTATGCTAAAGAAATTACTGAAAATGTTATTGAAAAAACTTTGATGGAATTTACTTGGACTAGATGGGCT	RLETLHKCIVTYLWLSYRFANLVGSRKVATYAKEITENVIEKTLMEFTWTRWA
eLW028-1301	TCTAATGAAGGTTTTGATTATGATGTTGAATTGAAAAAAAAAAATATTGGTTTGATTTTGGCTTTTAAAGAACATGAATGTGATTCTGATCAATTGGTTGCTTATTTGGTTTATCAAAGAATGAAAAGAATTGTTTGGTTGCATAAATTGTGTGTTGTT	SNEGFDYDVELKKKNIGLILAFKEHECDSDQLVAYLVYQRMKRIVWLHKLCVV
eLW028-1302	TTGTGTTTGTTGCATAGATGGAAAGAATTTAATCAACCAGAAGATGTTAAATGTGCTGTTGAATATTTGAGACATTTGAGAGGTTTGCCATTGGATACTTTTGAAGTTTCTCATAAAGTTGTTACTATTTTGTTGGTTCAAGTTTTGGGTATTCAAGTT	LCLLHRWKEFNQPEDVKCAVEYLRHLRGLPLDTFEVSHKVVTILLVQVLGIQV
eLW028-1303	ACTAGACAATATATTATTAATATTTTGTTTGGTATTATGACTGTTGAAAATTTTGATTTGGAAGATATTATTTATTTTTATATGTTTATTGCTAGAAATTTGCCAAAATATCCACAACATATTATGTTGCCAGGTACTTCTTTGCATCAAGTTTTGGTT	TRQYIINILFGIMTVENFDLEDIIYFYMFIARNLPKYPQHIMLPGTSLHQVLV
eLW028-1304	ATGAGAGAATTGTTTATTTTTATTTTGTTTTTGTTTCATTTTTATCCATATTCTTATTTTAATTATTATATTTTTTTTTCTTTTTCTTATTTTTTGTTTAGATATTTTGTTTCTATTATTATTATTTTTTTTTTGATTCAAGTTGTTTTTGGTTTGGTT	MRELFIFILFLFHFYPYSYFNYYIFFSFSYFLFRYFVSIIIIFFLIQVVFGLV
eLW028-1305	GCTTTGTTGTTTTTGAATACTTTGTTGGAATTGTTGGAATCTTATCATAAATCTCAATATTTGGCTGAAATTTTGTCTAGATTGCAAGTTGATTGGAGATCTTTGTGGTCTTGGTTGTCTGTTTTTATTAGATCTTATGCTAATTTGAAAATGGGTACT	ALLFLNTLLELLESYHKSQYLAEILSRLQVDWRSLWSWLSVFIRSYANLKMGT
eLW028-1306	ATGAGAGGTTGTTTGGTTGCTGGTATTACTTTGTTGACTAGATTTGTTGTTGCTTCTTGTGGTAGAAGAAATGTTGGTAGAATGAGACATAGACCAAGAGGTCAACCATTGCCATCTTCTTTGATGTTGTTGGTTGTTATTTGTAGAGAATTTAGAAAA	MRGCLVAGITLLTRFVVASCGRRNVGRMRHRPRGQPLPSSLMLLVVICREFRK
eLW028-1307	TTGACTTCTAGATTGGCTGGTTTGAGAATTCAAAATGCTACTTCTTCTTTGCAACAACAAACTAGAGGTATGAAAGTTAGATCTTCTGTTAAAAAATTGTGTGATGGTTGTAAATCTGTTAGAAGAAAAAAAGGTAGATATGTTTATATTATTTGTTCT	LTSRLAGLRIQNATSSLQQQTRGMKVRSSVKKLCDGCKSVRRKKGRYVYIICS
eLW028-1308	AGAAAAGTTGGTTTTATTTTGTATGTTATTATGCATATGAGAATTAATATTGTTTTTGCTGCTTTTAGATTGGCTAAATTTAATATTAATCCAAATTCTGTTTATATTAAAATTATTAATTGTGTTATTAAATATTTGTTGAAAACTATGGATTATTTT	RKVGFILYVIMHMRINIVFAAFRLAKFNINPNSVYIKIINCVIKYLLKTMDYF
eLW028-1309	TTTAGATTTTTGTTGAAATTGTTGTTGGTTCATGGTAGATGGAATTATATTAGAACTTGTAAATATACTTTGGGTACTTTTTGGAAAGAAATGTTGTTTTATTTGACTCAAGCTTTGTATCAAAGATGGGCTGGTTATACTGGTACTTCTTTGTATGAA	FRFLLKLLLVHGRWNYIRTCKYTLGTFWKEMLFYLTQALYQRWAGYTGTSLYE
eLW028-1310	GAATCTGCTGTTAAATTTGAAAATTCTGGTCCATTTATTAATCCATCTAGAGCTTCTACTTTGTTGGTTTCTAGAGATTCTAATAGAATTATTTTGTCTGGTACTACTGCTAGAGGTAAAACTGCTGTTTTTTTGACTACTGGTTTGTTGGTTGAATCT	ESAVKFENSGPFINPSRASTLLVSRDSNRIILSGTTARGKTAVFLTTGLLVES
eLW028-1311	ACTGTTTCTGATGAAGCTATTGAAGTTTGTGTTGCTGCTCAAGCTAGAGAAGGTGAAGCTAATAAATCTGTTAGAGAAGTTATTGCTGAAGCTTTGAATGTTCCAAAATCTGATGTTGAAATTGCTAAAGGTATGAAATCTAGAGAAAAAACTGTTGCT	TVSDEAIEVCVAAQAREGEANKSVREVIAEALNVPKSDVEIAKGMKSREKTVA
eLW028-1312	GAAGTTCAAGGTAGAAGATTGTTGGTTTTTAGAATGTTGTCTTCTATTATTTTGTTGAGATTGTTGAATTTGACTGATGGTAATAAAGTTATTTTGAATTCTTTGAAAAAAGCTGCTCCATTGTTGGTTAATGTTTTGTTGTTTGTTTTGTTTTTTTTT	EVQGRRLLVFRMLSSIILLRLLNLTDGNKVILNSLKKAAPLLVNVLLFVLFFF
eLW028-1313	AAACAATATTGTGTTAGACCAAATTCTGGTAGAATTGAACCAGGTAAAGATGTTGAAGTTCAAATTTTGTTGCAAGCTATGAAAGAAGATCCACCATTGGATGCTAAATGTAGAGATAAATTTTTGGTTCAATCTGTTGCTGTTTCTGCTGATAAAGAA	KQYCVRPNSGRIEPGKDVEVQILLQAMKEDPPLDAKCRDKFLVQSVAVSADKE
eLW028-1314	TTGGCTAATGGTTTGGTTGTTGTTTTGCATACTGAAGCTTATGATTTGCCAGATAATTTTGCTTCTAATTGTTGGTTTGTTATTTATTATACTAATAATTCTTATTTGAGATTTTCTTCTATTTATAGATATATTTTTTCTATTGTTATTATTGTTTTG	LANGLVVVLHTEAYDLPDNFASNCWFVIYYTNNSYLRFSSIYRYIFSIVIIVL
eLW028-1315	TTGCAAAAAGATAAATTTAAAGTTGAATTGCAATTGTTGGATATTAGAGTTTCTGATAAATTGTTGATGGGTATTGAAAAAGCTATTAGAGAATTTTTGACTCAAAAATTTGTTATTTGTAGAAGAGTTTTTGTTCCATGGGTTCCAAAAGTTTTGTTT	LQKDKFKVELQLLDIRVSDKLLMGIEKAIREFLTQKFVICRRVFVPWVPKVLF
eLW028-1316	TATGGTTGTAATGAATTGATTTTTAATCCATTGATTGATTGGTGGAGAAAAGGTCCAATTACTAGACAATTGAGAACTTTTATGTGGTCTGATGCTCCATTGCATTATAAAATTGGTATGTTGTCTTATATGTTTTCTTATTATGCTTTGTCTGGTGCT	YGCNELIFNPLIDWWRKGPITRQLRTFMWSDAPLHYKIGMLSYMFSYYALSGA
eLW028-1317	AATGTTAGATCTATTCCAGTTAGAAAAGATGATGAAGTTTTGGTTGTTAGAGGTACTAATAAAGATAAAGAAGGTAAAGTTACTTCTGTTTATAGATTGAAATATGTTATTCATATTGAAAGAGTTTCTAGAGAAAAAGCTAATGGTCAATCTGTTCCA	NVRSIPVRKDDEVLVVRGTNKDKEGKVTSVYRLKYVIHIERVSREKANGQSVP
eLW028-1318	GGTAAACCAAGAAAAAGATTGGCTCAAGCTTGTTTGACTTGTAGAGAAAAAAAAATTAAATGTGATCCAGGTTCTCCAAAATGTGCTCAATGTCAAAAATCTCATAGAATTTGTAGAGGTACTGGTTCTGTTGCTTCTTCTGGTGGTCCAGTTGGTGTT	GKPRKRLAQACLTCREKKIKCDPGSPKCAQCQKSHRICRGTGSVASSGGPVGV
eLW028-1319	GTTTATACTGATTTGATTAGAATTATTGGTGATACTAAACCAATTTTGTTGGATAATTATCATAATGCTATGAGAAGAACTATGTCTGTTGTTATTGGTTTTAGAGTTTTTTATTATCATAATGAATGGCATAGAGCTAAAGGTTTTATTAGAAAAGCT	VYTDLIRIIGDTKPILLDNYHNAMRRTMSVVIGFRVFYYHNEWHRAKGFIRKA
eLW028-1320	AATGCTGTTAATAAATCTAGAGGTATGGTTAAAGGTTCTGGTAGAAAATTGCATCAACAAAAAGGTACTGGTAGAGCTAGAATGAGAGATGCTCAAAATCCAATTAGAAGAGGTGGTGGTAGAGCTTTTGCTAAAACTACTGCTAGAAATTGGTTGGTT	NAVNKSRGMVKGSGRKLHQQKGTGRARMRDAQNPIRRGGGRAFAKTTARNWLV
eLW028-1321	ATGAGAACTTTGAAATTGTGTTCTTCTTGTAAACATTTGGGTCCAGAAATTTATGCTTTTGGTTGGGTTTGTACTAATTTGTCTTGTCAAATTTTGTTTAGACATTCTGGTTTTCATTCTTTGAAAGGTGTTACTTATTCTACTTCTTTTTTGGCTCAA	MRTLKLCSSCKHLGPEIYAFGWVCTNLSCQILFRHSGFHSLKGVTYSTSFLAQ
eLW028-1322	GTTGTTGTTATTTTGAGAATGTGGGCTTTTTGTTATAGAGGTTCTGGTCATGCTCATGAAATGTTGCATTTGTTGCATAATTTGATTTGTGTTTGGACTAAAGAATTTCAATATATTGTTTTGCAAAATTGGTTGGCTAATCCACAAGGTAAACCAAAA	VVVILRMWAFCYRGSGHAHEMLHLLHNLICVWTKEFQYIVLQNWLANPQGKPK
eLW028-1323	CCACAACCAGTTGTTCCAGCTAAAAGACCAAGAGGTAGACCAAAAGGTTCTAAAAATAAATCTTCTAAAGCTGCTGATGATGCTGCTGGTTCTTCTAAAGCTACTGATCCACCACCAGAAAAAAGAAAAAGAGGTAGACCACCAAAAGAAAAAAAACAA	PQPVVPAKRPRGRPKGSKNKSSKAADDAAGSSKATDPPPEKRKRGRPPKEKKQ
eLW028-1324	AGAAAAAAAAGAGAAAGAAGAGAAAGATTGAAAAGAGGTAAAAAAGGTGGTAAAAAAGGTGATGAAGATGGTGCTGGTGATGGTGAAAAAGGTAAAGGTGGTAAAGTTAAAGCTAGAGTTGTTATTAGAGAAGATGCTGAAGGTTTGGGTGGTGAAGGT	RKKRERRERLKRGKKGGKKGDEDGAGDGEKGKGGKVKARVVIREDAEGLGGEG
eLW028-1325	CATGTTGGTAGATTGATGCCAATTATTGCTTATTTTAGAGCTGTTATTAAATGTATTGAAATGTTGGGTGTTAAAAGACCAGTTTTGGTTTGTCCATTGTCTTCTTTTCATGGTGGTTTTTATGTTGGTGGTTTGATGTTTCAATGTGTTGATAGAAAA	HVGRLMPIIAYFRAVIKCIEMLGVKRPVLVCPLSSFHGGFYVGGLMFQCVDRK
eLW028-1326	GTTGTTAATGTTTTGTTGTCTGTTTTTAATGGTTATGATACTGGTAAATCTGGTATTAGATGTAATCCATTGCCAAATTCTTTTATTCCATTGATTATGACTGCTATGTTGTTGTCTATGTTGACTTTTTTGTTGGTTACTACTATTGCTTGTTATGTT	VVNVLLSVFNGYDTGKSGIRCNPLPNSFIPLIMTAMLLSMLTFLLVTTIACYV
eLW028-1327	TCTCAAAAAAAACATTGTGAATTGTGTAAAACTGCTTTTAGATTTACTAAATTGTATTCTCCAGATATGCCAAAACATTTGCCATTTCATATTTTTGTTCATCATATGACTAGATATTTGTTGAGAAATTTTTTGGTTTGGTTGAGAGCTGCTTTGGTT	SQKKHCELCKTAFRFTKLYSPDMPKHLPFHIFVHHMTRYLLRNFLVWLRAALV
eLW028-1328	AGAATTTTGGCTACTCAATTTTTTTATGTTGCTGCTTTTACTTTTTTGGTTTTTCATTCTGCTTTTAGAGCTGCTAGAATTACTTTGCCATTGTATCAACATCCATTGAGAATTGCTATTCCAGTTACTTTGACTCAAATGGGTTTGCATGCTACTGCT	RILATQFFYVAAFTFLVFHSAFRAARITLPLYQHPLRIAIPVTLTQMGLHATA
eLW028-1329	TTGCATTTGATGTTGCAAAAATTGTGTTTTGCTGCTACTTTGAGAATTGCTACTTTGCCAGATAAACATCCATTGCATCCATTTGTTAAAAGAGTTTATAGATATTTGTTTTTGAAATCTCATAGAGCTCCAAGACATAATTTGTTTGAAGCTTTTCAA	LHLMLQKLCFAATLRIATLPDKHPLHPFVKRVYRYLFLKSHRAPRHNLFEAFQ
eLW028-1330	TTGTTGATTCCAACTATTTCTTTTTTTTTTTGTGCTACTAATTGTTATGTTTTGACTAAAGATTCTCAATTGGATAGAGGTTATATTTATTGGGTTTTGAGATGTTCTGCTGTTCATTTGATGTTGTCTTTTTTTACTTTGTTGTTTTCTTTGTGTTTT	LLIPTISFFFCATNCYVLTKDSQLDRGYIYWVLRCSAVHLMLSFFTLLFSLCF
eLW028-1331	GCTAAAGAAGAAAAAAAAGAAGAAAAAAAAGAAGAAGCTAAAGCTGCTGAAGAAGTTAAACCAGAAGAAACTCCAGCTGTTGAAGAAACTAAAGCTGAAGAAGCTAAAGTTGATGAAGCTAAAACTGAAGAAACTCCAGCTGTTGCTGCTGCTGCTGCT	AKEEKKEEKKEEAKAAEEVKPEETPAVEETKAEEAKVDEAKTEETPAVAAAAA
eLW028-1332	AAAAAAGAAGAAGAAGGTGAAGAATCTGAACCAGAAAAATTGCCAAAATCTACTAAAAGAGGTAGAAAAAAAGTTGAAGAAGAAGTTAAAGCTGAAGGTGAAGAAGAAGAAGAAGAAGCTCCAGTTGCTAAAAAACAAAAACCAGCTGCTAATGGTTCT	KKEEEGEESEPEKLPKSTKRGRKKVEEEVKAEGEEEEEEAPVAKKQKPAANGS
eLW028-1333	GTTTTGCCACCATTGTTGTTGGCTATTTTGTTTGCTGTTTTGCCATTTATTTTGAGAGGTTTGGCTTGGTATGAATGTATTCCAAGATATTCTTTGATTTCTGTTTCTGTTTATAGAAGATTTTTTTTGTTTTTGTTGATTCATGGTTTTTTGATTGTT	VLPPLLLAILFAVLPFILRGLAWYECIPRYSLISVSVYRRFFLFLLIHGFLIV
eLW028-1334	TCTAGAGTTTCTTTGACTGTTTTTAGATTTTCTTATGTTTGGTTGTCTTTGATTTTTGCTATTCCATTGTTGTGTGCTGTTTTGATTGAATTGTATTTTTTGATGCCATTGCATGCTTGGATGGGTCCATCTGAACCACATGTTGTTCATTTGATTCAA	SRVSLTVFRFSYVWLSLIFAIPLLCAVLIELYFLMPLHAWMGPSEPHVVHLIQ
eLW028-1335	TTGGGTACTGAAGTTGTTACTTTGGAAGATGAAATTTATTATATTTGGGTTAGATATTATTCTATTGCTTTGTTGGTTTTTGATACTCCAAATTCTCATTTGTGTCATTCTAGAAATAATTTGGGTCAATTGGTTGCTGTTATTAATGTTTTTTTGTTT	LGTEVVTLEDEIYYIWVRYYSIALLVFDTPNSHLCHSRNNLGQLVAVINVFLF
eLW028-1336	AAAACTTCTAATGATTTGAAATATTTGTTTACTTTTGTTGAATATCACGTTTTTGTTTCTTTGATTAGAAGATCTTTGTCTCAATTGGATGAAAATAAAGAAAAACATGAACAAATGATTAAATTGTATGATGATATTTTGAAAAATATTGAATGTATT	KTSNDLKYLFTFVEYHVFVSLIRRSLSQLDENKEKHEQMIKLYDDILKNIECI
eLW028-1337	GCTAGAGGTTGGAATTCTCCATTGGTTATTTCTATGTTGGTTGTTGGTATTGTTTTGATTATTGCTTTTGTTTTTTGGGAAAAATATTTTGCTAGAATTACTTTTATGCCATATACTTTGTTGTTGGATAGAACTGCTTTTGGTGCTTGTTTGTTGTCT	ARGWNSPLVISMLVVGIVLIIAFVFWEKYFARITFMPYTLLLDRTAFGACLLS
eLW028-1338	TTTTTGTTGGGTGTTTTTGTTTGTTTGGTTAATTTGAGAGAATGGTGGATGGTTGATAGAGGTCCAAGAATTATGATGGGTGAATTTGGTAAAGTTTTGTCTGTTAGAATGAGATTTGCTTTGACTTTGCATTTTAGAGAACAAGTTCATGTTAATCAT	FLLGVFVCLVNLREWWMVDRGPRIMMGEFGKVLSVRMRFALTLHFREQVHVNH
eLW028-1339	ATTGCTTTGTGTGAAGCTGTTTATATTTGGTTGGCTAAACAATTGTATCAAGAATTTGGTTGGAAAATTTATAAAAAAATTGGTGCTGATTTGATTAAAAGAAGAATGTATAGAGATTATCATATTTGTTTGATGTTGTTGAAATTGGATTTGTTTTTT	IALCEAVYIWLAKQLYQEFGWKIYKKIGADLIKRRMYRDYHICLMLLKLDLFF
eLW028-1340	CCAGTTATTTTTAGAAAAAGACCAACTTATTTGATGTTTATTTCTGTTTGTTTGATGTATATTTATTTGTTTGCTGTTGTTTATATTAGACCATATAAATTGACTAGAAATAATCATGTTGCTATTATTTCTTGGATTACTATTGTTATTTTTTTGTTT	PVIFRKRPTYLMFISVCLMYIYLFAVVYIRPYKLTRNNHVAIISWITIVIFLF
eLW028-1341	ACTAATTCTGAAGAAGATGCTTTGGATGCTTGGGATTTGTGTGCTACTAAAATGTCTTTGGCTTTGGTTCAATTGGTTCAAATGTTTGAAGAAAAAGAATTGTTGTCTTCTTTGAATGTTTTGTTGAGATTGGTTACTAGAATTTCTACTGCTATTCCA	TNSEEDALDAWDLCATKMSLALVQLVQMFEEKELLSSLNVLLRLVTRISTAIP
eLW028-1342	GGTCCATCTTCTTCTTCTTCTTTGTCTTCTTCTGCTGGTATGCCAGGTACTTTTGTTTTGAATTTGGGTAGATATGGTGGTTATTATGTTATTCATATGCCAGTTGGTGCTCAAAGAGTTTTGGGTTTGGTTTTGAGAAGGTGGAAAACTTTGTTGTTT	GPSSSSSLSSSAGMPGTFVLNLGRYGGYYVIHMPVGAQRVLGLVLRRWKTLLF
eLW028-1343	AAAGTTGTTTTGTTGTTTGCTGGTTGGATTATTAAAATTATTGTTGCTAAATTGATGTTGGCTTGGTCTCAATCTATGAGAAAAGTTATTGTTCAAAGAGCTCAATTGGTTTATAGATTTGGTATTAATGGTATGGTTTTTTATTCTATTGGTTGTGCT	KVVLLFAGWIIKIIVAKLMLAWSQSMRKVIVQRAQLVYRFGINGMVFYSIGCA
eLW028-1344	GATTTGTTGGCTCATTGTAAAAGAGAATTGGTTCATGCTATTTGGACTTTGTTGTTGGATGATGTTTTTTTGCATGCTTATAAATATGGTATGGTTGTTAGATGTGCTGATGGTGTTGAACAAAGAATTTATCCAAGAATTTTTACTTATTCTGCTGAT	DLLAHCKRELVHAIWTLLLDDVFLHAYKYGMVVRCADGVEQRIYPRIFTYSAD
eLW028-1345	AGACAATTGGCTTGGGAATGTTTGCATCATTGTTCTGTTCAATTGAGACCATCTGGTGCTACTATTAGAGATTCTTTGAGAGCTGCTGCTCATTATGTTAAACATTTGGCTATTCAACATAAATTGGTTTTGGTTGCTTTGCAACCATTTTTTGCTTAT	RQLAWECLHHCSVQLRPSGATIRDSLRAAAHYVKHLAIQHKLVLVALQPFFAY
eLW028-1346	AAAGCTACTGAATATTGTTTGTATTTTTTTGGTTTGGGTCCAGCTTTGTTTAAATCTTTGTTGCCAGATAAATATTGGCAACATTATTGTATGTTGGTTCATGCTGTTAGAATTTTGGTTCAAAGAAGAATTACTCAAACTCAAATGTTGGAAGCTTAT	KATEYCLYFFGLGPALFKSLLPDKYWQHYCMLVHAVRILVQRRITQTQMLEAY
eLW028-1347	AAAGCTAGACAAGAAAAACAACCACCAATGACTCAAAAAGATTTGGCTACTAAAGTTAATGAAAAACCATCTGTTATTAATGATTATGAATCTGGTAGAGCTGTTCCAAATCAACAAGTTTTGTCTAAATTGGAAAGAGCTTTGCAAGTTAAATTGAGA	KARQEKQPPMTQKDLATKVNEKPSVINDYESGRAVPNQQVLSKLERALQVKLR
eLW028-1348	GCTGCTACTAATAAATATGATGCTACTATTCAAAGAATGTTGTCTAGATCTGTTTTTGTTACTTGTAATTCTTGGTATAGAGTTGGTGGTACTGGTAAAAATACTTCTATTTTTCCAGGTCCAGGTATGTTGTTTTGGTGGTGGACTAGACAAGCTAGA	AATNKYDATIQRMLSRSVFVTCNSWYRVGGTGKNTSIFPGPGMLFWWWTRQAR
eLW028-1349	GTTATGTTGAATCAACAAATTTTGTATTTTTGTTTGAGAATTTTGTGTATGCATGCTTATGCTCAATTTAGAATGGAAGATTCTGATATTTGGAGAATGGTTGAAAAAAAAAAACATATTTATAATAGATTGATTGAATTGGTTTATACTTTGTGTTCT	VMLNQQILYFCLRILCMHAYAQFRMEDSDIWRMVEKKKHIYNRLIELVYTLCS
eLW028-1350	ACTTTGACTCAAAGATTGTCTGGTTCTATGATTTATATTTGGTGTTCTGGTGGTGTTGTTTTTGCTATTGTTTTGGCTTTGCAAGTTTTGGTTTTGTTTGCTTTGTTGAATGTTATTACTTGTTTGGAAGGTCATATGTTGTCTATTCATGGTTGGCCA	TLTQRLSGSMIYIWCSGGVVFAIVLALQVLVLFALLNVITCLEGHMLSIHGWP
eLW028-1351	ATTATGGGTAATTTGGTTGTTTTGTTGTGGCATACTAAAGTTGATAATATTGAATCTTATTTGGCTGATTTGTCTAGATGTATTGAAGATTTTTTGAATGTTACTGCTCAATGTGCTCCATCTATTTTGATTTTGAAACCAAAATTTCATTTTTTGTTG	IMGNLVVLLWHTKVDNIESYLADLSRCIEDFLNVTAQCAPSILILKPKFHFLL
eLW028-1352	TATTCTAGATTGATTTTGTCTGTTATTATTCAATTTTATCAAAGATGTTCTGATAGATTTCAAGATGTTGTTTCTAGAAATTCTTTGGATTTGACTGATACTAGATTGTTGGTTTCTGCTAGATGGGCTCAAAGAGAAAATTTGGTTGTTTGTTTGTCT	YSRLILSVIIQFYQRCSDRFQDVVSRNSLDLTDTRLLVSARWAQRENLVVCLS
eLW028-1353	TTGTCTCCAGGTAAACCACATCAAGGTATGGTTAGAGTTAGATCTCCAAATAATATGGTTGCTTTTGTTAATTTGTTGGTTAGATTGTGTGATTTGGGTTTTCCAGCTCATTGGATTTCTGATTATGTTCAATCTATGTTGATGGATAAAGTTGTTACT	LSPGKPHQGMVRVRSPNNMVAFVNLLVRLCDLGFPAHWISDYVQSMLMDKVVT
eLW028-1354	ATTTCTTTGGTTTATGGTGTTAGATTGGCTATTAGATCTTCTATTTTTGTTACTGTTAGAACTCATTTGGCTAGATCTATTAGATATCAATCTGGTTTGAGAGCTAAACAACCAATTCCAACTAGATTGTTTTTGTTGTATTTTTTGCAATTGAAATAT	ISLVYGVRLAIRSSIFVTVRTHLARSIRYQSGLRAKQPIPTRLFLLYFLQLKY
eLW028-1355	TATGAAATTAAAAGAAGATTGCAAGTTTGTAGAGCTGTTTTGGATGAACATATTAATCCATATGAATTTAAACATCATACTGTTTATAGAGAAGCTTTGTTGAAATTGATGTATTTTCATTGTGTTATTTCTTTGAGATTGGTTTTGTCTTGGACTGAT	YEIKRRLQVCRAVLDEHINPYEFKHHTVYREALLKLMYFHCVISLRLVLSWTD
eLW028-1356	TTTTTTAGAAGAGCTTTGAATTTTTTGTTTGATATTGCTTTGGTTCCAATGATTGTTTGTTCTTCTTATGCTATTTTTGAAGTTCCATCTAATGTTTTTTTGAAAAGATTGAGACCATCTTTGTGGTTGTCTTTGTTGATGTTGTTGTGGGGTATTATG	FFRRALNFLFDIALVPMIVCSSYAIFEVPSNVFLKRLRPSLWLSLLMLLWGIM
eLW028-1357	ATGTTGTCTTTGAAATCTTTTTTGCCATTGCAAGCTTCTTTGTTGTTTGCTGCTGTTGGTCCAATTTCTTTGTTTTCTTTGTCTGATGATGTTGTTAGACATATTTTTTGTTTGAAATTGCAAATTTTTTATTTGAGATTTTTGTTGAAATGGGAACAT	MLSLKSFLPLQASLLFAAVGPISLFSLSDDVVRHIFCLKLQIFYLRFLLKWEH
eLW028-1358	ATTTTGTTGATGTTGGCTACTGGTCAATGGAGATTGTTGATTGATGCTTTGGTTTCTATGTCTGATATTGAAGTTCAATTTTTTTTGAGACAATTGGCTTTGTGTAAATTGGTTAATTGGAAAGCTTCTATTGTTAATGGTTATCCATCTCCAGTTGAA	ILLMLATGQWRLLIDALVSMSDIEVQFFLRQLALCKLVNWKASIVNGYPSPVE
eLW028-1359	TCTACTCATAGAATTAGATGTAGAAATGCTGAAGAACCAGGTGGTAGAGCTAGATGTAGATTGGTTGTTGGTAGAAGAGCTCCAGCTGGTGCTAGAGATGAAGTTCCATCTCATTTTTCTGAAGAAGAATTGGTTGCTTCTGTTGTTGGTGTTGTTGTT	STHRIRCRNAEEPGGRARCRLVVGRRAPAGARDEVPSHFSEEELVASVVGVVV
eLW028-1360	ATGGAACAAACTTTGGCTACTAATCAATCTTTGCAACCAGTTAAAAGAGTTGCTTGTAATAGATGTAGAACTCAAAAATTGAAATGTAATCCATCTGGTGAAGGTAGAGGTTCTTCTTCTAAATGTGTTAGATGTGCTAAAGCTGGTACTGATTGTACT	MEQTLATNQSLQPVKRVACNRCRTQKLKCNPSGEGRGSSSKCVRCAKAGTDCT
eLW028-1361	AGAATTCAAGCTTTGGTTGCTTTGGTTAGAAATTTGATTTTTAAAAATCATAATCAAACTATTACTGATACTATGTTGAGAAGATTGTGTAAAGATATTACTGCTGTTGAAACTAGAGTTTGTTTGTTGATTTGTAATTTAATTATGCCATATGTTCCA	RIQALVALVRNLIFKNHNQTITDTMLRRLCKDITAVETRVCLLICNLIMPYVP
eLW028-1362	AATATTTTGAAATTGCCATCTATGGTTGATGGTTCTCAACATTGTGATATTTCTAAATTTATTGTTGCTGCTGCTCATAAAATTGTTACTCCAGATGTTTCTCCAAGAGGTTGGGTTTTGTTGAAATTGTTGAGATCTTATATTGAATTGGATATGTAT	NILKLPSMVDGSQHCDISKFIVAAAHKIVTPDVSPRGWVLLKLLRSYIELDMY
eLW028-1363	GTTTGTAAATTGTTGAGATTGGAAACTTTGAGATGGATTTTTAGAGAATTTCATTGGAAATTGCATTTGAGAAAAAGATTTTTGCCATATCATTTGTTGACTTATATGAGAACTTTGAGAATTACTGCTAATAATTCTATTAAACATTTGTCTTTTAAT	VCKLLRLETLRWIFREFHWKLHLRKRFLPYHLLTYMRTLRITANNSIKHLSFN
eLW028-1364	ATGGTTTTGTTGTCTAGATTGATTTTTGTTGCTGTTATTTTGTCTTTGACTGGTTGTAGATCTCAATTGGAATCTAGATGTATGGTTTTTGGTTATAGAAGAGTTTTGGTTGTTGTTGTTAGAGCTATTTCTTCTTGTGCTGCTTTGTTGAGATGTGCT	MVLLSRLIFVAVILSLTGCRSQLESRCMVFGYRRVLVVVVRAISSCAALLRCA
eLW028-1365	AAAGAAGTTATGGATCAAATTCATGCTATTTGGTGTATTTTGTTGTATTTGTATTATGGTACTTTGGAAACTGATCATGTTTTTAGATTTTGTTTTGCTCCAAATGTTTCTAGACCATTGTCTGAATTGGAACAAAGATTTTTTAATGAAAGACATGGT	KEVMDQIHAIWCILLYLYYGTLETDHVFRFCFAPNVSRPLSELEQRFFNERHG
eLW028-1366	ATGATTCCATTTCAAACTGGTCAAGTTATGGGTATGTTGAATAGAATTGATAGATTGCCATTGAAAGAAATTTTGACTTATGCTATGCCATATTTGTTGGAAAAAACTAATGTTTCTATGATTATTAGACAATATTTGTGGTCTACTTTGGGTAATCAT	MIPFQTGQVMGMLNRIDRLPLKEILTYAMPYLLEKTNVSMIIRQYLWSTLGNH
eLW028-1367	ACTTTTTCTAATGGTGAAGGTGAAAGAGTTTCTGCTTGGGATGCTAGAGAAACTGAAGATGGTGGTAGAGAAATTTTTATTGAAGGTGAAGAAGTTAGAGTTGTTGTTGTTCAAATTAGAGATGGTAGAGTTGCTGATTGGAAAGGTGCTGTTAGAGAT	TFSNGEGERVSAWDARETEDGGREIFIEGEEVRVVVVQIRDGRVADWKGAVRD
eLW028-1368	GCTTGTTCTTGTTTGTCTTTGATTACTATTTTTGTTGGTTCTGGTGTTGTTTTTCAATGGTTTGTTTCTTTGATTGGTTCTGTTTTGTTTCAATCTTGGATTTTGATTTTGTTGTTGCATTTTAGATTTAGATATTGTTGGAGAAAACAAGGTAGACCA	ACSCLSLITIFVGSGVVFQWFVSLIGSVLFQSWILILLLHFRFRYCWRKQGRP
eLW028-1369	TCTTTTATGAAAGTTTTGTTTTTGTTGACTAGATATATTCCATTTTTGTCTACTCCATTGGATTTGTATTATTTGTTGGCTCCAAATATGACTTTTAGAACTTGTTTGGTTACTTTTATGATTTCTAGATGGTTGTTGTGTGCTGGTATTGTTTGTGCT	SFMKVLFLLTRYIPFLSTPLDLYYLLAPNMTFRTCLVTFMISRWLLCAGIVCA
eLW028-1370	ATTCAAACTTATGAAATTGTTGGTTTGACTTCTTGTTCTTTGAATGTTGTTTTGTTGCCATTTGCTTTTTATTTGGTTACTTTGTGTTTTAAAACTTCTGAAAGATCTCCATTGTTGTCTATGTTGTGTAGATTGTTTTTTTTGCCATTGACTTGTGGT	IQTYEIVGLTSCSLNVVLLPFAFYLVTLCFKTSERSPLLSMLCRLFFLPLTCG
eLW028-1371	GGTTATATTGTTTTTTTGTCTATGGTTATGATTCATACTGATTCTAGATTGGATCATTTGGGTAAAAGATCTGTTTTGTCTGAAGAAAATTCTAAAAATTCTTGGCAATTGTTGGTTTTGTTTTTGCATCAATTGTCTACTTATTGGTTGTTGCCAAAA	GYIVFLSMVMIHTDSRLDHLGKRSVLSEENSKNSWQLLVLFLHQLSTYWLLPK
eLW028-1372	AGAAGAGTTACTTCTATGAGATTGGATACTGAAGGTTATGTTGGTGTTTTGGGTGTTGAAGTTGATTTTAGAGGTAGAATGTTTGATTTGACTGCTGATATTTTGGTTAGAGTTAGATATTGTTTGCAATCTACTATTTTGTTGTTGGAAATTCCATTG	RRVTSMRLDTEGYVGVLGVEVDFRGRMFDLTADILVRVRYCLQSTILLLEIPL
eLW028-1373	ACTGGTAATTCTGTTTGGGCTTTTCATGCTTTGTTGTCTAAAGGTTATTTTCATATGTTGTGTAAAGATATTGATATTAATCCAGAAAGAGTTTTGGCTACTTTGATGTTGGTTTTGTCTCATATTTTTGAAAGACAATTGTGTAAACATTCTGATATT	TGNSVWAFHALLSKGYFHMLCKDIDINPERVLATLMLVLSHIFERQLCKHSDI
eLW028-1374	GCTATGGATGGTGTTGCTCAATTGCATGCTTTGTTGGGTGGTTGTCATACTAGATTGGCTGGTTTGGTTTTTTCTACTTTTGAAGCTGCTGTTTTGTTGGTTTATTTGTGTGTTGATCCAATGTTTCCAAGAGATTGTCCACATCAACATGTTCCACCA	AMDGVAQLHALLGGCHTRLAGLVFSTFEAAVLLVYLCVDPMFPRDCPHQHVPP
eLW028-1375	GGTCCAAGAGATGTTTTTGGTATTAGATCTGCTTGGAAATTGCCATTGTCTGTTGCTTATTGGTTGTTGGTTTGTTTGGCTAGAAGAAAAGATTTTGGTTCTTTGAGAGCTGTTACTGTTGGTCATATTACTTGGAATCAATATATGGTTGGTGAAAGA	GPRDVFGIRSAWKLPLSVAYWLLVCLARRKDFGSLRAVTVGHITWNQYMVGER
eLW028-1376	TATAGAATTTCTTTGGCTATTTTGCAATTGTGTAAAGATCATTTGTTGCAATCTTGTCCAACTAATTCTGAAATTTTGGCTTTTTTGTTGCATATTCCACATGATTATTTGACTGCTGATGTTTTGTTGGATACTGCTTTTCATATTAAATTGTCTAAA	YRISLAILQLCKDHLLQSCPTNSEILAFLLHIPHDYLTADVLLDTAFHIKLSK
eLW028-1377	AAACAATATTGTGTTAGACCAAATTCTGGTAGAATTGAACCAGGTAAATCTGTTGAAGTTACTGTTTTGTTGCAAGCTATGAAACAAGAACCACCAATGGATGCTAAATGTAGAGATAAATTTTTGGTTCAATCTGTTGCTGTTACTGCTGATAAAGAA	KQYCVRPNSGRIEPGKSVEVTVLLQAMKQEPPMDAKCRDKFLVQSVAVTADKE
eLW028-1378	GTTAGAGAAGAACCAACTGCTTTTTTTTTTGTTGTTTTTGGTTTGGTTTATGAAACTTTGGTTACTTCTGTTCCAGATTCTGATGCTGCTGCTCATAGAACTTCTATTGTTGCTTTGAAAGCTTTGAAATGTTTGGTTCAAGAAAAATATTGTGGTAAA	VREEPTAFFFVVFGLVYETLVTSVPDSDAAAHRTSIVALKALKCLVQEKYCGK
eLW028-1379	GTTAAACATTTGAAATTGTCTAGAGATAAATCTTCTCCAACTTTTAAATTTGATTCTTTGTATAGAGAAATTTTGTCTTCTCATCCAGAATTGATGTTTATTTTGACTGCTATGTTGTTGTGGCCAGATTTGGTTTCTGATTATCATATTTTGAGAGTT	VKHLKLSRDKSSPTFKFDSLYREILSSHPELMFILTAMLLWPDLVSDYHILRV
eLW028-1380	TTTATGCATTTGTCTAGACCAGAAAAATTGTTGGTTTTGAAAGTTTTTGCTGATTTGGTTGATTATGCTAGAAAATCTATTGATTCTTGTTTGTCTTCTCCAACTGTTAATTGGTCTTTTAATAATTTGTTGTGGAATTATTGTTCTATGTTGTTGCAA	FMHLSRPEKLLVLKVFADLVDYARKSIDSCLSSPTVNWSFNNLLWNYCSMLLQ
eLW028-1381	TTGGAATTGAATTGGGCTATTGGTGGTGGTGATTTGAAACATAGAATGAATAAATTGAGAGAATTTTTGGAAGAAGGTAGAAGAGTTGAAGTTTTGTTGGGTCCAAAAAAAAGAGGTAGAAAAGCTACTCCAGAAGAAGCTCAAGGTGTTGTTAAAGCT	LELNWAIGGGDLKHRMNKLREFLEEGRRVEVLLGPKKRGRKATPEEAQGVVKA
eLW028-1382	GCTAAAGCTGAAGCTAAAACTACTAAAACTGCTAAAAAACCAACTTTGGAAAAAAAAGCTACTACTTCTAAAGCTACTACTGCTAAAAAACCAGCTGCTAAACCAGCTACTAAAGCTAAAGAAACTAAAGCTGCTAAAGAACCAAAAGCTAAAGCTGCT	AKAEAKTTKTAKKPTLEKKATTSKATTAKKPAAKPATKAKETKAAKEPKAKAA
eLW028-1383	AGAAAAAGAGAAGAAGAAGATGCTAGAGTTCAAGAAGCTGCTTTGAAAGAAGAAGAAGATGCTAGAGTTAGAGAAGCTGCTAGAAAAGAAGAAGAAGAAGAAGCTGAAAGATTGAAAAGAAGAAGAGAAGAAGAAGATGCTAGAGTTCAAGAAGCTGCT	RKREEEDARVQEAALKEEEDARVREAARKEEEEEAERLKRRREEEDARVQEAA
eLW028-1384	AATGTTAGATCTATTCCAGTTAGAAAAGATGATGAAGTTACTATTGTTAGAGGTACTAATAAAGGTAGAGAAGGTAAAGTTACTACTGTTTATAGATTGAAATATGTTATTCATGTTGAAAGAGTTAATAGAGAAAAAACTAATGGTCAATCTGTTCCA	NVRSIPVRKDDEVTIVRGTNKGREGKVTTVYRLKYVIHVERVNREKTNGQSVP
eLW028-1385	ACTTGGCCATATTCTTCTTTGTCTGAATTGGAAGATTTGATGGATAGATTTAAAAGAATGTTGACTTTGTTGAGAATGCATTTGAAACATGTTGCTGAATTGGAAGTTATGGTTACTTTGTGGAAATATATGGGTGTTTTGTTGGAATTTTTGGGTTCT	TWPYSSLSELEDLMDRFKRMLTLLRMHLKHVAELEVMVTLWKYMGVLLEFLGS
eLW028-1386	TTGCATAGATTGCATTTGGCTAGAGTTACTGTTGATAAAGAAGGTAAATTGGTTTCTACTACTAATATGACTATTTTGAATTTGTGGTTGGTTTGGAGAGGTCCAATGAGAGAAGATAGATTGACTATTGAAATTACTTTGTTTCAAGCTTTTGTTGGT	LHRLHLARVTVDKEGKLVSTTNMTILNLWLVWRGPMREDRLTIEITLFQAFVG
eLW028-1387	ATGTCTCCATTGGATCAAGTTGCTGAAGATGATTTGTCTAAAAGAAGAAAACCACATACTAAATCTAGACATGGTTGTATTGATTGTAGAAGAAGAAGAGTTAAATGTGGTGAAGAAAAACCATGTTGTAGAACTTGTGTTAGAAGAGGTGTTAGATGT	MSPLDQVAEDDLSKRRKPHTKSRHGCIDCRRRRVKCGEEKPCCRTCVRRGVRC
eLW028-1388	ACTAGAGTTCAAGATGAATGGGTTTCTATTACTAAATTGGCTAGACAAGCTAAAGAATCTGCTGGTAAAGAAAAAAAAGGTAAAGGTGGTAGAGGTGTTTATTCTCAAAATTCTAAAGTTTGGGAAGGTGTTGTTAAATTGTTGGTTGCTATTGTTGCT	TRVQDEWVSITKLARQAKESAGKEKKGKGGRGVYSQNSKVWEGVVKLLVAIVA
eLW028-1389	ATTTATTTTACTTTTAGAATTTTGTTGTATGCTATTTGGTGTGCTTTGGCTAAAGTTCATAGATGGAATAAAACTACTTTGTGGAATACTTTGTGTAAATATTTGTCTAGATTGGTTGCTGCTACTAAATCTAGAACTAAAACTCATGCTCCATGGTTG	IYFTFRILLYAIWCALAKVHRWNKTTLWNTLCKYLSRLVAATKSRTKTHAPWL
eLW028-1390	ATGTCTTCTGCTGCTTCTTCTACTGGTTCTCCAAGACCAAAAAGAAGAAGAAGAAGACCAGCTAGATCTTGTGAACAATGTAGAAGACGTAAAATTAGATGTGATATGGGTCAACCATGTAATGGTTGTGTTAGAGCTAGAGTTTCTATGGAATGTTCT	MSSAASSTGSPRPKRRRRRPARSCEQCRRRKIRCDMGQPCNGCVRARVSMECS
eLW028-1391	TGTACTTCTACTACTTCTGCTCCACCACCACCACCACCACCACCACCACCACCACCAGCTCCACCACCACCACCACCACCACCACCACCACCACCACCACCAGCTCCACCACCAGCTCCACCACCACCACCACCACCACCACCACCACCACCACCACCA	CTSTTSAPPPPPPPPPPPPAPPPPPPPPPPPPPPAPPPAPPPPPPPPPPPPPP
eLW028-1392	GATAGAGAACATAGATCTAAACATAGAAGACATTCTTCTGATTCTAGATCTAGATCTCATTCTCATAGAGAAAGAAGAAAAGATAAATCTAAACATAGAGAAAAAGAAAAAGATAAAGATAGAAAAAAAAGAAAAAAAGAAAAAGAAAGAAGAAGAGAT	DREHRSKHRRHSSDSRSRSHSHRERRKDKSKHREKEKDKDRKKRKKEKERRRD
eLW028-1393	TTGTATTTGTGTTTGGTTATTTTGTTTAAAAGATGTATTATTGGTGGTTTTAAAGCTGGTCCAAGAAGACATGATCAAGTTACTTTGATGAGATATTGGTTTATGGAAAAATTGTTGCCACCAGGTGAAAATTTGCAAGGTGTTGCTTCTATTTTGGGT	LYLCLVILFKRCIIGGFKAGPRRHDQVTLMRYWFMEKLLPPGENLQGVASILG
eLW028-1394	GATAGACATTTGGATCATGGTCAATTGGTTTATTTGTTGCATTCTATTGTTACTTGTCCAAGATTTCAACCAATGGTTAGAGCTATTATTGTTTCTAGAGAATTGCCATTTTTTGTTCAAACTTGGCCATGGCCATATTTGTCTTTGTTGGCTAGAACT	DRHLDHGQLVYLLHSIVTCPRFQPMVRAIIVSRELPFFVQTWPWPYLSLLART
eLW028-1395	TTGTGTTATCAAAGAATGTTGTTGAGAGTTTTGTTGTCTTTTTGTGATTGGATTATTAAATTGGAATCTGCTTCTCAAGCTTCTAAATTGGGTGAATCTATGATTTTGGCTAGAAGATCTGTTGATTTGTTGGTTATTGCTATTATTAATGTTGGTACT	LCYQRMLLRVLLSFCDWIIKLESASQASKLGESMILARRSVDLLVIAIINVGT
eLW028-1396	TTGTTGAGAGCTTTGTCTGATTTGAGAAGATGGAGAAGAAAATATACTATGTTGTTGGAATTGCCAGATCCATTTAAATCTCAAAGACAACATGCTCATGAATATCAATTGGCTATTCCATTGGTTGAAGAAGCTGTTTTGTCTTTTTTTTTGTTTTTG	LLRALSDLRRWRRKYTMLLELPDPFKSQRQHAHEYQLAIPLVEEAVLSFFLFL
eLW028-1397	CAAGGTATTGAACCATTGTTGCCACCAAAATGGGGTATGTTGGTTGGTGAAGCTAGAGATTTGTTGGTTTTGTTTGGTGCTTTGGGTGAACAAGAAAGATGGAATTTTTGGACTACTGGTTGTTCTTATATGACTGCTATGGTTTTGTTGACTGCTAAT	QGIEPLLPPKWGMLVGEARDLLVLFGALGEQERWNFWTTGCSYMTAMVLLTAN
eLW028-1398	AAATTTGCTAATAATGTTTCTGAAATGAAAAAATTGGGTGCTAGAGATTTTGAAGATATTTTGCAAAATTTGATTCCAGTTGTTGATGGTTTGTTGGATGAACCATATAATTCTTGGATTTTGACTTTGTTGTTTAGATTGGCTGAATGGCATGCTTTG	KFANNVSEMKKLGARDFEDILQNLIPVVDGLLDEPYNSWILTLLFRLAEWHAL
eLW028-1399	TCTGAAGTTATGATTCATCAAGTTATTCATACTATTGAATTTTGTTTGAATTGTGTTTCTCATACTGCTTCTTATTTGAGATTGTGGGCTTTGTCTTTGGCTCATCAACAATTGTCTATTGTTTTGTGGGATATGACTTTGAATATTGCTTTTGGTATG	SEVMIHQVIHTIEFCLNCVSHTASYLRLWALSLAHQQLSIVLWDMTLNIAFGM
eLW028-1400	TTTGAAAATATTAATTTTTCTTATAAATCTTTGGATCATACTATTAGATCTATTTTTTTGGCTAGATTGTGTAGATGTTTGTGTTTGTTGGCTTATAATTTTAGATCTTGGGAATTGAGAGAATATGTTTGGAATTCTATTACTTGGTTGTGGAGAAGA	FENINFSYKSLDHTIRSIFLARLCRCLCLLAYNFRSWELREYVWNSITWLWRR
eLW028-1401	TTTTTTAGAAGATTGTTGTTGGAAATTGGTTGGGCTCATCCATTGTTGGTTTTGTGTTCTGCTACTTTGTTGGAACCAGCTCATTCTAGAGATCATTATGTTTCTAAAGTTTTTTCTCATTTGTCTCCAGAACATGCTCATGTTGTTGGTGAAATTGCT	FFRRLLLEIGWAHPLLVLCSATLLEPAHSRDHYVSKVFSHLSPEHAHVVGEIA
eLW028-1402	GAACCACCACCACCACCACCAGAACCAGAACCACAACCACCACCAAAAGCTGAACCACCACCAGAACCAGAACCAGAACCAGTTCCAAAAGCTGAAGCTCCACCACCACCACCAAGAGAAGAACCACCACCACCAAAAAAAGCTCCACCACCACCAAAA	EPPPPPPEPEPQPPPKAEPPPEPEPEPVPKAEAPPPPPREEPPPPKKAPPPPK
eLW028-1403	GAAATTGATGAAGCTGCTGGTGAAATTAATGAAGCTGCTGGTGAAGTTAATGAAGCTGGTGAAGTTGATAAAGCTGGTGAAGTTGATGAAGCTGGTGAAGTTAATGATGAAGCTGGTAAAATTGATAAAGCTGCTGGTGAAATTGATGAAGCTGCTGGT	EIDEAAGEINEAAGEVNEAGEVDKAGEVDEAGEVNDEAGKIDKAAGEIDEAAG
eLW028-1404	AAAGCTGAAGCTGAAGCTGAAGCTCAACCAATTGCTGCTGCTAAAACTCCAAGAACTAGAAAAGCTGCTGCTAAACCAAAAGCTGCTGCTCCATCTCCAACTCCAGCTATTCCAAAAACTCAAGCTCCAACTGCTTCTGCTCCAGCTGCTCCATTGCCA	KAEAEAEAQPIAAAKTPRTRKAAAKPKAAAPSPTPAIPKTQAPTASAPAAPLP
eLW028-1405	GGTTCTGAAATTGTTGATGGTGATGAAGAATCTTCTCCAGATGGTGTTAGAATTAAAGCTGAATCTGGTTCTTCTGCTCCAGTTGCTACTTCTTCTGCTTTGCCACCACAAGGTGGTTATATTGGTAGATTGAATGTTAGAAAATCTGGTAAAATTGAA	GSEIVDGDEESSPDGVRIKAESGSSAPVATSSALPPQGGYIGRLNVRKSGKIE
eLW028-1406	AATGTTAGATCTATTCCAATTAGAAAAGATGATGAAGTTACTATTGTTAGAGGTTCTAATAAAGGTAGAGAAGGTAAAGTTACTTCTGTTTATAGATTGAAATATGTTATTCATGTTGAAAGAATTACTAGAGATAAAGCTTCTGGTCAATCTGTTCCA	NVRSIPIRKDDEVTIVRGSNKGREGKVTSVYRLKYVIHVERITRDKASGQSVP
eLW028-1407	TTGCATTTTATGTATGTTGTTGCTATTAAAGATAGAAAAGCTTGGGTTGGTTATTCTGCTGCTGAATTGTGTATGGTTGGTTTTTGGAATTTGATTGTTGTTTGGTTGAAATTGTTGGTTCCATGGAGATTTTTTAGATTGTGGGCTTTGGCTGATGGT	LHFMYVVAIKDRKAWVGYSAAELCMVGFWNLIVVWLKLLVPWRFFRLWALADG
eLW028-1408	GTTTTGTGTACTTGTGTTCCAAGACAATTGGTTGAACCATTGGTTAAATTGAGAAAAATTCATAGAAGATTGGCTATGACTTGGATTGCTGCTTTGGATTATTTTGCTTCTTATAGATTGGTTCCATTTATTAGAATGATTATGGAATTGGAATCTGTT	VLCTCVPRQLVEPLVKLRKIHRRLAMTWIAALDYFASYRLVPFIRMIMELESV
eLW028-1409	GAAAATAATAATTATGCTGTTGATTTGGCTAAATCTAATGGTATGCATATTGTTGGTATTCAAGGTTCTGATATTGTTGATGGTAGAAAAACTTTGGTTTTGGGTTTGGTTTGGCAATTGATGAGATTGTCTATTTATAAAACTTTGTCTTCTTTGACT	ENNNYAVDLAKSNGMHIVGIQGSDIVDGRKTLVLGLVWQLMRLSIYKTLSSLT
eLW028-1410	GGTGATGGTACTCCAACTTTGTCTTGGAGACATGATTTGGGTGGTGGTGAAGTTAGAGATTTGGAAGTTACTGTTGTTAAAGTTCATTCTGGTGAAGTTACTTTGTTGTCTTCTGCTACTTTGAAATTGGTTTTGGTTTTTCATTTGTCTTCTACTATT	GDGTPTLSWRHDLGGGEVRDLEVTVVKVHSGEVTLLSSATLKLVLVFHLSSTI
eLW028-1411	GTTGGTATTAAAGTTGCTGAAGATAAGCAACAAGAAATGAGAGATGCTGGTAGAAGAACTAGAGGTGCTAGATTGTCTTCTTTTGGTAATGCTTTGGTTATTGGTGGTGGTAGATTGTCTGATGGTTATGTTGGTACTAGAGAATTGAAAACTCATGTT	VGIKVAEDKQQEMRDAGRRTRGARLSSFGNALVIGGGRLSDGYVGTRELKTHV
eLW028-1412	GCTGTTATTAGAAAAATTAGATTGTTGGTTTGTTTGGCTAGAGAACAAGCTTTGAGAGGTTATGCTTTGGAAATGGTTATTCATGGTTTGAAACCATTTATTGTTGATTCTTATTGTTCTCAAGATACTATTGGTGTTGTTCAATATTTGTTGCATAGA	AVIRKIRLLVCLAREQALRGYALEMVIHGLKPFIVDSYCSQDTIGVVQYLLHR
eLW028-1413	AATGGTACTCCAGAAACTCATGGTGAATCTATTGATTCTAAAAGACCAAGAGCTTGTGAAGCTTGTAGAGGTTTGAAAGTTAAATGTGAACCAGATCCAACTAATCCAGATGGTCCATGTAAAAGATGTACTAAAGCTAATAGAAATTGTGTTGTTACT	NGTPETHGESIDSKRPRACEACRGLKVKCEPDPTNPDGPCKRCTKANRNCVVT
eLW028-1414	GGTAGAATTTTGATTATGTTGTTTTTGTGGTTGATTTTGAGATTGCAAATTAGAATTGTTGTTAGAGAAGTTTTGTCTAGACCATGTTGTTGTCCATTTTCTACTATTACTTCTTGTGCTGCTTTGGAACAATATCAAAGAGTTTATGATCAAACTGCT	GRILIMLFLWLILRLQIRIVVREVLSRPCCCPFSTITSCAALEQYQRVYDQTA
eLW028-1415	GGTACTGCTATTGAAGGTTTGGTTATTAGATTTTATATTAGAAAATATGAAGATTCTAATAATAATAATTTGGAACAAAATAAAACTGGTCAAGTTAGAGTTTCTTCTCCAAGAGCTTATTTGAGAATTGTTGGTTATACTTGGGTTTTGGCTTGGTTT	GTAIEGLVIRFYIRKYEDSNNNNLEQNKTGQVRVSSPRAYLRIVGYTWVLAWF
eLW028-1416	GAAAGAGCTGTTGTTGGTTTGTTGAGAATTTGTTTGATTTTGGCTACTAGACCATCTTTGAGAGATCAAATTTTTGTTTCTTTTGATTTGTTGGCTGGTTTGCCACCAGCTATTGCTAATGCTGTTGCTGAACAAGTTGTTGCTGGTTTGATTTTGGTT	ERAVVGLLRICLILATRPSLRDQIFVSFDLLAGLPPAIANAVAEQVVAGLILV
eLW028-1417	AAAGCTAATTCTAAAGCTAAATTGTCTAAAAAAGATGAATCTTCTGATGAATCTGAATCTGATTCTGAAGATGAAAAACCAGCTCCAAAAGCTAATGGTAAACAAGTTTGTTGTGCTGTTCCATTGGCTATTTTTTTTATTGCTTTGTTGACTAAATAT	KANSKAKLSKKDESSDESESDSEDEKPAPKANGKQVCCAVPLAIFFIALLTKY
eLW028-1418	GTTGGTTCTGCTATTAATACTAGATTGACTACTCCAAAATTGGTTGATTCTCCAAAAAGACCAGGTTGTTTGTCTATTTCTAGAAAAGATCAACATGAAACTTATTTGTCTTTGTTGATGAGATTGGTTGTTGCTTCTAAAATGTGTTTGTCTGCTTAT	VGSAINTRLTTPKLVDSPKRPGCLSISRKDQHETYLSLLMRLVVASKMCLSAY
eLW028-1419	GAATTGGGTGCTATTGAAGAATCTAAATTGTGTATTGTTTTGTTGGGTACTTTTAGATTGTTGTCTTTTGATTGTAGAACTTTTGCTAAATATGTTAGACCATTGTCTTTGGAAAGATTGTTTAATCATACTTCTAGAATTGTTAGATTGTTGGCTATT	ELGAIEESKLCIVLLGTFRLLSFDCRTFAKYVRPLSLERLFNHTSRIVRLLAI
eLW028-1420	AGAATTGCTAAAAGAAGAAGAAAAGATGGTGAACCAATGTTGTATGCTCCAGATGAATTGAAAGAAGGTAGATGGGCTCCAAAAGAATTGATTAAAACTATGGCTAGATTGAGAAGATCTATTCAAATTGTTTTGTGTTTGTCTTTGTTGTCTGGTTTT	RIAKRRRKDGEPMLYAPDELKEGRWAPKELIKTMARLRRSIQIVLCLSLLSGF
eLW028-1421	GAATCTGGTTGGATTTATGTTTCTGTTACTACTTTTTTTACTTCTATTGCTTTGTTGGGTGTTATGATTGCTTGTATGGTTTTGAGAACTCATTTGTTTATTTGGACTGTTTTTTCTCCAAAATATTTGTATTCTATGGCTTGGTCTTTGGGTCAACAT	ESGWIYVSVTTFFTSIALLGVMIACMVLRTHLFIWTVFSPKYLYSMAWSLGQH
eLW028-1422	ATGTCTAGATCTTTTTCTAGACAATTTTCTAAAGGTCATGGTGGTGGTAGAGGTGGTGGTGGTGGTAGAGAAGGTGGTGGTAGAGAATCTGGTGGTCAATCTGGTGGTGGTAGAAGAAGAGTTATTTTGTTGGTTTCTTCTGGTGGTGCTGCTGCTGCT	MSRSFSRQFSKGHGGGRGGGGGREGGGRESGGQSGGGRRRVILLVSSGGAAAA
eLW028-1423	ATGAGAGCTGGTGATGAAGGTGGTAGATGTAAAGGTGGTGGTGAAGGTGGTGAAGGTGGTGGTGAAGGTGGTGAAGGTGGTGGTGAAGGTGGTGAAGGTGGTGGTGAAGGTGGTAAAGGTGGTGGTAAAGGTGGTGAAGGTGGTGGTAAAGGTGGTAAA	MRAGDEGGRCKGGGEGGEGGGEGGEGGGEGGEGGGEGGKGGGKGGEGGGKGGK
eLW028-1424	TCTTTGAAATATGGTAAATTGAGAAATGGTCAATTGGTTGTTGTTCCATCTGTTTTGGTTAGAAGATTGAAATCTCATTTTATTGCTTTGCCATGTGGTGTTGATTTGATTTTGGGTTTGAATGGTTATATTTGGATTTCTAAACATATGAAAGATTGT	SLKYGKLRNGQLVVVPSVLVRRLKSHFIALPCGVDLILGLNGYIWISKHMKDC
eLW028-1425	CATTCTTTGATTTCTTGGTTGTTGAAATCTTTGGAAAATGGTGCTGGTGCTATTGTTATTAGAAAATTGTGTTCTGCTTTGGTTACTCATTTTGTTAGATTTTCTCATTTGTGGCCATTGTGTGTTAGATCTTTGTTGTATTGTTTGCATGCTAATAGA	HSLISWLLKSLENGAGAIVIRKLCSALVTHFVRFSHLWPLCVRSLLYCLHANR
eLW028-1426	CCAGGTAAATGTATTAATGAATTTATTGAAGTTGTTTGTAAATTGGCTGATTCTGGTAGATTGTCTTTGAGAATGTTGGTTGATATTGTTGTTTTGTTTTGGAATTTGACTAGAGTTCATTGTGAACAATTTTCTCATAAATTTTTGAGATTGTTGCAT	PGKCINEFIEVVCKLADSGRLSLRMLVDIVVLFWNLTRVHCEQFSHKFLRLLH
eLW028-1427	TCTCATTTGGAACAAATGTTGTGGAGAATTTGTTCTTTGGTTATTATTTGTGCTCCAATGTATTTGGCTTTGTCTGGTAAAGTTTTTTTGATTTTTTCTAATTCTATTGGTCAATTGTATATTTTGTTGTGTATTAGAGGTCCATTTTTGTTGTATATT	SHLEQMLWRICSLVIICAPMYLALSGKVFLIFSNSIGQLYILLCIRGPFLLYI
eLW028-1428	GCTGCTATGTTGTTGCAAAGAGTTGATCCAAATATTTTGGGTAATGCTGCTAATGTTGATAAAACTTTGATTCATTCTATGGCTTGGTGTTTGGCTAAAATTATGTTGTTTTTTGATCCATCTTATATTACTGGTTTGTTGCAAGCTTATTTTAAATTG	AAMLLQRVDPNILGNAANVDKTLIHSMAWCLAKIMLFFDPSYITGLLQAYFKL
eLW028-1429	TTGTTGAAAAAATGTTTGAAATCTTCTTTTGGTAAATCTAATGAAGTTACTACTTATTGTTTGGAATTTTTTGGTAATGTTTATAGATGGTCTGAAATGTATTGGTCTTCTACTTGGCCAGTTTTGTTGTTGGTTCATGCTTTGAAATCTAAACAAAAA	LLKKCLKSSFGKSNEVTTYCLEFFGNVYRWSEMYWSSTWPVLLLVHALKSKQK
eLW028-1430	GCTAGAGTTATTAGATGTAATAGATCTGCTGAATTGCATGTTGTTAATAGATTGAGAGAAGTTTGTGAAGATCAAGAATTGAGAGCTGATTCTACTGCTTTGACTTCTTTGGTTAGAACTTGTAGATCTGATTTGAGAGCTTGTATTAATGCTTTGCAA	ARVIRCNRSAELHVVNRLREVCEDQELRADSTALTSLVRTCRSDLRACINALQ
eLW028-1431	ATGGGTTGTTTGCATTTTTCTTTGTTTGTTGCTTTTTGGGTTTTTATTGCTTTTCCACCATCTGTTTCTTATCATTTGGCTTTGTATTTGTTGTTGTTGTTGTTGTTTATTTTGTTTTTGTTGATGTGTGGTTTGTTGAGAGCTTTTGGTTTGCCAGTT	MGCLHFSLFVAFWVFIAFPPSVSYHLALYLLLLLLFILFLLMCGLLRAFGLPV
eLW028-1432	ATGGCTGTTATTTGGGGTTTGGATTTGAAAGATATGCAATGGTCTAAATTTAAAGGTTCTTATATGTTTAATAATGTTTATCATTTGAGAAAAGTTAAAATGATTGTTTATCAAATTGCTATGATTTTGTGTGTTGTTTCTGAATCTGTTGGTACTGCT	MAVIWGLDLKDMQWSKFKGSYMFNNVYHLRKVKMIVYQIAMILCVVSESVGTA
eLW028-1433	TTTTATGGTTTGTATCCAGATAATGCTCAAACTTTGGGTTCTGCTCCAAAAACTCCAACTATGAGATTGGTTAAAGCTTATTTGAAAACTATTTTGTCTAATCCAGAATCTAGAAAAATTTTTTATTTTTTGGTTTTGAATTTGTCTTATATGATGGTT	FYGLYPDNAQTLGSAPKTPTMRLVKAYLKTILSNPESRKIFYFLVLNLSYMMV
eLW028-1434	ATGGATTCTGGTACTTTGGTTGGTGGTGCTAATGCTGATGGTTTGGTTGAAATTCCATTGCCAGGTCATGATTCTATTCATTTGCATGTTACTCATCCAAGAGTTATGTTTTTGTTGACTTTTTTGGTTTCTGCTGCTTGTAAAAGAGATCCAGTTTCT	MDSGTLVGGANADGLVEIPLPGHDSIHLHVTHPRVMFLLTFLVSAACKRDPVS
eLW028-1435	ATGGTTGTTATTTGGGGTTTGGATTTGAAAGAAATGCAATGGTGGAAATTTAAAGGTTCTTATATGTTTAATCAAACTTATCATTTGAGAAGAACTAAAATGATTGTTTATCAAATTGCTATGATTTTTATGGTTTGTTCTGAATCTGTTGGTACTGCT	MVVIWGLDLKEMQWWKFKGSYMFNQTYHLRRTKMIVYQIAMIFMVCSESVGTA
eLW028-1436	GCTTTTCATAAATTGCAATTGGAAAGAGGTTGGACTGGTGCTAAAATGGTTATGCATTTGTTGAAAGTTTATTTTTCTTGGCAATATGGTCATCATTGTACTGTTTATAGACCAATTTTTATGAGAGATATGGCTTTGGGTGGTCCATATTTTTCTCAA	AFHKLQLERGWTGAKMVMHLLKVYFSWQYGHHCTVYRPIFMRDMALGGPYFSQ
eLW028-1437	TTGCCATCTTTGGCTCAAATTGATGTTTTGATTAGAAGAGAAAGAATGGTTACTATTGAAAGACATCCATTGTGTTTGTCTTTGGTTGTTGCTTCTCAATATACTTTGGGTCCATTGTTGTTGTTGAGAATTGTTCATTGTATTTATAAAACTTATGGT	LPSLAQIDVLIRRERMVTIERHPLCLSLVVASQYTLGPLLLLRIVHCIYKTYG
eLW028-1438	CCAGAACCAGTTTCTGAAGAACCAAAAGCTGAATCTTCTAGAACTGCTACTGCTCCACCATCTTTGGCTAGAAGAGCTGCTTCTTATTTTGTTTCTTCTTTTAGAGGTAGAACTTTGCATGGTACTAAAATTGATGTTCCAGATGGTTATACTGGTTTG	PEPVSEEPKAESSRTATAPPSLARRAASYFVSSFRGRTLHGTKIDVPDGYTGL
eLW028-1439	GCTACTGGTGCTGGTTCTGATGCTAATGCTGGTGAAGATGAAACTTTTCATAAATCTGGTGAAGCTACTTTGTCTTCTCAACATAGATATAAAGATGCTATTGATTTTAGAAAAATTGTTTTGAAATTGACTGATGGTGTTAGATGGGGTTTGGGTATT	ATGAGSDANAGEDETFHKSGEATLSSQHRYKDAIDFRKIVLKLTDGVRWGLGI
eLW028-1440	GTTGCTTGTGAAGAAGAAATGAGAAAATTGGATGAAGAAGATGGTAGAGCTGGTTTGGGTAAAGGTGGTGAAGGTGAAGCTGATAGAGAATTTAAAAGACATTTGAGAAGAATGAGAGCTTCTGAAGTTAGAATTGTTAGAAATGTTGGTGATTTGTTG	VACEEEMRKLDEEDGRAGLGKGGEGEADREFKRHLRRMRASEVRIVRNVGDLL
eLW028-1441	AATAATGAAACTGAAACTGCTACTAAAGCTAGAAGAAAAAAACAAGCTCCAAAAGCTGCTGTTGAAGGTTCTGAAGATTATGAATCTGAAACTGCTACTAAAGCTGTTGCTAAAAAAGAAACTAAAAAAAAACCAATTCAAAAAGAAGTTTTGGTTCCA	NNETETATKARRKKQAPKAAVEGSEDYESETATKAVAKKETKKKPIQKEVLVP
eLW028-1442	ACTTTGAGAATGTCTGCTCCAAGAATTCAACCACATATTCAAACTAGAGGTATGAAAGTTAGATCTTCTGTTAAAAAATTGTGTGATGGTTGTAAATCTGTTAGAAGAAAAAAAGGTAAATATGTTTATATTATTTGTTCTAAAAATCCAAAACATAAA	TLRMSAPRIQPHIQTRGMKVRSSVKKLCDGCKSVRRKKGKYVYIICSKNPKHK
eLW028-1443	GAAACTGCTAAAATTGATATTGAAAAACAATCTAATGGTGAAACTGATATTTCTGTTTTGAGAAATCATGCTCCAGGTACTGCTCCAACTGAAGAAGAAAATTTGGAAAAAAATATGGCTCCATTGAGAAAATTGATTAGATTATTGTTGTTGAATACT	ETAKIDIEKQSNGETDISVLRNHAPGTAPTEEENLEKNMAPLRKLIRLLLLNT
eLW028-1444	GAAAATGGTTGTGAAGATGAAAATGGTTGTGAAGATGAAAATGGTTGTGAAGATGAAAATAGATGTGAAGATGAAAATAGATGTGAAGATGAAAATGGTTGTGAAGATGAAAATAGATGTGAAGATGAATCTGGTTCTGAAGATGAAAATAGATCTGAA	ENGCEDENGCEDENGCEDENRCEDENRCEDENGCEDENRCEDESGSEDENRSE
eLW028-1445	TATGTTTCTGTTAATGAACATGGTGATGAAACTGATTCTTCTTTTGTTAGATTGGTTAATTTGGGTTCTTCTATTGTTATTCAACATATTACTTGTTATTTGCAATCTAGAGTTGTTTTTTATTTGATGAATTTGCATTCTATGCCAAGAGCTATTTTT	YVSVNEHGDETDSSFVRLVNLGSSIVIQHITCYLQSRVVFYLMNLHSMPRAIF
eLW028-1446	TTTAGATATTTGTCTTATTCTAAATGGTTGATTTTGGCTTTGTATATTAATTCTTGGGCTTATGTTGTTTTGTCTATGTTGTTGGTTTATGTTGTTTCTGCTTCTAGAAAAGGTAGATGGAGATCTGCTTCTTATAGATTTCATATGATTTTGTTGTCT	FRYLSYSKWLILALYINSWAYVVLSMLLVYVVSASRKGRWRSASYRFHMILLS
eLW028-1447	TCTATGGGTGAAAATTTGTTTGATGTTTTTAGAGCTAGAGTTATTTTGACTTGGTATTATTGGACTCATGCTAGATGGTGTGATGTTTATATGTCTTCTGTTATTTCTTTGAGATTGGCTGTTACTTGTGGTTTGAATGGTTGTCCACCATTTCAAACT	SMGENLFDVFRARVILTWYYWTHARWCDVYMSSVISLRLAVTCGLNGCPPFQT
eLW028-1448	TCTAAAGCTGGTTTGATTTTGGTTATTAGAAGACAAGGTAATGAAATTATTTGTGGTGCTTATAGAAATTTGGGTTTTAAAATGTTGTGGAAATTGTATGTTAAATCTTTGTTTGATGTTATGGGTCAATGGCATGAAGTTTATGCTACTTCTAAACCA	SKAGLILVIRRQGNEIICGAYRNLGFKMLWKLYVKSLFDVMGQWHEVYATSKP
eLW028-1449	GATTTGTTGCCATTTTTGATGCATGGTTATGGTAGAGAACATTATGGTACTTGTTATATTGATAAAGATGCTCCAAGAAGAGAATTGTTGATGGCTTTGTTGATTTATATTACTAGAATTCCAGGTTATATTTATTGTTTGGTTGTTTTTTTGGTTGTT	DLLPFLMHGYGREHYGTCYIDKDAPRRELLMALLIYITRIPGYIYCLVVFLVV
eLW028-1450	TTGATTGCTGGTTGGTGTTGTTTGTTGTCTGCTTCTTGTGGTATTTTTTATTGTATTTTTAGAGCTATTGCTATTTATGTTCCAGAATTTAATTGTAGAGTTGTTTTGTGGTGTTTTGCTATTTTGAAAGTTATTTCTATTTTGTGTCATGCTGCTGTT	LIAGWCCLLSASCGIFYCIFRAIAIYVPEFNCRVVLWCFAILKVISILCHAAV
eLW028-1451	GAACAAAAAAGAGAACCACAAAAATCTGGTGAACAAAAAAGATCTCCACAAAAATCTGGTGAACAAAAAAGAGAAGCTCAAAAATCTGGTGAACAAAAAAGAGAACCACAAAAATCTGGTGAACAAAAAAGAGAAGCTCAAAAATCTGGTGAACAAAAA	EQKREPQKSGEQKRSPQKSGEQKREAQKSGEQKREPQKSGEQKREAQKSGEQK
eLW028-1452	AAACATTTGGCTGAAGCTGGTTTGGGTATTGCTGCTGCTGGTGCTGCTAAAGAATTGTATGATCATAGAAAACATCATAGATCTTCTTCTGTTTCTTCTTCTGGTGGTGAACATAATCATAATGGTAGACATATTGCTGCTGCTGCTTTGGGTGCTACT	KHLAEAGLGIAAAGAAKELYDHRKHHRSSSVSSSGGEHNHNGRHIAAAALGAT
eLW028-1453	GAATTTAATGATATTGAAAGATCTGTTTATGAAATTGTTAGAAAAAGATTTATTGCTAGAATTAATTCTTTTGCTGCTGCTGGTCAATTGGAAAAATCTTATACTAATATTTTTGTTATGTTGTTGAGATTGAGACAATTGACTGGTCATATTTTGACT	EFNDIERSVYEIVRKRFIARINSFAAAGQLEKSYTNIFVMLLRLRQLTGHILT
eLW028-1454	AAACAATATTGTGTTAGACCAAATTCTGGTAGAATTGAACCAGGTTCTGATGTTGAAGTTCAAATTTTGTTGCAAGCTATGAAAGAAGATCCACCATTGGAAGCTAAATGTAGAGATAAATTTTTGGTTCAATCTGTTGCTGTTTCTGCTGATAAAGAA	KQYCVRPNSGRIEPGSDVEVQILLQAMKEDPPLEAKCRDKFLVQSVAVSADKE
eLW028-1455	GAACAAAAAGTTCCAGAAGGTGTTAAAGATTCTTGGGATGCTTCTTCTGATGAAGAAGAAGAAGAAACTGCTGTTAAACCATCTAAACCAGCTGCTGCTGCTAATGGTAAATCTCCATCTGCTCCAGCTAAAGCTGCTACTCATGCTAAACCAGCTCCA	EQKVPEGVKDSWDASSDEEEEETAVKPSKPAAAANGKSPSAPAKAATHAKPAP
eLW028-1456	TTTTCTTTGGGTTTGAGAACTCCATTGGATCATTTGTTGTTGGCTTTTTTTGTTTTGTGTGGTTTGACTAGATTGGCTAGATTTAATGTTACTGTTGCTATGTTGCCAAAAGATGCTACTGGTAAATCTCAATATTTTGAAGGTACTCCAATTCCAACT	FSLGLRTPLDHLLLAFFVLCGLTRLARFNVTVAMLPKDATGKSQYFEGTPIPT
eLW028-1457	GCTATTAATGTTTCTTTTTTGCATTGGATTTATATTTTTCATGCTACTGGTAAACATAAATATGCTTCTCAATTGGCTAGATATTTGAAAAATTTGCATGAAGTTCATCCACCAGAATTGTCTCAATGGTTGATTGAAGTTTTTAGAAAATGTCATATT	AINVSFLHWIYIFHATGKHKYASQLARYLKNLHEVHPPELSQWLIEVFRKCHI
eLW028-1458	ACTGATGATTATTTTCAAACTGTTTTGATGTCTGGTTTGTTGAGGGTTTTGAAAGATCCAGCTTCTTCTGGTCAACATCATACTGTTATTGAAGCTATTATGGCTATTTTTAAAACTTGGATTATGTTGGCTTTTGCTGCTGTTACTAGATCTTCTGTT	TDDYFQTVLMSGLLRVLKDPASSGQHHTVIEAIMAIFKTWIMLAFAAVTRSSV
eLW028-1459	CCAGCTGAACAAGATGATAGAGATGCTTTGGTTTATGTTCATAGAGTTAGACCAGAAGATACTTTGGTTGGTATTACTATTAGATATAATTGTCAACCAGCTGTTTTGAGAAAAGCTAATAGAATGTGGCCAAATGATACTGTTCAAACTAGAAAAACT	PAEQDDRDALVYVHRVRPEDTLVGITIRYNCQPAVLRKANRMWPNDTVQTRKT
eLW028-1460	GCTTTGCCAGAAAGAATTAAAACTTTTCATGCTCATGGTATTTTTTTGGCTTTGCATTGTTTTTTGTTGCAACATGGTCCACAACCAATTTCTATTTGGTTGTTGTTGGCTTTGATTAAAGGTAGAAGAAGATGTTTGTTTCCATCTATTTTTTTTTGT	ALPERIKTFHAHGIFLALHCFLLQHGPQPISIWLLLALIKGRRRCLFPSIFFC
eLW028-1461	TTGGGTAATATTTCTGCTGAAAGACATGTTTTGAATACTTTGTCTAAAATTCCAGCTGCTCAATTGCATGATGCTTTGTTGGTTTTGCCATTTTCTTCTTTGCCAGCTTTGTTTACTTTTTTGGCTATTTGGGTTAGAAAACAATGGAATGTTACTTTG	LGNISAERHVLNTLSKIPAAQLHDALLVLPFSSLPALFTFLAIWVRKQWNVTL
eLW028-1462	ACTACTACTACTGCTGCTGATGATGCTGATACTGATTCTAAAAAAGAAAAAGAAAAAGAACAAGCTGCTGTTAAAGTTAAAGTTAAAGAAAAAGAAAAAGAAAAAAGAGTTTTGGTTCATTGTTGTATGGGTAGATCTAGATCTGGTGCTGTTGTTGTT	TTTTAADDADTDSKKEKEKEQAAVKVKVKEKEKEKRVLVHCCMGRSRSGAVVV
eLW028-1463	ATTTGGAGATGTACTTTGTTTTTGTTGTATGGTGGTCATTTTGAAGCTGCTTTGACTTGTATTAGAGCTTCTGCTTCTATTGGTACTTTTAGAGATATTAATGTTGCTTGTGGTAGAAATGTTGCTTTTTTTTTGTCTGTTTTGATTGAAAAAAAACGT	IWRCTLFLLYGGHFEAALTCIRASASIGTFRDINVACGRNVAFFLSVLIEKKR
eLW028-1464	GTTCCAGGTGAAGTTACTGAAGCTGAAGCTAATGGTGAAGCTCCAAAAGCTGAAGATGGTGCTGAAGATGGTGAAGCTGCTAAACCTAAAAAAAAAAAGAAATCTAAAGCTGCTAGAAAAGCTAAAAAAGCTGCTGCTGCTTCTACTGAAGATGGTGCT	VPGEVTEAEANGEAPKAEDGAEDGEAAKPKKKKKSKAARKAKKAAAASTEDGA
eLW028-1465	GCTATGTTGTATTTGTATGGTGGTGTTTCTTTTATTAGATTGATTAAAATGAATTCTAAAAAACAACATAAATTTTTGTTGATTATTTTGATGATTCAATTTTGTATGTCTAGAGTTGTTACTTGTATTTTGAGAATTGTTTGGTCTAAATTTATTCAT	AMLYLYGGVSFIRLIKMNSKKQHKFLLIILMIQFCMSRVVTCILRIVWSKFIH
eLW028-1466	TTGATTAGAGCTGTTTGGTCTCATTTTAAAGCTGATTTTAATGCTATTTATTTGGGTAGATTGTTGGTTTTGTTGGCTTATCAAAAAAGAAGACCAAGACCACCAACTGGTTATAATTTGGGTCATCATGCTGATCCAGGTTTGCATACTTTTTGGGCT	LIRAVWSHFKADFNAIYLGRLLVLLAYQKRRPRPPTGYNLGHHADPGLHTFWA
eLW028-1467	GCTATTGCTGAATATAAATGGGTTCATTTGAAAAAAGGTGCTGAATTGACTTTGATTGATGTTTATGATGGTTGTACTAGAGGTTTGTCTGGTTTTTCTTTGACTATTAGAGCTATGCATTTTGATTTTGTTTTGTTGGTTGCTTTTTTGTTTCATTTG	AIAEYKWVHLKKGAELTLIDVYDGCTRGLSGFSLTIRAMHFDFVLLVAFLFHL
eLW028-1468	GCTGCTCCAAAAAAAACTCCAGCTAAAGAAAAATCTTCTAAATCTAAAAAAAAAGAACCAGTTCAAATTGCTGTTCATAAACCAAAAACTAATGGTTCTGCTAAAAAAACTCCAATTCCACCACCATCTAAAGCTGCTGCTGAAAAACCAGTTGCTAAA	AAPKKTPAKEKSSKSKKKEPVQIAVHKPKTNGSAKKTPIPPPSKAAAEKPVAK
eLW028-1469	TCTAAAGAATCTGGTGTTGAAAGACCACCAGGTAAAAGAAAAAGAGAACAAGCTAGAGGTGAAGCTCAAGCTGCTGGTGTTGAAGAAAAAGATGGTGAAGAAGGTGGTGCTAAAGCTAAAAGAAAAAGAAGAAAAACTGTTGTTAGAGCTGATGAAGAA	SKESGVERPPGKRKREQARGEAQAAGVEEKDGEEGGAKAKRKRRKTVVRADEE
eLW028-1470	GATGCTGAAAAAGATGAACCAGAAGCTAAAAAAACTAAAACTGATGCTGCTGAAGCTGATGGTGAAGATAAACCAAAAGTTAAAAAAGGTGGTAGACCAAAAAAAGAAAAAAAAGAAGCTGCTCCAAAAAAACAAAAACAACCAAAAAAAGCTGCTACT	DAEKDEPEAKKTKTDAAEADGEDKPKVKKGGRPKKEKKEAAPKKQKQPKKAAT
eLW028-1471	GCTGGTAATGCTACTGCTGGTACTGGTACTGGTAAAGGTAAAGGTAAAGGTAAAGGTAAAGGTAAAGGTAAAGGTAAAAAAGCTGGTAAAAATGCTGGTAAAAATGCTGGTAAAAATGCTGGTAAAAATTCTACTGCTGCTGCTGGTGGTCAACAAAAA	AGNATAGTGTGKGKGKGKGKGKGKGKKAGKNAGKNAGKNAGKNSTAAAGGQQK
eLW028-1472	GAAAATGGTAGAAATTTGTTGAGAGAATTGTTGATTTTTGTTGCTGCTTGGGATTTGAGAGAAGAAGAATTGTATTTTAAATTTATGGTTAAAATTTTGGAATCTATTTTGGTTAATGGTTATTTGCCATATGCTTATCATGCTTTTAGAGAATATGAT	ENGRNLLRELLIFVAAWDLREEELYFKFMVKILESILVNGYLPYAYHAFREYD
eLW028-1473	GTTCCATTGCCAGAATTGGAACCAAAAGTTGTTTTGGAATTGAGAGCTGTTGTTGTTCAAGTTAAACAATTGGATGAAGAACCACCATTGGATTTGGAACAAAGAGTTGAATTGGTTCCTACTGGTCAATTGGAACAAAGAGCTGCTCCAGTTTTGAGA	VPLPELEPKVVLELRAVVVQVKQLDEEPPLDLEQRVELVPTGQLEQRAAPVLR
eLW028-1474	GCTCCAAAAGCTGAAGCTCCAAATGCTGAAGCTCCAAAAGCTGAAGCTCCAGCTGCTGAAGCTCCAAAAGCTGAAGCTCCAGCTGCTGAAGCTCCAGCTGCTGAAGCTCCAAAAGCTGAAGCTCCAAAAGCTGAAGATGCTGCTGCTGCTGCTGTTGCT	APKAEAPNAEAPKAEAPAAEAPKAEAPAAEAPAAEAPKAEAPKAEDAAAAAVA
eLW028-1475	CCAGATGAAGTTGCTTCTGAAGCTTCTCAACCAGCTGAACCAGCTGCTGCTTCTAGAGCTGAATCTCCAGCTGCTGCTTCTGTTTATGAAGAAGCTAGAGAACCACAAGAAGTTCAAGAAGAAAGAGTTGCTTCTCCAGTTGTTGCTGCTACTCCAGCT	PDEVASEASQPAEPAAASRAESPAAASVYEEAREPQEVQEERVASPVVAATPA
eLW028-1476	ATGTCTTCTAATTATGAAAATCAAGCTCAACAAGAATCTGATCAAGGTTCTTCTTCTAAATCTCAAAAATCTAGACATAGAGCTTCTGTTGCTTGTGCTACTTGTAGAGAAAGAAGAATTAGATGTGTTGTTCCAGCTGGTGAAGCTTCTTGTGCTCAA	MSSNYENQAQQESDQGSSSKSQKSRHRASVACATCRERRIRCVVPAGEASCAQ
eLW028-1477	AATGTTAGATCTATTCCAATTAGAAAAGATGATGAAGTTACTATTGTTAGAGGTTCTAATAAAGGTAGAGAAGGTAAAGTTACTTCTGTTTATAGATTGAAATATGTTATTCATGTTGAAAGAGTTACTAGAGATAAAGCTTCTGGTCAAGCTGTTCCA	NVRSIPIRKDDEVTIVRGSNKGREGKVTSVYRLKYVIHVERVTRDKASGQAVP
eLW028-1478	TATATGTGTACTTGTGCTTGGTCTGTTATTTGGGCTCAACAATTGTATACTAGAGGTCCATTGTTGCAATTTATTGCTAAACATACTAATTATGCTGGTAAACCATCTATGACTTTTAATCAAATTGTTTTGTTGTGGGTTTTGTATCAAATTCAAGGT	YMCTCAWSVIWAQQLYTRGPLLQFIAKHTNYAGKPSMTFNQIVLLWVLYQIQG
eLW028-1479	TATAAAGTTCCAACTGCTTCTTTGAAAGATGGTTGTTTGTGTGTTAATGTTGCTTCTGAAAAAAATTTTGAAAAAGATGTTAGAGAAAAAGCTTCTATTTATTTGCCATCTGTTGGTAAAGTTACTATTTTGATGTTGTTGAGAAATTTGTTGAGATTG	YKVPTASLKDGCLCVNVASEKNFEKDVREKASIYLPSVGKVTILMLLRNLLRL
eLW028-1480	GGTGAAGGTGAAGGTGAAGGTAAAGGTGAAGGTGAAGGTGAAGGTGAAGGTGAAGGTGAAGGTGAAGGTGAAGGTGAAGGTGAAGGTGAAGGTGAAGGTGAAGGTGAAGGTGAAGGTGAAGGTAGAGGTAGAGCTAGAGGTGAAGGTGGTGCTAGAGTT	GEGEGEGKGEGEGEGEGEGEGEGEGEGEGEGEGEGEGEGEGRGRARGEGGARV
eLW028-1481	ATGGCTATGACTCCAGTTAGAGGTGAAGGTAATGATGGTTATAGAACTTCTGATGGTGAAATGGAATCTGGTGGTACTAGAGCTCAAGGTAAAGTTATTCAAAGATCTAGATGGGTTGCTTCTTCTCATATTGTTGCTCCAGCTGAAGTTGAAAAACCA	MAMTPVRGEGNDGYRTSDGEMESGGTRAQGKVIQRSRWVASSHIVAPAEVEKP
eLW028-1482	AGAGAATTGAAAAGAATGGTTCAAGAAGCTATTAGAGATATTAGAGAAAAAAAATCTACTTTGACTGTTCAACATTTGAAAAGATTGTTGTTTAGAGTTGCTGCTTTGATTATTTGTACTCCAAAATGTGATCATGATTTGTTGCATTATTTGGTTATT	RELKRMVQEAIRDIREKKSTLTVQHLKRLLFRVAALIICTPKCDHDLLHYLVI
eLW028-1483	ACTCCAATTTTTATGTTGATTAGAATTATGATTATTGGTGCTCATGGTGTTTATCAAACTGCTTATAGAATTGTTACTAAAACTCAATGGGAAGATGGTAGAGAAATTGAAGATGTTTATACTTATGTTGGTAATGAAAGAATTGATATTAAAATTGTT	TPIFMLIRIMIIGAHGVYQTAYRIVTKTQWEDGREIEDVYTYVGNERIDIKIV
eLW028-1484	ATGTCTCATTCTGCTTCTACTTCTGCTTCTACTTCTACTGCTGCTGGTGAACCATCTGCTAAAAGAATGAGATTGGGTACTAGATCTTGTGCTGAATGTAGAAGAAGAAAAGTTAGATGTATTGTTCCACCAGGTGCTAGAGTTTGTGAAGGTTGTTCT	MSHSASTSASTSTAAGEPSAKRMRLGTRSCAECRRRKVRCIVPPGARVCEGCS
eLW028-1485	AATTGTAGATCTATTCCAGTTAGAAAAGATGATGAAGTTAGAATTGTTAGAGGTAAATATGCTGGTAGAGAAGGTAAAGTTACTCAAGTTTATAGAAAAAAATGGGTTATTCATGTTGATAGAGTTCAAAGAGATAAATCTAATGGTGCTACTGCTCCA	NCRSIPVRKDDEVRIVRGKYAGREGKVTQVYRKKWVIHVDRVQRDKSNGATAP
eLW028-1486	ATGTCTGATGGTGGTAAAGGTAGAGGTAAAGGTAAAGGTGAAAGAGAAGGTGGTAAAGGTAGAGGTAAAGGTAAAGGTGAAAGAGAAGGTGGTAAAGGTAGAGGTAAAGGTAAAGGTGAAAGAGAAGGTGGTAAAGGTAGAGGTAAAGGTAAAGGTGAA	MSDGGKGRGKGKGEREGGKGRGKGKGEREGGKGRGKGKGEREGGKGRGKGKGE
eLW028-1487	ATTTTGAGAGTTGAAAGAACTGGTCATTCTGGTACTTTGGATCCAAAAGTTACTGGTTGTTTGATTGTTTGTATTGATAGAGCTACTAGATTGGTTAAATCTCAACAAGGTGCTGGTAAAGAATATGTTGCTGTTATTAGATTGCATGGTAAATTGCCA	ILRVERTGHSGTLDPKVTGCLIVCIDRATRLVKSQQGAGKEYVAVIRLHGKLP
eLW028-1488	AGAAATTCTTCTTTGGAAGAAGAAGATCAAGTTGTTGCTGAAGGTGAAGTTGTTGGTGCTGCTGAAGAAGAAGGTGGTGAAGGTGAAGGTAGAGAAGAAGTTGTTGTTACTGAAGGTAGAGAAGATATGGCTGTTGTTGGTATGGCTGGTATGGCTGAT	RNSSLEEEDQVVAEGEVVGAAEEEGGEGEGREEVVVTEGREDMAVVGMAGMAD
eLW028-1489	GCTAATCAAAGAGGTAAAGGTGAAGAAGGTAATCAAAGAAGAAAAGGTAGAAAAGGTGCTAAAGGTGGTAGAGGTAGAAAAGGTGCTAAAGGTGGTAGAGGTAGAAAAGGTGCTAAAGGTGGTAGAGGTAGAAAAGGTGCTAAAGGTGGTAGAGGTAGA	ANQRGKGEEGNQRRKGRKGAKGGRGRKGAKGGRGRKGAKGGRGRKGAKGGRGR
eLW028-1490	TTGATGATTTTGATGATTATTAATTTTATTATTTTGAATATTCCAGTTGCTGTTATTTTGTTGATTTATTTTGTTTTTAAAATTGGTTTTTATGTTTTTATTTGGAAAAGAATTAGATTTATTTCTATTTTGTTGAGAGCTACTGTTTCTCATTTGAGA	LMILMIINFIILNIPVAVILLIYFVFKIGFYVFIWKRIRFISILLRATVSHLR
eLW028-1491	TGGCATACTGATTTGGGTATTCCATCTTTTGGTTGGACTTTGTTGCATGAATTGGAAGGTTTGTTGGGTAGAATTGAAGCTAATTGGATGGAAGAAGTTACTGTTAGAACTATTGTTTTGTTGACTTCTAGATTGTTGTCTGCTGTTAGAGATCATGAT	WHTDLGIPSFGWTLLHELEGLLGRIEANWMEEVTVRTIVLLTSRLLSAVRDHD
eLW028-1492	CAAAGAGGTAAACCATATGATTTGCATTCTTCTGATGGTTCTTCTGAAAAAAAAAGAACTGAAAAAGTTGGTTTGTCTGCTGGTAAACAACATATGTGGATTTTGTTGAGACCAAAAGCTGCTATGTGGGCTGTTTGTGTTGTTTTGGCTTCTCCAGAA	QRGKPYDLHSSDGSSEKKRTEKVGLSAGKQHMWILLRPKAAMWAVCVVLASPE
eLW028-1493	ATGGAATCTAGAGCTAGAATTTCTACTTCTGTTATTTTGTATTTGTGTGCTAGATTGAGATCTATTGCTGTTATTACTTATATGATTGTTGTTAGATCTTTGTCTACTTTTGTTTATTTGGCTCAAAGATTTTTTATTTTGTTGTGGCCAATTATTTGG	MESRARISTSVILYLCARLRSIAVITYMIVVRSLSTFVYLAQRFFILLWPIIW
eLW028-1494	TATATTTTGTCTTCTTTGGTTACTTATAAAGGTATTATTAATCATAATGATCAATCTATTTTGATTTTGGGTATTCCAAAATTGCATAGATTGTTGATGGAAAATGTTCATGTTTTGCATTTGTTGATTAATTCTTGTATTACTACTTTGGCTTCTTGT	YILSSLVTYKGIINHNDQSILILGIPKLHRLLMENVHVLHLLINSCITTLASC
eLW028-1495	ACTAGACATTTGCATTTTACTAGATATCATATTTTTACTAATTCTAAATGTATTTTGTTGGCTGTTGGTAAATTGTTGTATTGTGCTTGTGCTTTGGGTTGGTATGGTTTGATTGTTGGTTTTGTTGTTACTGTTTTGATGTTGTGTCAAGATTCTTTG	TRHLHFTRYHIFTNSKCILLAVGKLLYCACALGWYGLIVGFVVTVLMLCQDSL
eLW028-1496	TATTTGATTATTTTGATTTTGTTTTGTTTTTGTCATTTGTGGGAATTGGATAGATGGGCTCATTCTTTGGCTTCTCAAGAAAAATTGAGATATTCTTGTGTTATTGGTTTGACTATTTTTAGATTGAGATGTCCATTGTCTTTGACTAAAGATGCTCCA	YLIILILFCFCHLWELDRWAHSLASQEKLRYSCVIGLTIFRLRCPLSLTKDAP
eLW028-1497	GCTCCATCTTCTTCTGCTGCTGCTGATGGTTTGACTTCTCCAAAACCAACTGGTACTAGAGCTGCTTTGAGATCTATTTTGAGAGAAGAAGGTGCTGCTGGTTTGTTGAGAGGTTTGTCTCCAAGAGTTGCTAAAGTTGCTCCAGCTTGTGGTATGATG	APSSSAAADGLTSPKPTGTRAALRSILREEGAAGLLRGLSPRVAKVAPACGMM
eLW028-1498	GCTATTAATTATGCTTCTATGTGTAAACAATATGAAAGAGCTGAATATACTCAAAGATTGATGATTGAATTGGATCCAGTTTTGAGACATTCTTGGTCTAGAAGATTGGCTACTTGGAGATTGACTGAAACTTGGACTCATTATTTGGTTTTGAATATT	AINYASMCKQYERAEYTQRLMIELDPVLRHSWSRRLATWRLTETWTHYLVLNI
eLW028-1499	AAATTGGAATATGTTTCTTTGGGTAGAATTGAAATTGTTGCTTGTTTTGATAAATATACTATGGCTTCTAAAGGTATTCATATGTTGTTGGGTTGTTGTTTTTCTAAAATTAAATTTGTTTGTTTGTCTCAAGCTGATTATCAAGCTGCTGTTTTGTTG	KLEYVSLGRIEIVACFDKYTMASKGIHMLLGCCFSKIKFVCLSQADYQAAVLL
eLW028-1500	TTGTATATGTTGAAAATTGTTAATTGGGCTGTTTTGTATGCTTCTTTGATTTTGGCTACTTTGTTGTGGTGTACTATTTTTATTATTTATAGAATTTTGAAAGTTGGTGGTGTTACTGCTGGTATGAGAGCTTATCATAGAGTTATTGAATTGTTGGTT	LYMLKIVNWAVLYASLILATLLWCTIFIIYRILKVGGVTAGMRAYHRVIELLV
eLW028-1501	AGATTGTTGGTTACTACTTATAGAATGTTTTTTATTTTGGTTGTTACTTTGAATTTGATTGCTTTGGCTTTGGTTACTGTTGGTCATTTTCCATATGCTGATAATCATATTGGTGTTATTTTGTTGGGTAATTTGTTGTGTGCTGTTATGATTAGAAAT	RLLVTTYRMFFILVVTLNLIALALVTVGHFPYADNHIGVILLGNLLCAVMIRN
eLW028-1502	CAAGAAGATGATCCAATGCCATATTTGTCTTGGACTCCAACTGTTGGTAGAAATTCTGCTTTTGTTGATTTGACTGAAGAACAAAGAGAAGAATTGGGTGGTATTGAATATAGATCTTTGAAATTGTTGTTGATTATTTTGGTTTGTTATTATGTTGGT	QEDDPMPYLSWTPTVGRNSAFVDLTEEQREELGGIEYRSLKLLLIILVCYYVG
eLW028-1503	GATGTTGAAATGTTGAAAGGTTTGGCTTTGAGAAATCCATTGGAAGAAGGTGAAGATGAAGCTGCTTCTTTGTCTCAATATGCTGTTAATAGACAAATTTTGTTGACTTATGTTATTTTGAAATTGAAATTGATTAGAGGTAAATGTATTTTGTTTGTT	DVEMLKGLALRNPLEEGEDEAASLSQYAVNRQILLTYVILKLKLIRGKCILFV
eLW028-1504	AAAGCTTTTAGATTGGTTCATGGTATTTTGCAAAGATCTCATCCAAGAACTTTGGATAGATTGTTTTCTTCTATGTTGTGGTTGTTGCATAATGGTTTGACTGAAGTTGCTTTGTTGTTGAGAGATTATATTAGATCTTTGTCTATTAGATTGACTTCT	KAFRLVHGILQRSHPRTLDRLFSSMLWLLHNGLTEVALLLRDYIRSLSIRLTS
eLW028-1505	AAACCAGCTACTACTACTGCTTCTTCTGCTCAACCATCTACTACTGCTTCTGCTACTCCAGGTGGTTTGTTTGGTGGTGGTGCTCAATCTGGTTCTTCTACTCCAGCTGGTGGTTTGTTTGGTGCTAAACCAGCTGCTGCTCCATCTCCAGCTCCAGCT	KPATTTASSAQPSTTASATPGGLFGGGAQSGSSTPAGGLFGAKPAAAPSPAPA
eLW028-1506	AAATTTTATGCTAGAATTTTGAAATTGTTGTTGTTGTTGAATCATATTTTGATTATTGCTGGTGTTAATGAATCTCCATATTCTAAAGATAAAGTTATTAGATATTTGTTTAATATGTTTAGATTGTGGACTACTAAAAGATCTGCTAAAGAAAATCAA	KFYARILKLLLLLNHILIIAGVNESPYSKDKVIRYLFNMFRLWTTKRSAKENQ
eLW028-1507	CATGAACAAAAAATTTGTGCTAAATATGGTTCTGATGTTATTTTTGCTGATAATATTGATGGTGGTGATTCTGATGAAGATGAAAGATCTACTTCTTGTACTTGTGGTAAATTGAGAGCTATTGTTGCTAGAGTTATGGTTGCTATTGGTGGTGATTTG	HEQKICAKYGSDVIFADNIDGGDSDEDERSTSCTCGKLRAIVARVMVAIGGDL
eLW028-1508	GAAGCTGCTACTAAAGTTGATGCTGCTGCTGATGGTACTGATGAAGTTGCTGATAGAATTGCTGATTTGGATGTTTCTACTTCTTCTAATTCTAAAAAAAAAAAGAAAAATTCTAAATCTAAAAAAAAAGCTGCTAAAGAAGAACCAGTTAGATTGAGA	EAATKVDAAADGTDEVADRIADLDVSTSSNSKKKKKNSKSKKKAAKEEPVRLR
eLW028-1509	AGAAGAGCTGTTAGACCAGCTGATGCTGATGAAAGAGAAGCTGTTGCTAGAGTTAGACCAAGAGCTAGAAGAAGATTGGGTGATGTTAGAGATGAATTGGATCCAAGAAGAGGTAGAAGAAGAGTTCATGGTAGAATTTGGGGTGGTGTTGTTAGATTG	RRAVRPADADEREAVARVRPRARRRLGDVRDELDPRRGRRRVHGRIWGGVVRL
eLW028-1510	AGAGGTTCTTTGAGAGAAGATGAATCTCAACATATTGCTACTGGTGTTGAAGGTGTTCATGAAGCTAGAGATGGTGGTAGAAGAACTTCTAATGCTAGAGCTGAAAAAACTAAAAGAGTTGCTACTCCAGTTTGTTTGTCTGCTGCTCATACTAGAGGT	RGSLREDESQHIATGVEGVHEARDGGRRTSNARAEKTKRVATPVCLSAAHTRG
eLW028-1511	GCTGGTGATGCTTTTGGTGCTGTTGAATCTGTTAAATCTGCTTCTGATATTATGTCTCCAGTTTCTGGTGAAGTTGTTGAAGCTAATGTTGCTTTGAAAGATAAACCAGCTTTGATTAATAGATCTCCAGAAGAAGAAGGTTGGATTGTTAGAGTTAGA	AGDAFGAVESVKSASDIMSPVSGEVVEANVALKDKPALINRSPEEEGWIVRVR
eLW028-1512	GCTGCTGAAGAAGCTGCTGTTGCTGATGGTGAATGTCCATCTAAAAAAAAAAGACAAGCTGAATTGTCTAAACAAATTTCTGCTAAATGGAAAGGTTTGTCTCCAGAAGATAGAAGATATTGGGATACTTTGGCTAAAGAAAAAAAAAGAGAACATGAA	AAEEAAVADGECPSKKKRQAELSKQISAKWKGLSPEDRRYWDTLAKEKKREHE
eLW028-1513	GGTAGAGCTGAATCTCCATATAATGCTAAATATTTGACTGGTGCTTTTTCTTCTGGTTCTTCTAATGGTGCTGCTACTGCTACTGCTGCTTCTTTTGCTGTTTTTGGTATGGGTTCTGAAACTGTTTCTTCTGGTAGATCTCCAGCTTCTAATAATGCT	GRAESPYNAKYLTGAFSSGSSNGAATATAASFAVFGMGSETVSSGRSPASNNA
eLW028-1514	GCTGGTGGTGCTTTTGAAACTGGTGGTAAAAGAAGAAAAGGTAAAGAAAAAGTTAGATTGGATTATAATGCTATTGCTGGTGGTCAAGTTGCTTTGGTTAAAGATGATTTGGAATTGTTGATTGTTCATTTGTTGATTTCTAGATATTTGGGTGAAGCT	AGGAFETGGKRRKGKEKVRLDYNAIAGGQVALVKDDLELLIVHLLISRYLGEA
eLW028-1515	ACTGAAGAAGAAAGAGGTACTTCTAAATCTCCAGAACCAGAAAATAAAGGTGTTGAAGAAAGAGGTAGATCTCCAGTTGAAGGTAAAAAAGAAGCTGTTGTTGAAGGTGTTGAAGTTGTTGCTGGTGCTGCTGCTGTTGCTGCTGCTGGTGCTGGTGTT	TEEERGTSKSPEPENKGVEERGRSPVEGKKEAVVEGVEVVAGAAAVAAAGAGV
eLW028-1516	ATGGTTGAAGGTGATGAAAAACCAGCTAGAAATGGTGGTCCAGCTTTGCAAGTTATTGTTTTGGGTTCTGGTGGTGGTCCAAGAGAAGATAATACTACTGCTTTTTTGGTTAGATCTGTTGCTTCTGGTTGGAAAAGAGGTTCTGTTTTGGCTGTTGAT	MVEGDEKPARNGGPALQVIVLGSGGGPREDNTTAFLVRSVASGWKRGSVLAVD
eLW028-1517	GTTTCTAGAATTAGAGCTGCTGTTGAAGCTCAATTGAATCATCCAGTTAATCATGTTTTGATTCAACATTATAGATCTGGTAAAGATTATATTTCTGAACATTCTGATAAAACTATTGATGTTGTTGCTGGTTCTAAAATTGTTAATATTTCTATTGGT	VSRIRAAVEAQLNHPVNHVLIQHYRSGKDYISEHSDKTIDVVAGSKIVNISIG
eLW028-1518	ATTACTCAAAGATTGGGTGAAAATATTATTTGTGCTGTTTGTATTACTTATTTGCATTCTTTGTTGTTGGTTACTATTTTGGATAGATCTGAAGGTTGTTTGTTGCAATATTCTTTGAGAATGCATATTGCTTCTAAATTTCAACCATCTCATCAATTT	ITQRLGENIICAVCITYLHSLLLVTILDRSEGCLLQYSLRMHIASKFQPSHQF
eLW028-1519	TTGTTGGTTAGATTGAGGAAAGAATATTATTTGGCTTTGTTTATTTTTTGGAGAGTTGGTTATAATGTTTTGTTGGGTTTGATGTTGAGATCTCAATCTGATTGGAATTTGTTGGTTAGATTTGCTAAAAGATATGGTTTTGGTCAAAATGCTGGTAAA	LLVRLRKEYYLALFIFWRVGYNVLLGLMLRSQSDWNLLVRFAKRYGFGQNAGK
eLW028-1520	ACTGGTTCTTCTAGAAGAGAAAAAGAAAGAGAAAGATCTGAAAGAGAAAGAAGATCTAGAAGGACTTTGGGTGATTATGCTTTGGGTAAAACTTTGGGTGCTGGTTCTATGGGTAAAGTTAAATTGGCTGTTAAAATGGGTACTGGTGAAAAAGTTGCT	TGSSRREKERERSERERRSRRTLGDYALGKTLGAGSMGKVKLAVKMGTGEKVA
eLW028-1521	GAAGTTAAAGCTGAATCTAAACCAGAATCTAAAGTTGAACCAAAAACTGAAGCTAAACCAGAACCAAAAGCTGAACCAAAATCTGAACCAAAAGTTGAACCAAAAAAATCTGAATCTTCTAAAAAAAATAAAAAAAAAAAGGCTAAAAAAGCTGCTGCT	EVKAESKPESKVEPKTEAKPEPKAEPKSEPKVEPKKSESSKKNKKKKAKKAAA
eLW028-1522	TTGGGTATTAGATCTATTTTGGAAACTGCTTATAGAATTAATAGATTGACTCATATGTGTTTGCAACATTTGTTGACTAGATGTAATAATTTGGAACCATTGGAATTGGTTGGTTCTGTTTTGTTTTTTTTGGATAAAAAATTGAAAAGACCACCAGAA	LGIRSILETAYRINRLTHMCLQHLLTRCNNLEPLELVGSVLFFLDKKLKRPPE
eLW028-1523	GTTTCTTTTGATTTTCCAAGATCTCCATATCCAAATGGTTCTTTTGAATCTTTTTTGAGAGATATTTTTGCTAGATGTAATTTGTTGGAAGTTTTGGTTTTTAGAACTAAAGTTAAATCTTTGAGAGGTTGGTTGAAACATTATACTTATTTTGCTGAT	VSFDFPRSPYPNGSFESFLRDIFARCNLLEVLVFRTKVKSLRGWLKHYTYFAD
eLW028-1524	TCTTTGGAAGCTTGGGTTCCATCTGTTAAATTGATGATGCATGATAGATCTGGTTTGTCTAGAGATGGTAGAACTGCTGTTTATCATTTGATTGCTTTGACTTTGAGATATTCTGAAATTTATGTTGAACAAATTTTGGTTTTGTGGAAAGGTTTGGTT	SLEAWVPSVKLMMHDRSGLSRDGRTAVYHLIALTLRYSEIYVEQILVLWKGLV
eLW028-1525	GCTGCTTTGTTTTTGTCTGTTCAACATAAATTGTTTTATTTGGTTATGTCTTTGGCTAGATTTAATTTGTATTTTTTGTCTTATTCTTTTTTGTTGTTGCATGCTAAAAGAAGATGGCATTGGTATGCTGAAATTGCTTCTATTATGTTGTTTTGGTCT	AALFLSVQHKLFYLVMSLARFNLYFLSYSFLLLHAKRRWHWYAEIASIMLFWS
eLW028-1526	CCATTGGTTGTTACTGCTTTGTGTGTTGCTCCACATGAATTTTTTATGAAAAATTGGGTTTCTTGTTTTGAAGTTGGTTTGGTTAAATTGAAAGAAAAACCATATAGAATGATTGTTATGAATGGTATGATGAGATTGATTTGGACTTATTTGTATAGA	PLVVTALCVAPHEFFMKNWVSCFEVGLVKLKEKPYRMIVMNGMMRLIWTYLYR
eLW028-1527	CAATTGTTGTTGTCTAGATTGGTTACTTGGTTGATTAGATTGGTTTGTCAAGATGAAGGTCCATTGGTTTTGAAAAAAATGTGTTCTACTTTGGCTACTTATTTTTTGAGACCAACTGCTTCTTGGCCACAATGTATTAGACATTTGATTTGTTCTTTT	QLLLSRLVTWLIRLVCQDEGPLVLKKMCSTLATYFLRPTASWPQCIRHLICSF
eLW028-1528	AAAAATGGTTGGCATATTATTGGTTCTTCTAATAATGTTGTTGCTTATAGATTGAGAGTTTATCAATGTATGGATTTGACTACTTTTTTTTCTTTGCAAGCTGCTTTTTCTGATTGTGAAAGATATTTTGTTGCTTCTGCTATTGTTTTGGATAAAAAA	KNGWHIIGSSNNVVAYRLRVYQCMDLTTFFSLQAAFSDCERYFVASAIVLDKK
eLW028-1529	TCTGATGAAGAAGGTGAAATGGCTGATAGATTGGCTGATGATGATTTGGATGTTTCTGTTTTGAAAACTGCTAAAGAATTGGCTGAAACTGCTGCTTTGTATAGAATTAGAAATAGAAGACCAACTGCTCATTTGGTTTTGCCAAGAGTTGTTGAAGGT	SDEEGEMADRLADDDLDVSVLKTAKELAETAALYRIRNRRPTAHLVLPRVVEG
eLW028-1530	TTTTTGGTTGCTTTTTTGTTGATGTGTTTGCATTCTCCAGATAAATCTACTGTTGCTATGTTGATTTTGGGTGTTTTTTCTTTGTTGTTGTTGTTGTTTTGGGCTGCTTCTTTGTCTTTTGATGGTCAACCATCTAAATATGGTTGGTTGTTGAGACAT	FLVAFLLMCLHSPDKSTVAMLILGVFSLLLLLFWAASLSFDGQPSKYGWLLRH
eLW028-1531	AATACTTTGTCTAGAACTAAAGCTTATATGACTTTTATTTTGGCTTTTGTTGCTATTACTTCTATTGTTAGATTTACTGGTTCTACTTTGTATTTGATTGCTAGATTTTTGTTGGGTAAAAGAGCTTGGATTACTTATTTGATTTATGTTTATTTGTAT	NTLSRTKAYMTFILAFVAITSIVRFTGSTLYLIARFLLGKRAWITYLIYVYLY
eLW028-1532	ATGTCTTCTTGGGTTTATAAATATCAATTGATGTTTGTTTTTGTTTCTAAAGTTGAATCTGGTGGTAGAATTTGGAATGTTATTATTAATAGATTGTTGATTTGTGTTTTGTTGATGCAAATGTTGATGATTTTGACTATGGGTTTGCAATATAGATTT	MSSWVYKYQLMFVFVSKVESGGRIWNVIINRLLICVLLMQMLMILTMGLQYRF
eLW028-1533	AATGAAGAACAAACTATTAATTTGATTAATTATGTTTTGACTTGTTCTAATACTGTTATTAGAAATACTGTTTTTAGAAATAAAGTTTTGAATTTGTTGGTTTCTATGATTTTGGCTTTGAAAACTCCAGATTATTTTATTATTTTTAAAATTGTTGTT	NEEQTINLINYVLTCSNTVIRNTVFRNKVLNLLVSMILALKTPDYFIIFKIVV
eLW028-1534	AGATTGTATATGTTGTGTACTAAAATTTTTTTGTTGTTGGTTGGTCAAAGATCTGAAGTTGGTTTGACTTATGCTTCTTGTATTACTTTTATGTTGTGTGCTGCTATTCCATCTGAATCTTTTGTTAGAAATTTGGTTTTGTTGAGAGTTATGTTGGCT	RLYMLCTKIFLLLVGQRSEVGLTYASCITFMLCAAIPSESFVRNLVLLRVMLA
eLW028-1535	CATTCTATTTTGGGTTTTAGATTTCCAAGATTGAGAATTATGAGATGTATTACTTGTTCTTCTATGAGACCAGATTTGAGATGGTTGACTTTTCCAATTTTTGAAAATTTGGAAGTTTTTATTACTTCTTTGTATTTGACTAGAAAATATTGGATTCAA	HSILGFRFPRLRIMRCITCSSMRPDLRWLTFPIFENLEVFITSLYLTRKYWIQ
eLW028-1536	GATTTGACTTCTATTGAAGTTATTGGTAGATTGGTTGGTTTTGATGCTTGTGATTTGACTAGATATAGATCTTTTAGAATGCATGTTATGTTTGTTGAATTGAATTCTAAATTGGAAATTAATTATTTTGTTATTTTGATGAGACAAGGTATGAGATGG	DLTSIEVIGRLVGFDACDLTRYRSFRMHVMFVELNSKLEINYFVILMRQGMRW
eLW028-1537	TTGTTGCATATTTTGTGTTTTTTGATGAATTTGATTTTGACTACTTTGACTTTGTTTGTTTTGTTGAGAGATCATTTGCAATTGTCTTGTAATGTTTATACTGGTTTGTTTTTTTCTTGTCATACTGTTTCTGTTGCTTTTTCTGGTGTTATTTTGTTG	LLHILCFLMNLILTTLTLFVLLRDHLQLSCNVYTGLFFSCHTVSVAFSGVILL
eLW028-1538	GCTAGATTGAGAGCTTTGGAAATTATTAGAGCTGGTCATGAAGGTGGTTATGATGGTTTTTTTTGGGGTGCTTGGATTCCAGGTTTGTTTCATGGTAAAATGACTGATATTATTGCTTTGTTGTTGACTCATTGGGGTAATGTTAGAAATCCAGCTTCT	ARLRALEIIRAGHEGGYDGFFWGAWIPGLFHGKMTDIIALLLTHWGNVRNPAS
eLW028-1539	ATGGCTGGTAGAAAAAGAGCTGCTGCTGAAGATACTACTGAAAAAAGAGAAACTAGATCTTCTAAAGTTGCTAAAACTGAAGGTACTAAAACTGCTGGTAAAGCTGCTAAAGGTACTGCTAGATTGAAAGCTAGATTGATTATTTCTTTGACTATTTTG	MAGRKRAAAEDTTEKRETRSSKVAKTEGTKTAGKAAKGTARLKARLIISLTIL
eLW028-1540	GCTCCACCATCTTCTAAACCATCTCCACCACCAACTTCTGCTGCTTCTCCAGCTGCTCCAAGAGCTGCTTCTCCAAGACCAAGAGCTGCTTCTTCTGCTGGTTGTAGACCAAGAAGAGGTGCTACTAGATGTTGTTCTAGAGCTAGAGCTTCTAGATCT	APPSSKPSPPPTSAASPAAPRAASPRPRAASSAGCRPRRGATRCCSRARASRS
eLW028-1541	AATACTAGATCTATTCCAGTTAGAAAAGATGATGAAGTTAGAATTGTTAGAGGTAAATATGCTGGTAGAGAAGGTAAAGTTACTCAAGTTTATAGAAAAAAATGGGTTATTTATGTTGATAGAGTTCAAAGAGATAAATCTAATGGTGCTACTGCTGCT	NTRSIPVRKDDEVRIVRGKYAGREGKVTQVYRKKWVIYVDRVQRDKSNGATAA
eLW028-1542	ACTAAAGGTGAATTTCATAAAATTGCTGTTATTTTTACTTCTACTGTTGTTGCTGGTATGGTTATTATGTATTTTTGGATTTTGAAACAAATTCCATTTATGGTTGGTTTGGTTGTTTGGGGTTGGGTTGGTATTTCTCAAGGTTTTTTTGCTGTTAAT	TKGEFHKIAVIFTSTVVAGMVIMYFWILKQIPFMVGLVVWGWVGISQGFFAVN
eLW028-1543	ATGTCTTCTTGGGATGGTACTCAAGGTTCTTCTTCTAATGGTCAAGTTAGAAAAAGAAGAAGGATTGCTTTGGCTTGTGATTCTTGTAGAGCTAGAAAATCTAGATGTGATGGTAGAAGACCACAATGTTCTTCTTGTGCTGGTCAAGGTACTAAATGT	MSSWDGTQGSSSNGQVRKRRRIALACDSCRARKSRCDGRRPQCSSCAGQGTKC
eLW028-1544	TTTAGATTTCAACAATGTATGACTAGAGCTATGACTTTGATTAAAATGTATTTTGTTGGTTCTTTGAGAGCTTTGTCTTTGGATGTTTTTAAAAGATTGTCTGAAAAAGATGTTTCTCCAACTGCTCAAATGCATTTGTTGTATACTAGATTTAAAACT	FRFQQCMTRAMTLIKMYFVGSLRALSLDVFKRLSEKDVSPTAQMHLLYTRFKT
eLW028-1545	TTGTTGTTGCATGTTTTGATTGCTTTGAGATTTTGGAGATTTTTTGGTTATTCTATTGGTATGGTTTGTGGTATTTTGTTGGAATTGGTTGGTTATTGTGGTAAAGTTCAATTGTCTCATAATAGAGATAATAAAGATGGTTATATTATTGGTTTGACT	LLLHVLIALRFWRFFGYSIGMVCGILLELVGYCGKVQLSHNRDNKDGYIIGLT
eLW028-1546	GATACTTGTACTAAAGTTCATGGTAGAGTTTTTTCTAGAGAAGTTCATCATATTAGATTTAATAGAATTACTACTTCTACTATTGTTGCTTTGAGAGTTGCTTCTGAAGTTGGTGCTATTTGGATGTTGCCAATGATTTATTATACTATTGTTTGTTGG	DTCTKVHGRVFSREVHHIRFNRITTSTIVALRVASEVGAIWMLPMIYYTIVCW
eLW028-1547	GATCCACCACCACATCCATCTTGTCCACCAGGTTCTTTGATTATTAAAATGGTTGTTTATTTGAGAAGAAGAAGATTGTTGGTTACTTGGTGTGAAGATCCATCTGTTCCAGAAGTTAGATGTTTGGTTGTTGCTACTCAATCTCAATGGGTTCCAATG	DPPPHPSCPPGSLIIKMVVYLRRRRLLVTWCEDPSVPEVRCLVVATQSQWVPM
eLW028-1548	ATTATTTATGTTCCACAAGCTAGATTGATGAATTTTTTTAATGCTTTGACTACTCAATCTTTTTTGTATTTTTGGGCTGTTTGTTTGATGAGATTGCATATTGCTGCTTTTTTGCCAAATTTGCATAATGGTAAACCATATTTGATTACTGTTTATACT	IIYVPQARLMNFFNALTTQSFLYFWAVCLMRLHIAAFLPNLHNGKPYLITVYT
eLW028-1549	ATTGGTGTTAGATTTGATACTTCTATTAAATTTATTAATGGTCATTTGGAAAGATTTTTGGCTTATTTGGGTGATCCATTGTTGAAACAATTGTGTTCTGGTGAAATTTTGAGAAGATTGTTGTTGTTGATTATTGATCCACCAATTTTGTGGAATGAT	IGVRFDTSIKFINGHLERFLAYLGDPLLKQLCSGEILRRLLLLIIDPPILWND
eLW028-1550	ACTATTCCAGGTTTGATTAGAACTTCTCCAAGATTTGGTATTATGTTGTTGTGTTTGTTGTTGTCTATTATTTTTTTGTTTACTGATGTTATTTTTATGATTGTTGTTTCTAGAAGAGGTGGTATGAATCCATTTTGGAGATTGGCTTTGGTTTTTAAA	TIPGLIRTSPRFGIMLLCLLLSIIFLFTDVIFMIVVSRRGGMNPFWRLALVFK
eLW028-1551	CCACCACCACATTTGCAATTGATTTATTCTTGTAAAGCTGTTAGATCTTCTATTCAAATTTTTTTTGATAGAGCTTTTATTTTTAAATGTTCTTCTTCTTTGTGGGTTTGTATTGTTATGTTTTCTAGATGGTTGAGAACTATTAGATTGTTTGTTTGG	PPPHLQLIYSCKAVRSSIQIFFDRAFIFKCSSSLWVCIVMFSRWLRTIRLFVW
eLW028-1552	TTTTATATGCAATTGTGTGTTAATATTTTTTTGGCTTCTGGTTTTATTTATATTTTGTATTGTGCTTGGGGTGCTATTATTTCTGATGTTGATATTGAAGCTTCTAAACATATGTCTGAAGTTTTGGTTGATATTGCTTTGTGTGCTAAACAATATAAT	FYMQLCVNIFLASGFIYILYCAWGAIISDVDIEASKHMSEVLVDIALCAKQYN
eLW028-1553	CAATTTTGGTTGGTTGGTTCTACTGAAGAAGGTATTTATTGGAGAAGAGGTGTTCATTTGAATTCTTCTTTGTATGATTGTATTGCTTTGAATTGGACTTGGATGTCTTTGGCTCCAGGTCCAAGATTGGGTATTTTGTTGTGTAAAAGATTGAGATTG	QFWLVGSTEEGIYWRRGVHLNSSLYDCIALNWTWMSLAPGPRLGILLCKRLRL
eLW028-1554	GAACCAGCTGAAGAAGAAGAAGAAGAAGATGATGATGATGAAGATGATCCAGAAGTTAGAAGAAAAGAAGAATTGAGAGCTAGAATGGCTAAAATGTCTGCTGGTATGGGTGGTATGGGTGGTATGATGAATCCATTTGCTGCTCCAGTTGCTCCAGGT	EPAEEEEEEDDDDEDDPEVRRKEELRARMAKMSAGMGGMGGMMNPFAAPVAPG
eLW028-1555	ATTAGATTGTTGTTTGTTTGGATTGTTTGTACTAGAATTGTTTTGGCTTCTAGATCTGCTTGTGGTAGATGTTATAGATCTTATTTGGCTATGAGATCTAGATCTGGTTGGAGATGGGTTTCTAGAAGAACTGCTGCTGTTTTGGTTTTGAGATGGTGT	IRLLFVWIVCTRIVLASRSACGRCYRSYLAMRSRSGWRWVSRRTAAVLVLRWC
eLW028-1556	AGATTGAGAGTTTTGTATTCTGCTTGGCAATTGCATGTTGATGGTAAAGTTAGAATTGGTACTTTGGCTATTATTGGTTCTTTTAAAGAATTGAGATATTTGGGTGGTAAAAGAACTAGAAGATGTGGTTTGGTTGCTTTGTTGTTGTTGTCTGCTTAT	RLRVLYSAWQLHVDGKVRIGTLAIIGSFKELRYLGGKRTRRCGLVALLLLSAY
eLW028-1557	TTGTTGTATTGTAATCAAATTTATTTGATTTGTCCATATGTTGTTAATAATAAAGTTCAAAGACAAGTTTCTCCAAGAGATATGTTGATTGTTTTGGAAGCTGCTTTGAAAATTACTTCTATTTATAAAATTTTGACTTATGTTTATTTTGAAAATATT	LLYCNQIYLICPYVVNNKVQRQVSPRDMLIVLEAALKITSIYKILTYVYFENI
eLW028-1558	GCTGTTGGTTTGCCAAATCCACATGCTCATACTTTGTTGCAATCTTTGTATTATTTGAGATCTATTACTTTTTCTTTGTTGAGATTGAAAATGGAACAAAGATTATCTTTGTTGATTCCATCTTATTTGACTATTTGGAAATTGGATAGAAAAGCTTTG	AVGLPNPHAHTLLQSLYYLRSITFSLLRLKMEQRLSLLIPSYLTIWKLDRKAL
eLW028-1559	TTGTCTGAACCAATGGCTAAAAATCCATATTATTATTTGTGTGTTTTGGCTAGAATTGTTGTTGTTAAATTTGCTATGTTGTTGAGAATTATTTATGGTGTTTATGTTCCAATTTATACTTATTCTGCTTATTGTTTTTTGACTGATATTACTTTGTTT	LSEPMAKNPYYYLCVLARIVVVKFAMLLRIIYGVYVPIYTYSAYCFLTDITLF
eLW028-1560	GTTGTTGCTGCTGAAACTGCTCCAGCTACTGAAGAAAAACCAGCTGAAGAAACTAAACCAGCTGAAGAAGCTGCTAAAGCTGAAGAAAAAAAAGAAGAAGAAGAAATTAAACCAGTTGAAGAAGGTCATTTGAATCATAAAGCTCAAGGTTTGTCTTTT	VVAAETAPATEEKPAEETKPAEEAAKAEEKKEEEEIKPVEEGHLNHKAQGLSF
eLW028-1561	AATTCTGTTCCAGGTTCTCCAGAAACTCCAACTTCTTCTTCTTTGGATGGTTCTAGAGAAACTGGTTATTTGAGAGTTAGAGTTGTTTCTGCTAAAGATTTGGCTGCTAGAATGAGATCTAGAACTGCTACTTGTTCTGCTTCTGCTGGTTCTCCATTG	NSVPGSPETPTSSSLDGSRETGYLRVRVVSAKDLAARMRSRTATCSASAGSPL
eLW028-1562	TATTTTAGAGCTGAAGCTATGAAAACTTTTTTTTCTAGAAATTATTGGCAATTGGAAGTTAGATTGTATGTTCCAACTAAAAGAAAAGGTATTTTTCATGGTAAAGATTGGAGAATTAATGTTTTGTTGGGTATGTGGTGGGTTGTTGTTCATATTGCT	YFRAEAMKTFFSRNYWQLEVRLYVPTKRKGIFHGKDWRINVLLGMWWVVVHIA
eLW028-1563	TTGTTTGCTTTGGCTATGTTGTTGTTGTTTTGTTTTATTGGTTTGTTGGTTTCTGGTTTGCATTTTGGTCATAGAGTTTATTCTGATGATTGTTTGGGTCAATCTTGGATTATGTTTTCTTCTATTTTGGGTTTTTTGTATATTGGTTTGCATGTTCAA	LFALAMLLLFCFIGLLVSGLHFGHRVYSDDCLGQSWIMFSSILGFLYIGLHVQ
eLW028-1564	GGTATTGTTTTGTTGTTGAATGCTTGGAAAGGTCAAAAAATTGGTTTTGTTTCTAAAGATTTGAATTTGGTTTATTCTTGTATTAGAATTGCTAATGAAGCTGAAGAAAGACATATTGCTGCTGGTAGATATGTTGATTTTATGAATTTGTTGTTGCAT	GIVLLLNAWKGQKIGFVSKDLNLVYSCIRIANEAEERHIAAGRYVDFMNLLLH
eLW028-1565	TTGAATTGTTTGGATTTGTCTGGTATTGATTGTTGTTTGTTTTTTATGGCTTTGAGATTGGAAGTTTTGTATTCTTGGTTTTTGTTTTTGGCTTGGCAATTGTTGTGTACTCATCCAGCTTTGTTGGCTTTTGCTTTTGGTTTTTTGGGTTTTTTGATT	LNCLDLSGIDCCLFFMALRLEVLYSWFLFLAWQLLCTHPALLAFAFGFLGFLI
eLW028-1566	GAAGAAGAAGAACAAGCTAAAACTTCTCCAGCTAAATCTGAATCTAAAAAAGAAAAAAAAGATAAAAAAAAAAAGAGATCTGCTGATGAAATTGAATCTGGTCCAGAAGGTACTCCAAAAGTTGCTAAAAAAATTAAAGCTGATTCTGGTGCTGCTGTT	EEEEQAKTSPAKSESKKEKKDKKKKRSADEIESGPEGTPKVAKKIKADSGAAV
eLW028-1567	TTGGAAGATAATGCTGCTCCAGCTTCTGCTCCAGCTGCTGAAGAAAAACCAGTTGAAAAAGCTCCAGAAGAAAAACCAGAAAAAAAAGAAGAACCACAAAAAGAAGAACCAAAAAAAGAAGATGCTAAACAAGCTGCTCCAAAATCTGGTGCTTCTCAA	LEDNAAPASAPAAEEKPVEKAPEEKPEKKEEPQKEEPKKEDAKQAAPKSGASQ
eLW028-1568	GAAGCTCCAGTTGAAGCTCCAATTGAAGTTCCAGTTGAAGCTCCAGTTGAAGCTCCAGTTGAAGCTGAAAAACCAGCTGAAGAAATTGAAACTCCAGCTGAAGCTGTTGTTGAAAAACCAGCTGAAGAAACTGAAAAACCAGCTGAAGCTGTTGTTGAA	EAPVEAPIEVPVEAPVEAPVEAEKPAEEIETPAEAVVEKPAEETEKPAEAVVE
eLW028-1569	GGTTTGGTTTCTTTGGATAGATTGTTGGTTAATAGATTTGGTGAAGCTTTGTTGTCTATGGGTAGAGCTCCAACTTGGTCTTGGAAAAGAGCTTTGAGAGCTGTTTTGTTGTCTTTGGTTGAATTGTCTGCTAGATGTGAATTTAAATTGGGTTCTAAT	GLVSLDRLLVNRFGEALLSMGRAPTWSWKRALRAVLLSLVELSARCEFKLGSN
eLW028-1570	ATTAAATTGATGACTTTGTTGTATGTTTTTTGTAGATGTTCTGCTGTTGCTAATGTTATTTATACTGTTGCTATTACTTCTTCTTTGGATACTTTGAGAGTTACTTATAGAATTTCTTCTGTTATTTCTTTGTTGTGTAGAACTTCTGTTATGATGGTT	IKLMTLLYVFCRCSAVANVIYTVAITSSLDTLRVTYRISSVISLLCRTSVMMV
eLW028-1571	CCAGTTAATTATTTGAGATTGACTAATATTGGTGTTTGTGATATGGATGATGGTTATGATTTGGCTTGTCATTTGATGTTGAATGAACCAGATGCTGATTCTTGTGCTTTGTTGAGAGTTTTGATTCATAGATTGAAAGAATGTACTAATTTGAATATT	PVNYLRLTNIGVCDMDDGYDLACHLMLNEPDADSCALLRVLIHRLKECTNLNI
eLW028-1572	TTGCCAAATGTTTGTTTGATTTTGCCAGTTTATTTGAGAGCTTTGGTTTTGAATACTTTGCAAGTTGATAAAGATCAAAGAACTTTGTTGTATGAATCTATTAGAGGTCATATTGTTACTTTGAGAGGTTGTAAAACTGGTTCTAAAGTTATTTGGTTG	LPNVCLILPVYLRALVLNTLQVDKDQRTLLYESIRGHIVTLRGCKTGSKVIWL
eLW028-1573	AGAAGAGATATTTTGCATAGAGCTATTGTTTTTGAAGGTGATGCTGCTAGATCTGGTACTGCTTCTACTAAATGGAGATCTGAAGTTAGAGGTTCTGCTAGAAAAATGAGACCACAAAAAGGTTCTGGTAGAGCTAGATTGGGTGATAAAAAATCTCCA	RRDILHRAIVFEGDAARSGTASTKWRSEVRGSARKMRPQKGSGRARLGDKKSP
eLW028-1574	GTTCCAAGATTGAAATCTCCAGTTTATTGTGTTTGTTTGGGTTCTATTATTTTGTATTCTATTTGTTTGGTTTTGTTGGTTATTTATAGAGTTGCTTTGATTAGAGAATCTGATGGTGTTTGTTTGATTGGTTTTGCTAGAGGTGGTTCTTTGCCATTG	VPRLKSPVYCVCLGSIILYSICLVLLVIYRVALIRESDGVCLIGFARGGSLPL
eLW028-1575	ATGCCACCAGCTCCAAAATCTCCACAACCAAGAAGACCAGGTGCTCCAAAATCTAAAGGTGCTGTTAGAGCTAAATCTGGTTGTTATACTTGTAGAATTAGAAGAAAAAAATGTGATGAACAAATGAATGCTGAAGGTTCTTGTTCTACTTGTGTTAGA	MPPAPKSPQPRRPGAPKSKGAVRAKSGCYTCRIRRKKCDEQMNAEGSCSTCVR
eLW028-1576	GCTTTGTTGAAATTGTTGGTTATGATGTTGTGGGAAATTGAATTTTATGAACCATGTTTTGGTGCTTTGAGATTGATGGATTATATTACTTCTGAAATTTGTCCAGATTCTAATTTGTCTGCTGAAGCTACTTTGTTGAGAATTAGAACTTTGATTAGA	ALLKLLVMMLWEIEFYEPCFGALRLMDYITSEICPDSNLSAEATLLRIRTLIR
eLW028-1577	GGTATGCATTCTGGTGATGGTGAATTTGTTCCATTTTATGCTCCAGTTGTTGTTGAAGGTCCAGTTGAAGCTTGGTTGTTGGAAATTGAAGCTACTATGAGAGTTACTTTGAGAAAATTGTTGTTGGGTTGTATTTTAGCTTTGAAAAAAGCAAAAAAA	GMHSGDGEFVPFYAPVVVEGPVEAWLLEIEATMRVTLRKLLLGCILALKKAKK
eLW028-1578	ATGAGACAAGTTCATATTGTTTTTTCTGGTAGAGATTCTGGTAGAGAATCTGATATTGAAGTTGTTTCTGAAACTTCTGTTTTTCATGATGCTGCTTTTGTTTTGGGTTGTGTTTTGGTTAGAGGTAGATCTTTTGCTGCTCCATTGTTGACTGCTTTG	MRQVHIVFSGRDSGRESDIEVVSETSVFHDAAFVLGCVLVRGRSFAAPLLTAL
eLW028-1579	GCTGGTGCTTTGTTGGATTTGTATTTGAGAAGAAATAGATGTTATGTTTCTAATGGTTATTTGGGTTGTTCTGTTTTGTATTTGTCTACTTCTTTGGTTGTTTCTTGTTTTTTGTCTTGGGTTACTGCTACTATTTTGATTATTTTGGATATTAAAAGA	AGALLDLYLRRNRCYVSNGYLGCSVLYLSTSLVVSCFLSWVTATILIILDIKR
eLW028-1580	ATGAAAGGTGTTTGTTTGAAAGTTGGTGTTGTTAGACCAAAAAAACCAAATTCTGGTGAAAGAAAAACTGCTAGAGTTAGATTGTCTAATGGTAGACAAGTTACTGCTTATATTTCTGGTGAAGGTCATAATATTCAACAACATTCTGTTGTTTTGGTT	MKGVCLKVGVVRPKKPNSGERKTARVRLSNGRQVTAYISGEGHNIQQHSVVLV
eLW028-1581	TTGGTTTTGAGATCTCCAGCTATTTTGACTTTGGAAGAAGAAGAAGATGTTGCTGCTAATTTGTCTCAATATTCTGTTCAATGTTCTGAAGTTGATAAATTTTTGTTGACTTATGTTATTTTGAAATTGAAATTGGTTAAAGGTAAATGTTTGATTTTT	LVLRSPAILTLEEEEDVAANLSQYSVQCSEVDKFLLTYVILKLKLVKGKCLIF
eLW028-1582	GCTGGTGATACTTCTGATGGTGAATCTGCTTCTACTCCAGCTCATTCTTCTCATCAATCTAGAAAACAACAAGTTAGACATAGAGCTTCTGTTGCTTGTGCTTCTTGTAGAGAAAGAAGAATTAGATGTGTTGTTCCAGAAGGTGCTTCTGAATGTACT	AGDTSDGESASTPAHSSHQSRKQQVRHRASVACASCRERRIRCVVPEGASECT
eLW028-1583	TCTTCTTCTACTGTTGTTTTGGCTTTTGGTACTGATGAAAAAAAAATTAAAGAAGTTGGTGATGCTTTGAAAACTAAATTGTCTGTTAAAGGTGGTGGTAAAGGTCCAAGATGGTCTGGTAAATTTGCTGGTGTTTGGAAAGAAGATTCTGCTATTGAA	SSSTVVLAFGTDEKKIKEVGDALKTKLSVKGGGKGPRWSGKFAGVWKEDSAIE
eLW028-1584	TGGCATGTTGCTTATCCATTGGTTGCTACTGGTTTGTGTGTTGCTCCACAAGAATTTTTTTTGAAACATTGGTTGGCTTTTTTGAGAGAAAAAGGTACTAGATCTTTTGTTTTGAATGGTATGTTGAGATTGTTGTGGACTTATTTGTATAGATGTCAA	WHVAYPLVATGLCVAPQEFFLKHWLAFLREKGTRSFVLNGMLRLLWTYLYRCQ
eLW028-1585	GGTGGTGCTTTGTCTCATCATGAAATTAGAGTTCATTGGGCTCCATCTTGGGTTTCTTCTAGAGCTCCATGTTCTACTAGAGGTTTGGGTTGTAAACCAGGTGTTTCTTTGATTGAAACTGTTGTTAGAGCTGTTGTTTTGATGTCTTGTGCTAGAAAA	GGALSHHEIRVHWAPSWVSSRAPCSTRGLGCKPGVSLIETVVRAVVLMSCARK
eLW028-1586	TGGGGTACTACTTTTAGAGATGAAGGTTCTAGAGTTAGAGTTTTGATGAGAAGATTGGCTAGAATGATGAGATTGGGTGGTAGAACTCCATGTCAATCTGATCATATTTCTAATGTTCATTTTTCTGCTCCAGCTGATTGGCAATCTACTTGGGGTACT	WGTTFRDEGSRVRVLMRRLARMMRLGGRTPCQSDHISNVHFSAPADWQSTWGT
eLW028-1587	ACTACTGAATCTGAATCTACTACTTCTACTCCAGTTGATACTACTACTGAATCTGAATCTACTACTTCTACTCCAGTTGATACTACTACTACTTCTGAATCTACTACTGGTACTCCAGTTGATACTACTACTACTTCTGAATCTACTACTTCTACTCCA	TTESESTTSTPVDTTTESESTTSTPVDTTTTSESTTGTPVDTTTTSESTTSTP
eLW028-1588	CATGTTTTGGAATATGCTTGTTCTATTGCTATTTCTAGACAACAAGAAAGAAGAAAAAGAAAAGCTATTAGAAAATCTGAATCTTTGAATGCTTTGGCTAAAGCTTTGTTGAGATTGTTGTCTGTTTTTTCTACTATTAGATTGGCTTCTGGTCAATTG	HVLEYACSIAISRQQERRKRKAIRKSESLNALAKALLRLLSVFSTIRLASGQL
eLW028-1589	GGTTGTGTTGTTTCTTGTAAATTGGTTGGTTTGTTTACTATTACTTTGATTGGTGTTGCTGTTTTGTATGATTTGTGGAGAATTATTGATATTAGAAGAGGTACTACTATGGCTCAATTTGCTAGACATTTTGTTGCTAGAGCTTTGGCTTTGATTGCT	GCVVSCKLVGLFTITLIGVAVLYDLWRIIDIRRGTTMAQFARHFVARALALIA
eLW028-1590	GGTGAAACTGTTTTTTATAAAGGTCAAGGTAAAAAAAGACAAGAAATTAGAGCTCCATTGAGAAGAGGTATGGCTTTGTTGCATAGACATGGTCATGAATGTTTGTTGCATGAAGGTACTCAAGTTTTGAAAGGTATTAAATATGTTTTGAGATCTGAT	GETVFYKGQGKKRQEIRAPLRRGMALLHRHGHECLLHEGTQVLKGIKYVLRSD
eLW028-1591	ATGGCTACTGATGCTACTGTTAATGCTCCAGCTTCTGCTGAAGCTACTACTGCTAGAAGAAGAAGATCTCATCAAAAATCTAGATTGGGTTGTAGAAATTGTAAATTGAGAAGAGTTAAATGTGATGAAAGAAGACCAAGATGTGTTAAATGTAGAGAA	MATDATVNAPASAEATTARRRRSHQKSRLGCRNCKLRRVKCDERRPRCVKCRE
eLW028-1592	TCTTCTTTGACTTCTATTGAATCTATGGGTTCTGTTATGGATGAATCTGGTGAAGAAGAAGAAGAAGATGTTATTTATGAAGTTAAAAGAGCTAGAACTCATTCTATGGAAGTTCAACAAGCTAGATTGGTTTCTTGGGAAGGTGCTGGTATGAAATTG	SSLTSIESMGSVMDESGEEEEEDVIYEVKRARTHSMEVQQARLVSWEGAGMKL
eLW028-1593	GATAGAAGATATAGAATTTCTAGAGGTGGTTCTAGAATGAATCAAGTTGTTGAAAATACTGTTTCTAGATGGGTTGGTATGTTGCCAACTTGGAGATGTGGTTTGTTGTTGCATGCTTTTGTTCATTTGAAAAAAGTTTATTGGTGTCCATTTTTGAGA	DRRYRISRGGSRMNQVVENTVSRWVGMLPTWRCGLLLHAFVHLKKVYWCPFLR
eLW028-1594	GGTTCTAATATTCAATGGTTGGTTACTAAATGGAGAGAAATGGGTTGTAGAAAAGGTCCAATTGAATTGACTAAATTTTTGACTGGTTTGTTGTGTGTTAATCCATTTTCTTTGACTCCAGAAAAAGGTGCTAGATTGTTGATTAAATTGTTGTCTATT	GSNIQWLVTKWREMGCRKGPIELTKFLTGLLCVNPFSLTPEKGARLLIKLLSI
eLW028-1595	TCTGGTCCATCTTCTAATGATGAATTGATTGAAAAAGGTAGAATGTTGGTTGATGAATTGTCTGAAGCTGGTGGTGGTATTAAAGATGGTGCTAGAAATAATACTTCTTCTTTGTATTTGCATTTGGTTAGAGTTTCTATTGATAAATTTTCTCATGCT	SGPSSNDELIEKGRMLVDELSEAGGGIKDGARNNTSSLYLHLVRVSIDKFSHA
eLW028-1596	ACTCCAATTGATGTTGAAACTGATGATCCAGATATTTATATTAAACCAGCTTTGGATGGTTCTTTGAATTTGTTGACTTCTATTGTTAGATATGGTCAAGTTATTAGAGGTTTGTCTTCTTGTATTATTCATTTGTTTAATAATGTTCATTTGGTTAGA	TPIDVETDDPDIYIKPALDGSLNLLTSIVRYGQVIRGLSSCIIHLFNNVHLVR
eLW028-1597	TCTTTGCAAGAAATTGATAAAATGAGAGTTGATGGTAAATTTGTTGATTCTGAAGGTATTGGTAGAAGACCAATTTGTGTTTCTTCTTCTATTTTGAAACAAGTTTTGTTGTATTTGTTGAGAAGATGTTATGGTTTGATTTATAGATTGTTGTCTTCT	SLQEIDKMRVDGKFVDSEGIGRRPICVSSSILKQVLLYLLRRCYGLIYRLLSS
eLW028-1598	GGTGAAATTGTTCAAATTGATTTGCCATTGTATGGTAAATCTGGTCAAAATAGAGGTAAAGCTGCTTTGGAATATTCTGATTCTTTGTCTGCTCAAAAAGCTGCTTCTCATATGACTGGTGGTCAAATTGATGGTGCTGTTGTTAAAGTTGAATTGTCT	GEIVQIDLPLYGKSGQNRGKAALEYSDSLSAQKAASHMTGGQIDGAVVKVELS
eLW028-1599	ATTGAAGCTGAAGAAGCTGAAGAAATTGGTGTTGAACATTTGTTGAGAGATATTGCTTCTTCTTCTGGTGCTCCATCTTCTACTTTGTTGACTACTCAATCTTTGTCTACTAGAGTTGCTGCTCAATTGAATGCTTTGCAAGGTTTGAGAGCTAGATTG	IEAEEAEEIGVEHLLRDIASSSGAPSSTLLTTQSLSTRVAAQLNALQGLRARL
eLW028-1600	AAACAATATTGTGTTAGACCAAATTCTGGTAGAATTGAACCAGGTAAAGATGTTGAAGTTCAAGTTTTGTTGCAAGCTATGAAAGAAGATCCACCATTGGATGCTAAATGTAGAGATAAATTTTTGGTTCAATCTGTTGCTGTTACTGCTGATAAAGAA	KQYCVRPNSGRIEPGKDVEVQVLLQAMKEDPPLDAKCRDKFLVQSVAVTADKE
eLW028-1601	ATTTTGTTGGAAGTTTTGGGTAAAGTTAGAGGTGATCATACTCCAAAAAGACAAGAAACTTCTGTTCAAGGTATTAGAAGAAGATTTAGAGATGATTTGGCTTTTTTGTGTGAATATGATAAAGGTGGTATTGCTTGTACTGCTATTGGTATTGAAGAA	ILLEVLGKVRGDHTPKRQETSVQGIRRRFRDDLAFLCEYDKGGIACTAIGIEE
eLW028-1602	ATGGCTACTCCATCTACTGGTGCTCCACCACCAAAACAAATTAGATTTGTTAATAATCAAGGTCAACCACCATCTAAAAGAAGAAGAGTTAATGCTGCTTGTTTGACTTGTAGAAAAAGAAAAACTAGATGTGATGGTGAAAAACCAACTTGTTCTACT	MATPSTGAPPPKQIRFVNNQGQPPSKRRRVNAACLTCRKRKTRCDGEKPTCST
eLW028-1603	GCTGAAAAAGAAGCTGAACCAGAAAAAGAAGCTGGTTCTGAATCTCCACAAAAAAAAATTACTCCAATGAAAAGAGGTAGAGGTAGACCAAAAAGAGGTGGTGGTGCTGCTGGTGCTTCTTCTCCAGAACCTGCTGCTGTTGTTGTTGTTGCTGAAAGA	AEKEAEPEKEAGSESPQKKITPMKRGRGRPKRGGGAAGASSPEPAAVVVVAER
eLW028-1604	GGTATTTCTCATAATCAATTGTCTAATGATGATGTTTTGTTGAATCCATCTGATACTGGTTTTTCTCCAACTGATAATGGTGATGGTGATGATGGTGAACCACATTCTACTTTGAGAATGGCTTGGTTGTTGACTAGAGTTTTGGAACATGCTCCATTG	GISHNQLSNDDVLLNPSDTGFSPTDNGDGDDGEPHSTLRMAWLLTRVLEHAPL
eLW028-1605	GCTATGAAAGATATTGAAATTGTTAAAGATGAAGAAACTGGTGCTCCAATTGTTAGATTGAGAGGTGAAGCTGCTGCTGCTGCTAAAAAAGCTGGTGTTCAAGATATTACTTTGTCTATTTCTCATTCTGATAATCAAGCTATTGCTGTTGCTGTTGCT	AMKDIEIVKDEETGAPIVRLRGEAAAAAKKAGVQDITLSISHSDNQAIAVAVA
eLW028-1606	CCAAGAAAATTTATTTGTTTGACTAATCAATTGACTGCTAGATTGGGTTGTGAATTGGATAAAGATCATGATTTGTTTAAAAGAACTTTGTATGCTGTTGTTCAATATGTTTTGGTTAATCATCCACATCATATTTTGTATAATTTGATTGCTTTGTCT	PRKFICLTNQLTARLGCELDKDHDLFKRTLYAVVQYVLVNHPHHILYNLIALS
eLW028-1607	CATAATATTTTGCATTTGTTTTCTATTTGTGTTTTTAGATATCATATGTTGTATTATGATGAAGTTAGATATATTTGGAAAAGATGGAGAAGAAGATCTACTTATTGGTTTTTTTTGAATAGATATTTTAATTTTTTTGGTAATGGTGCTATTACTGTT	HNILHLFSICVFRYHMLYYDEVRYIWKRWRRRSTYWFFLNRYFNFFGNGAITV
eLW028-1608	TGTAGAGAATCTAGAGGTAATAGAGGTACTGGTGAAGGTGGTGCTGGTGAACAAGGTAAAGGTGAACAAGGTAAAGGTGAACAAGGTAAAGGTGAACAAGGTAATAGAGGTAGAGGTTCTAGAGAAACTGGTGAAGGTGGTGCTGGTAAACAAGGTAAT	CRESRGNRGTGEGGAGEQGKGEQGKGEQGKGEQGNRGRGSRETGEGGAGKQGN
eLW028-1609	ATTGTTTTGCAAATTTTGAAATTTGAAAGATTGTTGTTGGAAAATTCTACTAATAGAAAAATGTTTAATTCTTATGATAGATTGAATTCTTTGTTGTTTACTTCTGATTTGGATGTTTTGGTTGCTACTTTGTTGTTGTTGTTGAGACCATCTCAACAA	IVLQILKFERLLLENSTNRKMFNSYDRLNSLLFTSDLDVLVATLLLLLRPSQQ
eLW028-1610	AGAAGAGTTTTGGTTTTGGTTATGGAAGAATTGGGTTATAGAACTGATCATGCTTTTAGAATTGCTCATAGATTGGATAGATTGTATCAAATGGCTTTGACTAGATTTTTGACTTTGACTGCTGGTGTTATTGATTTGATGGAAAGAATTAGAATGTCT	RRVLVLVMEELGYRTDHAFRIAHRLDRLYQMALTRFLTLTAGVIDLMERIRMS
eLW028-1611	GCTCATTCTAAAAAAAAAACTTGTGATGTTTGTAAATATCCATATTCTTTTACTAAAGTTTATGCTCAAGATATGCCAGCTAGATTGCCAGTTTTTTTGTTGTTGAGAAGATTGGCTCAACAAGGTGCTTTGGCTATGTTGTTTGCTATTAGAGCTGTT	AHSKKKTCDVCKYPYSFTKVYAQDMPARLPVFLLLRRLAQQGALAMLFAIRAV
eLW028-1612	AATTCTTTTCCAAAAGAATGTGAAGTTGTTCATGAAGAATTGAGAAAATTGACTCATTTGGTTTCTGCTTTGCCAAGAGAAGGTTTGTTGTATCATGGTAGATTGATTTTGAGATATTTGGAAACTGTTGTTTGTGCTTGTTTGATTATGTTTGATGGT	NSFPKECEVVHEELRKLTHLVSALPREGLLYHGRLILRYLETVVCACLIMFDG
eLW028-1613	CCATCTTTGAAATGTGTTTCTTTGACTTATGATGAATTGGTTAGAATTGTTGCTCAATTGTTGCAAAAAGCTTTTTTTAAAAGATTTCCATCTTTGAAAGAAAGATTTTATTCTTTGGTTTTGTCTTTTTTGAAAAAAGCTATGGTTCCAACTAATAAA	PSLKCVSLTYDELVRIVAQLLQKAFFKRFPSLKERFYSLVLSFLKKAMVPTNK
eLW028-1614	CCAAAAGCTGATGGTGATGCTGAACCAAAACCAAAAGCTCCAAGAGGTACTAAAAGAAAAGCTGCTGAAGAAACTAATGGTGCTGAAGAAGGTGGTGAAGCTCCAGCTGCTAAAAAAGCTAAACCAGCTTCTAAAGCTAAACCAGCTTCTAAAGCTGCT	PKADGDAEPKPKAPRGTKRKAAEETNGAEEGGEAPAAKKAKPASKAKPASKAA
eLW028-1615	GATGGTAATGCTGGTCAAACTGCTGGTAATGCTGGTAATGGTAGACAAAATGGTAATGGTAGACAAGGTGGTAATGGTGGTGCTGGTCAACAAGGTAAACCAAGACCAAATGGTCAAAAAGGTCAACAAGGTCAAAGAGGTCAAGGTGCTGGTGCTGGT	DGNAGQTAGNAGNGRQNGNGRQGGNGGAGQQGKPRPNGQKGQQGQRGQGAGAG
eLW028-1616	GAAGATGAAGAAGATGAAGAAGAAGAAGAAGAAGAAGAAGAAGAAGAAGAAGAAGAAGAAGAAGAAGAAGAAGAAGAAGAAGAAGAAGAAGAAGAAGAAGAAGAAGAAGAAGAAGAAGTTGAAGTTGAAGGTGAAGGTGAAGAAGGTAAATCTACTGGT	EDEEDEEEEEEEEEEEEEEEEEEEEEEEEEEEEEEEEEEVEVEGEGEEGKSTG
eLW028-1617	GGTAAAAAAGGTCCAGGTGGTAGAAAAGGTCCAGGTGGTAGAAAAGGTCCAGGTGGTAGAGGTGGTAGAGCTGGTGGTCCAAAAGGTAGAGGTGGTAAAGGTGGTAAAGGTATGAGACCAGGTGCTGGTGCTCCACCACCACCACCACCAATTGCTGCT	GKKGPGGRKGPGGRKGPGGRGGRAGGPKGRGGKGGKGMRPGAGAPPPPPPIAA
eLW028-1618	GAAGATGGTGGTGAAGATGGTGAAACTGGTGGTAAAATTTTGACTAAAGCTGAAAAAGAAAAACAAAAAAAAGAAAGAGAAAAACAAAGAAAAAAAGAACAAGCTACTCCAGCTAAAGCTGCTGCTGAAGAAAAAAAAGTTGAAGCTGCTCCAGCTGCT	EDGGEDGETGGKILTKAEKEKQKKEREKQRKKEQATPAKAAAEEKKVEAAPAA
eLW028-1619	TCTCCAGCTCCATCTTTTAGAGGTAAATCTAAAGCTGAAGAAGAAAGAGAAAGAGCTGTTTTGGATATTACTGATAGAGTTTCTAAATTGTTGAGAAAAACTCAATTGCAAGTTAGAGTTATTGTTGAATGTATTCATTGTAAATCTCCAAAACATTTG	SPAPSFRGKSKAEEERERAVLDITDRVSKLLRKTQLQVRVIVECIHCKSPKHL
eLW028-1620	CAACATAATGCTTCTCAACCAGGTGATTTGCATTCTGTTTTGCATAGAAATCAAAGAGAAGGTCAACATTCTGTTAATCAATTGGTTGATAGACATTCTGAATCTCAAAGAGGTGGTCAACATAATGTTAATCAACAAAGAGATTTGCAACATGGTAAT	QHNASQPGDLHSVLHRNQREGQHSVNQLVDRHSESQRGGQHNVNQQRDLQHGN
eLW028-1621	GCTGCTGCTTCTGCTCCAGCTCCACAAAATGATGGTTTTTCTGAAGTTCAACATTCTAGAGGTGGTAGAGGTAGAGGTGGTCATCCATCTGGTGAAAGAGGTGGTTATAGAGGTAGAGGTAGAGGTGGTCCAAGAGGTGATTTTGGTGGTAGAGGTAGA	AAASAPAPQNDGFSEVQHSRGGRGRGGHPSGERGGYRGRGRGGPRGDFGGRGR
eLW028-1622	ATGAGAAAAACTTGTAGATTTATTTGTAATGTTACTAGAATGAGAACTGTTTGGATTAAAGCTTTGGAAAGAGTTTGTGCTAGACATGGTGTTTTTAAACCAACTTTTCCATTGCAAAGAATGTCTATTTTGGATTTGGAATATGCTTCTTTGGGTCCA	MRKTCRFICNVTRMRTVWIKALERVCARHGVFKPTFPLQRMSILDLEYASLGP
eLW028-1623	ATGCCATATAAAAAAGGTCATTTTGTTTGGATTTTGGTTTATGCTATTGCTGTTCAATCTGGTAATGTTATGAAAAAAAGAGTTGGTGTTGTTACTTTGGTTTTGAAAATGCCATCTAGAAAAATTTTGCCACCATGGTCTACTTTGGTTTGTAAAACT	MPYKKGHFVWILVYAIAVQSGNVMKKRVGVVTLVLKMPSRKILPPWSTLVCKT
eLW028-1624	GTTGTTGCTTATGGTTCTGGTAAAGAAGAAGGTATGAAAGTTGAAGGTGAAGGTGAAGGTGGTAAAGTTTTGAGAGATATTATTGATAAATTGGGTCATGCTTTGACTTCTACTAGATTTGCTGGTTTGCCATTGCCACATGTTTTGGCTGTTGTTAAA	VVAYGSGKEEGMKVEGEGEGGKVLRDIIDKLGHALTSTRFAGLPLPHVLAVVK
eLW028-1625	GGTGCTGCTACTACTGCTAATGCTGGTGGTAAAAGAAATAGAATGAAAGTTAATGGTAAATATTATACTAGATTGGATTGTATTGGTAGAGGTGGTTCTTCTAGAGTTTATAGAGTTATGGCTGAAAATTCTAAATTTTTTGCTTTGAAAAGAGTTACT	GAATTANAGGKRNRMKVNGKYYTRLDCIGRGGSSRVYRVMAENSKFFALKRVT
eLW028-1626	TATGGTGTTCATTTGTTGGCTAGATTTGCTTGGTGGTTTCCATCTATGTCTGCTATTATTGCTAAATTGGAAGGTACTATTAATAAATTGCATATTTTGTCTCATAAAGAATTGTGTCAAATTATTCATAATTTGAATTGGTTGTTGTATGTTGGTTTG	YGVHLLARFAWWFPSMSAIIAKLEGTINKLHILSHKELCQIIHNLNWLLYVGL
eLW028-1627	GTTGTTGAAAATCATAAAAGAGAAGTTCAATATGCTAGATATCATTGTTTGAAATCTTGGAGATTGACTTTGGATGTTTGTTTGAAAAGAGCTTTTCATTTGGTTCCAACTGTTGGTAGACATGAATTGTTGATTTCTATGTTGCAAGCTATTATTGGT	VVENHKREVQYARYHCLKSWRLTLDVCLKRAFHLVPTVGRHELLISMLQAIIG
eLW028-1628	AATAAAACTGAAGTTTTGAGATTGTTGTTGGTTTTGTTGTCTAAACAAATTTTTATTCCACCAGCTGTTGCTTTGTCTATGATTTCTCCAGCTTTGGTTGTTTTGACTCAAAGAATTCCAAGAAGAAGAGTTTTGACTTTGTTGTGTTCTTTGTTGAAT	NKTEVLRLLLVLLSKQIFIPPAVALSMISPALVVLTQRIPRRRVLTLLCSLLN
eLW028-1629	AGAGCTATTACTCCAATGAGAGTTTGGATGGAAGTTCATGATAGAGCTGCTTTTAAATTGGTTTGGTCTGAAGTTTTTAGATTGGTTTCTGTTTTGACTGATTGTCCATTGAGATTTAAAAGATTGCATTATGGTGGTACTATGTTGGGTATTAATACT	RAITPMRVWMEVHDRAAFKLVWSEVFRLVSVLTDCPLRFKRLHYGGTMLGINT
eLW028-1630	GGTTCTATGGGTAAAGTTAAATTGGGTGTTTCTTCTATTTCTGGTGAAAAAGTTGCTATTAAAATTATTCCAAGATTTACTTCTACTGCTGCTGCTCATAGACCACCACCACCAACTCCATCTAATGAACCATCTGGTTCTTCTAGAAGACCATCTTCT	GSMGKVKLGVSSISGEKVAIKIIPRFTSTAAAHRPPPPTPSNEPSGSSRRPSS
eLW028-1631	TCTTTTGCTTTGTGTAATAGAATTGTTGTTGGTTGTGCTATTTTGAGAACTGGTAAAATTTTGAAATCTTGGCATGTTGCTAGAGTTTCTCATTTTTCTACTTTTGTTTTTAATGGTGTTATTCATGGTTCTATTCCAAATATGATTTTGACTAGAAAA	SFALCNRIVVGCAILRTGKILKSWHVARVSHFSTFVFNGVIHGSIPNMILTRK
eLW028-1632	CAAGATGTTATTTTGATGTTGAGATTGTTGAATTCTATTTTGCAAGTTCCACAAGCTAAACCAGATGATTTGCCATCTGTTCAATCTTCTAGATGTATTATTTGTTTGTTGGGTAGATTGTATTATCATTTGTTGAATGCTTATTTGGATGTTTCTTTG	QDVILMLRLLNSILQVPQAKPDDLPSVQSSRCIICLLGRLYYHLLNAYLDVSL
eLW028-1633	CATACTTTTGTTAGAATTTGTAAATTGGCTGGTGATTTGATTGATTGGGTTGGTATGTGTGTTGATTGTGGTAAATGTTCTGCTACTCAAGGTAGAGATTGTTTGGATGTTATTATGAGATTGTCTATTATGGCTGTTCATGGTTTGAGATTTGTTGGT	HTFVRICKLAGDLIDWVGMCVDCGKCSATQGRDCLDVIMRLSIMAVHGLRFVG
eLW028-1634	GTTGTTACTTTGCATGAAATTTTGAAATGTTTGGGTCATTTGAGATCTTTGGTTTTGACTGCTAAAGCTTTTGGTTGTTTGCAAGCTATTAGAATGATTTTGGAACATTTTTTGTTGGTTTGGAGAAAAACTATTACTCATTGTTTGAGATATTCTGAA	VVTLHEILKCLGHLRSLVLTAKAFGCLQAIRMILEHFLLVWRKTITHCLRYSE
eLW028-1635	AAACAATATTGTGTTAGACCAAATTCTGGTAGAATTGAACCAGGTGGTGAAGTTGATGTTCAAATTTTGTTGCAAGCTATGAAAGAAGATCCACCAGCTGATGCTAAATGTAGAGATAAATTTTTGGTTCAATCTGTTTTGGTTACTGCTGATAAAGAA	KQYCVRPNSGRIEPGGEVDVQILLQAMKEDPPADAKCRDKFLVQSVLVTADKE
eLW028-1636	CATCAATTGGGTGCTACTGAATCTGGTTTGAGAGCTAAAAATGATGGTAAATTGGTTCAAGCTGAAGCTAGAGCTGAAGGTAGAGTTACTTTTAGAACTTATTTGACTTATGTTAGAGCTGCTGGTACTTGGACTTGGATGATGACTATTTTTTTTTTG	HQLGATESGLRAKNDGKLVQAEARAEGRVTFRTYLTYVRAAGTWTWMMTIFFL
eLW028-1637	AGAGCTGATGCTAGATCTACTACTAGACCAGATGGTTCTGCTGATGAATCTTTTGATGCTTTGGAAGAAGAAGTTGAAGAATATTATATTTATGTTCATTATAAAACTATTACTCAACCATCTAAAGCTTTGAATTTGGTTGCTTTGGGTAGATTGCAA	RADARSTTRPDGSADESFDALEEEVEEYYIYVHYKTITQPSKALNLVALGRLQ
eLW028-1638	TGTGAAATGCAATTTGCTAAAGATACTGTTGTTAGAAGATATTGTTTGTTGTTGGAATGTTTGGAATTGTTGCCAGTTTCTGCTATTAAAGCTGTTACTAGAATGTTGCATAGAATTGTTGTTAAATGTGGTTGTGTTGCTATGTTTTTTAAAATGTCT	CEMQFAKDTVVRRYCLLLECLELLPVSAIKAVTRMLHRIVVKCGCVAMFFKMS
eLW028-1639	ATGGCTACTTTGGATGAAGCTTTGGATAATGAAGGTGGTAAAAGAAGAAGATCTCATAAAAAATCTAGAAGAGGTTGTGGTGATTGTAGAAGAAGAAGAGTTAAATGTTCTGAAGAAAATCCAAGATGTCAAGCTTGTGTTAGAAGAGGTGTTCAATGT	MATLDEALDNEGGKRRRSHKKSRRGCGDCRRRRVKCSEENPRCQACVRRGVQC
eLW028-1640	CCAGTTGCTCCACCAGCTGCTTCTCAACCACATCCAACTGCTAATACTATGCAAGCTACTCATGCTCCACCATCTTCTGGTAGAAGAAGAGGTAGACCAAAAGGTTCTAAAAATAAACCAAAACCAGAAGCTCCAACTGGTCCAGAAGCTTCTGCTGGT	PVAPPAASQPHPTANTMQATHAPPSSGRRRGRPKGSKNKPKPEAPTGPEASAG
eLW028-1641	AAAGCTGTTCCAGCTCCAGCTCCAGCTACTAGAGCTACTAGAGGTAGAAAAGCTGAAGAACCAGCTGCTGCTGAAGAACCAGAAACTACTGAAGAAGCTCCAAAACCAGCTGCTACTAGAACTAGAAAAATTGCTGCTGTTAAACAAGCTCCAGCTCCA	KAVPAPAPATRATRGRKAEEPAAAEEPETTEEAPKPAATRTRKIAAVKQAPAP
eLW028-1642	TATTTGAAAGAATTGACTAGATGTGCTAAATTGCCATATTCTACTAGAGCTATGAAAAATTTGAATAATGTTGCTATTACTTGTGCTTGTACTTTGTTGGTTTCTGTTCCACATTTTAATTTTAGAGGTGATTTGTTGAAAATTATTGTTGCTAAAGTT	YLKELTRCAKLPYSTRAMKNLNNVAITCACTLLVSVPHFNFRGDLLKIIVAKV
eLW028-1643	TTGTTGTTGTTGTTGGATAGATTTATTGATAGAAATCATTTGTTGGATCATATTAAAATTGGTACTTCTGATTTGTTGAATTTGCCAGGTCAAAGATCTATTTATATTTCTAGATTGTGTAGAGCTATTTGTATTTTGGGTTATAATGTTAATAATGAT	LLLLLDRFIDRNHLLDHIKIGTSDLLNLPGQRSIYISRLCRAICILGYNVNND
eLW028-1644	GCTCCACCATTGCCACCACCACCACCAGTTCCACCACCACCACCAGCTCCACCACCACCACCAGTTCCACCACCACCACCACCACCACCACCACCACCACCACCACCACCACCACCACCACCACCACCACCACCACCACCACCACCACCACCACCACAT	APPLPPPPPVPPPPPAPPPPPVPPPPPPPPPPPPPPPPPPPPPPPPPPPPPPH
eLW028-1645	AAATCTTGGGGTAAATCTTTGGTTGGTTTGATGGGTAGATTGAAAAGACAACCAATTTGTGTTTTGGTTAAAACTGATGAAATTAATCATTTGTTGCATATGATTTTGTATGTTAGAGAAAATGAAGAAACTTCTTGTATTAAAATTGTTCATTTTTGT	KSWGKSLVGLMGRLKRQPICVLVKTDEINHLLHMILYVRENEETSCIKIVHFC
eLW028-1646	AAATTTCAAGAAAGAATGATGGTTTTGAAAGAAATTAAATTGATTTCTTTGGGTGATGTTAGAAAAATTACTTATTCTAGAATGGGTTATACTGATTGGAAAATTGTTGTTTTGGGTAGAATGTGGAATTTGAGATTTTTTGTTGCTACTGGTTGGGAT	KFQERMMVLKEIKLISLGDVRKITYSRMGYTDWKIVVLGRMWNLRFFVATGWD
eLW028-1647	TTTCATTATGGTGGTAGAGCTGATGTTACTTCTGTTTTTACTGTTGAAGCTAGAACTTCTTTGACTGTTGATGATTTTAGAAAAAGAATTTTGTTGGCTTGGGCTAATTTGAGATTGCATCATGTTTTGTTGATGTCTACTGTTTTGAGAGATTCTGCT	FHYGGRADVTSVFTVEARTSLTVDDFRKRILLAWANLRLHHVLLMSTVLRDSA
eLW028-1648	GCTTATACTGATGAAGATGATGCTCATCAAATTAGAAGAAAACAATTGTCTATGGTTTTGAGAGGTATGCCATCTGTTTTTGATTCTTTGACTCATGCTAGAGTTTATTTGGAATTGATTTTTAGACAAATGGAACATTATTTGTATGTTGCTGCTACT	AYTDEDDAHQIRRKQLSMVLRGMPSVFDSLTHARVYLELIFRQMEHYLYVAAT
eLW028-1649	GCTTTGAGAAGAGAATATTTGACTTTGAATGGTTTTATGCCATCTAGAATTAATTGGGCTATTCAATCTTCTGGTGTTGATTATTTGCATTTGTTGATTATTGCTATGGAACATTTGATTACTAGATTTAGATTGTCTGCTAGATTGGCTATTACTGTT	ALRREYLTLNGFMPSRINWAIQSSGVDYLHLLIIAMEHLITRFRLSARLAITV
eLW028-1650	TGTATTGGTGCTATGGTTTTGATTGTTTTGTGGGCTGGTGGTGTTTGTATTTTGGTTTTGGTTATGTGTATTCCATTGGAAGGTGTTTGGGATAGAAGAGTTAATGCTAAATGTATTCCACATATGACTGTTATGTGGTATTTTAATGGTGTTTTTAAT	CIGAMVLIVLWAGGVCILVLVMCIPLEGVWDRRVNAKCIPHMTVMWYFNGVFN
eLW028-1651	GATGGTAAATGGTGTTTGAGATTTGTTCCAAGAGGTCAAAGATGGTTGTTGGCTATTACTAGAGATTTTACTGATACTGCTATGATGTCTGTTGCTGCTAGAATGGTTTGGCATCCAATTGCTTATACTGTTTGTTTGTTGCCAGTTACTATTGCTAGA	DGKWCLRFVPRGQRWLLAITRDFTDTAMMSVAARMVWHPIAYTVCLLPVTIAR
eLW028-1652	GCTTCTATTATTTCTCAAAGATCTGGTATTGTTAGAGCTTTGTCTAGATTGATGATTTTTGATAGAAAATTGAGAGTTAAAGATACTCATTTGAGAAGATTGCAACATAGAATTGTTATTCAATCTTTGGTTTTTGGTGCTTTTTTTTCTTGTGTTGGT	ASIISQRSGIVRALSRLMIFDRKLRVKDTHLRRLQHRIVIQSLVFGAFFSCVG
eLW028-1653	AAATTGACTTTGGCTGATTTGGCTCCATCTCCAATGGCTTATAGATTGTGGATGTTTATTTCTGGTTTGTATTCTTTGGTTGATCCATTTGTTAGACCATTGGTTAGAACTTATTTTGCTGCTTGTTTGAGATTGTTGATTAGATGGGTTCCAGGTATT	KLTLADLAPSPMAYRLWMFISGLYSLVDPFVRPLVRTYFAACLRLLIRWVPGI
eLW028-1654	TATATTTTGGCTGTTGGTTTGATTTTGAGATTGATTTCTTATTTGTCTAGAGCTAAAGTTAGATTGATGTATCATTGGTCTGAATTGTGGAGAAATTTGTTGTCTTTGATTAGATTTTTGAATACTTATTCTGCTGATTTGTTGTCTTCTTCTACTCCA	YILAVGLILRLISYLSRAKVRLMYHWSELWRNLLSLIRFLNTYSADLLSSSTP
eLW028-1655	CCAGCTAATTCTTCTTTTGTTTATGTTCCAATGGGTTGGACTTTGGAAGTTAGAAATGATGGTAATCCAGCTATTTATGCTGCTTTGTTGGTTAGAGCTTTGTTGTCTAGAAGAGTTTGTAGAGTTGGTTTGTTGAAACATAATACTATTTTGGTTCAT	PANSSFVYVPMGWTLEVRNDGNPAIYAALLVRALLSRRVCRVGLLKHNTILVH
eLW028-1656	GAATTTCCAGCTCCACCAGCTAGACCACCACCTTCTCATACTGCTCCACCAGCTCCACCACCTCCACCACCTCCACCACCTCCACCAGCTGCTGGTGGTGGTGTTCCACCACCTCCACCACCTCCACCACCTCCAGCTACTGGTGGTGCTCCAGCTCCA	EFPAPPARPPPSHTAPPAPPPPPPPPPPPAAGGGVPPPPPPPPPPATGGAPAP
eLW028-1657	GTTAGAGATATGCCACAAGCTGATCCAGGTGCTGATAGAGCTTTTGATGCTTCTTTGGAATCTTCTATGAGAAAATTGTTGGATGGTTTGGCTGGTACTTCTTGGCCAGCTAAAACTTCTGTTTGGGTTTCTAAATTGAGAATTGCTTGTAATCATGTT	VRDMPQADPGADRAFDASLESSMRKLLDGLAGTSWPAKTSVWVSKLRIACNHV
eLW028-1658	GCTGATGAAGAACCAACTTCTTCTTTGTATAGATCTAATGCTAAAGAAGTTTCTAGAATTACTACTGGTTCTTGTTCTGAAATTAAAAATAAATTGGCTGGTATGCAATTGGGTCATAATAAACAAGTTTCTATTTGTTCTTCTGGTTTGTGTGTTCCA	ADEEPTSSLYRSNAKEVSRITTGSCSEIKNKLAGMQLGHNKQVSICSSGLCVP
eLW028-1659	ATTGCTAGAGCTGATAGAACTTCTCCAAATGATGGTGGTGTTGCTTTGAAAAAACATGTTGTTGTTTTTGCTTCTAGACCAGGTTTGGGTTTGTTGATTGCTGCTTATTTGCATAAAAATTTGAGATCTGATTGGAATATTCAATTGATTTTGGGTTGT	IARADRTSPNDGGVALKKHVVVFASRPGLGLLIAAYLHKNLRSDWNIQLILGC
eLW028-1660	GCTGTTTTGGAATTTTATGAACAATCTACTAGATTGGTTGCTTCTGATGCTTTGGGTAGACATGTTAGAATTGAATTGCCACCAAGATTGTTGGTTTATGTTGTTTTTTTTTCTCCATCTGTTGCTGTTGTTTCTAGATTGTGTTCTTTGTTGGCTTGT	AVLEFYEQSTRLVASDALGRHVRIELPPRLLVYVVFFSPSVAVVSRLCSLLAC
eLW028-1661	ATGCAAGGTGAAGAAACTATTGCTTCTAAAACTAATAAACCAAGACAAAGAAGAGCTCATACTAGATCTAGAACTGGTTGTTCTGAATGTAGAAATAGAAGAGTTAGATGTGATGAACAAAAACCACAATGTAAAAATTGTATTAATTCTCAAAGAATT	MQGEETIASKTNKPRQRRAHTRSRTGCSECRNRRVRCDEQKPQCKNCINSQRI
eLW028-1662	AGAATGGGTATGACTCAAGAATTGTTGGCTTTGGTTACTGGTTTGGCTCATTATTTGAAAATTTTGATTAGAATTGCTTTGACTGGTGCTTTGAAATTGGAAAGAGATTATGTTTTGAGAGAAGCTATTTCTTCTTTTTTGGATAAATTGCATTTGTTG	RMGMTQELLALVTGLAHYLKILIRIALTGALKLERDYVLREAISSFLDKLHLL
eLW028-1663	GAAGTTATGAAAGTTACTCCAGTTCAAAAACAAACTAGAGCTGGTCAAAGAACTAGATTTAAAGCTTTTGTTGCTATTGGTGATTATGATGGTCATGTTGGTTTGGGTGTTAAATGTGCTAAAGAAGTTGCTTCTGCTATTAGAGGTGCTATTATTTTG	EVMKVTPVQKQTRAGQRTRFKAFVAIGDYDGHVGLGVKCAKEVASAIRGAIIL
eLW028-1664	ATGGCTCCATGGGATGATGCTCCAGCTCCATTTGCTGCTGATGGTGATGCTGATGATGTTACTGGTTCTGAATTGGCTGAAAGATTTAATAAAGAATCTGGTAAAGTTAATGCTCAATTGTCTGCTTTTCCATCTGCTTTGTTGTGTGGTAGAGATAAA	MAPWDDAPAPFAADGDADDVTGSELAERFNKESGKVNAQLSAFPSALLCGRDK
eLW028-1665	TTGAGAGCTTATCCAGTTCCACAAGCTTTGCAAATTGCTGGTAATGAATCTGTTTCTCCATGTTTGGTTAGATGTTTGAGATTGTTGACTGTTTTGGCTGATTTGTTGTATATGCATAGAGGTTTTTTTGCTAGAGCTTTGAATGATCATCCAAAAGAT	LRAYPVPQALQIAGNESVSPCLVRCLRLLTVLADLLYMHRGFFARALNDHPKD
eLW028-1666	ATGGCTCCATCTGCTTCTGCTGGTGGTTCTGGTGCTGCTAAACCAAAAAAAACTAGAGCTAAACATGCTTGTAGAGAATGTAATTCTAGAAGAGTTAAATGTAATGTTACTGAAAGACAACCATGTACTAATTGTGCTGCTTCTGGTGCTACTTGTGAA	MAPSASAGGSGAAKPKKTRAKHACRECNSRRVKCNVTERQPCTNCAASGATCE
eLW028-1667	GAAAAAACTGAAAAAAAAGCTAAAGCTCCAAAATCTCCAAAAAAAGAAAAAAAAAAAGAAGCTTCTGAAACTGCTGCTGCTCCAGCTACTGAAGAACCAGCTAAAGAAGCTGCTAAAGAAGAAGCTGCTCCAGCTACTGAAGCTCCAGCTGCTACTGAA	EKTEKKAKAPKSPKKEKKKEASETAAAPATEEPAKEAAKEEAAPATEAPAATE
eLW028-1668	GTTGAAGCTGGTGATGGTGATGGTGCTCCACCAAAATCTGCTAAAAGACCAAGAAAAAAAAAAGAACCAGTTGAAGAAGGTGATGGTGATGCTGCTGCTCCAAAACCAGCTAAAAGACCAAGAAAAAAAAAAGTTGATGTTACTGAAGCTCAAAAAGAA	VEAGDGDGAPPKSAKRPRKKKEPVEEGDGDAAAPKPAKRPRKKKVDVTEAQKE
eLW028-1669	TCTGCTTCTTCTCCAGCTGCTACTTCTCCATCTGCTTGTCCAACTTCTTCTCCAAGATTGAGATCTCCATCTTCTCCATCTCCATCTTCTCAACCACCAGCTTCTCCATGTACTAGATCTTGTCCACCACCAAGACCAGCTGCTAGAACTGCTAGACCA	SASSPAATSPSACPTSSPRLRSPSSPSPSSQPPASPCTRSCPPPRPAARTARP
eLW028-1670	TTGCATAAAAGATTGGAAGTTACTGCTTATATTACTTGTACTAGAGTTATTCAAAGAGTTGTTTGGTTTTTGTTGCAAGGTAAATATAGATTGGATTATTATTGGGAAGAAGTTTGGAGAGCTTTGTTGAATTTGTTGGATTTTATTTCTAATAAAATT	LHKRLEVTAYITCTRVIQRVVWFLLQGKYRLDYYWEEVWRALLNLLDFISNKI
eLW028-1671	GCTCCTAAAGAAGAAACTACTAAACCAACTATTGAAGTTAAAATTGATGTTGGTTCTAGATGTGAAGTTGAATCTACTGAACCAGGTTTGTCTAAAAGAGGTACTGTTAGATTTGTTGGTCAAACTTCTTTTGGTAATGGTGAAGGTGTTTGGGTTGGT	APKEETTKPTIEVKIDVGSRCEVESTEPGLSKRGTVRFVGQTSFGNGEGVWVG
eLW028-1672	CCAGAATTGATTGGTTTTTGTTGTTTTTCTATGAGATTTTTTGTTTTTATTGATTTGTTGGGTACTTTGATTTTGCCAGCTACTGTTGTTTATTTGATTTATTTGATTATTGTTGTTGCTACTAGAGCTTCTGCTTTTCCACAAATTGCTATTATTATG	PELIGFCCFSMRFFVFIDLLGTLILPATVVYLIYLIIVVATRASAFPQIAIIM
eLW028-1673	ATTTTGTTTATGTTGTTTTATTATTTGTCTATTTATTTTATTGGTACTTTGGGTGGTATTTGGTTGGCTACTTATATTATGTCTTTTAGAGAAAATTTGGTTATTCAATTGGTTATTGCTAGAGTTTGTTTTATTGTTGCTTTGGGTGTTGTTATGGCT	ILFMLFYYLSIYFIGTLGGIWLATYIMSFRENLVIQLVIARVCFIVALGVVMA
eLW028-1674	AAACAATATTGTGTTAGACCAAATTCTGGTAGAATTGAACCAGGTAAAGAAGTTGAAGTTCAAGTTTTGTTGCAAGCTATGAGAGAAGATCCACCACCAGATGCTAGATGTAGAGATAAATTTTTGGTTCAATCTGTTGCTATGACTGGTGAAAATGAA	KQYCVRPNSGRIEPGKEVEVQVLLQAMREDPPPDARCRDKFLVQSVAMTGENE
eLW028-1675	AAACAAGGTCAAGAAGTTGAATTTAAACCAGAAAGAGGTGTTGGTGATTTGGTTTTGAAAGTTACTGGTAGAAAAAGAGGTTATAGAGCTGAAGAAAGAAGATCTAATTCTTTGAGAGCTCAATTGGTTATTTCTCATGCTGTTCCATTGGCTGTTACT	KQGQEVEFKPERGVGDLVLKVTGRKRGYRAEERRSNSLRAQLVISHAVPLAVT
eLW028-1676	ATTTATGAATCTGCTTTGCAAACTGAACATCATAAACAAGGTATTGGTAGATCTATTGCTGAAGCTGTTAAAAATAGAGAATTGTCTGGTTTTGATCAATTTCAACAAATTATTTCTTTTTGTTTGTGTGTTTTGAAACAATTGTATAGAAGATTTACT	IYESALQTEHHKQGIGRSIAEAVKNRELSGFDQFQQIISFCLCVLKQLYRRFT
eLW028-1677	GGTGGTACTGCTTCTCCACCACCACCACCAGATAATAGACCACCTGAAGAAAGATATGCTGAACAATTGAGACAATTGAATGATATGGGTTTTTTTGATTTTGATAGAAATGTTGAAGCTTTGAGAAGGTCTGGTGGTTCTGTTCAAGGTGCTATTGAA	GGTASPPPPPDNRPPEERYAEQLRQLNDMGFFDFDRNVEALRRSGGSVQGAIE
eLW028-1678	TTGGCTGAATTGGTTCCAAAATTGGATGATTCTACTGTTCAATATGCTTATGTTAGACAAGAATATGCTAATGATTCTGAATCTACTAGAGTTAAATTTGCTTTGATTATTTGGATTGGTCAATCTACTAAAGTTATGAGAAAAGCTAGAGTTTCTATT	LAELVPKLDDSTVQYAYVRQEYANDSESTRVKFALIIWIGQSTKVMRKARVSI
eLW028-1679	GGTAGACCAGCTAAATCTCAAGCTGAAGAACCAGTTGAAGCTGCTCCAGAACCAAAAAAAAGAGATAGACAAGCTAATGTTGCTCCAGAACCAGTTATTGAAGAAGCTCCAGTTGTTAAAAAAGGTAGAGGTAGACCAAAAAAAGATGCTGTTACTGTT	GRPAKSQAEEPVEAAPEPKKRDRQANVAPEPVIEEAPVVKKGRGRPKKDAVTV
eLW028-1680	GAAGCTGAAGCTAGAGGTTCTGGTGGTGGTGGTGAAAGACAAAGAGATTGTGAAAGACAAAGAGAACCAAGAGCTACTAGAGCTGGTGGTGATGCTGGTGCTAGAGATGGTGCTGGTGCTAGAGGTTTGGCTAGAGGTGCTGCTGGTGTTGCTGCTATG	EAEARGSGGGGERQRDCERQREPRATRAGGDAGARDGAGARGLARGAAGVAAM
eLW028-1681	TCTAGACCACCAAGACCATCTGCTTCTTCTTCTACTACTCCAAGAGCTAGATCTAGATCTACTGCTAGACCATCTAGAGCTAGATGGCCAAGACCAAGATGTCCATCTTCTGGTGGTTGTACTAGAGCTTGTAGAACTAGAAGATGTACTAGAAGAATG	SRPPRPSASSSTTPRARSRSTARPSRARWPRPRCPSSGGCTRACRTRRCTRRM
eLW028-1682	GCTAGAGCTGAAGAATTGGGTGCTAGAGTTTCTACTGGTAGAAGAGTTGTTGATGTTAGATGTTCTTCTAGAGGTGAAGAAGGTTCTGCTGCTGTTGCTGTTTGTGCTGATGGTTCTAGATATGCTGCTGATTTGGTTGTTGGTGCTGATGGTGTTCAT	ARAEELGARVSTGRRVVDVRCSSRGEEGSAAVAVCADGSRYAADLVVGADGVH
eLW028-1683	CCAAAAGATTCTGAACCAGAAGGTGCTGATAAATTGAAACCAATGCAAGAAGTTTATGGTGCTGTTAGAAATACTGGTATTGGTACTGAAGTTGATAATAGAGATAATATGATTAGAGGTAGATGGAGAAAATTGTTGCATGCTAGATTGGCTCATTTG	PKDSEPEGADKLKPMQEVYGAVRNTGIGTEVDNRDNMIRGRWRKLLHARLAHL
eLW028-1684	GATGATGATACTACTCCAGTTCCAGGTGATGATGATGATACTACTCCAACTCCAGGTGGTGATGATGATACTACTCCAGCTCCAGGTGATGATGATGATACTACTCCAGCTCCAGGTGATGATGATGATACTACTCCAGCTCCAGGTGATGATGATACT	DDDTTPVPGDDDDTTPTPGGDDDTTPAPGDDDDTTPAPGDDDDTTPAPGDDDT
eLW028-1685	GATGAAGAAGGTGATGAAGAAGGTGATGAAGAAGGTGATGAAGAAGGTGATGAAGAAGAAGAAGAAGAAGAAGAAGAAGAAGAAGAAGAAGAAGAAGAAGAAGAAGAAGAAGAAGAAGATGGTGAATCTTCTGATGCTATTACTAGAAGAAGATTGAAA	DEEGDEEGDEEGDEEGDEEEEEEEEEEEEEEEEEEEEEEDGESSDAITRRRLK
eLW028-1686	ACTCAAGCTGGTCCATCTACTGGTGGTGGTGTTTTTGGTCAACCATCTCAACCATCTACTTCTACTAATGCTTTTGGTGGTGGTAATGGTTTGTTTGGTTCTAAACCAACTACTGGTTTTGGTACTGCTACTACTCCAGCTGCTGGTGTTCCAGCTCCA	TQAGPSTGGGVFGQPSQPSTSTNAFGGGNGLFGSKPTTGFGTATTPAAGVPAP
eLW028-1687	AGACAAGAATCTTCTCCAAGATTGCCATCTCCATCTCATACTCAACAAAGAGAAAGAAATCAAACTCCATGTGCTGCTAGATCTTCTTCTTCTTCTCCAAGAAGACCAAGACCACAACCACAACCATCTACTTCTGCTCCATCTTCTCCAGCTTCTCCA	RQESSPRLPSPSHTQQRERNQTPCAARSSSSSPRRPRPQPQPSTSAPSSPASP
eLW028-1688	ATGGCTCCAGCTCCAGCTCCAGTTGCTGCTCCACCAGCTCCAGAAACTAGAGAAGCTCCACCAGCTTCTCCAAGAGGTAGATCTAGATCTAGATCTCGTTCTCCAGCTTTTAGAAGACCATCTCCACCAGCTCCAAGAAGACCAGTTGGTGCTCCAGCT	MAPAPAPVAAPPAPETREAPPASPRGRSRSRSRSPAFRRPSPPAPRRPVGAPA
eLW028-1689	GGTGATGAAGATGAAGAAGATACTGCTGAATTGAAAGAAGAAGCTTTGAAAGGTTTGATTGCTGTTTTGGTTTGTGCTTCTGTTTTGTCTATTGTTAGAGCTTTGATGCATTCTCAATTGGATTTGTCTATTTTGGAATTGTTGGTTGATAATATGACT	GDEDEEDTAELKEEALKGLIAVLVCASVLSIVRALMHSQLDLSILELLVDNMT
eLW028-1690	ACTTCTATTTTTGGTTCTAATAATAATAATACTGGTTCTGGTATGTTTGGTGGTAATAATAATACTAATACTGGTACTCCATTTGGTGGTGGTGGTGGTTTTGGTACTAATACTAATACTAATACTGCTTTTGGTTCTAAACCATTTGGTTCTTCTACT	TSIFGSNNNNTGSGMFGGNNNTNTGTPFGGGGGFGTNTNTNTAFGSKPFGSST
eLW028-1691	ACTTCTTCTCCAAGAAGAAATTCTCCACCAACTAGATCTACTTCTTCTTCTCCACCATCTTCTCCAACTTCTCCATATCCATCTTCTTCTCCACCAAGACCAGCTCCATCTCCAAGACCATGTGCTAGAAGAGGTCCAAAAACTCCACCATCTAGACCA	TSSPRRNSPPTRSTSSSPPSSPTSPYPSSSPPRPAPSPRPCARRGPKTPPSRP
eLW028-1692	AGACCAGCTCCACCACCACCACCAGCTCCACCACCACCACCACCACCACCACCACCACAACCACCACCACAACCACCACCACCACCACCACCACCACCACCACCACCACCACCACCACCACCACCACCACCACCACCACCACCACCACCACCACCACCA	RPAPPPPPAPPPPPPPPPPQPPPQPPPPPPPPPPPPPPPPPPPPPPPPPPPPP
eLW028-1693	ATTTATTGTGCTGGTTGGGTTTTTAGATATTTTTTTTTGTTTCCATATAGATTGTCTTTGTTGTTGGCTGCTACTTTGTTTTTTTTTTTGGCTTTGCCAATTGTTTTGTATTTTAAAAATGATGAATGGCAAAGATGGTTGTTTAGATTTTATTGTCAA	IYCAGWVFRYFFLFPYRLSLLLAATLFFFLALPIVLYFKNDEWQRWLFRFYCQ
eLW028-1694	CAATTGGAAGGTGATGCTGATTTGTTTTTGGTTCCAAATTTTTATGTTTTGAGAAGAATTTCTCATTTGGCTACTACTACTTTGTTGAGACAATTGGAAGCTTTTTCTATTAGAACTCCAGTTTTTGGTGTTTTGTTGTGGAAATCTTTGGTTGCTATT	QLEGDADLFLVPNFYVLRRISHLATTTLLRQLEAFSIRTPVFGVLLWKSLVAI
eLW028-1695	GGTGAAGGTTCTGCTGAAGATGGTGGTGGTTCTTCTGAACCAAGAAGATTGAGAAGATCTCATGAAGCTTGTTCTAGATGTAGAGGTAAAAAAATTAAATGTGATTCTAAACATCCAAGATGTACTGCTTGTGCTACTGCTAATACTCAATGTACTCAA	GEGSAEDGGGSSEPRRLRRSHEACSRCRGKKIKCDSKHPRCTACATANTQCTQ
eLW028-1696	TCTTCTAGATCTATTCCAATTAGAAAAGATGATGAAGTTAGAATTACTAGAGGTAAATATAAAGGTAGAGAAGGTAAAGTTACTCAAGTTTATAGAAAAAAATGGGTTATTCATGTTGATAGAGTTCAAAGAGATAAATCTAATGGTGCTACTGTTCCA	SSRSIPIRKDDEVRITRGKYKGREGKVTQVYRKKWVIHVDRVQRDKSNGATVP
eLW028-1697	TTGGCTTCTAGAAATCCACCAACTGCTACTTCTCCATGTACTAGAACTCCAGCTCCAGCTCCAGCTCCAAGAACTGCTTCTACTACTAGAGCTTCTACTCCATGTACTGCTTCTACTGCTCCAAGAGCTGCTACTTCTGCTGCTTGTTCTCCAGCTGCT	LASRNPPTATSPCTRTPAPAPAPRTASTTRASTPCTASTAPRAATSAACSPAA
eLW028-1698	TTGATTTTGGCTAGAAGAAAAGGTGATGATAGATTTAGAAGAATTTTTATGTTTACTATGTGTAGATTGTTGGTTACTAGAAATCATAATCCAGATTTGAGAAGATTGGTTACTGAATATTTGTTGAATGTTGATAGATTTATGATTTTGTTGTTGGGT	LILARRKGDDRFRRIFMFTMCRLLVTRNHNPDLRRLVTEYLLNVDRFMILLLG
eLW028-1699	ATGTTGTATTCTTTTAGATTGTTGTTTATTTTGTTTTTTTTTTTGTTGGAAGCTTTGTCTATTTGTAGAAGATGTAATGTTACTGGTAGAGGTTGTTTTAGAGATTGGGATTGTTGGAATGCTTGTCATCAATATGCTGTTTCTCCAAGATGGGGTATT	MLYSFRLLFILFFFLLEALSICRRCNVTGRGCFRDWDCWNACHQYAVSPRWGI
eLW028-1700	AAAGTTGCTTATAGAAATCCAGCTGCTGATTCTGAAGGTTGGAGAAGATGGGGTAATGATGAAGCTAGACATGGTACTTTGGGTGTTGAAGAAATGGAAAGAAGAATTGAAGCTTTGAGAAAAGCTAAAGTTGGTGGTGGTATGGTTAAAGTTGGTTTT	KVAYRNPAADSEGWRRWGNDEARHGTLGVEEMERRIEALRKAKVGGGMVKVGF
eLW028-1701	GGTACTTGTGGTAAATTGGGTTTGTTGTGTAGATCTATGGCTTTGTATTCTCCAGAAGTTACTGTTGTTACTGTTTCTGGTGGTGGTGGTTCTTCTAGATGGGTTGAATATTTGGAATTGGCTTTGAGAACTACTGGTAGAGTTGCTGTTTTGTTGACT	GTCGKLGLLCRSMALYSPEVTVVTVSGGGGSSRWVEYLELALRTTGRVAVLLT
eLW028-1702	TGGTTGTTGACTTTTTTTACTGTTGATTTTTTGCCAAATAGAGATTTGAGAATTTTGTTGGCTAATTGGTTGAATACTTTGATTCATGATCCAATTTTGAAAAAACATACTGATGGTTTGGGTATTGTTAGAAGATTGGTTAAAGTTGCTAAAGAATGT	WLLTFFTVDFLPNRDLRILLANWLNTLIHDPILKKHTDGLGIVRRLVKVAKEC
eLW028-1703	ATGGATGAAGATGAAGATGAAAATGAAAATGAAAATGAAAATTCTAAACCACCACCACCATTGCCAGCTTTGCCACCACATCCACATCCACATCCACATCCACATCCACATCCACATCCACAACCACAACAACCACAATCTTCTTCTACTACTAATGAA	MDEDEDENENENENSKPPPPLPALPPHPHPHPHPHPHPHPQPQQPQSSSTTNE
eLW028-1704	GCTGCTGCTAAAGCTGCTCCAGCTATTGAAGAAGAACCACAAGAAGAACAACCAGAAGAACCAGATAAAGCTGCTGCTCCAAAAAAAAGAGGTAGAAAAAGAAAATCTTCTGGTGTTGGTGCTGCTACTGCTGCTGCTGCTGCTGTTCCAAGAGGTCCA	AAAKAAPAIEEEPQEEQPEEPDKAAAPKKRGRKRKSSGVGAATAAAAAVPRGP
eLW028-1705	TTTCCAAGATTGGTTGGTTGTATTGCTGCTTCTTTGGAAGGTTTGCCATCTACTAGAAATGGTAGAACTGCTTATTGTGTTTTGAGAGTTGTTGCTTCTTATTTTTTGTGTTTGATTAGAAATTTGATGTTTTCTGATTTGCCAGTTGTTAGATGTAGA	FPRLVGCIAASLEGLPSTRNGRTAYCVLRVVASYFLCLIRNLMFSDLPVVRCR
eLW028-1706	TCTGATGATGTTAATTCTACTATGGAAGATGATGATACTCCAATTGAAAAACATTGGTTGAATATTGATCAACCATTGGGTTCTGAAAAAGAAACTACTACTTTGTCTATTTTGTGGATGTTGTTGTTGTTGCAATTGTCTCATATTTGTACTGATCCA	SDDVNSTMEDDDTPIEKHWLNIDQPLGSEKETTTLSILWMLLLLQLSHICTDP
eLW028-1707	ACTGGTGGTATTTCTGAATTGCAAAATGCTTTGGATGATACTAGAGCTTCTTTTGCTTATGTTAGATTGCAATATGCTAATGATAAAGAATCTAAAAGAGAAAAATTTATTTTGGTTATTTGGATTGGTAAATCTGTTAAAGTTATGAGAAAAGCTAAA	TGGISELQNALDDTRASFAYVRLQYANDKESKREKFILVIWIGKSVKVMRKAK
eLW028-1708	CCACCATCTTTGGTTGATTTGGTTGCTAATACTATTGCTGCTTGTCATTCTGAAACTACTCCAGAAACTGTTTCTTTGCAAATTGTTAAAGCTTTGTTGTCTTTGGTTTTGTCTTCTACTATTTTGGTTCATCATTCTTCTTTGTTGAAAGCTGTTAGA	PPSLVDLVANTIAACHSETTPETVSLQIVKALLSLVLSSTILVHHSSLLKAVR
eLW028-1709	GCTTTTTTGTTGTTTTTGTTGTATTTGACTTTTTTTTGTTGGGTTTGTTTTGCTACTTCTGCTACTTGGGTTTGGTCTGAAATTTTGTCTGATAATCAATATACTGAATCTTTTATGCCAATTAATGATGTTTTGTTGGCTGTTTTGTCTGGTATTATT	AFLLFLLYLTFFCWVCFATSATWVWSEILSDNQYTESFMPINDVLLAVLSGII
eLW028-1710	ATGTTGGATTTGTTGGTTGTTCATTTTCCAATTTCTAATGGTTTGATTGAAGATAATGATTTGAAAGTTTTGGTTAAAGCTGCTGTTGGTGTTGTTTTGAGAAAAGATATGTCTTTGAATAGAAGATTGTATGCTTGGTTGTTGGGTGCTCAAGAAGGT	MLDLLVVHFPISNGLIEDNDLKVLVKAAVGVVLRKDMSLNRRLYAWLLGAQEG
eLW028-1711	ATTACTATGCAACAAATTCAAAGAGATTCTGATAAATATTTGTGTATTCAAGGTGTTTTTGAATTGTTTAGATCTCCATTGTATACTGTTTTGACTTTGGATAAATCTGTTTTGGGTCCAACTGTTTTGGTTAGATTGTTGACTGTTTTGGCTGAAAGA	ITMQQIQRDSDKYLCIQGVFELFRSPLYTVLTLDKSVLGPTVLVRLLTVLAER
eLW028-1712	GCTGCTCCAGCTGCTCCAGCTGATGATGGTTTTCAATCTGTTCCAGGTAGAAATAGAGGTCAAAGAGAAGGTGGTGGTAATTATAGATCTAGAGGTGGTTATAGAGGTGAAGGTAGAGGTAGAGGTGGTTATAGAGGTGAAGGTAGAGGTAGAGGTAGA	AAPAAPADDGFQSVPGRNRGQREGGGNYRSRGGYRGEGRGRGGYRGEGRGRGR
eLW028-1713	GGTCCAGCTGCTGCTGCTGCTGCTGCTGCTGCTGCTCCAAATAGACAAAATAATCATCATCATAATCATCAACAACAACAAGGTAATCAAGCTCAACAAGCTCAAAGAAGAAATAATAGAAATAATATTAATGGTGGTGCTGATAATGCTGCTGCTGCT	GPAAAAAAAAAAPNRQNNHHHNHQQQQGNQAQQAQRRNNRNNINGGADNAAAA
eLW028-1714	GGTGGTGGTAAAGGTCATGAAGATGGTTATATGAGAGAAGTTAGAGTTGTTCCAGCTTATTTGTTGGTTGAAATTATTAATAGAAAAGAAAATAGAAAAGAAAGAGTTGGTGCTAAATTGTTGTTGACTAGAGCTTGTGTTTTGGGTTTGTATACTTTG	GGGKGHEDGYMREVRVVPAYLLVEIINRKENRKERVGAKLLLTRACVLGLYTL
eLW028-1715	CCACCAGCTTCTACTCATACTTCTGTTACTTCTTCTCCACCAGTTAATGATCAATGGAAAGATTATGCTTTGGTTTTGGTTAGATTGATGCCAATGGATAAATTGTCTAAACCATCTTTTAGATATATTATTAAATCTACTTATGTTAGAGCTGTTTGT	PPASTHTSVTSSPPVNDQWKDYALVLVRLMPMDKLSKPSFRYIIKSTYVRAVC
eLW028-1716	CCAGCTCCAACTGGTGATTCTCCAAAAAAAGAAAAAAAAAGAAAAAGAGAATCTGCTGTTGCTGAAGATGCTCCAGCTGCTGCTGAAGCTGAAGAAGCTGATGAACCAGAAAAAAAAAAGAAAAAAAAAAAGAAACATGCTGAAGCTGAAGGTGCTAAT	PAPTGDSPKKEKKRKRESAVAEDAPAAAEAEEADEPEKKKKKKKKHAEAEGAN
eLW028-1717	ACTAATCCAGCTGCTGCTGTTGCTGCTGCTGTTGCTGCTAAAAAAACTGATACTGAAGAAGAAACTACTCCAAAAGAAGATAAAGCTGAAGAAGCTAAACCAGAAGAAGAAAAAAAAGAAGAAAAAAAAGAAGAAAAAGCTGCTGCTAAATCTAGATCT	TNPAAAVAAAVAAKKTDTEEETTPKEDKAEEAKPEEEKKEEKKEEKAAAKSRS
eLW028-1718	GCTCCACCACCTCCACCACCTCCACCACCTCCACCACCTCCACCACCATCTTCTTCTTCTGCTCCATCTCCATCTTCTACTTCTGCTCCACCACCTCCACCACCTCCACCACCTCCACCACCTCCACCACCAGGTGGTGGTGGTCCACCACCTCCACCA	APPPPPPPPPPPPPPPSSSSAPSPSSTSAPPPPPPPPPPPPPPPGGGGPPPPP
eLW028-1719	GCTGCTGATGGTTCTCCAGCTCCAAGACCAAATGCTATTTGTATTCATGAAGTTGATCAAGGTATTCAATGGAAACATACTAATCATAGAACTGGTAAAGCTGTTGTTGTTAGAAAAAGACAATTGGTTTTGCAACAAATTATTACTGTTGCTAATTAT	AADGSPAPRPNAICIHEVDQGIQWKHTNHRTGKAVVVRKRQLVLQQIITVANY
eLW028-1720	GCTCAACCAGTTAGAGATGCTGGTCCAGCTGTTATTTCTGCTCAAATGAAATGTAAAGTTTTTTTGAAACAATCTCATCAACAATGGAAAGCTTTGGGTGGTGCTAGATTGAAATTGTATGTTCAAACTTCTACTAATATTAAACAATTGGTTGTTGAA	AQPVRDAGPAVISAQMKCKVFLKQSHQQWKALGGARLKLYVQTSTNIKQLVVE
eLW028-1721	AATGTTAGATCTATTCCAATTAGAAAAGATGATGAAGTTACTATTGTTAGAGGTACTAATAAAGGTAGAGAAGGTAAAGTTACTTCTGTTTATAGATTGAAATATCAAATTAATATTGAAAGAGTTACTAGAGAAAAAGCTTCTGGTCAATCTGTTCCA	NVRSIPIRKDDEVTIVRGTNKGREGKVTSVYRLKYQINIERVTREKASGQSVP
eLW028-1722	CAAGTTACTGCTTTGGTTAGATTGATTGTTAGATTGAATTGTGAATTGGATTTGAATTTGAGAGGTTTTGTTGCTGCTTTGTGTATTCATTGGATTAAACAATCTGCTGGTTCTGCTTCTTTGAAAGTTTTGTTGTATCATGCTGTTTTTTTGGCTGAT	QVTALVRLIVRLNCELDLNLRGFVAALCIHWIKQSAGSASLKVLLYHAVFLAD
eLW028-1723	TTGTTGCAAATGGATAAAGCTGGTTTTGTTAAAGATGAAATTACTGATGTTTTTGCTTTGGTTGTTTGTAGAAATTTGTCTTTGTTTCATATTTGTGCTTATATTTTGAATGTTTATAGAAATTATATTATGATGGTTTTGGAAGCTTTGAGAGCTCAA	LLQMDKAGFVKDEITDVFALVVCRNLSLFHICAYILNVYRNYIMMVLEALRAQ
eLW028-1724	CCACCACCAGGTAGACCACCACCACATTCTGGTGGTGCTCCACCACCACCACCACCACCACCACCACCACCACATTCTGGTGGTGCTCCACCACAACCACCACCACCACCACCACCACCAGCTGGTGGTTCTGCTCCACCACCACCACCACCACCACCA	PPPGRPPPHSGGAPPPPPPPPPPPHSGGAPPQPPPPPPPPAGGSAPPPPPPPP
eLW028-1725	AGAGCTTATCAACAACCAATTTTGGAATATTGTAGAGATGCTATTGATAAAGAATCTGCTACTACTTTGTCTGATGAAAGAACTGTTTCTAAAGATGATGCTGAAGCTAAATATTCTAGAGTTATTTCTGCTTGTATTTCTTTGTTGGCTTCTTTGTTG	RAYQQPILEYCRDAIDKESATTLSDERTVSKDDAEAKYSRVISACISLLASLL
eLW028-1726	ATGCCACATTATAATTCTTTTAATATGGATTTTTCTAAATTGAGAAATGCTTGTGGTATTGTTTTGTTGCATTGGAGAAGATATAGAAGAATTTTGTGGTTGATTGCTAAAAATTTTATGAGATTGAGAGGTTTGGTTTCTTTGTTTGATTCTGGTCCA	MPHYNSFNMDFSKLRNACGIVLLHWRRYRRILWLIAKNFMRLRGLVSLFDSGP
eLW028-1727	CATGAATCTGATGATTTTTGGAGAGAAAATGCTTCTAAATTGAATGAAAAAGATTATGAACAATTGAAATTGGTTCCATTGCATATGTTTGCTCCAGATTGGCCATTGAATTGTTTGTTGTTGAGAATTTTGGTTAGATTGTTGTCTACTGAAGATCCA	HESDDFWRENASKLNEKDYEQLKLVPLHMFAPDWPLNCLLLRILVRLLSTEDP
eLW028-1728	AATGCTAATGTTAAATTGTGTGTTGATGGTAAATGGGATAAAATGTGTTTGATGTGTACTGGTGATGGTACTTCTTCTGGTGTTTGGAGATTGTGTGAAAGAATTTTGGGTTCTGCTAGATGTGTTATTGAATCTATTGGTTGTTGGGTTGTTTTGTGT	NANVKLCVDGKWDKMCLMCTGDGTSSGVWRLCERILGSARCVIESIGCWVVLC
eLW028-1729	CATTCTTTGTCTACTATTGGTATTGATGTTTCTCATTGGGAACCATTTCCATTGGCTTCTATGCAAAGAGCTTTGGCTTATGAATTGCATATGTTTTGTCCAACTTTGAGAACTGTTATTGTTTGGTTGAGAAGATATAGATATATGTGGAGATGGTCT	HSLSTIGIDVSHWEPFPLASMQRALAYELHMFCPTLRTVIVWLRRYRYMWRWS
eLW028-1730	GGTTATAGAATTGTTAAAATGTTGGGTACTGTTTATGGTATTACTGTTAGATCTAGAAATTGGGCTGCTGGTTTGGGTATGGTTTTGAAATCTGTTGTTGGTGGTGAATTGAGATGGTTTACTAATTTGTTGTATACTGCTAGAAATGATGCTATTGGT	GYRIVKMLGTVYGITVRSRNWAAGLGMVLKSVVGGELRWFTNLLYTARNDAIG
eLW028-1731	CCAGGTGTTAGAGGTAATACTGAATCTATTTTTTTGTTGATTTGTAATTTGCCATATTTGGAACATCCAGATAAAGTTGCTAGAACTGTTTATAAAATTATTTGGGGTGAACATCATAGAAATTTGTTGAGATTGACTTATTGGTTGCATAGATGTCCA	PGVRGNTESIFLLICNLPYLEHPDKVARTVYKIIWGEHHRNLLRLTYWLHRCP
eLW028-1732	AGATCTTTGCAATTGTCTTGGTCTATTTTGTTGAGATTTTTTAAAGAACATTTTTGTATGGATAGATTGTCTTTGACTATTGTTGATTTGGGTACTTTGGGTTCTCCATTGATTAGATCTGAAAGAAATGGTTATTTGAGAAGATTTTTTCAAGTTTTT	RSLQLSWSILLRFFKEHFCMDRLSLTIVDLGTLGSPLIRSERNGYLRRFFQVF
eLW028-1733	ATGCATGATGCTATTTCTTTTGTTTTGCATTTGAGATTGTTTGCTCATGTTGTTGGTACTTCTTTGTCTGATGGTGGTCCAGTTTTTTTGGCTTTGTGTATGTTGCCACCATTGATGAGACATTTTGTTTCTATGTCTTCTAATTTGTGGACTACTGCT	MHDAISFVLHLRLFAHVVGTSLSDGGPVFLALCMLPPLMRHFVSMSSNLWTTA
eLW028-1734	ATTGCTAGATCTAGAAATTTGCCATTGGATGTTGTTATGTATTTGGGTTCTGATGAAGAAAATGATATGATGGTTGATACTTTGTTGTTGTTGCATGATTATATTTCTAAAGTTAGATCTTTGATTTTGAGAGTTAATTTTATGACTTTGTCTTGTGCT	IARSRNLPLDVVMYLGSDEENDMMVDTLLLLHDYISKVRSLILRVNFMTLSCA
eLW028-1735	GTTTTGGTTGTTGTTGTTGCTTTGCCAGTTGTTGCTGTTATGGTTATTATGGTTGTTGTTGTTGTTGTTGTTGTTGTTGTTGCTATTATTGGTGGTGGTGGTTGGTGGATGTGGTTGGGTTTGTGGTTGAGATTGTTGATTGAAATGGATGTTGGTGCT	VLVVVVALPVVAVMVIMVVVVVVVVVVAIIGGGGWWMWLGLWLRLLIEMDVGA
eLW028-1736	GATGCTGATTCTGCTCAAGTTGCTGGTGAATGTGTTGTTTGTCAAGATGAAGAAGCAAATGTTGTTATTGTTGAATGTGGTTATGTTTCTTTGATTATTCATTTGACTTTGCATAGATTTATTGTTTTGGCTTCTTTGGTTATTTCTCATTATGCTCAA	DADSAQVAGECVVCQDEEANVVIVECGYVSLIIHLTLHRFIVLASLVISHYAQ
eLW028-1737	GCTGCTAAAGGTAAAGCTGCTGCTGGTGGTGGTACTAAAAAAAAAGGTACTGCTGGTGCTGAAGCTGAAACTCCAGAAATGGCTACTCCAGCTCCAGAAGGTGCTCCAAATGCTCCAGCTAAAAAAAGAGCTAAAAAAGCTACTGCTGCTGCTGCTGCT	AAKGKAAAGGGTKKKGTAGAEAETPEMATPAPEGAPNAPAKKRAKKATAAAAA
eLW028-1738	CCAGAACCAGTTGCTGCTCCAGCTCCAGCTAATGATGGTTTTTCTGAAGTTCAACATAATAGAGGTGGTAGAGGTAGAGGTGGTCAATATCAAGGTGAAGGTAGAGGTGGTTATAGAGGTAGAGGTAGAGGTGGTCCAAGAGGTGGTGGTGAATTTAGA	PEPVAAPAPANDGFSEVQHNRGGRGRGGQYQGEGRGGYRGRGRGGPRGGGEFR
eLW028-1739	GATGATGATAAAAAAGAAACTGGTGCTTTTACTCATCAATGGATTTTGTTGGCTAAATCTAGAGCTTCTCATATTTTGTTGTGTATTACTTATTTTTATGCTTCTGTTTTGGCTGTTGTTTCTGTTGGTTCTGTTAATTGGAGAAATGTTGCTGTTAAA	DDDKKETGAFTHQWILLAKSRASHILLCITYFYASVLAVVSVGSVNWRNVAVK
eLW028-1740	AGACCATCTTCTCCACCAAGAAGACCACCACCATCTTCTCCATCTCCAGCTCCACCATCTAAATCTCCAGCTACTTGTAGATCTAAAACTTCTCCATGGGGTCATGGTAGATGTAGACCAAGACCACCAGCTAGAGCTCCAGCTTCTGGTACTGCTCCA	RPSSPPRRPPPSSPSPAPPSKSPATCRSKTSPWGHGRCRPRPPARAPASGTAP
eLW028-1741	GATTCTGATACTAGAAGAAGAGGTGGTGAAGGTGGTCATAGAATGAGATCTTCTATTGCTTGTACTAGATGTAGAAGGTCTAAAATTAAATGTGAAAATCAAGGTGTTGGTTCTCAATGTAAAGCTTGTCATGGTCAAGGTAGAGAATGTACTTATCCA	DSDTRRRGGEGGHRMRSSIACTRCRRSKIKCENQGVGSQCKACHGQGRECTYP
eLW028-1742	GATGTTTATAATGAAGGTCATATTTGTAATCATTCTGATGATGAAGGTAGATATGCTTATAAATATCAACCAACTATGATTTTGTATGCTATTAGAGCTTTGTTGAGATCTTTGTCTGTTTTGATTGGTGCTGAAGAAGAATTGGGTAATGCTGTTGCT	DVYNEGHICNHSDDEGRYAYKYQPTMILYAIRALLRSLSVLIGAEEELGNAVA
eLW028-1743	GGTTTTAGAAATTTTGTTGAAAGATTGACTTTTTGTTTGTTGGAAGATAGAGTTAGAATTGCTATGATGCAACCAGAACAACCAAGATATTTGCATTCTTTTGTTTCTTCTGTTATGGGTTTGAATTGGATGGTTCAAAGATGGTTGTGTTTGCCAAGA	GFRNFVERLTFCLLEDRVRIAMMQPEQPRYLHSFVSSVMGLNWMVQRWLCLPR
eLW028-1744	ATGTATGTTTTGGCTATTTCTCAAACTAGAGCTTGGACTAATTTGAATTTGTTTAGATCTTGTATGGTTGGTTTGGTTAATTTGTGTGTTATTTTGTTGAAAATGTTGCCAATTGTTGTTTTTTGTACTTTGTGGTATAATGTTGATTTGAATATTCCA	MYVLAISQTRAWTNLNLFRSCMVGLVNLCVILLKMLPIVVFCTLWYNVDLNIP
eLW028-1745	ATTAAACCAGAAATTATGGGTTTGTTGGAAATTCATAGATCTATTGCTCAAGATATTGGTGTTTCTTTGTTGACTGAATTGATTAATCCAAATGTTTCTATTGGTAAAATGTTGAGAAATTGTATTACTGTTTTTACTTTGATTAATACTTTGAGACAT	IKPEIMGLLEIHRSIAQDIGVSLLTELINPNVSIGKMLRNCITVFTLINTLRH
eLW028-1746	TCTATGTTGTCTTATCATTTGTGGATGGTTATGCATGCTGAAACTTCTGTTGAATCTCAAGATTTTCATATTTATAGAAAAGTTGCTAAAAGAAGAGGTGAAACTTTTACTAATTCTTATGATTTGGGTAAAATTAGAAATTTGGAATTGTTTTTTAAT	SMLSYHLWMVMHAETSVESQDFHIYRKVAKRRGETFTNSYDLGKIRNLELFFN
eLW028-1747	AGAGTTCCATGGTCTTCTGCTATTTCTAAAAGATTGCAAACTTATCATGAAATGTTACAATCTTTTCCATTTGTTTGGAGAATGATTAAAGATGTTTTGGGTTTGAAATCTTGTAGATATTTGTTGGTTTTGTATTTGTTTTGTGAAGCTGTTACTTCT	RVPWSSAISKRLQTYHEMLQSFPFVWRMIKDVLGLKSCRYLLVLYLFCEAVTS
eLW028-1748	TTTTGTAGAGCTTTGATTCATTCTCAAGGTGAAGGTCCAAAATCTATTTATGAATCTTCTGTTATTTCTTTGACTGAAGCTGCTAGAGCTATTATTAATATTTCTAGAAGATCTTTTACTTTGCATCAAACTTTGACTTGTAGAATGTGGTATTTTTTG	FCRALIHSQGEGPKSIYESSVISLTEAARAIINISRRSFTLHQTLTCRMWYFL
eLW028-1749	GCTATTACTAGATTGTCTTTGGTTATTGATGCTTTGAAAGAAGGTATGAGATATGATTGTGATCATGTTTTGGAAACTTATCAATATGATGTTTTGTTGGTTGCTGGTTATTTTTATTTGGCTGCTATTTTGGATAAATCTGGTGTTGATCCAACTGCT	AITRLSLVIDALKEGMRYDCDHVLETYQYDVLLVAGYFYLAAILDKSGVDPTA
eLW028-1750	ATGTCTTCTCCAAAAAGAATTACTGTTTTGATTTCTGGTTCTGGTACTAATTTGCAAGCTTTGATGGATGCTGCTGGTTCTTCTAGATTGCCAAATGCTCAAATTACTCATGTTATTTCTTCTAGATCTGCTGTTAAAGGTTTGGAAAGAGCTTCTACT	MSSPKRITVLISGSGTNLQALMDAAGSSRLPNAQITHVISSRSAVKGLERAST
[truncated: 8,088 more rows]
