# Supplementary material for: Evolutionary discovery and characterization of fungal transcriptional activators using active learning
Source: bioRxiv. 2025 Oct 29:2025.09.12.675635. Preprint. [Version 2] doi: 10.1101/2025.09.12.675635 (PMC12636428; doi:10.1101/2025.09.12.675635)
Supplement: Supplement 3 [file media-3.csv]

Protein_sequence	Activity
KKKKRKKKTPSKGESEEKGDDEDDEDEKKQTPKANTGAKKTKATGKTDREKKE	51493.5058
KKKRDNRREKPRKSRKGRSDDEIREGEEGESRRRKRKEGGGRARAATPQEENE	32804.88147
KKKEEGKKRKRKRGKGRGRREKEERRKRGKEKGRRKERGKGKKKKESWGWRKG	42003.37033
KKKAAAEEDDEDDDEKVPAKKPAKRGRKKAADDEADEPQPPAKKAKKSPAKKT	55762.05759
KKKSKKRKEKKEKKRRSKSKKKGKKKRRSRSNSGSSSDSSSEDSSSSSSDSSD	50473.59267
KKKSSRKRDEEDKERSLRKHSRHHKSRRKRSRERSESPESSRHRHRHKKSSSS	17581.46942
KKKSSGRKSGSKGVGRLGSGSEETDEDESSRGSGSEAGRSSKDKKGKSRSNVE	39931.12411
KKNRHGKFAYSDRYNLSEYIIEQLSEYDDIDLVKPWHRKLMLLHPFVILWVFF	60638.60209
KKRNAKRPKVESEGEDELADAKKEADDDEDESPKKVSKASSSPEAKVKQSSVS	26230.01335
KKRRKKAKEGAERGKKKRKHTDDGAGVADGVDQRDSQRESDESSADEDGNSGK	38280.43717
KKREKKERSRRHRDDDGERRRRHRSRSRSRDRERRHRHRDRSRSRDRRRDDGR	35177.90468
KKRGKRTTNGKESGRSSKKARAGSQPKPRTNARTANAAAEDDDDDDEEDDHEG	46692.51135
KKQEERKEGYRRKVEENKEKREGREKREKDEFWRREGKKRRYQEGDGAGAGAG	38131.55151
KKPPARLLAKKAPAAAAGGEEGSSKSAAKPAAPPVKKVVPAAAAAKPAKGGAP	28349.85031
KKPAAKKQKTAPAEKINTTDDSKKARGRPKKADSNGTAKAAQKKKEPKAAATA	32904.0441
KKPAAKAKAGPSKANGEAAANGKGEEKEQEKEEAPKEKFKAAKLADPAAPGSK	31216.40947
KKEKAEKNKQQSKGQGQGEGDKEQKKEGEGEGEGGKDARAKGEKDGKDEKGAK	46409.81511
KKEKSPSEDEAEKPKSPKSPFAKLRATVKGKSPKTEKPAEEPKAEAAPEAKTE	24058.18218
KKERKKEEKEEKGEKVKGKGERYVSDQVEEERERRRKRRNAKRQEREEEREKR	42903.74019
KKEPVYDSEGNEVKPTPRKRVKKEPATEEDGSESKSASKKRVKKEADAEGDSS	17082.25269
KKEEEGEESEPEKLPKSTKRGRKKVEEEVKAEGEEEEEEAPVAKKQKPAANGS	6572
KKEEVKQEPTPAAAPEASTSDRGRGRGRGRGEGRGRGDGTRGRGRGGARPAGP	34888.84433
KKEEVKQEPAAPTPAPAPAPTGASSDRGGRGQGRGRARGDSSRGGGGRAAAPP	38011.59042
KKEAAAAKKEPAKRKKTKADEEDKESAEGTESDEESKPKKKKAAPKKKGAATA	20602.90643
KKEGEDGKGKRKVVVYVGNAKFVTQREEGRDAFSASLASFDAQESAHGRTTIY	75579.83701
KKDEEQTSSSTPSPPPQESAEKNEAKDEEKPAEQKAKKKPKKLQVRSAGTPAP	7628.445077
KKAKKGGDEAGAKGSGKPKKPAGEADGSVAAEGGAAKGKARKAASSEPKKGAK	27861.29778
KKAKAGDEDEEGGADKASPKKGAKRGRKQVEDEDEDESEEVQPKAKRAKKAVV	24813.00112
KKAEKQEGEDKEKEEKPKPSRGKKRKESEEPNGASAEGEEEPVAKKAKPASKA	48950.88483
KKAAAALNGEAADGEATAEGEGAPKREPRAKKPRTPRPRRAPGEEPAGEPSKN	44943.78482
KKASSSAVGEGKKKSASKPRTSSAGGASVDGQPKKPKQSKKKAASGSKGGAGS	28469.73841
KKGTIMTIASPSTVRRNMYDWLPSLFYFMPNSILGMWFDMTLPKLFFFLFLSQ	63375.46569
KKGRRKENGEGGEEKGKGAGGRGEGEEAGRRSRIKGVGGKRRGAGRRRGRREG	17058.00064
KKGRRGRRRNRRGRKEGESEKGRKGGKGKGRKGEEQRRVRIKKGSRGTGEGEK	6572
KKGREDMGNERKGNDMEGREGEKRGRKGKREGGGKGGKGGEKQREGRTGERGR	21802.68361
KKGGKAAKSADRPPSRSRLEEEYVFIDVVSSFLRAIRARVIHIRHGAIVLAHY	64061.70653
KKSDEKDDTKPKKKKAKHDDADKESKKKLKKASKEKKSKSTKSKKDTAENAIA	42851.4793
KKSGTTSKDEKKEGDSDSKATPSSGESAAPSAANNEGGKKEEKSEEKKEEKEE	41704.24848
KKSVLQLLAWLMHYKLYPTRNYKAICNCLPKLFENPLWAEFCSKMADTMVKYN	46343.2886
KKSSTSSTAAPKKRTPAKKSTPAPTPSPSASPEPVKPKKTSSKKAAKPVAVAE	25402.67818
KKLTRGKGKKSKGKKARSNAKRSKGKGKVTKEDTSDEEDEEEGEEERGEEEEE	12503.89729
KKLQNDILRPVDWIMYYYFASHIPITVLFDLQAIYPTNWVPQLLLDINAQYIN	37507.08655
KKLHLESEEDAEYIVAKAIRDGVIEAQVNHERGEMTSRETGDVYSTNEPQAQL	6572
KNNNREVEVEAREPHHKGRKNNKREVGEVEARDPHHKGRKNNKREVEVEAREP	52887.76122
KNNLWYLPLYLFYLSRVTPAATVVPVFLFFFIFFYFFIFIFYLFLFYLSFSIF	49882.70705
KNEKADKAEKTEKTEQQQSSGARRNRRGRGGNRGGEGGKESKEGGRPAAAAKT	11166.7994
KNDDRGDRGERRSRSRRRRHSVTGVDRESRAESKHRDPKHRKHRIAEAGAASA	41465.63276
KNDCCFCYALGLFIRMDCFLRIFVCLCFDVGLYAIEFDLCSLLLACIHVHFSH	36281.2322
KNGWHIIGSSNNVVAYRLRVYQCMDLTTFFSLQAAFSDCERYFVASAIVLDKK	38503.55605
KTKEGAAKNTKKSGERGKEKGLAGAKSKKSPINNSVKGKKSPSTKKTVKKAGK	31550.56636
KTTGPDARISHTSVQRFASYLGLRVALDRLRLQLAAATTIRHFISRLSRVLVF	50625.22703
KTRGFQEGVSLTVYDELARWEKYAYGCNELIFHPMRYWPTRGPFTKLFIRFIF	41562.30348
KTIGKQDPYCAARLGKEAKKTETDRRGGQTPRWDQELRFTVHDSPDYYQLKVS	54961.95626
KTIWRDVKEGGECSVEEMCLSYYRSEGWKGYHSEGGILKTLFAYLFYDIMFLY	65689.93283
KTIFFCGGRFLTSRALWAFCLSMFLFVMPSVLFLIFTCPWLWHHISPAVPIIF	41282.06266
KTQDESKPADGASTEQPAKKKRKRKQKRAQDGEGGEGAAAVGGGGGGEETQKA	33161.67829
KTHPQASAEADGEEDAEPEGQAKSRQPSRRRQSRGRGRRGGPQESDTESIARS	19331.30417
KTPAAANKAGGGGAGGKSAGGRGKTQRARGGRVKQATTQKQTATPKQQQTAAK	23971.1035
KTDKSKDRKTKKKKSHKATGSERPSSSRGEEPEKDEEPEKKEKRRKKRKEEKR	17917.02684
KTGEDRGRGRGRGRGKRKGEGRGGEGKTGEEGEEEEEEKGERREREREREKKK	23409.42012
KTVEEIWRISQGAVEGEEKGREREKAGLCVRACGASWHSQVLCAALVEVVGLS	41658.81683
KTSNDLKYLFTFVEYHVFVSLIRRSLSQLDENKEKHEQMIKLYDDILKNIECI	24818.36599
KRKPRRPVRVDKDPEEEEEEDKEEEEEEEEDPRGKEKKKAKPKRKAKAKAAED	21362.22337
KRKDAAKKKSEREWKDRVKGVEKAGRDRQKRREENIRKRKEEKGRGKGKKGKG	6834.710842
KRKDGNGGAGREMKRGERDASPAKGKGASAARGRGGRGRGGRRGGSRGGKKRG	32633.31256
KRKACLVCDLICTLLLQGLVSNEELRIDYSHRRCDLWRRQRWIGFVTPLSILE	36445.30729
KRNKPNACGGCGAESDENGGALMMCSRCKDRKYCGAECQKTHWKVHKKVCEVA	58537.95747
KRRRWQLALLLLFWFAWLATFITVIHNSRFVSKVNGQDPYLLSCTSVLWSKNN	47104.24772
KRREKRKKRKQRDQGRKKTKKDGVGEPSNEGGEDDNGESGKDDDDQGKESDKD	29572.47975
KRRGDQGKEQDRKGGEGGEEERGNGARGGGSARKEGDKGGEQKEGGRQRERAG	41652.01365
KRQKSRKGSESDAESEGEGDRGGARAYGKSRPQGRSADARADRKSAKGARAPQ	34207.29521
KRHAKRRRDKRKQKEKKNSKRDESSSASDSDRRSQSSSRRSRSSSAGSKRSTR	17398.682
KRHLPWPWNGERLIFILQDVWVPNFNEHHLLWTLDLKRKGLTFIALTNVWGIY	50293.49229
KRPTSHTLRPFFYFLLAVIYTVAHALVMIYQMISLNVAVNSYDNALLTLLVSN	52182.87689
KRPRKKKQQKAAAEEAAEPAGSGDEAAAPPEPKKRRKGKLRKEGDKNGNAAPA	28517.29317
KREQREKEKEAEREREREKAARAARRESRREERTRREDEKERGARHEERTSRY	28026.0352
KREDIVRVVNGIFCCYILTFSLFFLFFLVYPSLCFLCLFPLCGVLSFFYLYFP	20893.74506
KRGRPAKKAQEEVEVEEAAPAKRGRKAVAKEEPAKKETKAKPTTKSRGTKRAA	38640.34148
KRGEGEAGKESGRQRRSGSAGERAGRRGEGSKEGAEGESEASREKGNKRNDEE	32832.05066
KRVKKEETVEKKPAVETEAPKKRGRKAAVSASAEEPKAAPAKRSRRKVSATAA	13256.13855
KRSKSPDSRHSSSRKRSRSRERKHKSSRKRSKSREGKIKKSKSEKHRSHKHKR	46317.30268
KRSRKHSSREDVGEEGEDRRSEHRERKKEKEREKDKEKDKDRSRSRHKRSRSD	53619.97697
KRCFSLFFFFFFSFLPFLFLFLSPYCLLNTFVPFSFSFLIYLILLLKFNLSAE	48882.16859
KMEESKKRGTKRKSALASDSEEEEEVKPKPIAKPAKPAAKAESSVHVRKGVVL	17667.10105
KMVHRPLLWYFTVFLVDMYTALRLFRLGFRHYAPRTQTRSWFRVFPPRPFTWV	71741.5883
KMLLDHIKKFVITYTGGLVLACDISRYHEVIVQFKSVQVDEYFNVLKEICSLF	53947.88015
KINQIFGYRSGLGFSIITLDWNQIAYIGSPYVAGSFRWAEANVMIGFMFFYWF	70271.38681
KIRTNALLSSFLVSLTEGAANGTRFASPEGAVTSALVRIFLRLIWLWTATGRR	57216.67758
KIMSFIIGLGLICPLVLVRDKLTILLTLCYEGLLVGFWFIDHAQALRWYCLFI	68717.55312
KIISAFGWNADKHLGFALLQLCMDGNRIRSPLAAMMLLMYYVTLMTHCPQILT	63717.47357
KIHIANMAQVAVFLLHKILYGIIPLFEISTCAYFPLLISLWHLNYLLFYTVMF	63178.46756
KIHIVNMAQVIVLCIHRFLYGIIPLFEISTCIYFPLLVSLWHITYILFYIVMF	55225.53287
KIHLVNMAQVVVIFLHRILYGIIPLFEITTCAYFPLLVSLWHLAYILFYVVMF	81615.01101
KIHLVNIAQVVVFFIYRLLYGLIPLFEIATCAYYPLLVSLWHLDYLLFYTVMF	62813.92068
KIHLVNIAQVVVFFIYRFLYGLIPLFEISTCAYYPLLVSLWHLDYLLFYTVMF	63954.0178
KIHLVNIGQVLVLLLHRFLYGIIPLFEITTCAYFPFLVSLWHIQYILFYAVMF	84893.41921
KIHLVNISQVVVFFVYRFLYGLIPLFEIATCAYYPLLVSLWHLDYLLFYAVMF	48123.60057
KIHLVNLAQVTVFFIHRLLYGIIPLFEIATCAYYPFLVSLWHINYLLFYIVMF	41978.58521
KIHLVNLAQVSVFFIHRVLYGIIPLFEIKTCAYFPLLVSLWHMTYILFYIVMF	71183.63915
KIHLVNLGQISVFFIHRFLFGLIPLFEITTCAFFPLLISLWHIDYLLFYTVMF	39812.61834
KIHLVNLSQVVVFFIHRILFGIIPLFEIETCAYFPLLISLWHLTYLLFYVVMF	80741.05439
KIHLVNLLQISVLFVHRFIFGLVPLFEITTCAFFPLLISLWHLDYILFYVVMF	53775.10602
KIHLLPTGVHQWNLKVKDLIHCLKLFHYAEIMYALSIVPLKAAIIFQCLRVFV	47211.89946
KIAAGAALATAAGVGLHHLRERQRSQSRSSSSERSGRSRSRHRLRHAAELGAA	64004.85624
KIVKHVILAATWRTSSVQDSFYLLATWWIICWQFYFVSVYIFPLILIALLHYM	60660.69466
KISAEYMVQYKGGLIGKHFKSLSQIMAFVVYDLVPKDILDAWTIIGRLVVLLW	75945.48737
KISALCCVLSVFKIDDLVNDPILNKVLHLNNIYLDVLISLILRNNQPTIELMV	57940.71066
KISVCWLWGLDSLHLAFCIYMMYWYLITNFCVVAELGCFNIQTFFASKAFVIL	49770.32409
KILNCLSIRLYLCRKGFGSLPNEQLALFNFNARECLRALGVTLFKPRLYRLCY	80928.11716
KILVQAFKAVFTSPSSAKEADGDGEGADIIENNRRARRALYQVKVKTCVASII	42039.87
KILLNHNYFYFRMLCHHQTCNIYNLYHQIFLIFLQIIVSILLSLRIIALYLGN	66405.14955
KQTRAGQRTRFRAVVIVGDSNGHVGLGVKTSKEVATAIRAAIVIAKLNVIPVR	64163.44848
KQTAAQDSDEEGGGGKLKSKKEKEKEKKEREKQRKKEQAAKKKTAAPAPAKPE	24429.71153
KQRKAELIHHVVPLAVAAAFSIFLSGEDLEGPRIYHSMASLKVLRRLVAVISS	54377.46083
KQPKKKAAAKKAQAPKKGKKRAADDDEEEEGEEDVKPKARGKGKGKAATGKGR	42251.57148
KQPEPRTRSASPKRAASPAKPVAAEKPAAVAAAAEKPAEKVAEKAAEKPAPAV	31416.32971
KQAAEEGDRPKQGGKESGEKENGKAEGSQAREKDRPADGEGKSSDEAGKAKDE	12547.25092
KQGQEVEFKPERGVGDLVLKVTGRKRGYRAEERRSNSLRAQLVISHAVPLAVT	60222.69502
KQYCVRPNSGRIEPGKEVEVTVLLQAMKQEPPIDAKCRDKFLVQSVAVTADKE	51257.52062
KQYCVRPNSGRIEPGKEVEVQVILQAMKQEPPPDTKCRDKFLVQAVAIAADKE	29670.24504
KQYCVRPNSGRIEPGKEVEVQVLLQAMREDPPPDARCRDKFLVQSVAMTGENE	29407.15747
KQYCVRPNSGRIEPGKEVDVQVLLQAMKEDPPLDAKCRDKFLVQSVAVTADKE	27115.34008
KQYCVRPNSGRIEPGKDVEVQILLQAMKEDPPMDAKCRDKFLVQSVAVTADKE	59237.20627
KQYCVRPNSGRIEPGKDVEVQILLQAMKEDPPPDAKCRDKFLVQSVAVSADKE	46973.02071
KQYCVRPNSGRIEPGKDVEVQILLQAMKEDPPLDAKCRDKFLVQSVAVSADKE	40661.94631
KQYCVRPNSGRIEPGKDVEVQVLLQAMKEDPPLDAKCRDKFLVQSVAVTADKE	24922.25646
KQYCVRPNSGRIEPGKDVEVQVLLQAMKEDPAPDAKCRDKFLVQSVAVTADKE	44615.17245
KQYCVRPNSGRIEPGKSVEVTVLLQAMKQEPPMDAKCRDKFLVQSVAVTADKE	31549.51014
KQYCVRPNSGRIEPGKSVEVTVLLQAMKAEPPMDAKCRDKFLVQSVAVTADKE	33579.02866
KQYCVRPNSGRIEPGREVEVSVLLQAMKQEPAPDARCRDKFLVQSVTITSDQE	20547.56643
KQYCVRPNSGRIEPGRDVEVQVLLQAMREDPPPDAKCRDKFLVQSVAVTADKE	44914.46609
KQYCVRPNSGRIEPGGEVDVQILLQAMKEDPPADAKCRDKFLVQSVLVTADKE	50148.40716
KQYCVRPNSGRIEPGSDVEVQILLQAMKEDPPLEAKCRDKFLVQSVAVSADKE	45388.02152
KQYCVRPNSGRIEAGKEVEVQVLLQAMKEDPPPDARCRDKFLVQSVAVTADQE	37188.28829
KQYCVRPNSGRIEAGKEVEVQVLLQAMKEDPPADAKCRDKFLVQSVAISADKE	17815.68356
KQYCVRPNSGRIEAGKDVEVQVLLQAMKEDPPQGYKCRDKFLVQSVAITADRE	21650.98872
KQYCVRPNSGRIEGGGEVEVQVLLQAMKEDPPLDAKCKDKFLVQSVAVAADRE	46887.34964
KQYCVRPNSGRIEVGSEVEVQVLLQAMREDPPPDARCRDKFLVQSVAITPERD	42834.77168
KQYCVRPNSGRIESGKEVEVQVLLQAMKNDPPADYKCRDKFLVQSVAITADRE	53369.41221
KQYCVRPNSGRIDPGKEVEVQVLLQAMKEDPPLDAKCRDKFLVQSVAVSADKE	64511.71658
KQSWSYFYKVLQGLLMDLFFIITIPIYFYYYLPNWNPPLWTLLDFTTLESLNF	68972.48353
KQLAKKTESFSGSDLKHLCVSAALDAVKERVTVPWRHSTTSAPSSSAPAEAQP	19020.11764
KHRSSINTVLVVGGDDKVVKQAGDALKGKLGVKGGGKGPRWSGKFIGVWKAAR	50078.18608
KHEREFEGNSNRDREVVQGKREGGGGERGGRGRGAGGGGERGRGRGNSGRGDG	12538.42869
KHERDDEKERKHRKHDKPSKDKDGEDDDGEGRRHKKHRKHKERGSDDEDEHRK	22514.29031
KHYRRRLLQRDILKRKRWSIGLKTLVLLRDLGVFVHHHTVVKALQMQFIVLFG	57217.68001
KHLEAADGVEDDHRSTVIDQGNDELLVKWASDEGIIEKKPQGRFRLILGGGAS	70129.94876
KHLAEAGLGIAAAGAAKELYDHRKHHRSSSVSSSGGEHNHNGRHIAAAALGAT	28000.79998
KPKRKERSDKGKKRGPRAKDGTGTKAAENTLVAKAKPAAKGQEKRRGKADDAK	16704.16754
KPKAAAKAAKPAKKAAPEKAEKPEKPEKAKEVEKPEKPEKVSKPAAKKAAPVA	25010.00166
KPKVKKDADDDAMDVDEEEKPKPKPKPRPKPKATSSPKEGEEDEPAKKKLKTS	51392.80996
KPHHKWIIPTPFASHAFHPVDGYLQSVPYHLFIFLFPMHQYVYLGLFVAVNFW	72386.11265
KPHHKWIVPTPFASHAFHPVDGYFQSLPYHIFIFVFPMQRHLYLALFVAVNCW	41760.39919
KPHHKWIVPTPFSSHAFHPVDGYAQSVPYHLFVFIFPMQRHLYLFLFVAVNFW	44128.52065
KPHGKQAAESTRGQSTTGTNSTTSNSSRASGSRRQETDRGKEGKSNKASSSSG	21922.86584
KPPCVWCRAVGTAASMLSNLLANGLLAFQCHMGWSIVYIAALLCIIYATTLSL	38284.91547
KPEPAGEKAEVANGEGAPEGNRRRPSGRGRGRGRGGRGARGGRDAKEEGAEEA	51902.33886
KPEPAGEKGEGAASGGEGQSGGEGGRRRPSGRGRGRGRGRGGRGGRANRGSRG	38815.60601
KPESKEKEEEEEETETETETETKPEAKEEPKEEPKEEVNNEKEAEDAAAAEAK	27230.13826
KPDLYLDILKIIAYSLDDVKFRACQVLFHYYFVSLGHVVVAEALPKLGVTVEI	36392.38755
KPATTTASSAQPSTTASATPGGLFGGGAQSGSSTPAGGLFGAKPAAAPSPAPA	44869.01801
KPAGIMMFYFPCLYGTFLVGCLGHEINILSMAIANAKLFLLSFLMRGMLCTWN	43222.17771
KPLGRQELQRFVALLHSHLETQILEYMHTRRKLSDVVLFLRRTLATCLLLYGC	38145.02106
KPLSKRAAPKKAPAKRKSSAGSKSKETSAEPPKKRPAKAKAKPKKEATPASSP	41897.51601
KPLSIILGLVNVFVLYNYLSTGVSLWMISLRFSSFSCRFLADVFSCLLVFLLC	60577.78561
KEKEKQERDARRREKEGAAAAAAGEKRKVEEGSAGGEAVKKAKVGAAAAAVAA	47757.13017
KEKEDYALAIKLYADSIIITLRRLFKELDYIEIKSLIISSMFKVLLYNLLIYK	66247.26295
KEKEVKAEVEEDGSEQEEGEGEEEEEGATRSSARKGKGRATAGGRKTRRGAAG	19427.25634
KEKAKAKAKERKREERRKEKEKRAKEKEREKKRLREKEKRRKEKEKEKRRKEK	14867.38375
KEKSASERKEEKRQKKMRGEDVSDSEEEKRKRKDKQRGQRVHAVGSGTTSGAS	35925.30637
KEREQREQREQRRKEEREREKERERERELRERERERERERQQAREEAERAAMG	15417.95168
KEENKKDDLKEATKKGRKPRAAKEEAKEEAEGVKPKGRKRKATEEASDEIVVA	23428.86025
KEEETKPEEAAATEATPEATTEPAAEGAEAPKEEAKTDAAAETKKEDRPKSPG	20519.96462
KEEEQKELDRMAREEKKVWGDALRLGRTSWSESVMVWSHVMALRVFVETVLRY	62932.59024
KEEEQKGEKEEDESEKETEKEEKKEEKKEKRKLMRRKPKAEELESEASEDERE	21746.61612
KEEEDRKRAEEEEERERERRRQDEVDRRRRMQDEAKQREAEAKKQAARAAALA	35510.61906
KEEESNELKSEQEPPSAVESIAAVMTPSDNGSRFYIKRRILIGNVSKYIAPER	23090.29858
KEEDEAPAPRKARGKAKKAIVEEEEAPESEVEAPEPKAKKGRGRKAAVKKVVS	6572
KEEAPAEEQEKEEKKEKVPLSDARKGRARGPQRRAPAAAKAAAAAAAAPAPAV	34413.33975
KEEAESEAEASAPKGKKGTVKKPAAAAKAKDVDEPKAKRGRPKKTVAKDEVEN	6572
KEEAGEEAEEASPAPSEQKEEAPPSGQKPQANTGKKKDQASPAKKTGATAAAK	13705.77327
KEESGAKTPQSPASKSADDKNATREKEGAGSPDAAKGKGNEEVQTESGRDDRK	28350.3055
KEDILLTLYENSTFGGLWSKLSDCLTVIRQRGNMLNIATILLPLIEALMVVCK	54653.46036
KEDAGEAEAEGSGDKAEEAIAEKPKRGRKKAEPKEKAEPAAKPAVGRKKSVAE	45714.86388
KEAKSKSKAAHDNDAKRKTTATKPKRTSARNGKAPVKSKPKKGGGNAEPSAKK	10281.79646
KEGMGWVDVLFSVCTSIILVQLVFVLGWWLLFLFLSMYHMLTFCIIIFILYKY	53284.4764
KEVKEGEEGEKPKRGRKRKEAPAENGEKEPAAKKAKLASKAAPGSKPASKAAS	28275.3417
KEVKEGEEGEKPKRGRKRKEAPAENGEEKEEKEPAAKKAKPASKAAPGSKPAS	12704.2107
KEVMDQIHAIWCILLYLYYGTLETDHVFRFCFAPNVSRPLSELEQRFFNERHG	48020.09008
KEVAAAEVAPADTAAAEAKPSKKEKKEKEKKPAEGPEGGKKKEKAAGGGGKAA	24530.67515
KEVASADTKPADAPAGEAKAPKKEKKEKEKKPAEAAEGGKKKEKAAGGGGKAA	36074.95834
KESTTPSGTIKEVEGGEKGEEGTVAKQNNGEKGLVKSAGRNFLVDERVLRQSF	40564.06998
KESRKERHHDSDRRHKRRHRSREGGEGRDRDRDHRRHHRHGRDRSRSRERKLG	67419.45873
KESPILVGLICIFNASTFLQMMFYAAISLPLNEDACFGVNFVQTLLWHISFCT	74012.99465
KELRDIKAFIDIASRKDARSARIKKTSTRLPNGTLKQKTKFKVRCSRYLYTLV	49233.03224
KDKNKEKERGKHKHRRRERDGDGDGDEEDGRSSKKHKKERGQKRSEKEGGGED	42100.05362
KDNATTAAVAAASSEKDDEKKAKEENKPDDKKTEEKKAEEKKSDDTAKDDASK	34288.36381
KDRKEKAEEKSGEEDRGKREDGAAEGEEREEVKRSAARKPKTVPAAASKKRPK	34555.04536
KDQIMYYIHLVIMISTIIQALVQHMIVVNTLPTYFCHPINVFSNFFWHVQFTL	39273.2488
KDHIGMKCVVAIVCLLDTMHQIFITHALYIYLIKGFANPLILTRLLWTFLIQL	56412.19839
KDPWHIKALVAFVWILDVAHTILISCFVYTLTIVYYGRAQELLKFICLYILIL	45077.90062
KDEEEREGEKRKEGKEESDTAVVKHRRRYRSRSKDRKRDGSRERRHRERSREG	30645.94426
KDEVMKIKPVQKQTTAGQRTRFKAVVIVGDSNGHVGLGIKSAKEVATAIRAAI	55069.51308
KDEVMKIKPVQKQTRAGQRTRFKAVVVIGDSNGHVGLGIKTSKEVATAIRAAI	67090.87917
KDEVMKIMPVQKQTRAGQRTRFKAFVVIGDSDGHVGLGVKCAKEVATAIRGAI	61244.5692
KDESSSSRRRRGGRSEKEKRERTGDEGDSSSRHRSGRDREGDEEADDDERGSS	37526.67006
KDDRDDRDRRGGDDRREDREERRGGEDRGEDRGGEGRRDSRQEGGANREPSPS	23667.18953
KDDEKKDRHRSRRDRGDRDKEDERRRRKRRSRSRSNHRHGHERRRDRSRSREG	17094.76808
KDDEVRIISGKYKGREGKVTQVYRKKWVIHVERVTRDKTNGSSANIGIHPSNV	31034.49264
KDDEVRIVRGKYKGREGKVTQVYRKKWVIHVDRVQRDKSNGATAPIGIHPSNV	42976.81788
KDDEVRIVRGKYKGREGKVTQVYRKRWVIHVDRVQRDKSNGATAQIGIHPSNV	44033.85837
KDATGDDAARARGGDKGGEREKAGGKGGRRGPKEKEKGKQKAKESKGAAGFAE	55550.828
KDGKNEVIVDMQRVRERKREIVNSFRGGSEKRVADAGVTVLMGSASFVDSKTV	34883.32578
KDGKQRRTREAAGSGHARRRRRGDRERRKGQPRAGRPGAKAKGKAGGTGAKQE	15705.65756
KDYSVEAGIRFLQFIIHKCITVDIGVLCDIIDKVYGSLVIINCLRRYRNLHNL	48483.11157
KDSDDESEDSDAKSKKRKKRKRVVESDEGSGSEAESKKRKKKRKAEDSDVSGS	22600.70339
KDLKDGTRAPGDESERIVVEELDMERVALDRTLGRLWRSWKKRIRSPTEPSFG	34303.07161
KDLNVVEGWEHQGVLRAAANTVKSVRMKESSTGGSQEKVYLKLVESTGHTLQG	21222.45402
KAKAGADGDAAPKKKKAASKKDSNGSDAEDSDGEAKPKPKLKKKAAAAGKAKA	29387.00861
KANSKAKLSKKDESSDESESDSEDEKPAPKANGKQVCCAVPLAIFFIALLTKY	57414.74505
KATEYCLYFFGLGPALFKSLLPDKYWQHYCMLVHAVRILVQRRITQTQMLEAY	49286.34032
KATYHAMLHICRDIAKETLFFFHLVQEHPDDLPLVQSVLILLISCISRVVCTL	55024.48603
KARKRTRERKKEKEGRARTKGEGDRYEGRKFEISGTVEVKRERCEGTRRTKPK	9068.347415
KARQEKQPPMTQKDLATKVNEKPSVINDYESGRAVPNQQVLSKLERALQVKLR	22528.54282
KARQDKEPAMTQKDLATKINEKPSVINDYESGRAIPNQQVLGKLERALGVKLR	40047.65385
KARPRQEGGQRQESGKKRKRDEDEGGDGQEGGEGGRKRRRKRKGAGGADDGVQ	33384.82954
KAMGLLDSARIVSWHVSYSLVHLPSWISFAIIYKVRLFVKTNILILLVVHVLF	41599.66538
KAQDDKEADDSPKKKPAKRSRKKAAADDGDDDEEEAQPAKKKAKGGRKSKAAA	39404.67152
KAPTAPRKAGIAAKAGEKEAAAGAAAKVAEVTEAAARRGRGRPKKAQEELTAS	50538.33853
KAETTAAKDAGAEPEAKPMRGGGREKKRDAEEAVKKEAVKEKPSKGSTKPASK	6572
KAEPKKEAAKGPRNVSGVTVDDKKEGKGKAAKKGDRVEMRYIGKLKSGKVFDS	36917.86554
KAEAEAEAQPIAAAKTPRTRKAAAKPKAAAPSPTPAIPKTQAPTASAPAAPLP	18272.73833
KADEPAVEENGAKEDDSAKKQKTNGETETEKKGKGRGRPKKADGEKKAPAKKR	21442.77371
KADEDAQTGEKRKAEEPAADTNGEKSKDEEPASKKAKTDEEEKTAGKAKKPGR	23956.37599
KADDEKPKKAARGAKAKKEEDEDEEADEEQEEPKKPARKPRAKAEPKKAPAKS	23064.30794
KADDGGGDEAEKPKKATSKKPKKENDDAMDVDEEAQERPKPKPRPKPKPKAKE	22033.93802
KAAPEDKEPEPVAVSYKVNDTVMAKWVSGDKGYYPARITSVTGSSTDPIYVVK	19752.09476
KAAPAQDGAAAGERNGAEAAEAGEEEEEAEGEAAAEPGAEAAEKPAPKPAAAA	42126.67355
KAAPAPAASGDEGGEDEDEEDGDAVARRHQSKRSRRGIVVEESDEEDEGEPAA	41050.88474
KAAEKPAPAVSPSAPAAKAVHHNNNSNAKKQEQQQQQRAKSPAAASASAPAPA	16576.5916
KAAAMKKVLAKPADKTKKTSSAKNDTKKAAAKAAATKPKARTTKTAKAAAATK	7366.825476
KAAAAPKKKKAGVSDEEEKEEEEAESTPVDEDPKPKTKKLAAAKKPAAAAAAK	33692.56632
KAAAVVASDSDEPVEKPKPRRRNSTSSAKSGKSTKSNRSSRDKTAAGVAAGAG	20748.32587
KAAVPKTKAAPKAKAVKAPKEKKAAAPKAKAAAKPKAAPKAKKAAAPKAAPAV	28973.42951
KAGKKKYVESVNGRRREVLVIVGKDGKTKRKTRWLDPESAATETGVPWGLEVP	28754.49997
KAGEAKTATSKGAGDEEEGTQKKKGTSSRKKATGTMGNGEVEIGNAGSSEKKK	36168.88272
KAGGTGAKQEKEPQGEGRETEGNQAKANRRTKGGTARGEGAAGGRRRRKGEES	35015.88087
KAGCGYILGHINIFQPINWIFVVSAKVFPVDYVLFLLLVFFLFSASVVGVATV	32296.52166
KAVAALRRQTGQEAVEVEVAPIRQKRRETVGATVTTARPVAGSQTGPALTQVT	14817.43643
KAVFKALPILVVASVGCASTNLLIRTVIIWRKEHLVISVLLLLYVGHWTILFV	32069.87581
KASKSKKRKHHHHKSAVSSPEASDADTASQSSKRSKKSKRRHADADARAAANG	36707.52412
KASARKKRAPKKSDEGKRGEKEGNRSANGSNDEDDDRDSSSSSSSNDEATSRS	11235.33337
KASGSARESVDGEEDKEEAKEKNKENVKVEEKLDADEGEKESKVKAEAAKEPG	20312.24485
KASLGTGDAGKATTKSASAAVKSKAAAKSAKASDSKGGGEDEEEDGGAPKKKK	18910.50773
KALVDAIITSHNIIIVHNQLIWFPNIVFLMSLIPLHIAAMNLWMALDMLFCFC	52896.54252
KALLLLLRIAHLQFNKIPLTLIFDQFLNVAILCDMYSKGNEKYLLISWVFHRE	28837.78495
KAFRLVHGILQRSHPRTLDRLFSSMLWLLHNGLTEVALLLRDYIRSLSIRLTS	53014.06833
KGKQRSEGGGGNRKGGRPPRRIDEDAADSSSNDAGAEGGAKGSEPTKAAKAAS	33373.65821
KGKAAKSGWDDDEDEKKKEEGEGEGGDGGDKSGDIGAGGDGDKKDEASGNADG	27515.39131
KGKGKGKEGKGKGRREGEGGRGTEGREMGEKEREEEREEEREGKEGRREGGKE	24068.3931
KGKGRRRGRGRGRGRGRGREGKGKGREGEGKGKGKEKGKGKGKGKGKGKGKGR	27974.01239
KGKGRREGGEGGEEREGNRERKRGRGREGKGGKERGNGRGKEGQRKEEREGKG	33476.68888
KGKGRENVPESESESEEDGDSSPPKAPVRGARGRGRGASRGRGRGRAPAPAAA	6572
KGKSKERKTESASTSGSEAKESEAAPKEEKEDAKKEDDKKEKAEEKTEEKAEE	51507.01164
KGRAEKKKKSSRRRDESESEGEEGEGGGGGGGRAPPKKRARLASKKEAQSGKY	31503.02186
KGRGGGKGRGGGKERGGGKGRGGEGEGEGEGEREGGGRGKERGREGEREGERG	21773.48819
KGRSRENSRQRGNEDRVARGRDESRSRKTGGREASEDRGRSISRQWTPKPAKR	22612.416
KGIAGLGPTKTIGLFVVLYIATAIFVFVYIVMQFLLVFGTLTERWPAGHLAFC	52218.54897
KGEKDKENDKGEKGEGEKKGENRSRRRRGGRGRGSGDKDKEKDKDGGGGAKKA	27845.81793
KGETAFVEVDEFNRRKDGKEEGGVHNSDMVIKVYLPPHFRVRIALFVLAIWAF	23796.92213
KGEERGMEKDKEKDKDRDREVKKEKAREARADKEGARPKAAIRQVKVKSAVKQ	56463.30656
KGDLESFRRITDLNLTHEHARWFCRYHMFYQLGNYCEIYLWRSIFRKVFLLTG	54717.00734
KGAKDEKKEDAKGGEEGKDATKQREKEESKGGKLESTPSKEFSDGKEQQEKKG	40395.53655
KGANQAVACAKLSRSRPQPSSSTSSSSTEAGANDAETHATAHVSMLGAVGDDS	18679.17389
KGAPKKSKGEEKEEVVAEETKVEVKVVKETKKVDKAAKAETKKDEVKKVKKVE	46002.73333
KGGKRKRREEDDGEEKDSFGGRRGDDGPSRIAKNEGGDGRAGKHKRSGDDGKE	31130.95746
KGGRKCKKGRAGEEAGMPARRRKGGERGGRGGKTGARGGEEGGGGEGGAARNG	34783.55465
KGGEKKEGEEQNGGGEKKGGEEQKGGGEKKGRWVEEKGGEEQKGGAIAAAGQN	14170.28418
KGGEYHRRKGDETSSQGQMGKKVKSEKGEEEKERRKKKERVKQHVVNVRVAEQ	41932.6813
KGGASPEDASAQSGGSRSKEAKETGSSPTGGKVGNSGGKSSSSSGGPEEKNKD	35595.43341
KGGGAGGGKRAKKEESSDDEAAKPLAKRGKGTANGRANGKARASSAAPVDNQK	44557.46929
KGGSEKSGNAGKKEDAGKKEAEKKKVEAGKNQGKGKQNTGSGGNKKAAKKGKK	18432.71909
KGGSSPEEASAQSGGARSKEAKETGSSPTGGEVGKSGGKSNKSESSEEKSKDG	19891.70448
KGVAVADRVVKFVAGYVAYATEQDAAKRPEGEEDVETPSSRFVTKLLRHLLSG	56427.54461
KGLNGPKKEDGGDGESRKRGRPEEDEEERKEGGGGGRRARRRERLQGAAGGGS	18600.47855
KGFSLTELVFWLWSLGFILDELVGFSDAGFTLYVMSLWNWFDLIILLLLCSYA	49865.94411
KVKKKRRRSDSSDEDAIAALKAKRKKKKRADSDSDEEETSRKKSKSKRRRKAD	42807.79586
KVKKEKKEKKHRRHHHRHRDGSDDERSHKRRRRDDDKRGHRSSRSEHRRRSDS	29808.90783
KVKAEGEASDGGAPAPDAEGGAADDSAAGKKAARVRKPKAPRAPRPAGEDPVG	34167.4649
KVNQRKENKNNKNDEDNDDDNDDEEGKEKDKEEEKKDKKKKNKKCKHKKNKNK	21741.17701
KVRSIPVRKDDEVTIVRGSHKGREGKVSQVYRLKWAIQVEKVSKEKSNGYSVP	35510.33932
KVERGREVRKKAREEREKRGATGGGRGKGRGKGKGKGRDGERGKSAAEEGAGA	10850.0814
KVEIRERDARSVVKLRSGANVPVTESTHGLDGGTGQDVHILVAQTKSKKFNRH	49833.42217
KVDNGRKVDNGGKVDGRKVDNGGKVDDGRSVNDRGRADKGGGVVKGGRLVEGG	24882.84822
KVDNGGKVDNSGKVDNGRKVDSRKIDDGRKVDDGRNVDNRGRVDEGGGVVKGG	19476.81841
KVAEPGSKVSLRAPVDPNAPAPKPKKGKDGKEIKEEPKMIEKVVDSIYLHVQT	40963.94207
KVAAGANGETDGEAKTKKKSSKRVSRRRQPGEEDDEEEAEGAGEGAEKAKKNK	20265.91645
KVAYRNPAADSEGWRRWGNDEARHGTLGVEEMERRIEALRKAKVGGGMVKVGF	35470.37663
KVGFVLIFLFALLVFTSIICSPIYVFSVPYSSICISLQVHRCCLFYGAVIWFV	31305.09486
KVVQQFCGCHSRAANGCSGDELLRQYDYDEEDTVSSNRRFANETCRVAVLTVR	65881.33608
KVVLTERLARGKAEIKDLQVCFECMSLVGMKINIFKGNGFMWTIACSVLFQKG	52093.36756
KVVLLFAGWIIKIIVAKLMLAWSQSMRKVIVQRAQLVYRFGINGMVFYSIGCA	60377.16631
KVSFLFGVWFFFSFEVLGFFDFFPSFLSFRRIFFIIFILYFIIYLYVVFFVSF	73651.61812
KYNLALILAGFFRFIPWISVLLLLLLSLSPRARSLFPWPISSILLLYTLADTI	39400.74333
KYEEQEDKDEEEEEKEEEEEEEEEEEEEEEGKRGEGKKATAKRRSKGSAYGGK	17322.10467
KYAYGCDELIFNPLVHWWKMGPINKQLRTFVWSDAPVHYKVTMLSYMFSYYGI	50107.84557
KYLIQSLILYPVPLLQVIITYFVQIKRYDISTVVGCSLLNVYYPNWMFLVFFL	58812.31962
KYLSTCLKSCNTQLLDGILNTFARIFLSLGHLVEIMPELGTSILFQTYLFALQ	52934.39624
KYLFQSQRFGGHFFQIQVVLRDIEKYLEEVHQFMLQVNIMVLGFHAMLDKAFQ	55941.58419
KSKKKRRMEEEEEGDEEEEEEQREREEERGERGEREARVRREGKAKKSASSRD	17254.28891
KSKKKRRSKRKPKNQKKKTTGKDAQEHLDDEQTRNLEDGQDDKKDEQDDDNKK	31414.6944
KSKKTEAEAEEEEVTEEVKPEKKEKKEKKEKKEKKRKRDAEEDAAETKPAEKA	17611.42796
KSKKRKTGEQSDEDAVAAKKRKKSAGKKVAGEEKPKKARKSQAPAEAAGGRKS	16498.49335
KSKKRRRDDGSSDTADSDGNRGRSTGKKRQRSRRGSDDNDSEADARKRSRKRR	23603.04205
KSKKRSRVDEEDEEEYGASSSKAKAKKDKEKPAKKAAAKGKEKAAKGKASAKG	26150.70356
KSKQKERERKRARAKANEKAKAEARKRKTKDGEKKEKRKQKEREKAKGKGKER	54953.86825
KSKAANAKGKKKGKKGKKNKKGKKGKKAKNAKKAKAVKVAKAPVAKAPAPAAK	17692.22532
KSKSSRSSRRREGEEDDDRRRRRHRHRSRSRSRSRGRGGGSDDGSKEQRRSSR	40115.22542
KSKSSRSSRRREGEEDDDRRRRRHRHRSRSHSRGRDGDNDDPKEKRRSRRHDD	38395.50852
KSNDSSAEKDTRSMVFCETEKVSYTGANFGEDAARDVHCKYLVGVYSKSQKQL	37860.7132
KSNGTEGAGAEGSKGGEGSTGEGSKGEGSSGEGAKGGEGSKGEGAGAEGSKGG	36344.88394
KSTARDTSAEVSSTKKRARSKAKKGDSDVEEDSDRGRSKTAKKSRKSTGAKSS	12755.72952
KSRKRAKKSPEESEVESKHRRRRSRKAVEDENDENSHCKRTKKVAGAESEKAV	19710.16288
KSPHMSAVESKPKEAKTVVEPKADKAAEVKKEEPKKEVVAAPEPVAAKPIAQI	35556.27663
KSPEKEATKDGDGKPEGTTGTGRGRGRGRGRGGGRGRGRGRGGAVAEKGSYKA	6572
KSPVKRKPKAEGASADGSPKKRKSKGEAADADGTPKKRGRKPKKAEPQPEIQG	33656.9231
KSEKPEKERKHRDKGEREHRDRSEREHKVREPKEPREKGEKEKRHKTAEEKAG	16913.72963
KSDAAAQVPSRGQKRDRDGDEEGSDAEAGVPGTPIRSSRKTKKRGKKSKEPRE	50230.30144
KSDVEADRQRLIYSGKVLKDDDILSSCKIQSGHTVHMVKGAARAAAASSSSAP	58259.01296
KSGRGGGRKGGRGGGKASARGGAGGARGGGGGGRGGGGAHTERGRTGKGAGAS	21790.7483
KSGCGYILGHINIFQPINWILVTSSKVFPIDYILFLLLVMFFFSASIVGIATV	34362.15538
KSVVLERKLAIGQCRHLFTVNDNWLVSVWNDFHVGIVVRNMVFFLCRLVFDFM	42692.18721
KSVSRLHAKIEYDQEEDRFVLLVVGRNGAWVDGVWSASGTRACLGERSQIQIA	41966.3852
KSVLERILVRGAMGSERHMKHELKVFYAMRGKLSWFIKWVHVVLRWVFAKSVL	47954.90816
KSVLCDLVFTMFADLRDPSVSRRFATVDDLELWFSTTLIKALRHLVALFTEYY	50436.07114
KSYVAILGYIMYPPTTRLVIHIRVWADALRALSSQAMLKTYLLTRGYQFRSIV	58914.5408
KSSKEKDTASVKRGSVESDDTPAAAAAATKGKQLSKDGDADDDSDESDEEKEQ	33747.78061
KSSEAAPAEENKPSPEKNGKGKQGEDKGGNNGKENKGGDKGGGKGAQSKKGKK	31612.0118
KSWGKSLVGLMGRLKRQPICVLVKTDEINHLLHMILYVRENEETSCIKIVHFC	37944.28693
KSWYFPSLSFFFFSFLFSFLSFAFLSFFLFFSFPFSLLLLYLFLLGLALTADG	15579.30918
KWKEKRSRNDEADGERGAERKPRKRSRSPRRRKEPEAAPERKQQEKPASAAPA	45555.44252
KWIIPTPFASHAFNPCDGFLQSLPYHIYVYMIPMHKYLYLLMFVLVNFWTVMI	49745.34434
KWIVPTPFASHAFHCLDGYFQSIPYHLYVYLVPMQKWLYISMFLFVNVWTVMI	48443.51246
KWHSTMQSAAARGTRVLHDKRRSRVKREGGEGGGGKEERRRQRRRTCATCTRL	29696.13808
KWVAHSVVEKCVLLLILWHRYAMDVVRECSEAWEKLITGKTAPNGISTTNLTV	31497.94023
KWVLSILEFFVVHGFFSVTRKNAKSSLQAIHHVPNPKFSDTMKQRCRDRLFTC	51719.51154
KWLGECLNAAIAVFLYIYFLLHVGLLHLSHFFFFFFDLFSPVYTLSLQMVLYL	53775.10186
KWLCYVELMNILTLGWPLSNIHFYICKYCAGWFRKYNYLFGTGINGGAQIFVL	66671.73447
KCSKVEPWVINVAAVFPSVFLLGFVENFFWFRRMMLGKGCLRFGTVCWALLFI	65848.124
KCCVHVHQVYPYFFVEYFGKMRLRSGQLSALTFGAELQYTRVLIHVGVHFYGF	47356.07226
KCLRLAIHIPLYPLFRTALVLRVQPSNAPLIRSVKDFLIYYLHDLQRFFILSP	69955.35997
KLKEKNKKRKRGEEVSDDEEEGPKDDEPKEKKAKKEEEHGVWVGNLAFATSQD	36714.11546
KLKSLVAIVWILDFVHLILICQAIYHYLITNWGTTQRFCSPPRFSICTLCLSL	55228.41403
KLTLADLAPSPMAYRLWMFISGLYSLVDPFVRPLVRTYFAACLRLLIRWVPGI	59380.4547
KLRHRLEDEKEANFFRAIIHFTGLRLPQARSKPVNVVRGILLVLCQLVQFSGR	57074.29753
KLRGYGFVCQMLQLPIVVLQRTKWVRGRETLNNVCFWASMILGLSLVRCLFPL	50205.37074
KLIKHNKNVRTWWKKDDQFWVPRGHIHVYFRTPIIGITVRAQLTASLFINLVH	47258.06609
KLIYVRILGYLLHHMPSEAGLQQLVTEIVSFRTEEAFLKLGLLYFEHAIRLFR	36752.75977
KLIFIFFFFYFFSFFVLLLLLLFLLLLFLPLLMATSACMLGLMFDKLPFFSNI	46294.19811
KLEHEPGPEPKPEAEEKPKKARGRPKKAIPEGGYTPKKARGRPKKVLDPEAEV	14010.01492
KLEYVSLGRIEIVACFDKYTMASKGIHMLLGCCFSKIKFVCLSQADYQAAVLL	67105.37652
KLAKKEPKAAAKPKTEKAKVEKKPAAKKATTTKAKPAAPKAKAAAKPKAATTK	23781.92712
KLAKKEPAAAKPKSEKPKAEKKTTEKKPVAKKATTTKKPAAAKPKAAPKPKTA	26967.49976
KLGPTPQCLDGFFFFSLLALASLHPVSPCLLFFFFFLLWFPSSFFWPSVLQVQ	62501.19438
KLGAAGGGRGSERDKRRRGEGERGGGDAVARAGEGEGRGRGRRRRKRSAACAG	39231.1908
KLGVCLLLILDSLHTTFCIYAMYWYLVINFGVFPELAMMHWSFEAQQMLNVLV	37830.13238
KLGLGPTYGIMLALLVSHGIVCCFKTSILARLNVYYVILNLGTLIALSVALLV	50566.08817
KLGFQVLVQVILVIWYKPDKIPSAVNVDKEIKKGEPVDNKARVLVECVLDVFQ	51744.62817
KLYQLKLKIFLYWQRYSYLYAKRKHSTKHHTLLVWSLKVKKLYGILWCFLLLF	36549.54828
KLYYLAFYSGNILRRDLNLIIGVGKNWNLPAFWAPLLRYVTCPILAIIYSMAY	63629.96543
KLYSLGHILHSFIFVFSFFHFLISFLHSGFLCPRLFMFSSSLLFYYFLVGFFF	27711.17686
KLSFRLLVLSSSEILVCFPVYPSFVGYDPIFSGFRVKLLIFLLSLWHLLLLFV	42255.0666
KLWKKPIIVVMAAMPIIMDGVGNLLIPYLHSFVLHSLLFCHKKVAFLMLLLIF	59085.45822
KLWAKRRAIYGNVFGFPGGVAWAMLVARICQLYPNAVSATIVGKFFNILTKWN	33175.05321
KLWAKRRAIYSNVMGFLGGVAWAMLTARVCQLYPNACAASIVNRFFRIMYQWN	49822.42632
KLLNYLQMDRAKVVSFTIFVFVWSYFRHYLNLVILWSVWTQYDLIPQFARRWV	40011.11167
KLLRWYIYPCAYRLGTVCCLFLSEIYNERHRKLSYAVMEPDTWPIMFTDKLAR	74907.62834
KLLCVGRPFRASSTEVVVTMALLSMLRHLPTTRWKDSLKLLAWVLEQYIYRFT	50973.88658
KLLLVHGRWSYQRIADMHANFFYKNVIWTFGLFWYMPFNGFDATYLYHYTFIL	58066.0673
KLFFNLSILTLCAIMTLSVVVAFLFVTGCDPFYGYRGILFGFRILLTDIFSNM	31407.13517
KFKTFPLFLPRINFHSIPSFNILLSSFPNSIFLNVLFRISLYYIWAYFLWCAL	52021.21027
KFNLLEWSEILSLLTCYRLLIAMYSFRSLVIVIASYIVFGLSVFSLLVRLLFL	38087.9418
KFTAFTFLPLTLWHEFSFFFNLYFLVVALSQCIPVLRIGYLSSYIVPLVFVLA	54916.34223
KFIGYQWAYFAVISGALLYAWSRVIMLFVLRILPQDIRLIAFIITSIYCLILL	24933.5226
KFIWRSSWSLPKIMYLLIRYLGLVCLLYYAMNAVTVQKSIAVCQLYIISMHTV	66950.68157
KFQERMMVLKEIKLISLGDVRKITYSRMGYTDWKIVVLGRMWNLRFFVATGWD	64428.8278
KFHYRCGVAAKDTTESLRWVVADHYTWFTCTHCAAHKAHWYFDGSLGLVRLWF	69243.07854
KFPLFMLIAQGSFAFILWCFPFRSFLFIWALLMFTHTPLPSLLLLASCFSFSF	60085.76568
KFANNVSEMKKLGARDFEDILQNLIPVVDGLLDEPYNSWILTLLFRLAEWHAL	42404.99119
KFVDLGIFKAEGTRLRCRMCGFLIASLVLCMHMSQACPMYPRYPSSNMHEHPD	29319.90853
KFYARILKLLLLLNHILIIAGVNESPYSKDKVIRYLFNMFRLWTTKRSAKENQ	62002.86086
KFYVIYTLFMVVFFMVLTICYYTNGSYGRDALGLCNFKEWNGRLVSRVYMMYL	45020.95989
KFSLGGALYLLTRYCVLLQLIFDVTYEMQPPWTLNNVVWVANISDLVSGISIH	34354.66445
KFWFFLLFYYGFYNLTALLMVSQYFNLYSFHWWPKSIGGLWSTFFFWLFSMFL	58429.26154
KFCAITLAGTWGKVVLYSLAMTRVVSYCYNIYYMDSVFSRTIRPGIGICFTSL	67124.36224
KFLRHVLLKYFSFRLRSWMLNWAIGCVVRLFFFILHLLHPSWIFFLIYPYILN	54438.26864
KFFVRHQHKLYYVILSLGRFNLHNLSFTYLFTAPRVRYRWLEIFGICVFFTWY	55880.37734
NNTNNASPATSTVSLQLPNLPDQNSLTPNAQNNTVTLRKGFHVLLVEDDAVSI	23662.65208
NNIISNRKQASKEKRKIPRHIQTIDEKLINDSNYLAFLKFDDLENEKFHSSAS	56551.58634
NNLNITGYEWISSELRDDALLSAVTLQGHHLGHTQPQEISLEENSNVVSGEEH	59549.82099
NNSINATPIVDNSSGSQLPNGFDRGQANNTPFPGYFGGLDLFDYDFLFGNDFA	133319.5517
NNNYNNVSGKNNNNNNITNNSNNNHNNNNNDNNNNNNNNNNNNNNNNNSGNSS	49481.70964
NTLDVSEGNQVINESASTNTSSALNCQSYTNNQDIMDILFQVTSGSVWDEFFV	149062.6029
NTWLQQLQDELNGSYSLTDNVNTPIDPSLSDLGVTSASPLAGNSPGLPPEEVR	92095.97303
NSTIPLDFMPRDALHGFDWSEEDDMSDGLPFLKTDPNNNGFFGDGSLLCILRS	108810.3937
NIDPAAIDDKWLSEFINNSDPKSTFKINFNHFNDIGFIYSPPSSRSSIPNKSP	101417.6774
NMDQLDSVHNLNDDDLQQLLEDLGNIDHSDEKLWKEITDQAMWLGNTMDPTAA	149316.1752
NRVIGVQGKNQEGACYEKLSPSSTSVSVGMDFCSLENFVTAESLPDLLNLFWE	111388.449
NLMGSQARSNSQTPTASTIYEEAESQSSYLDDMFRTSQGGRPVTQNSISSIGQ	56141.02347
NLYGNDEEVLFYEDNYNPKMQWSLQDNSAAINNEDARAIFNNEFDSDDDDISD	86565.65938
NLNSLNQSEEEGHIGRWPPLGYEAVSAEQKSAVQLRESQAGASISNNMNFKAN	48205.78066
NLHNASTSSFNNEAFWKPLDSAIDHHSGDTNPNSNMNTTPNGNLSLDWLNLNL	84630.81865
NLLSKELLMPAVSELNEYLDLFKNNFLPHFPIIHPSLLDLDLDSLQRYTNEDG	48909.13553
NLDFDFALPQTATAPDAKTVLPIPELDDAVVESFFSSSTDSTPMFEYENLEDN	91709.57072
NDTKKNMSTSNLFPFSFSNTDLTALFTHPEGPNCTNTNNGNVDVCNRASTDAT	51419.64256
NDGNESNEDYLGNEKFYLNEILPDEESKLRWKRVFENSENDHDNEKNFLTDWE	39929.59899
NEITIQDLNFLQFSSIPKLWENKTLEPGEEYHHSNGTNTDNNETTGADDTDDN	24497.25033
NANADSNIAGNPKNNDATIDNELTQILNEYNMNFNDNLGTSTSGKNKSACPSS	54173.23032
NAPTADTDIATNLGKERNENFGMLNYNYEALLHFNDEHFNELNSIDPALISKY	107013.4534
NVSDAPRIEPLPSLNDDDIEKILQPNDIFTTDRTDASTTSSTAIEDIINPSLD	61251.61837
NVQPTANAASANAAAAAAAAASNSYAIPENELLDEDTMNFISSLKNDLSNISN	59685.75542
NSSNNNNNNNIISNRKQASKEKRKIPRHIQTIDEKLINDSNYLAFLKFDDLEN	83458.16656
NSSSNNNVSTVPSSMMHSSTLNGTSGLGGDNDDNMLALSLATLANSATASPRL	27889.37901
NFIIQGNSMISTPSGRNDLPDTSPMSSIQTASPPSQLLTDQGFADLDNFMSSL	74517.94975
NFMNNEITASKIDDGNNSKPLSPGWTDQTAYNAFGITTGMFNTTTMDDVYNYL	119564.1426
KNNDATIDNELTQILNEYNMNFNDNLGTSTSGKNKSACPSSFDANAMTKINPS	51799.27517
KNASFNDADLLSSSYWIKAYNDHLFSVSESDETSPMNSELNDTKLIVPDFKST	69059.3978
KMSTNANNYTGAGNLHAAKPATSPTNVGTLHENLSSSHFMIPDVDQFNSFEDF	30257.07779
KHMHLESKPPQLPPKCSSLRKPTNTLQGTNHAYHEHILNTDMDLKILEDLCNI	64108.28425
KHPQNTTTDIENEVENPVTDDNGNLKLELPDNLDNADFSKLLEFDAKNDEALF	33581.93768
KPTNQTEFDWQVFQQQAFLQQQLAQHNLQAYLSSLNTDTMTNRSPSKSSSIST	66330.4173
KPKPKPKQYPKVILPSNSTRRVSPVTAKTSSSAEGVVVASESPVIAPHGSSHS	47234.47117
KLHQQAKSDFDELQESIPHQVGFSTPQLTAQQLIENAIESGVVDLETLDLPPF	112397.4955
KLRKKQHGSNKDTIPSSQSRDIANDYDRGSTDNNLVTTTSTSSIFHDEDLTFF	44409.8279
KAAKRGRNARRKRKDKPKGQDHEDEKSKINDDELEYASPSNATVTNGPQTSPD	14257.02186
KGRDEEDFPLDYFPVSVEYPTEENAFDPFPPQAFTPAAPSMPISYDNVNERDS	33361.37513
KGHVKTGILSANDGVPPTPNLLDYDWNNLNITGYEWISSELRDDALLSAVTLQ	130724.568
KGFDSQCIEEWDPILFSAAEIWPTKGKPIALVEMDPIDFDFDVDNWDYVTRHL	174308.0811
KVNTNNDVNENNDLWNSYLQSMDDTTGKNSGNYQQVDNDDNMSLLNLPILEET	90401.63042
KVISLLYSNRESSYLEDTCPTENDYSDLLKGYINEIEKTLPPKAIIEQYLSHF	51093.61092
KVRAKEIVILPSEEDDNYKPLDTSNATTSSSEPRVDVVQEGLFREALNENDGK	32462.45019
KFNNRLSSDSTSPIKYEADVSAGGKISEDNSTKGSSKESSAIADELDWLKFGI	40629.5083
NKKRETRKGESTKSNDEEEEEEEDDDDEKKQGQKKQSNGQSKKSNGSSKKEED	48697.05976
NKMKVHINKTNYELDSKEAVMAVLGTHRVEVSVLCLLYLVLRRHKKILDFASS	48180.02523
NKHVFLILIRSTLCNNWLIATIWVVEIRFCLDLLQTAFPLIFFRFLTWLFFFQ	79873.22837
NKEKMAAFGSFVTEDQEKMEVSFNIFNEITIQDLNFLQFSSIPKLWENKTLEP	79580.40612
NKDGNGDGGEGKDKDEENRSGNRDGKRERGRKEDRERVAGSSGGGAKGLKRKR	42642.21346
NKVLRWALDSHIKKWSLDHLRTIAHLIQVVELHHFWSEKENAVALIRVIFKSL	59699.01695
NKWLNVIQKFLKELDGRDKLMKTIQYFIKILLHYKMARAKHWSSLTSHLSMTR	66362.4544
NNNSRSTEDSEDDLAIVGHGTGVERLGGLDALILRQRLLALLIRVAEALPEDF	15174.26033
NNTTSLGNAYGVCVMFVTFFDSCMVSLAALIVWRLPYYVVFLPWLVFACLDGV	52064.26926
NNPDAKKARACESCRQLKVKCEPDADNPDGPCRRCAKAGRACVVTQPTRKRQK	37989.35055
NNETETATKARRKKQAPKAAVEGSEDYESETATKAVAKKETKKKPIQKEVLVP	6572
NNGKGQGKRRASSSALAAEKMVEKEAWLRSPKAVCTLSIAVMRSALHLMNAHL	67689.53813
NNCVGYFNYCHFIRLIVYANITTIYIFVLLCCRAHQIIFIQSASLEVGFLCVN	66495.25087
NNLLELITDIIIALDMNFVNCMTCVDDDEKALMTLRICEYFIDRLVRTIMVAT	51305.98466
NTTTPDAAEGDAEGEDSASASGSGSEGKGGEGEEKTGKKGKKGRKGKLLQRLK	29463.50287
NTRSIPVRKDDEVRIVRGKYAGREGKVTQVYRKKWVIYVDRVQRDKSNGATAA	36891.47136
NTMQFSMNLGNSTVSGPFSGLVNGLTPKGTNMEPSLWASWSYYALWLPTWGTT	52136.10347
NTPPAKKKRDGKKKAAAAGDMGEGEGGGKKVRKPRKDAGTKRGPNKRTAGATG	41144.82095
NTDTYILFLFPFFWASNWFYTYQQNCYQLFYFNLRGRTFTNLWYWLAQIFGAL	72874.30847
NTVWLILNDITIGIAFGTFLCENHLILAAYVNYTIEKLLIKEIQWILGWLDSW	84210.42301
NTWLLFRQVVDVILLNDFVAYCMFAFSCFRVPEGLSLAVHIMRWVAGIALIAF	56218.75796
NTCCCFFVCSFPSSKQKTLGALREGSWTFFFCFFLFFFLFFLVFFCFFLFCFF	24044.23258
NTLSRTKAYMTFILAFVAITSIVRFTGSTLYLIARFLLGKRAWITYLIYVYLY	52667.5323
NRKTIGKQDPYCAARLGKEAKKTETDRRGGQTPRWDQEMRFTVHDSPDYYQLK	21016.80951
NRKTIGKQDPYCAARLGKEAKKTETDRRGGQTPRWDQELRYTVHDSPDYYQLK	31206.62195
NRKTIGKQDPYCAARLGKEAKKTETDRRGGQTPRWDQELRFTVHDSADYYQLK	44035.55131
NRKTIGKQDPYCAARLGKEAKKTDTDRRGGQTPRWDQELRYTVHDSPDYYQLK	33346.30569
NRNQDAAEPSAAASSSAAAPAETPARGGNRQNDGANNQGGNNQNNGGNNRQQE	41066.77797
NRTLSTKDLIVLRLCSSFFAYFIISLFYCLMNLAFQIVVDRKFGQAGFIVFWM	62112.12363
NRRDASPEPHHKGKGKGKKNNRREAEADAEIEVREPHHKGKGKGKKNNAREAE	21655.17016
NRPGQKSIQVLNQYIGIDIGKCYLCGRLCVNLSYVCWSSPQLLYNCRMVMITR	40964.88126
NRSDEPELDVKELNRHVNADNLSDLQLDDSQKMGYVYKCLGAGIHLLRLSLRL	39011.33375
NRWMMATFMSGCVGALVYFFYKLVKVVMLKSTPSFVSIWKSLTTFSIIAIFLL	37151.59786
NMMLYLLKGLPALSMSDPASITRFIKLVDELLYYAYEAERRSPLPTSHPNLVR	65707.39292
NMGEQQKFTSPQHIVHKAKFLSNAADSEYSILSNIIYQDTLSNKIPIDILYSN	76851.77944
NMSPNNDDNSIDTASTNTTNRKKNIDENIKNNNDIINDIIFNTNLANNLSNYN	50983.97623
NIKTFLYTCITHIYINFILCLCACITHYQVYYHYYVNIFTFIFVWLCSFFLFL	45228.51005
NITKILVMKFFTIDFTFTIMYITGLLITFLYYLVGYFQMNVKLLGSDRAYFAF	35722.13287
NITKVAERGERLDSLQDKTDNLAVSAQGFRRGANRVRKVSSVVPFIQHSAHKL	21954.5714
NIIALFLVTNQLTTCSVLPLCMGLFKVFDGFVSEGAVLFGSIFAFFSVLVHGY	61292.1111
NIQSFDAIYFAALQVIIVSSANGWSPLMYQMMDSEFFVSCVFFIICIVVLNFW	61467.79214
NIHLVNMAQVVVIFFHRLLYGIIPLFEITTCAFFPVLVSLWHLAYILFYVVMF	69074.73988
NIPIESSWHLFTNYVGLDIKQIVLLGKSLHYFNPGFLLHVNLFNWLWPKIVQL	63285.00618
NIAQNMNQFRRQQVVYSPDTRKYSLLIREGRVGYPGVACMEIESTDPSLVVDK	35038.48141
NISTSVYVLLVCFHPLFLLLLLLLLLLLLLYRFVFAFFFISFFFFFLLLLLLL	24969.11251
NILKLPSMVDGSQHCDISKFIVAAAHKIVTPDVSPRGWVLLKLLRSYIELDMY	29107.81926
NILRPSLGCILFILIRYVSIIVMVVSNYGVLATSFTVEVCNRYYLVAPVFKVL	46842.12008
NILVRELQWCILCIRYTALGSLDHIRRLMTEIPAHHGLVRFLQRWVENWLEEQ	37405.45694
NILFHKLFYAYENVLVIISLIYKKKPLGRLQNTRKCSSINVLCNYILEYGRKY	42086.03431
NIFMLVFWSLALIYWSMFVIIPSIFNYFSPYHYSRWKVVLVNVGTFVWNLATC	61259.95127
NIFVLHWLPSLSIASLFHTSSSSSPLLAQFFALFRSFFLSIFLFSIVYILLLF	72189.63537
NQRLREDGVDEIELDIISKLHPSRKDTAPRDIKPIPASKRGEISSKFEKLHEQ	6572
NQQPVFRAKYLLRQLFHLCNRTEHELRTLWTPAMVVLVARRLFDSIHPALGSL	58348.43048
NQAQPSTSGGFGQPSAFGSATPSSSAFGGGAASTPTQPSAFGASTTPAAAPTA	8249.974237
NQGSGSKTGGEVDLVGEREEVMRSVHDSRAQLSEDYEYERRNISLAVPLGRGQ	41005.82121
NQLHRPPPEILKLFEASVRFEMQIRRLIAKDWLCVATWWLLKARATLANCNRH	69056.71444
NQLAEAHALALLHLEQRLNIAIELPIQKFILSHLPWLMPVLAKIYLSHIIVGV	57112.25004
NQFSKPQVWSVGVFWWSIWLSCVWLGWWLCRLASFLAPRVLKFTIAIWMLVIY	40845.48484
NHWVFGAFSECFIPGVFLSLHPLTFFLDWTIGFVSDVYTFDAHDPSILELLIF	47031.36525
NHCKVFFLSFLFFVIYNYLLFILFFYILLLYCYPKPLFPLLSSSPPSFPPQFI	50262.41192
NPTDTILILATSLPTVSTFFINYLLLQGLIGSAIELTQAYRLLWNIVIVRWFA	54483.22306
NPMTFMGSTQRLAAIRNLRSNPKFLFVHLPNILSFLCIIVGVVWLLLLPLNEY	33862.55848
NPIIRVRGIGLSLTSICFLHCYWILAQVVYPIGQSLPVILAYDIQYFFMGLWF	56922.18936
NPQLFLLGGCLTLVHLLFSSLWLWLVSILFAHDREYPSFVLLSYFMIFYFWTS	53961.30209
NPPIPVIPADVDRSKIPKCKHIGSRLRHFDDDLGYYLVQVCINLLQRIWKIFY	37240.76194
NPPSWHHTLVFWGGKLFFCFYRIILPAYLIGWARTLLYLTLSDLVSSYWLALT	51330.27897
NPERRTGGRGGEGEKGRRREERDAGNRRRGGRNRAQRPKKGRRREGGRRGRGR	48752.05591
NPSSAPAQTATTAASGTPSLFGSKPAQATGAPSSLFGGQPAAASTGASTQATP	24247.88474
NPLIIYSSQYSVWTMSFSLFFCVFWFLMAGCNFVRPSALHRVYSLIWMFILGW	51751.70134
NPLPPKNNGQAAYKETDGIRIKDRRVLVDVERGRTVKGWKPRRFGGGLGGRGY	47477.40988
NLNFMPINNNYNNSGSNINNNDNVKLPSNFKNYYDPPMSSLDISMDVPDIFGS	94307.47444
NEEKGGKDAASRESAVHVYGTLGSRIGRGPRSPSVLSRSFHDIHDCLACVLVV	56900.57023
NEENIRREQDAADEIAQKLRDDIRSRTGCDVSVGIGSNILQAKVALRKGKPAG	35183.364
NEEQTINLINYVLTCSNTVIRNTVFRNKVLNLLVSMILALKTPDYFIIFKIVV	74251.41716
NEEEEEASDHEAEEPKPKKKRGRLAKEVDEEPEAPAPKKARGRPRKAVVKEED	24377.99067
NEGCKIITVFNGIFGIVYSFAPMCYFCLCIRVFFFALYKRHWYYHALLSLFWL	70741.74908
NESGPGAADEDAEEDDEESDEDGAGRKRKKPKVEPKPKPERKAPAPAPADGEK	6572
NELAVLVDGLNRVLLTHKDDIGIISHVMLAYMIAATRFKRLFVSGGGYMLFMP	45824.75086
NDFEKLEFFNKYAKVNTNNDVNENNDLWNSYLQSMDDTTGKNSGNYQQVDNDD	35657.63231
NDREDDGEDEEEDNGGGGRQQRRKKGSAQRAGKLKPATESDEDEDKPEEEADD	29228.68476
NDLFAWPWGNPIDLDVAIALQETSIGCYNKRTTVFYANSCNTLLSLLVNKFLL	33305.2661
NANNANTNANANNNAATTNANANGNGKKGKNNNNNANANANANANAAAAAAAG	18442.51958
NANADAAAGNANADAGMANAGNNAAAGNANQAKGKGKKKNKAKGKAAGAGAGA	29505.00308
NANVKLCVDGKWDKMCLMCTGDGTSSGVWRLCERILGSARCVIESIGCWVVLC	60644.53944
NARSIPIRKDDEVTIVRGANKGREGKVTAVYRLKYVIHIERVTREKTSGQSVP	45210.27644
NAIISNLMLGMLLFCGSLYLLITFLPILSSDCPYSTPMSVPWWRILRALGAVG	37867.33618
NAEYICHYKGGLIGKHFKSLAQVMPFLIQDLLLRTVLDGWTCIGELVVYVWHM	65780.83638
NADGMDGEKFYKSIDSAYGFANSSLVHLLLHDQKLLMRLRYLRRLFFGAESDW	48820.15654
NAVNKSRGMVKGSGRKLHQQKGTGRARMRDAQNPIRRGGGRAFAKTTARNWLV	29457.60885
NAVIKDFACVNECLARCSHVITTRRIIYILQLRVHCVAYSLPILNLPLFFFSR	55261.32432
NASPAAVVATTATATPERAVSAAAGDNNASTLTKRGRGRPRKAAKHTQAQTQA	36481.67338
NASVTREVPQFDTSANQMLSDIWSWIYYSEEFLAIPPSMVEGYDFSWQGLLGI	119598.5874
NAFGAYSTDPSNIAEGLNTVGFRSGFAFFFVSMGIMCLIYLVCSLRTNVCFFM	26127.14601
NGNMIVNFFYKNIICIGCLWWFQIYCGWSSQYVFEYTYLLFWNVFWSLCPVIA	38796.67646
NGTPETHGESIDSKRPRACEACRGLKVKCEPDPTNPDGPCKRCTKANRNCVVT	25754.73318
NGIFILHHKWVIPTPFASHAFNPFDGFLQSLPYHLYVFMLPMHKWLYLGMFVF	71413.34756
NGQRFVQLLCNECGTVLELSVLLASVYLSLNMGDLVRLQPGCLYESQKRQWGP	16336.69521
NGHIYPLSLNLFCFFSPMHAILYCFSISWDDYLSLAVLHSGLTIQMVLLVWHF	49996.61298
NGHGTHCSGTVAGKKYGVAKKANIKAVKVLRSNGSGTMSDVVKGVEFAAEQHS	15596.6056
NGHGTHCSGTVAGKKYGVAKKANVYAVKVLRSNGSGTMSDVVKGVEEAVKMHN	37461.44134
NGPRRNNNTPNNSPLNPGENGTSRPPRQRNPRNRPPRPRTQDNAPEPSEPASG	19849.64079
NGPQGQQQQGQRAGQRGQGAGAGEAGQQNGQQGQQAGQRGRGTQAGAAGQQNG	20612.13003
NGPGTCVVLVLITYIRRMLGLRYSQVIYVESFARVKKLSLSGKLLKPFVDKFV	54581.58047
NGEDAAPAAEPAGTSTADAVGGTTALPAAYRLKAFISHKGPSVHSGHYVVHIR	52687.32149
NGELPHENGGRETKVKFEGTAAPKESRIGQMRQHLLLLAESQHRFIRHCGTHG	29562.23884
NGGGEQPKGGRGGKSEGGAGNDQGRTNNRGRGDRRGGRGGRDNRGGRGGGSRD	6572
NGGCDYVFSMYVLGAGLWLFIFFLPPIIFSIVCLCYLALIWAVSWVLLWCLVF	49615.24857
NGGLSELKERLDEGRASYAYVKVTYSNDKESTREKFILVIWIGSSCKVMRKAK	42891.25527
NGLENAASVITILDKSSNGTFINGEKIGKGQQRLLKDGNEVSFGVCVRSTENN	24490.42665
NGLLRDVHVVFQDSSFCARLTEQIRRRLRMISSNWRETCCMEMLITLSLRLFH	45083.79614
NGFCYSAITGGSIVLLLPGWYVFFYSLELQSRSMLCGSIRLGWAIIYAFFLGF	58867.78266
NGFLLQVVRWNTRPHKEVVQLLTKYFTGAKHQRLLSENIGLIAEWTDRICQLG	58882.56708
NVRAIPIRKDDEVTVVRGSNKGRDGKVTSVYRLKYVIHIERVAREKSNGTSVP	26098.45102
NVRYITNLSFTSDSVYKFLLFYPLFLIMTEPIIQLLGIYLAYIYGLIYLILTS	55833.80306
NVRSIPIRKDDEVTIIRGSNKDKEGKVTSVYRLKYVIHVERVSREKASGQSVP	23657.64977
NVRSIPIRKDDEVTIVRGTNKGREGKVTSVYRLKYQINIERVTREKASGQSVP	43228.0733
NVRSIPIRKDDEVTIVRGTHKDKEGKVTSVYRLKYVIHVERVTRDKATGASVP	29242.56643
NVRSIPIRKDDEVTIVRGSNKDKEGKVTSVYRLKYVIHVERVTRDKATGASVP	55907.16852
NVRSIPIRKDDEVTIVRGSNKDKEGKVTSVYRLKYVIHVERVTRDKASGQSVP	20701.5609
NVRSIPIRKDDEVTIVRGSNKGREGKITSVYRLKYVVHVERVTRDKANGQSVP	31102.91827
NVRSIPIRKDDEVTIVRGSNKGREGKVTSVYRLKYIIHIERIVREKSSGQSVP	42877.69958
NVRSIPIRKDDEVTIVRGSNKGREGKVTSVYRLKYVIHVERVTRDKASGQAVP	16266.71717
NVRSIPIRKDDEVTIVRGSQKDKEGKVTSVYRLKYVIHVERVVREKATGAAVP	43729.75123
NVRSIPIRKDDEVTVVRGTNKGKEGKVTSVYRLKYVIHIERVTRDKATGQSVP	32878.092
NVRSIPIRKDDEVTVVRGSNKGREGKITSVYRLKYIVHIERVVREKSSGQSVP	23614.64793
NVRSIPIRKDDEVTVVRGSNKGREGKITSVYRLKYVVHVERVAREKSNGQSVP	22193.8912
NVRSIPIRKDDEVTVVRGSNKGREGKVTSVYRLKYVIHIERITREKASGQSVP	45413.88844
NVRSIPIRKDDEVTVVRGSHKGRDGKVTSVYRLKYVIHVERLTREKSNGQSIP	51595.97565
NVRSIPIRKDDEVMIVRGTHKGREGKVTSVYRLKYVIYIERVTRDKASGQSVP	48921.97643
NVRSIPIRKDDEVQIVRGSHKGTEGKVTTVYRLKYVIHVERVTREKTSGQSVP	41009.94327
NVRSIPIRKDDEVVIVRGSHKGREGKVVSVYRLKYVIHIERIVREKSSGQSVP	43420.5755
NVRSIPVRKDDEVTIVRGTNKGREGKVTTVYRLKYVIHVERVNREKTNGQSVP	40066.65724
NVRSIPVRKDDEVLVVRGTNKDKEGKVTSVYRLKYVIHIERVSREKANGQSVP	53142.22662
NVRSIPLRKDDEVTIVRGSNKGREGKITSVYRLKYVVHVERVVREKTNGQSVP	22953.43544
NVRSLPIRKDDEVTIVRGSNKGREGKITSVYRLKWAVHVERVVREKANGQSIP	40063.11882
NVRLQVDQCAFVLEHCADATPGLINYIQWYYCSSTKPIVFILMCFWLLFLFGF	40375.734
NVSPGTTDAGPWMRAIEELAGTGVYEHLGYGWKGWLFWLRDRSFCNMLMTGIW	54226.68364
NVLDASSVIARRAVETGGRNVPRGAAGGGAPRNRARGFELEIGNATLLGRRHN	29217.63682
NVLYSRLSILSSLITLSWFLTAHILEYTSIHTCRFSSPHIWWLTFGILCIMYL	51614.57315
NVLLLGLLGWLIRLVHNSEPTLVLKKLCSTLVTYFTRQSFRWRRCIKHLVCAF	39868.89633
NYVMLCSVYTTVHIHKHGRDAWKLMIRERSWKYILFAMADLQGNLFVLYAFRN	59258.29093
NSTIHNLLEVVLLPDLCGFCCFSMRFVVLLDLIGTLTLPVTCLYLIYLIYVIA	52114.80584
NSTIHNLLELVLLPELCGFCCFSMRFVVMIDLIGTLTLPSSVVYLVYLIYVVI	56732.78875
NSTIHNLFEVVLLPDLCGFCCFSMRFVVLIDLIGTLTLPVSVVYLVYLIYVIA	46790.4533
NSTPAKVEEEAEAKPEEAKPEGEEVAKEEEEKKDEEPKPAIGDVVPDAVAVGQ	25343.18628
NSTVHNLIELIPLQQLCGFCCFSMRFVVFLDLLSTVVQPVIVGYIVYLIVILT	60204.54979
NSIIPFFRFLGCIVLSGAFYFYIFFYAFLLCLFLIYFFFHGSKLGFFHFIFFP	40631.78458
NSGDEGDAGAAEVEAPKSKKKRGRAAKEEDDDEETPAPVPKKARGRAKKATKE	23723.3583
NSVPGSPETPTSSSLDGSRETGYLRVRVVSAKDLAARMRSRTATCSASAGSPL	42079.7449
NSSEEEDRNRRERKRKREKEREKKKESRRHRSRSRRSKEVEDDDEKDRKRHRR	14495.57986
NSSVYETVTRNLHDDLLGGSLNLKVILEMLLAHVIVNPSLVLEPAASLLRRNG	58210.84988
NSWLCGFQGIALMYLVLLLLCFGVLLIANLHFLSVYRSTWLQIHMTPMIVLSF	57358.47263
NSLKGMAVDFRWWLLAHKKRPLREVNLILQLDSLTEVIKLACVSPKLSFLCIM	71014.89427
NSLRNLFDLVGCSSLCSSSQKRGFVGRLVVDFASCAWPPVIVILLIWISLFWW	39153.89213
NSLYLLPTAMTGEKPVADPLTLIRYILVWFPHIWCVICIHCHWPYFLFLNLTD	78395.97957
NSFPKECEVVHEELRKLTHLVSALPREGLLYHGRLILRYLETVVCACLIMFDG	71124.86983
NWNKYNWLIIAILSNFTSWFFHVWHHKLYSAFHDTSRIKNWNLFKTIQFWLFI	45315.58411
NWHHSIQVPYSFVANYDHPVCHMLHRWLPLYIPAVALRMHILTYLLLVAFFSL	57685.63338
NWYKHINWLNTFFVVIMPMLGFIAAYWVPLHRYTALFAIFYYVHCGLGITAGY	68508.11732
NWYWLATTMYFLYGETVIYYFKHIVLVDKVLLPLATHHRFISFILYVFGFVFF	58349.43388
NWYWLATTMYFLYGESVVYYLKHIVLVDKVLLPLATHHRFISFILYVFGFVFF	46116.17541
NWYWLASTMYFLYGESVIYYFKHIVLVDKVLLPLATHHRFISFVLYVIGFVFF	74834.28074
NWYFLGTTMYFLYGESVIYYFKHIVLVDKVLLPFATHHRFISFMLYVIGFVFF	59122.14649
NCTNLPSVVVVGGSVPIDSQGLQIWSLLIYSIVLVPGLNLVVSSLIFLGIFWL	29994.91933
NCRSIPVRKDDEVRIVRGKYAGREGKVTQVYRKKWVIHVDRVQRDKSNGATAP	43505.36456
NCMLRTIHLIWESNLSCTCIVNMLVLPCLHTLSITQCLYERKDKDPNPVILEA	59050.46467
NCVNLSFQLLFGELVVFLISLYMSVLYGLLYMFFVAQLPPEVRLIPMMCSCWF	59716.06487
NCVGHFTYGHFLRFLFYVDVACAYHLSMITWRVFHAMHASYWASPFTEMIFII	65464.3482
NCSFIFLMLNCILAAFCFYNLSSIMNGLVYFDQFSLIPPLHLGLVTLGMCVLL	46362.75328
NCLKLGCDCLGMIHYFDGFICSHKGLPIKLENVICMHEQDNGLMWKHTHFRTN	40844.25509
NCLLHIMRFLPFLELKQFIIAYRRFDIYACAESAIHLQYLDFFNFWMDPSFLL	49744.65442
NLRVIELRFSLRFYRDVVFCRKLLRKHEVFVTIIKLLLCLLTLDIEGLKIKVG	46537.41486
NLRLMIVNFRKYGVLICIRCHDYRRQDVVYGLLLYLLVPCHLFVAYLIELAAA	47767.29204
NLMIIVLVVSNLRLMIENYRKYGVLICIQCHDYRQQDILYGLILYLLVPCHLF	39426.5041
NLMVIVLFVGNLRLVIENIQKYGVLICIRCHDVRESDLILGLSLYFLIPCHLL	67334.80873
NLMLQVVSPRIWFPSMQLIWGVLTFWWVAMPCRRIFITHILDHGIQIYAIRFF	61425.30851
NLISLPLLKLCSEFAHVKWYEVLSHIVCFGFNGPTKPRSNNLVSLNLQCEHYK	48397.84014
NLQKIISYLLPAGSWSEDWPIILNVFFGCPLPLSSFLMVIICCFTDLFCCLTL	47076.64753
NLPSLIGIQLLSSMGEYVMLWLIFVGTVIYYAGWVTLVIDGFCRFLNIRCLVI	56927.85098
NLDFFDFENSFGDLWNMDEFYGDVAWDLSSDPPLDPLFIGELYSASGQYGDLQ	158609.9197
NLVRCYYYYGYFGLQSCMVHVFLWFMWWIFLLSSRPLQSTPLSIIWRIILYQA	29686.37431
NLSPLVLPLWVQLNIYFGIVFLWILAPLVFYYNVWNAQSFPFLSNSIFQLLPN	64591.49256
NLSLQEIVGILLRANAFRPMCKNCEHLRDKVGAHIVDCACFEYWLQLGLFIAP	46981.59503
NLCMQLLVAPTRDEIDAAHRRKIWLDVGIQSWRNLTNIMPSRMWIWIILLLSS	34920.06705
NLCELIYLDRLCGCCLFSMRSVVFIDLLSTLIQPVTVVYIVYLIYLVAANGAT	28014.29772
NLCLLIAASLISIISLVNLLDFFLTWFGQFITIENLTLELILGYILYPYAWLL	39958.15139
NLLMRPRYPPNQFISKISLRLILTDLPYMIFVFSGIFIMLGLFYPIFYLQLYA	50357.61999
NLLQHIIPPFFINHHHHYYSPFHTSYTFFFSTFVYALFFYIIMYLSIFISLLL	62193.4273
NLLDFRKILVNVVCILVVDVVLLMSMLIGLLRYSHRNSTGLWHLLYQQCIIWL	45024.09223
NLLARRPFFVFWFMGQIHRSLTLFHCDPTLLVALDVCKSLIPAINYLTLLWPC	70924.88773
NLLYQLGVFVARSSTPFIRLHNLYLPSCLQILNLLLLVSQSLYWWIPSVYLVF	76452.9355
NLLLFPGISFKTQLLYAIVFCTRYLDLFIRFVSIYNTLMKIFFIGSSFYILYL	67287.03021
NLFGWVRYAGVSVDHLKVHIVGAELWNRYKYAAGIWGYRALPIIALMASLIAC	54178.49336
NFDWWAKYNCESLRDAVIGFLTRDCLDSRVGYFRSVVRWIGCRLYFGLLIIFF	72716.95167
NFGLMSGLYLYVCILGDSWCPSIDLIFNWMSYAYLWNVYIFLLEIIPVTLMVL	72112.36606
NFLLNVSVVTRWFLFIVPVLGLLWIPGILSVTSFPNATVWSVRLLWWSIWLTV	63894.40878
NFFSCLSFLFLFIFLFIFLLFHFPYLFSFQFCLLPIFSHFSIDHQKPYPFPSF	37707.47785
NFFLKDNAPVLQEYLAVFRHLLSFHDPELSSHLDTIGFMPDLYAIPWFLTLFT	16346.12979
TNNEFEGESDDFVHSPYLNSEADFSQILSSAPPVHHDPNETHQENQDIIDRFA	66804.37575
TNLYDHAVTPEILLEQLAYVDNFIPSLDNEFSNVDWNVNTTHNNANNNGADTF	47273.72283
TDMDLKILEDLCNISSLYEVPFGKHINHHDHNNAGNGCDGSSTGNNENGNQTM	77642.25183
TAKLLLEDSMKKKRQEIQQLEQATHQRSNLETTHLLDIDWDALLDPSDTLNFM	89995.3412
TKTVKDTTPATNHMDDDIAMFDSLATTQPIDIAASNQQNGEIAQLWDFNVDQF	77619.66982
TKFYPNKSIETQLMKNKYCDVVHLTRYAAWSNNKKDQDTSSQPLIDEIFGLYS	61477.81851
TTTLTGRPPSTFSGPETSNGPPTGSLPSKFVHDLMSNSPNVSSISMFPDWSMG	21595.58051
TIHHLKDSRSSSWTVAIDNNSNNNKVSDNQPDFVDFQELLDNDTLGNDLLETT	61368.25625
TRNSCVKIEKEDSLTNLNEIDFTNMFCNDNFIQNYNQGLMELLTEPTPGPSSS	64659.27601
TLTSPQGSDLASNSATQYKPDLEDFLMQNSNFNGLMINPSSLVEVVGGYNDPN	83163.48417
TDSNATQKQLPVLTPSDLLSPFSVPSVSQVLFTNELRSMMLADNNIDSGAFPT	79944.01389
TEEDAINQSKESNMISINEMLQKQMDFELLGENHLKETQDYLALYKKAYGIEF	112567.2767
TEETPHDLPKNTAKGRDEEDFPLDYFPVSVEYPTEENAFDPFPPQAFTPAAPS	42518.79465
TSLVYPIHSSDTGDTLSSGLETPENSNFNSDSGIKEDFEAFRALLPLGKLIYD	69499.05914
TSSSEESSNKGQRQLTVSIDSAAHHDNSTIPLDFMPRDALHGFDWSEEDDMSD	39272.75666
TTLTEKGSQVMEKNMDQLDSVHNLNDDDLQQLLEDLGNIDHSDEKLWKEITDQ	93199.2208
TQPIDIAASNQQNGEIAQLWDFNVDQFNMTPSNSSGSATISAPNSFTSDIPQY	57311.85498
TDPKPITDNGKNVPLDEIESLEIPNLDLTTTMNGYDVNLLMQNLNDMVNMKLH	91551.5034
TKIGTGMGEQMLSREYYYIGTQLPLDRFLTFYYAHPGFHVNNIFIMLSVQLFM	51122.58437
TKQGHELLHQLRHLIIFREGMPCSDITLKLDIHVSKLVFVFLSAFEHGLCSKD	58154.67431
TKPAPKKAGGRPKKVVAEPEPAAEPSESEEPKLAPKRAGGRPKKVVAPVAEPE	19395.51098
TKPAEASAADKKPEEAKPAEAPAPAAAPAAAEAPKAEEKPAPAPAPTEAPKAE	21371.37138
TKAATGGTASSSKPQLAVQKKQQPAEGKKQPVTQKLPPAAAQKLQQKAPATAA	29280.22463
TKGEFHKIAVIFTSTVVAGMVIMYFWILKQIPFMVGLVVWGWVGISQGFFAVN	55841.11119
TKCSLDKMLPMLLPLKDALVHMDLMEYYFQTGYLYYLAFSCFILLLYPPFMVL	53812.32888
TKLCTIGINCIFIIWHIADILIESPSHLPDIFTVFNVIISCSLFLLLFVYFVY	27560.61761
TNNWNPVHWDWNIFRQIVNFNWVLLFYFIFLLFSLFFHFIPVSCISIFYYFFS	25080.5964
TNTGFGASNTPAGGAGGGGGIFGSGTSGFGGGTSAFGAANNNNAFGAKPAFGA	45614.02499
TNPDKIRLIPGFKYLQLVLGRDQYCREILAMMARMGFLMPKTMYSTLLRLWLL	65245.91018
TNPAAAVAAAVAAKKTDTEEETTPKEDKAEEAKPEEEKKEEKKEEKAAAKSRS	33910.53033
TNPAFANSSLPPIHSSFSTLSNPPSIFCVLPPFLPSFPLSFPFFFSFPFFLFL	52459.18296
TNAENSSQPSLAQWAKGREGVLMISSDVISNVQISIGKSRLASLLISLCLQRM	47282.95486
TNSEEDALDAWDLCATKMSLALVQLVQMFEEKELLSSLNVLLRLVTRISTAIP	45681.11955
TNLLDRFQTYMERSRFHLLDLLFDFSSHFSAPLMKLAMQHARRWRRFSIFAFW	45102.06176
TTKPKEASKPKEDPKPRSKSPVKKEETKVEKPKEDPPKAEAKSIPATTAAAAV	59343.12767
TTTTAADDADTDSKKEKEKEQAAVKVKVKEKEKEKRVLVHCCMGRSRSGAVVV	20208.41862
TTTGTTTTGTTATPSSSPETKPNKIPISMQGYAYSGGGRAIARVDVSLDNGRT	37672.10477
TTAETTAPAAETDAAAKVEEAKPAAATTEAKPAAAAPKPAADKKVKRSSTILQ	10641.01543
TTAATEPTKTEAAPPAPATEPAPAAEPAAPAAEPAKEEAKPATEVKPEAPAAA	24823.24149
TTGGLFGGGAANTGTTGGFGSGGGFGSSTTGGGGLFGNAGNQPKPAGLFGSST	27668.1914
TTGCREGFDWTPLSSVRYGGICGGRLFSICHTTFEGLAIIGMPNILICNYNVT	43287.72683
TTWLAHSKKKNCDVCKHPYSFTKVYATDMPTRLPPVLLLRRIAQQSFFAMVFA	44749.71718
TTLVNTTAPYFPYSFSALEGSTFNGFSFDQTMFDLFLEVWEQTDPLMNYLFDF	162446.775
TTLVTGTQLFFLLSFRDTMFAFSFLLFSPFVLFLWYGFFSSGALFISLICFLV	54704.80031
TRKLVFKWPYVPYLLGRYTMICCLLFVWVLLVNPIDCVHNELFIALVACMAVC	22543.67983
TRTRKWWLRTVWACTWLIPSFLLSSVGRMKRPDVRLAWREKVTIFWLIFLFNG	68949.00433
TRTVLFSRGACVILFPWLMYAVGLLLHMIIVNYRLYILYWLLVLKRPIGGFKF	57455.12396
TRTLFMVPQLCCAFSSMWLYQILVAVSIYLTNHVGIMMVRVWSYCVAVYVLEV	69777.8499
TRMLLHWFHCQDNVWYYYVAFFFAELLVYTVMIVSIGSILFQWRFFCRVAYKM	31978.36859
TRQYIINILFGIMTVENFDLEDIIYFYMFIARNLPKYPQHIMLPGTSLHQVLV	54109.36485
TRHARALEVIKFTKRILSVGGMKYRERMFWWCPIDSATVRAWMLWVLGSIPLV	62869.70021
TRHLHFTRYHIFTNSKCILLAVGKLLYCACALGWYGLIVGFVVTVLMLCQDSL	22554.02814
TRPYEMALKFVNVTDTNELLRMRQFACDICDYAPHLLDNDNISLLIVLLILTR	45021.30514
TREMREKVEREREGRRRAREEKEKRGGGGGGGKGKKGRGGKGKGKAVPGAGAG	49367.93868
TRDDEEGGEEEEEEEEEEEEDEEDEDPESLPHIHKALEIHYQIHLSPTYSVPV	52669.25491
TRGAPPAPPPPPPPPARPSESGAPPPPPPPPARGAPPPPPPPPPPAGGAPPPP	36480.85464
TRVMAEENGMTVDEKAFEEAQEAAKEASRKARGGKGGEEAVALDVHDLAALEK	36231.40955
TRVQDEWVSITKLARQAKESAGKEKKGKGGRGVYSQNSKVWEGVVKLLVAIVA	46334.73413
TRYCWGFINLWYSSLYLSGSIILNLAAFFLLPVHLFVSLMQTHLLQWELLLAF	59513.80894
TRSKKSAPRTSESSEDEEQRPSSRPSSRASRPASRASASRKRSDSTGTAGGGE	6572
TRSLSIRKDDEVRIVRGKYKGREGKVTQVYRKKWVIHVDRVHRDKSNGATAPI	39732.57165
TRSFNIMLGMVTFWGVFSLFAIAFQCGLPAPWVFIPSECPTGGYLYYPVIILN	56049.45332
TRCLLMYMYFLQDIGIYIYCILILNLFRKVRRLIPFPSRVLMVLHVITICIFT	74316.18703
TMHLNVVFISVVVNGFCSEHGFVSMRLWAVYKSLSLVLWMSFFIVLCWVGMIV	53571.86986
TMEMAWLDMGRFFYFLFFYFLFFLLSSFFVFFYSFIYFFFSLLLFFFILWLEM	45894.57198
TMDKQIKYFWSSPCKFISLIYFANRYIGILEAISEIARLGFIWLQNLADILLM	43751.31947
TMYYDAIWLMWKDHSLQGWEVAHNTFDQLHVVLDDHLLYPVLNLLMIVIILPD	51184.76541
TMSTVMVVGSDDKKVKEVGEALKSKLGVKGGGKGSRWSGKFTGVWKDSREGAL	26960.75678
TMSMLCLEGFIIIYLLRETTLSFLDIIRCFSSMDPVALKLFVRCFLYTLVMCG	77539.19001
TMWHCMDLLFCVAPGRLIRETASGLYVHHCFECGTKLEPQPLHSLTITAYHLA	52281.25749
TMFHGLLFHLCHGAAVLVVWSFHHVVCSMRDDEETLQVMEELDYVIHVLNAFA	47794.07605
TINLSLPPRDRYVLVATDYAHVLREMPCLYDEAVQHMKLPAGFFHLLGRILLR	58134.99939
TIMYGVRFVVVLLTMEIMIHFMYMVAIFHAKPDWSAYTPFQLSMLGYFNLNHI	46220.04569
TIITNRGTIPNGLGRDIWTLQPDMITSFAYWFYHMEYAYFLNLVLLKASILFF	57796.39132
TIIGLTSAVLLPVVVFIPYIPCWLFLYLVNLLFPLIFICFTGKVIQLTFLYYS	50101.09158
TIHLVNTIQVIVLILDRFLYGIIPLFEIHTCAFFPLLISFWHVSYLLYYVIMF	37167.48566
TIPGLIRTSPRFGIMLLCLLLSIIFLFTDVIFMIVVSRRGGMNPFWRLALVFK	52622.35705
TIDSSGVVLTPDPLSFDIGNFDSFSTSLYGFWPLTNAFDFTPYNSGSLAWLLL	99779.84772
TIALMGQDSIYLQVLAGDPNEAQSKNARRVYRLLKRGKHWVLVTLLLSNVIVN	27397.28212
TIGFVGFVMSLQKGYLKQQFGLFCWVHMSLLIIVLSSHFIVNNILEGLIWFWV	58696.22522
TIVLEELRRASYWGRPSLERSWLLLDMTIKSFTGFIRLLDGDLARTICLFYLV	76057.05612
TIVLSAMQVGLATQFLVDDYAFSMASYVFSVFAILAPLSAIAAILFVLVLLFA	49860.63654
TISRLVFAECFAESCVMFLLLMFQALDVLEPSSRLLNWRISLYILMSMILLFV	52803.57876
TISYLILAGSDYFEWCYLSIYQYSTLCNSSLLDVWRDIQYLWILIMFIWNILP	52107.73616
TQQLEFWLPWQWIQANVFFPCVSYIYFRDWREMMEILLSYRSIEMDGLAFCLV	69288.43388
TQATIVGDFFVCLMDVAGHDLAILLINWRAQTGTWLIFDSLEPLMWPHRITLV	40328.53739
TQAGPSTGGGVFGQPSQPSTSTNAFGGGNGLFGSKPTTGFGTATTPAAGVPAP	53596.72574
TQLIELNVPMGKVGMVVDNSSDKLEIEDIVVYWSLRSRPVWLVYVRAFLKSII	56198.97453
THHAFPLRLLVAIVVLLDCHSLLQIALGTCTWAISYHVRPFALTTVILCCSIT	41323.28491
THYLCFIFSPRKLWPMNTQVSIPLFHLLILPVSPWIKQLYWLVFWNLFFVWWM	56154.14146
THSKKQHCDVCKHPYSFTKVYASDMPKQLPLLLVLRKLVQQFFSVLLFSIRAI	45441.68131
TPKKAKKSAERVDDSDASDDGDGYGGGGGEDGRKRAAKPKKGKRAAAGGGSAG	26187.64736
TPNNLTSFDDCHLIDGLELTYSDLLVLDDFLAFDFLGLDHFIFMVTPPWENVV	80985.2025
TPTAQYQQGYHFRHLRYVMCLSVAVLIVGAVSLTIPLPISARIASILRFWEHD	44231.00284
TPIDVETDDPDIYIKPALDGSLNLLTSIVRYGQVIRGLSSCIIHLFNNVHLVR	43030.78182
TPIFMLIRIMIIGAHGVYQTAYRIVTKTQWEDGREIEDVYTYVGNERIDIKIV	28314.47742
TPQCPPTPTPPPAPASKSRPPPHTPTSTRARNNPPPPSCACGGCTRATSGSRR	33801.90844
TPECLTKINWNVLRLSSYLSSVATSHFLELSTIIGITLIQLIWLLHPPCLLFL	45396.44641
TPEFHGQADVDTGILTLKKDEDIRDHPDAARFAEESKAARITKRGAREGLEHV	21987.11598
TPDSLCEAVTDLVRDIWYPLMTWMEFANPASGYISLDAPLFRAVLSLFHHFFA	42860.21637
TPANSSSTMALVPKEEQKEEEEKSTPADSGSTTASVPKEEEKEEEKSTPADSG	44435.02098
TPGGSSGGTGAAVASSFSVFGTGTDTVNSLRSPASANSLFSCRPTRGLITRNG	57988.10901
TPVYIGPLDGGAGDAQHGRKGGESRFQITPRKTVRLGEDGKGRKVSVEQRIVC	49404.33317
TPYWVLWNLRSSYGPVWQFLLKWIPFNMLLHRYYHCVKMELGYLFIFGNDFLR	56282.78481
TPSTCLSFLPFFPLLLPLFFSFPLSLIFFLCNFSFQFFFSSCFLSFYLFVVSF	66059.53785
TPSSTATTAAPAATSAATPSLFSKPATTSAAPATATAAASTPSGNLFGAKAAA	47455.45065
TPSSLLHLFPRVQEFLLFYSIHLSISWVWSCLILFYDVSFTIFSIFIILLLFL	60270.11942
TPLRISLFLVRVRCRHPSYSKWLPVEIKRCGVLLMSRLSLSLYRIFLNHITLN	59935.78531
TPLLLFFWCLCWFLSRSWYVYCFCYLNDWYNKVMMLWNLFHHHRFLLLYTRGL	35216.70907
TPFALFSSCYALNATVDQDYPLLFRRCVLGDTLWVLAILLCILWSLLVCFAFW	31320.33396
TPFLFYRPLPPQYFCKFLLYYGGLVWWVLYSGFFFYFILGRGYRKIFLSYFCL	53077.74821
TENIERVLERGERIDLLVDKTGRLNVGANEFRRRSRGLRRRMWWKNVKLMALL	65245.38179
TETELYIPEFKLDPVNGYWFPHFVKYIIVALMMGLYILIVFWTLMIFKVVYKL	43107.58856
TEQEAIQKKRKKRKIREDNGISTVLFALEEVCAIILHRMQHRNGVPHVTTLVF	52098.98291
TEQSVFVGLLLYRLKYPANLVSLVLKLSAVQSTLFKVVFAVYLLVWWGIKQAR	63052.07302
TEEVVEPAAEKPAKKSRKRKSDVAEAVAEEKPETPVKPKKAKKEVAKAEEVVA	20354.84432
TEAPKEEAAPAPVEEAPKQEEAPADAPAEEAAPAAAEEAPKETAAASPPKRGI	47816.45757
TEAPPAPAPEGGDDEEDGEGDEGGEAAAGGKKKKKKKKPAEKKVPEAPAPKKG	15353.77504
TEGEPETPADGDEEEGGEAEAEGGEEKKEEEEGWGLPVKKKKGKKGKGSNDAT	26858.87457
TEVQNYPHALDLITDNLDDDFQDELRGSLDVQARLLYGLIHARWIVTARGLSK	40192.86237
TEVHVARERIMSYALNLFQLAAGPSEYLANLQTGYHYVACLQWLLRFKIFALV	57301.42964
TEYIYQGSNGLRWPPLAFPEHFVYPTEYIAHVYSWLILGLSYVYLLLLVFFYY	46139.31135
TESVCWDFVWLTFYFTFGLTSLITSWAALPPLSQWSLSFGQLVPIFLLLFFLT	46663.86942
TECASIPFAKMRALLNGIPVTNLNDRDRMMLFIFKLVLLEVRSKNTLEILSNH	33373.53179
TELYRFTLAQSEQPGMYPLDLAWLDWDLVSSLWSYSLWSIQLSIYFFCPFAYF	61378.99131
TDRGGRRGKDYDPADRRHRRRGSSSSSDDRRRSRSRSKSRTRKAAETAAVAGV	59238.30985
TDILKFWHLVVHNGMLERAKGLVSITLTSDTRFVFKAISWRLVMLPRLKYLAL	76060.46866
TDEAESKKAEEVPKTAEEAKPEESKAEETAMADETPKTEEAKPEDVKVEAHKE	19389.58467
TDDAKAKRKKEKKEKKEKSRSKKSADEGSDNEDGTSEERSKKRKSKSKSKSRS	30670.31291
TDDAPRVKTKAEKEKEKKEKEKQRKKEMAAKKKANAPAKQEAAKPAETKAAAA	41104.15774
TDDYFQTVLMSGLLRVLKDPASSGQHHTVIEAIMAIFKTWIMLAFAAVTRSSV	56948.00104
TDAAADAPKEDEVKEGEEKMETESTEEKKESESAEEKPAEETAASADTEMAEA	25618.68787
TDAGPGEEDEEVVHEVRAKALRHVPVKPDDDADSKKKNNSPWQPEGLGPLRIL	34180.38344
TDVYYALRPGYQDDEVWDLLPLPTFPQLHMLTLNMLHISFQFPNWWTLWFKWI	68897.29544
TDYYQAVGQHDFIKAFHDEIGPFHRKVYDNVIRKIFVLLAIILELPENYFVDR	40932.08498
TAPFPILEDQCPALNLDRSNNDLLLQNNISFPKGSDLQAIQLTPISGDYSTYV	92642.33708
TATKPTESKPVETKTDAAAAGKSTTPANGSGSASATKPAETASTTEKKKKNRL	30442.17907
TATARVRAVGENQKLEIVLGESDGTEEECQCGRRNKNANVKKYVQGVRAGIHY	34949.7072
TATVQYSERRRGTVTAFNDEKGYGFAADSDPASLGNKEVLVHHKKIKSTARHK	24221.36856
TARVSEAKPARGRPSSAKAESPAVEAAPAVKKRGRGRPSKTKPETEEEEEAVP	39559.26547
TAIVTVISTVMAIATVTATGIMSIIDTMSTTAIITAIAMDMVTESIMVITAIT	87494.51739
TAPAPEAAAEPAPAAEAEAPAAETAEAPKEEAKDEKKPEKEKKVSRRLSSRVT	32438.62579
TAPSATSAAALVTSPATALRVAMVVSRAAAPAAATTVPARARPATPAVVSATC	51261.7997
TADTAAASTSQPKLAQDQQQATDGENSEKRKPGRPRGSRNRKPRASVGSATKA	37834.74038
TAANGKKSKGNKGGNAAGANANANAKANGNTKNGNGNSRNGNNKRMRALGSAM	25675.70021
TAATVPSATRAVVSATCRATALRVRSATTAAVTTTSPATARLPARPAPATTAS	34028.78323
TAAPYHKLAYHPALSPKISLGFWPFQHILTFLDYKEYVLQWTLLVTVQIPWFN	64701.43895
TAALIELILAIAFRVTMYHLALYGSNVLFRYMRLSNELSNRYANCLVATLNAR	23166.55589
TAGAATNNKRNRLKVNGKVFTRLDVIGRGGSSRVYRVMAENSKIFALKRVSLD	35782.78948
TAVSQLERAIARILLIRYEQDIARLFSTRLYSVALVHLPTFVMRCAALAGPGW	50416.81357
TAVLMQLINLTVFICLASFGSLVFATWLPLIFQYYAIHLRDLLLHDASLIVNW	39127.84663
TASTGTEARNAETTTRRVRSGIVNRRSHAKSRTGCRTCKRRRIKCDESRPSCR	22356.5592
TASSGTRATTTSSAPRSRRTHTTPLRAAQARAPRCRTARARTSCGSTPTARRS	23761.03753
TACVAIINIKCLFLEMHVWSVLNYAFFFISYGGWWVWTIAQSLIFGHQSIYFV	34684.5358
TGKRKFRSSFLLYLAARWCPLFCVITILVGVDPINRINCQAYVVFAFLFANIS	52040.16894
TGNSVWAFHALLSKGYFHMLCKDIDINPERVLATLMLVLSHIFERQLCKHSDI	48502.6017
TGTEQKKGIGGRRRRSKQASKQGSRPVCGHACACVCLCVPCLSCVCVSVLHLL	67794.9191
TGRLQFKWAFVPYILARFVLLGQLLALTLVLRNLQTLIHCGKVLRWLTIVSNV	60000.98873
TGILAVTLWNIFINKYWPKRRALVVIVILLHVLITVNFATNWAFTYSAFIQNG	49761.92013
TGQGGLEEVKGKLDETKASFAYVRITYANDKESQREKFILIIFIGAEVKVMRK	37473.01752
TGPTNVGLIILIIVSFFQFNFFLPVHQSFAPKLLKHHYIIYRMICSQLSYLVL	60925.42654
TGEKFGIKRKEQQKPEQTAEETVALAKNDTPSFASVFILAYGIHKTLLLPVRL	41503.00285
TGDDDAAKTTPKKRGDADGTPKTAKSTPRKRKTKAEGDGECSPKKRGRKTKVV	36520.34969
TGAKAPEGGKQLIVVVSSDKGLCGGIHSAVTKKTRQEYAAAPAEDKPQLIVVG	63384.00739
TGAPIRLVAEKAEEQEQDQEGEAPAQDQAQDQEQTQDQGQARAQAGTKAQATK	8781.890285
TGAGTGAFGSTNNTTSNGGIFGSQPPATGNAFGGGGAFGQNKPATGFGAAPST	40210.27253
TGAGLFFFFHLFLCVWGIEILLVALDFPFFFFWFPYCAWAVSVRLGFGMIPKI	66908.75983
TGAFGATANTGSAFGQRPAFGSPAPTGFGAAQPAATGFGGGGAFGAGANNTTS	22316.80405
TGGISELQNALDDTRASFAYVRLQYANDKESKREKFILVIWIGKSVKVMRKAK	40191.28661
TGGAGATRTSKAKADRHVTQAGHRRLRAQAACERCRRRKLKCEPSGASCVACV	48788.36872
TGGSLFGANKPAFGNAASTSGPFGGGASSGFGGNTGAFGSPASTALGATTGEC	51279.81027
TGGLPELREHLDDGRASYAYARVTYSNDKESQREKFVLVVWIGPACKVMRKAK	25669.14986
TGGLAELQDTLDDARASFAYVRVKYSNDKESQREKFILIVWIGKSVKVMRRAK	33592.80739
TGGFGSTNTGGGGLFGGGNTSNTGGGFGSTAGGFGSTNTTSAFGGAAKPAFGA	19302.00539
TGVGLGVCARHEFVLANSAVDLQRGERYANMDYCAASLLRHICLLLFIVFLYD	57662.63508
TGYKKKKLGHPSEKVVERHASCEPGTRLYSQKLFGRYVLRLLFVVAYMFVKSF	34829.57484
TGSTIVRGVLHVFSDQKVNLEQISFGQLNKMIGLLGERRDYRTLSWLLTILWN	73250.50101
TGSSRREKERERSERERRSRRTLGDYALGKTLGAGSMGKVKLAVKMGTGEKVA	34157.74511
TGWCCLLMSIFSFNHAVLFVAFIFPNGVSCRKLLWNAMIGYVISLECSNLLLL	60799.34503
TGLDGTAYVMFWTINVNVLMLLSQWILEERVRSRALQFCFRYYYFMVYFIFYR	55269.06699
TVKNLYLFIIITTVNVVVLLICVAHFALVFMSRAGLSLHARQLTALMHAKFTH	48963.23588
TVKEEEEEVKAKPAAAKVSRVRKAAAAKAQSEPEKDVAGPAPKTRAARTRAAS	48147.91932
TVMVFGSDEKRVKAVGDMLKANLNVKGGGKGTRWSGKRTGVWSDSREGAAVTG	47832.59673
TVQLLKLFCAFSSLSSILIALLLQTPYYLATTWGTLLRRYIIFFSFPLINSIS	54227.28849
TVPVLVLVIYDWPRDRSNAYQVVLAISIWCWGVYQLLYIFLCGLYNPNFSTFR	59703.54904
TVEFLLPFLSFSLLGCLFIFYFIFFLCFLFFFSQTFCFFISSNCWCFVSNLLP	34739.99271
TVDSLLTFVPFFLLTLLFLLISLFLFILFFLIFFFLFIPFSSFLFIYFSLSFH	32191.84437
TVGPVDNNYRDLEAYLETRYLRYCDPSKSLHLMATLMVRCAINILRFMARHPR	54080.46228
TVGVLILWCWLRLIQKALEKLHVKQIKTGHYGSPPLKNMLLPWLKQTFIFVLA	69070.78946
TVSDEAIEVCVAAQAREGEANKSVREVIAEALNVPKSDVEIAKGMKSREKTVA	25729.16872
TVWLILNDQTLGYALGSFLCENSLLLSQRINEFFDTVLVAWMQWVLRWLDSWP	40414.35334
TVLLDVALNGNPKELIVFILEHVYSLENDLTVLQQSLLVLVICKVYNETYPKQ	67420.01571
TYTPPVEKPDVEEQSRTRLIGLAALNGASSSEGAFSSSTEFPRQVRVIVPALL	39810.8523
TYINYLITSNAGLTATIVHMLLWNYAEVSLGWSWITIANMKKLLRPETYKFWQ	33315.92965
TYIPCDPLLTIVGGNVPFSSLGLRAFSLAMYSLLVIPGLNLVLPFLFFLLLHL	92201.04276
TYPVSMPFDGTLNLDLDMCFLDVTNTDINFSDIFDPNFQFGSYGFPLSLDYDI	139350.1314
TYAIWNCNKWILCILVVVASGVYISSAVILHDIFQSYEYPVLSLPTKMYCLPF	18673.53561
TYSDVDGEILWPPPVMNVMMIERCGAVCCRVSVGWVLLRRWAQVKRKWETIVL	41702.02079
TSKAQESKTKEGDKEEKAATKREKDDSKEEDDDDDNETEEKQAGDKRKKTNGS	30759.37452
TSTKKTTTTKKATSTKSATATSSCTKYTVKKGDTCSSIASKVGGTTAAKIISK	34042.22185
TSTTPAGAPPADKPAGSLFGVKPAAAGSSSGGLFGQASNTSVAPSSIATTTAS	28441.37118
TSTAPHRGFGFVEFEHPEDAKAAQDNMHLSELYGKTIKVNLARPLKGAGPGGR	57137.9048
TSTGRFAFRQHRDHTTIHEGSWVSAGPGYDVGNRMWLLSRVVINAVVLELSSL	42417.84753
TSTSGGSLFGGGSTAAPSTGSGGLFGNNSSTPATGAQPGTSLFGKPAGGATAG	14185.59658
TSRAPPSASPPTASHGAPTPPPPSPSSSPAPATPSSHPCPPTSSSSRPPSSPP	41835.10219
TSIRKIRAGESGGGESGGGESSGGESSGGGERGRRRRGAKEVEVRARGGGKAT	43678.14348
TSIFGSNNNNTGSGMFGGNNNTNTGTPFGGGGGFGTNTNTNTAFGSKPFGSST	17476.91967
TSIFGSNNNTGGTMFGSNTNTSSPFGGGGTSNTSIFARRFALSLALLRSPTSY	30945.88298
TSQCSISLYHYLIMYHMTLLGVATSVLALVLVCNPAEFLISSSVRLGFIWFCI	73700.92149
TSPKKKGRAAAKGKKGADKENAEAKTEVEKKASEDEFKDLEPNGDSKTNGAAA	6572
TSPAPASSANGPAPPRRKRQATTAACRACRKRKSKCDGARPTCSVCRDRKTKC	13113.04335
TSDTGKKRQIKEEAEEESEEEPPTKRQRRKPVEEKETPKKAAAKPKADKVPAK	40512.85377
TSAAPAFGTSGFSAAKPATPAQASAFGSPAALGAKASPWGAQNSSSSGTTAGA	31115.14416
TSAVLDLGDERDVADYDVISLAEDYVGRDNRKGQKRAMRLDESGPRMEIKVVK	45373.547
TSAFGNLGSSSSTPSVFGGAGAGTNNTGSGGGGGGGFSAFAGKPTAFGAGAAG	39403.07849
TSAFGQTNNAASPFGGTSNTAAGGFGSPATGGFGTNTAGGAFGSKPAFGATTT	38325.34913
TSAFGGGNTGGGLFGQQNKPTTGFGSSPAPAGGLFGGGSGTTTSTPAFGAAAA	37321.452
TSVLPIIAVHCAYKTPISDYILAFCYLLPYIYHSMGYLVRWLYLGLRVIFVAK	70379.02027
TSSTNHFYGTVVKTKDLLPIYLDVVLWMLKRDLLVTLHLRVRIVVPAELKERA	59646.1694
TSSPRRNSPPTRSTSSSPPSSPTSPYPSSSPPRPAPSPRPCARRGPKTPPSRP	30277.25431
TSSPQKGAEKEEAAEAEPEKEKEAEAEAPASPQKRITPMKRGRGRPKRGGAAV	27500.79651
TSSPSAISSTSVNTLLVAGSEGTDAHVKTVGEQLKTRMGVKGGGKGTRWSGKM	57336.68488
TSSPSAQTAASTTVVLVIGSDDKKVKEVGDELKTKLNVKGGGKGPRWSGKFTG	24653.3352
TSSPSAHSSTNTNVVFVFGSEDKRVKEVGDALKVKLAVKGGGKGVKWSGKFTG	25368.55064
TSSPSGQNASSTSVALVVGSDEKLVKAVGEGLKSKLGIKGGGKGPRWTGKWTG	33700.91155
TSSSTAAPAVKRDEKPVKEKKPPAPQAPLEPGAVPEKRKRGRPRKVVSPPVPV	49532.50376
TSWKNEDQALVFHLRSRVSAAIMKLECHRDRRIDLLITFREAQRFLLELIGWV	59401.19291
TSCFSFLVFSFIFLSLGIMMWSLGQELLWYFVFFCLVWIFLLVVCLFIIEYSE	32483.11514
TSLRLVMFQITFLDLFFKAYGSNIARLDNNYGFPDKQLPERMVEEVKAIYKIN	56536.36638
TSLESAPVHVPMHCGIQGVVGSLGVLVSASVVQCVRASIARDSEGGMEWMRVE	33620.81462
TSLVVENGNGNGSGRGRKKRGRDGGGGGRGGGGGRGGGGEEDGLVGGAGAGGG	25008.82609
TSFVLYLKLNQVIAFSLRTIYSINKSKILLGFVGQQWEQHIVSELDSALNKWV	37935.32855
TWKVIGLVWRCPELTEYLNKVILTIIIIRSESHFDSSIAALNESCLTPYGTVD	28839.99447
TWILNIPWPQTHMVAVLSLAGFLYFLILDIYEYMCYSYLVLLGTMWFVDIMFF	73555.52552
TWHHSIYVPYSFVAAYDHPVCYLIHRFLPLYLTAITFRFHIMTYLLLVGLFSL	45237.44856
TWPINYRIRYILPLLVIAGYTKETLRLIQCIHQTRSSFFTPHFFRRMLRVLLR	52486.57275
TWPYSSLSELEDLMDRFKRMLTLLRMHLKHVAELEVMVTLWKYMGVLLEFLGS	61756.48332
TWLLFRQVVDVILINDFLAYCMFAFSCFRVPTDLSIPVHVMRWLVGITLIWFN	74118.36553
TCRHSSPHVWWLIFGVLCIMYMMVLEVLLLGFVVLVLAPLVFIFWNLFLICIG	52744.85728
TCRLSSPHLWWLTFGILCVLYLMVLEIFLLGLLVFFVGPLFYLFWNVVLLCLG	79487.97811
TLKALCRFITWLSIEHIMGANLIYKLKAWLKMYRNLVIQCYIEIANLDIPTSV	56869.65406
TLKGIVLRNPVTLRLEEEEDDAANLTQYFVKCSEVDKFLLIQVMIKMRMIKGK	46703.12717
TLTQRLSGSMIYIWCSGGVVFAIVLALQVLVLFALLNVITCLEGHMLSIHGWP	39882.44868
TLTDKCFGAFEDENAIHFHNFHVVSPKYMVILVNCLYMWDLMKTVGLRKPWSG	68232.12309
TLTLLLRERGYELFLLVHFIFVLYVNFLSCLSVRSPLCIVYYGAWPSMIVWGI	64586.61223
TLRQELPNFFIFGLNNTSIYSSNILLWEPRYTGLQIRGKWSYLMLAATIRWSL	53973.39821
TLRVDSLTGMIRIIRHVDFDGLPRPSGSGVITPFGIVFGGVCRGYWLWLWKVD	35794.27523
TLRVSNLLCWFLLCLTSVPGLGIVYYTYFLLPDTPYCLWALCLYTKSFIAPLM	62997.01838
TLRVLLLQISPLAYARGLKDFLIHLISWTDGTWDSLDPLPWWWLYHVYWPLQF	81022.2544
TLMVLCENSYTTISRFILLDSMLLFFTFTTMLCFARFHNLQSRSFSFQWWLWI	51754.12158
TLIHEPDQLLFFPFFLFALFLSFPSFLLPSFFLLFLLFYFFPSYLLLCLFSFI	51691.66922
TLQRIVLDFFTAPCFSDVIVADILTSFARVFGDLSTVFFTLVWGSCPHWIPPF	61163.18118
TLHIVLVSYGMYFYLILNFANIAALLSPSWAFLVQVYLTCISDTVVRSVFFSR	69219.83213
TLHHKHVVLWNTSRQVATEVIRLPFSCSGKMLCLLLLPEAEDGLKRVHVVALS	25622.41049
TLHVCFVEMRLADVVVDFLSRCSATINLAFFDTRLWHPNLLPILGALPLQRLS	87210.89554
TLHFFQPIAKWFGIKKSSKLIRFGEQGHAMAYFAVTSCWGLRVMRQLPTWWYR	41536.58902
TLPQEDTQSTEDTKVEKKLVIASLLSRMLIPTIIMAPLLALTAKFVPVSILDD	52416.59593
TLPGGTTGEFGRDRPTTNAFGSSTGAFGAPAANNNPFGAPAQPAGAFGQPSAL	44791.03405
TLPFQIFMICDLTVPLKLNGFLVNGSLNLLGIMMVRVTFSCLGLAQLFQLIIC	62078.51057
TLELFKLKLVRPASKVYHMGGCAELWGFLVMQNHFRDGEGGHFNSITIDVKWA	59790.028
TLDTVMRDTANMDWVRFLPLSLLFTSFIFSPLSFSLFRMYVHALLFFCFTFTP	49638.27485
TLAPNGSSNLVHLFAAHSIGKVRSSLLSSLNRKFSSNPSSPCSYFLIFQLFTR	61118.17492
TLAGMIRENDEEQKSRGITRIKELEIKCLIEGAYGINRPMHLFETAVVIAGGV	54454.88072
TLGFVGFVTTLKKVTLRRQFGLFCWIHISLFLIVVSSHFIVNSILEGLIWFWL	74745.38087
TLGFVVDRYFRVKNFVPEPFWTIKVMHHKDGKKVNFNWARHRLFDRMSVIILY	64319.61694
TLVEINGNQIRGSSELMDKDNIYLHLRRIFTCFQIEFLKLTGLPFLLREKLPG	63413.49721
TLYWSYGMYIMYNGPHWLNTSYYWIDYPHILISRQTKTYYLMQLAFWVQQVYT	41620.82346
TLSGVLMLFWQPNGQRLIGNATLWCWIRPGLEFYRIVLNYGWIWIILGVNICT	73123.89819
TLWLLLLCLRCSTSVLALLTLLSCSSFPPFLGFHLSRALWPVLRCPLPSMLCS	59405.40569
TLLIASLLVVLCLLRRFLLSILCNRDFYMIKFYTFFLYQILLCSLLKCLRLLW	80537.80273
TLLASFVIDHLKEGVASDEIVLFAFADFQDTRSTNVVVLLRTLLAQLLDRCKP	65200.08202
TLLYLYTFSFLFPPLLFILILLHLHHLSSSHLFFIHSIILSHNKLWPLLFLLS	53434.94545
TLLFQIVIAFIDILRHLSLYKIEIENDTICALVGASMNFSDHIYVAFNTLLAI	49540.66127
TLFTGMHKNIIRLLPYRVARILYILLRVVRPVELMPILKFWIPVGNNKANAAV	40712.1749
TFTDIPVVVCHVFKQKLAKLMSNLCTMFPNAGWLVYSITSIEFQKHGVTHRND	51143.05158
TFQHLSRTTYEDFVNTKQFFARVRVLRRLYSCNKQEIWQSLIFSTLACLLDRP	60886.80906
TFQPEHTCFPFFLFFFFLFFPPLSFFLPLFFPYSFSVAPLLSAPTVTTHTFTF	52803.7717
TFARHTDQKWLEEVITEALNELAGLGIVRAHLIALRWCSERITITRVYCSRLL	43265.60664
TFGLQTSDKNHYIVDAIHVAVARVGVYVQYPQLQKWSLGKIFYISVWKMRTKF	68825.99872
TFVRLVMLIAMKVFKFDFLVLSYLATIVYSVCFLTYLCDWHSIFPFAWYHHIY	46989.60577
TFVERVYTCLNYRIYKIKILGGTCALLIFVWYFPGFVLRNVLVGMLGHVVLSI	65373.66828
TFSNGEGERVSAWDARETEDGGREIFIEGEEVRVVVVQIRDGRVADWKGAVRD	30190.68383
TFLQVCGSSSIGFSSINLSLRTMAIYGQSLYVVIALVILILGHWCLLLHGLML	63775.02981
TFLANILPITFYFYFYLHFLFLFFFFLFSLSAFLFFLFLYFYFLFSPLFLPFI	63685.59363
TFLGFFDFTCSSPSYVIHHLDITNLFVSPFLFFPSFPSIFIFCWNILILGLFE	57284.93305
TFLLLPIFVCPHPNLLFGLGFSLILHACLRQIFLSSLVICVFLSLLVIYMLYV	50946.3291
TFLLLSMPALLLLFSALGVCFLLSTSGLFFLSTSGFFFLLTTSGFFFFLFFML	37079.25874
TFFLMRDIFIMEFLAHCDLLTIFVLAQTGEYARDLVKAFFSCNLRLLVVIFLG	47739.08489
RKKRRSTRRSRSREESSRRRGDDRRRNHSRDRSTTSRRRSRKSRSPSRDRSSR	32323.69573
RKKRERRERLKRGKKGGKKGDEDGAGDGEKGKGGKVKARVVIREDAEGLGGEG	30927.37553
RKKREREAEKAEAKRKEERDARRREREKREEEREREREKEREERRRARERDRE	33892.02589
RKKSALEEEERKEKENDELEKKGKRKEEKEEKRRRGKGEKKGKEIRKEKEEKE	25280.45246
RKNNKREVKVEAREPHHKGRKNNKREVEAVEEVEARDPHHKGRKNNNREVEVE	28288.5968
RKNTSSEEDELEESRNNRNKNHRSRQDGNKEDRSSRSRQSHRQKRERSGSEER	14126.48187
RKTKFPILLSGDGYIHFGFLYAVIPNLNIMAMSYVAVINNVRVVAYLCLWMSL	50845.17938
RKTGGRSKRTTRGEGKKEEGRSPTKERTTKGARRSKEETRAGGRTSQAEERGK	33864.23863
RKRKASASPERDEEGKSGPKGRGRTARRGSKAGRGKSGGTQRGGRKGASEREV	38490.43022
RKREEEDARVQEAALKEEEDARVREAARKEEEEEAERLKRRREEEDARVQEAA	22363.6162
RKRGWSDEDGEGEGAEGGEAQNGKGKGKGRGRRARGKGKGKGKESAEAEKDED	27154.33499
RKIVNEPREYLHAGNVKDNQGARQKKRRVGRGLGSGLGKTSGRGQKGWKARAP	37029.21267
RKHMMAFYFDDILEKVVGTATMDERGVFIRDNERGILWCLLVFRMLCWLILHD	58046.11276
RKPETAGEGSGAEGASGGENHRRGSTRGRGRGRGRGGRSSRGGRSRKDGAGAE	33477.54077
RKPEPAGEKAEGAQSGGEGQNGEGRRRGGGRGRGRARGRGGRGGRGGRGQRNA	6572
RKPEAAAEKTAEAPEATGGEGTRRRASGRGRGRGRNGRGGRSGRAEGEEKKDE	31546.63121
RKPEAAAEKAAEAPEAAGGEGTRRRASGRGRGRGRNGRGGRSARAGEEKKDET	29478.80356
RKPESNEKTEGANGEGHDGTRRRQSTRGRGRAGRGRGGRARGERGEKKEEGAE	14083.24285
RKEKGRNANNAKKGQNKRGGAQKEKAKTKVKSGEVSAEPGMKRGKRGRRRAAA	48170.95637
RKERKREKESERRERHHRRSQTHSSDEARERHRDGKTKQSRSSDRDPRKTRAR	30774.7083
RKEAMDFDAELKRRNTHLYCAIIDLEKEMQLVAYLVCACLKKVTFLHKVCVLE	67861.77203
RKEGGGHGSSSRRDRDRDRDRSDRHRSSKKSSSSNNHDADGTAAAAADASGVH	18153.10443
RKDKSKDTKERDVSKRQRGSSRNKGTKAKGTQTKQNEDEEDIVKTRKSKAKDK	15198.89751
RKDKSRVEDSDSADSDAGHVNGNKAGEGEEGAAKKKRKRRHKKRVPDGEGASV	29706.58155
RKDRKDRTRKERRDRHDDGRRHRHRRSSRSRSRDRRDRKHDRSRSRDRRKDGD	9355.447412
RKDDEVTIVRGHYKGREGKVTQVYRKKWVVHIERIVREKSNGSSVPVGIHPSN	42207.63095
RKDDEVRIVRGKYKGREGKVTQVYRKKWVIHVERVQRDKSNGSTTPIGIHPSN	41864.48045
RKDDEVRIVRGKYKGREGKVTQVYRKKWVIHVDRVQRDKSNGATAPIGVHPSN	60752.64714
RKDDEVRIVRGKYKGRDGKVTQVYRKKWVIHVDRVQRDKANGSSVPIGIHPSN	56104.77642
RKDALLKTSFGGTVFAVRQIGGDRFHGMPFVHLMVIVICLHWTWLRAVIFLGR	52773.46407
RKAKATAKEGDKEKSDGGEKLKKASKRSDGEDDKAGQRSSGNKKSRAKKRAED	16416.71564
RKARQAQGAQGGGGGGAGGPGARGGARGGRVGGERGGRGGGRGGERGRGRGRG	51373.25229
RKAEEEEEEEAEAKAEKKKPAHGVPFEGTSKSARARARKRAKKEAEAAAATPA	17763.52977
RKADPPKEKKKPAVPAAEGAAAPAKKEKKDKKDKEAAAVSVEATEVKEEAAPA	13926.51492
RKGEGEGSEPPHPAEPRRLRRSHEACARCRSKKIKCDSKHPRCTACATAGTPC	23774.72661
RKGSVAKEMIDGRVGRREKGGQGDNRGRKRTRRGSGERKRSDKKGRREKRNRK	42257.35967
RKVGFILYVIMHMRINIVFAAFRLAKFNINPNSVYIKIINCVIKYLLKTMDYF	44697.80783
RKSTSGKTEKADTEKPEKKKPANEGNTAAGTKGTGERKPAVKAGGGVKGRPSG	17769.82517
RKSELIAKYGLLPRDLRKIDSSVLPHILVRHSAILISLLHLRVLIKADRVLVF	57203.27398
RKSAATEEKEEKKEAPKAKRAKKAKEPEPEVEAEAEAAAEKVEEVKEKKKPGR	24825.9072
RKLRTKIIELSGSVEAACALGVADGIVDLVESGETMRAAGLKAIDTVVDTQAV	29133.00512
RKLRDVHVPEVPLPLGPDGKADRKKSSLIMVHYVLMHSREVILLCLHRSFFAQ	65286.30338
RKLLIALDMRLQNIRSNWKEHHSLTVVIQLTLRLLSLGLSSEVVAGCLDLLKS	64670.32466
RNMRALRKTWQSSASEDGGGGGEGDEHPHLEDLEYTSREWGAFAQGLKLLAVS	70790.14724
RNIGTGPSAPGGVDHKRSRACESCRGLKVRCEPANEANLQGSCKRCAKAGRHC	40438.68258
RNILLFTMVADGESSLVIWSIFYHFFLDDNSLGLLLAQCRKLVQISNDMQTWM	58914.08208
RNEGEARKGEGGRMRVVGIRQRAEGKTRRRGRKRERGREGSERRGEGGGREQG	6572
RNGKRTRNARKLRKPRRSRRRGEEKKKPNASALKRQRRREKKQEEELRRKQKR	47783.44651
RNGDKDSGHSRHKDRRHEHRSERRRYSDEGEEDRHRSHRSSHRSSRRRSRSRS	31863.41762
RNVIRGCRKPLSSRYVFLMSVTRLVIPLYFYVCPYNIIALKPSKWIWLLVLYV	62601.19912
RNVEDCAATNGSLVPISMPGGKREENDRRVPRANVSKVIILGSGGLSIGQAGE	44521.38134
RNVYLSRFWYLSFYSGNQLRRDLNVIVGVGKNWNLPSWWAPILRYIAAPILSI	75642.50612
RNSSLEEEDQVVAEGEVVGAAEEEGGEGEGREEVVVTEGREDMAVVGMAGMAD	35431.20205
RNLMVIVLVVGNLRLMIENLQKYGVLICLHCHDFRRSDILLGLGLYFLIPCHL	64014.66568
RNLMVIVLVVGNLRLVIENIQKYGVLICIRCHDFRQHDVMLGLLLYFLIPCHL	53402.20436
RNLAAAAAGATAVGLAAKAIHDHRARSRSRSSSASGSDRGHRHNAVLGLGAAG	42086.63193
RNLGKLCSLHIEIRDPDLHRWNLVTLILVVHTLKSPFLERVCISFATYANIYG	42343.52148
RTKDEMKCTSCNAPTSRVCARCKHTLYCSSEHQKKHWKQHRQACVPYGAQLVK	50634.65774
RTKASGSSGEAAAASGGASSSKAEDARAEGGEEAAKPRRSSRLSAKSAGESAG	14984.28093
RTTALGVWFLSIQFFWYALYGALYIWFFFMPWEKLSVLLAFDYFMRLLLCFMF	45733.98204
RTTALGVWFLLIQSLWYFTFGALYIWFFCHTWEYLSTLLVFDYLLRFILCLMF	68074.8633
RTTSLGVWFLLIQSLWYCAFGVLYVWFFCQTFESFNTLLVLDYILRFILCLMF	86916.29711
RTTSLGVWFLLIQFLWYGAFGVLYVWFFCQTFEYFNTLLVFDYILRFILCLMF	51210.17951
RTMGKQDPYCAMRLGKEAKKTNTDRRGGQTPRWDQELRFTVHDSPDYYKLKCS	44332.52424
RTILLASYIFSNIFVCLIVLNDSLKILWWLGDSYWHKIWFFRIWLWANSISFL	74814.94834
RTPTYDRRTIIQGLQQAEMNLDNSFKRVSEMILMLMIRMHDWSTLRRRFQMDQ	45217.73381
RTESYDHMEPVGVDPRWDAFGPFHDYLLQAFPLVHSTLSLTKVNTWGLVYVWP	47429.84447
RTYVQYWIQAFPKIARFFTIFFAAMSVTRYKAFMDSPVLALNNLAKRILRMSL	44457.94407
RTSRHLTLLFWSPLLFFSILLLLPIFLPLFLRFLLLWFPILLLLPLLCFLLLW	13036.68058
RTSEMIMGFFFKNIVWTFVLFWYQIFCQFNGSMMFEYVLVALYNLIFTSLPII	62878.577
RTSDRYLETLDALFVDKFVYAHAWTTFMSTCLKTWRRDCCSSAMLLLLHILCF	54851.83093
RTLLVVLISMLYFLTVEMFLPVFYLFDESLYNFLSWILTAFWSRLALWVLGFY	55960.79705
RTFLRWTLDTLAQCTTFEVMWLILTGVIQDYIDEYKRNRTLTKLLIEALIKSY	55475.90585
RRKRRRRGGEDEQQAEVEDNDRHRSSRHHRRRRRETSEEKSPRRRATDRRRHP	34578.63023
RRKRRERREEERGRDKQGEEGGGRKGGGNRKEGGGGRRGRRSRGGGGGGAEGA	27850.4871
RRKEKKPRFAKKDKGSKEPVSKTCRIALRIKLCHGNICVMEVSLSVLASLVLH	53091.50073
RRNRRTDKKRNEKESEHEGSTRKRTSYDKDDERAHSDSRRSRHHHRKERKNRH	32062.45306
RRTRYLVLCVALELISSILYLYLISIFGSLHLATFPLRLGFFFLLLSRLLCTM	35060.83012
RRTPFLGVGRSEGKMRLEKFVDEIGQQREDGTDEFLVRGSKEEKTDVVTAVNH	9606.498647
RRTSSTSSPSRSSSGTRARARSRSSRSTRSAAACSPSTRRAPRPTARPSSRPS	27440.86678
RRRKSNSTKPGNAGSKPAKKNKGANSNERERESKEVDEDEDEGNGGGEGEGEE	8623.650105
RRRRKARSARLKKAEKTAAAVGQEAKPKAENAEGASVPPRRKRRRARSRKPKK	28064.2878
RRRRRHEEGGRGGDRSRGRDGERSSTRHEERRHRSRDRRDDRDRDRGSERRGH	44471.65416
RRRRAKSRDPERVRERSERRASRSPEKKDKSARSKSRLGRLAAGAAAAGAAAI	42828.41082
RRRGGRGAGEGGEGEQEKGEGEQEKGEGEQERGGKGSRRRGGRGAGEGGEGEQ	13874.73399
RRRVNLLVCTCGMLISLIVVGGLGTTHRGGPFNKPVGITIVVFSYINIICFNF	45341.93017
RRRWINSTIHNLFEVVLLPDLCGFCCFSMRFVVLIDLIGTLTLPVSVIYLVYL	63152.16852
RRRWINSTVHNLCELIILPELFGFCCFSMRFFVFLDLLGTLILPATVVYLVYL	51560.13024
RRRLNYISTRGLPHFFVLLFLIGLLILIVAMRVCLHILSKSSPLFFFLLILGC	38457.8376
RRRFRNAKYFVHFIQLVRLLNICLQFEISNAEIEEVRVGFIAWVRRYEELYYQ	42811.93472
RRRFHRRVTGCNCGVKTYKLGESYNDEFESTYLSYYACRICLLVTSLYIARFW	44540.8322
RRPRAAKPGTEQPKPETEKPGSEKRPGSEKRPRGRPRKAAAKPSTEKQPSNAK	21329.15648
RRERKERKRARKEKDRRKRRHRRSQTDSDEEDRERHRDSRRKRSRSASRERRE	19965.98789
RREERRGEDGHRHRRTRRYSEDEDEEGERRSRGKERGGEERREKRREERRDAG	16817.66334
RRDILHRAIVFEGDAARSGTASTKWRSEVRGSARKMRPQKGSGRARLGDKKSP	15619.99079
RRDALRAQQQRDTHARHGAGAARKHGQPVCVRQHRGQLHLSEPVGGAAAAAVH	66163.6004
RRDVTLMGGLCLHTIQGAYLAACAYFVVPFSLVVSLGFEALLLLFCFIFIFIF	50400.04901
RRDSVSSSSRGQGGEKGRASSKESNNSGRQGETTSNRSQSKNRAKQTKGDKDS	15915.54719
RRDCATSSDARTPARLCCSHGVGTKLDKAETSREVSAEEARALADAHGARFCE	24314.11997
RRARAHAGMRTRARGGQRAEGVGGVQKARRQTAQGARGACRGREGRRAAGGRL	8467.481162
RRARSVVEVAQTDDTGEEEDNNINSSNNINNKKKKIILELENGAETLEGDLLL	16501.8345
RRAVRPADADEREAVARVRPRARRRLGDVRDELDPRRGRRRVHGRIWGGVVRL	67998.02443
RRGEGRRGEGRRGEGRRGEGRRGEGRRGEGRGGEGRGGRGGRGRGSSGTGTGS	27979.71923
RRGSKGKQRASGNRGPGGSGGSRGWGQRTASHGKAGKGTGKRSGSNSGSHGES	37124.4595
RRVTGKVLLLVWKLGVRPRLNVFEGVVHRLAVAGCFSQIPPAVALCRRILNRI	58976.12499
RRVTSMRLDTEGYVGVLGVEVDFRGRMFDLTADILVRVRYCLQSTILLLEIPL	55124.39415
RRVGEVMCFQALLHFLGMLSFWYGVLRRLGFTLINFFLNRVVLLGLLAFICYE	69499.86658
RRVWLKYILYFVYGIVDWVYSTSLLKTMVWLRLPLYITVGKHVLVGLVGSMWV	49953.02976
RRVLVLVMEELGYRTDHAFRIAHRLDRLYQMALTRFLTLTAGVIDLMERIRMS	58355.98294
RRSKHSSRSHRSRRHRDRSVSDENGTERRHKSERRHKHRHRSRSGGSRERRHT	47154.98985
RRSHRSHHSSRSRDEEGKERRSSRGEDEKRAHRSRDEDEGRRRRRSHRDRDEE	18859.37248
RRWTRSKWLLLCTYGMMFCIGLTMLLGCLLTWFRGYLRAEVITVGFKRILIIA	47460.72083
RRWQWYWGCFVCACALISLFLNVEVDRYRVQQLPLIVTSFFWYLMCMGTTCVV	44622.00806
RRLAGLLRHLQHRTREMGGHIVLIADPTQVCFVLLRPIIKKPALPAELVRKFW	44756.64817
RMMREDYFPVARLFYCAFMLIHPHFEIPRFWQMGMHILHMLASLNYRPAILTM	68399.04624
RMIGLPILLWLGTLTCQIGLLVLLRSVVFGQTNSGNVLPWGLGFWALTISTNI	71802.13011
RMPKDCKSREFRDKAHDAVDAFAVDLEKRLRDENRPALLKLACLLMVLHQIEL	58578.56211
RMGRWKHGWRKWWWKFYKWCFLWMIEVIRVVKVVGIVIVGCIYLGLRFFIFVE	56959.52084
RMGMTQELLALVTGLAHYLKILIRIALTGALKLERDYVLREAISSFLDKLHLL	69657.28561
RMVYSIRLVFHLYAELLLDRAFFLEWFLSFFAECSLDVLPLAFPIATALWDDL	64627.9858
RMLFPNVQELHWEAQNFEKSPLLNMFMGLHLTEIYFTFSAGSYAQMTWIPIMY	33268.62529
RIRKFTVLGATIVEPFMECVLNGVLGAFGFWVFFGVPRLWFFGWHLCYWLLVD	86028.39763
RIRDFMQFTLAATKTHYKLLPDILFKADPELCRRVSDANPSCALAALLTLYAH	77535.96763
RIMLQNAILPWFGKHDLRGKVFGCQIIELFHIFGMSFLNWIWSSGLVLATFPP	56627.33225
RIILINPLICGATLMLVFAAIGGGWRNVAIEIFVDHGYIRLLFILCTIPQIWL	56760.2762
RIAKRRRKDGEPMLYAPDELKEGRWAPKELIKTMARLRRSIQIVLCLSLLSGF	76990.62055
RIVRLSFAYTSFIVLPWQQLSEFRGQAYTVGACLEALRLMPNLLRCAFAAYEL	53608.97813
RIVIPIRLVLLVFVTMASYLLFAMIIYACQNEWLYPFLSWDQGPVAVLWYLLL	42811.61384
RIVGESASTHAVCVSLPRDVYQASDGEEDLMGSVPQVLPALVCSCTRASSIVH	68493.85366
RIVSSLFFICHGNYYIAFVILSKALDDYVPKIYVLNLNLNHLYLGLLIMCLLL	35760.29737
RISGRVIWSLLICHASWYLNFFIQVGVLSKRLSSPVVLCGVVSFQLLNILLIT	52950.25515
RIWLRRLFDIARLLSVGVSNQWSLRMLLDRDAFTPLLIKWLNYYSLRIWTSAV	68488.92682
RILATQFFYVAAFTFLVFHSAFRAARITLPLYQHPLRIAIPVTLTQMGLHATA	64635.71863
RIFGLQSPQLVYVESMARVRKLSLSGKILRLLVDRFFVQWEALADGKTGSRWW	61117.84622
RQNEKTETGKAEARTRRETGARKEHAKSGDRNAKENRNGERKQREHEKDKDGG	25972.71867
RQTEKPLRSVYCYLIWGEIFVCLVFSIICWCHLYGLFGGSFEFYFMILTLWAL	33034.59847
RQRKDNHKEVERRRRGNINEGINELGRIVPNGSGEKAKGAILSRAVQYIHHLK	13567.09838
RQRQQNGRAPRAPRAEKPTDGFEVKEGRGERRGRGEGRGEGRGRGRGGRGRGR	12993.48736
RQREGQIERRGEGRAWRTEGGARGGRRKGARREKGTGREGRRRARKKAKRDRP	27638.45832
RQRAGASGGEEARGRREGRREGGEGEGEGKTEEGTNERDGREGERREGRRRGG	37707.27423
RQIESMVAPCLVELRIWNIGAYANLCEYSTWLRLWWIRWSMYGIQFQDKTGKP	61132.56433
RQQDSSQSDRDSSRDSRTRDARHHSRRDGERRQRAESNGNLRPAEESRRGRSE	25405.70611
RQEREGYEDYEDGSRRKHKNRHSRSPSSDGEDRISRKRKSRRAKDVEDSHANS	25455.9686
RQESSPRLPSPSHTQQRERNQTPCAARSSSSSPRRPRPQPQPSTSAPSSPASP	29391.11137
RQAAMPKRKSPEEEDEEDEEEAPAKPAAKKAKTATAANGEKKSAGRGRPKKAA	31664.06551
RQYRKRKAPAPAEGEENGEVAPAAPKPKRQRKKKPAPEEGAENTDGTAAAPKP	46960.06388
RQSTSRRSDPGPVSRVTELARSDQDTTTTKLVSRLRATAQIRVQVVLAIVFRH	53174.9931
RQCMLYLIAYFMLQETFGTYFNVTGILQNEYYRPSFGLLPLLMRARIIHYSPL	34648.86776
RQLAWECLHHCSVQLRPSGATIRDSLRAAAHYVKHLAIQHKLVLVALQPFFAY	43069.47277
RQLVLLQKAEVDLFYMTVALILICALCAGLCLNIAIQARGTTLLTNWTQLEFC	58347.34154
RQLFIRGRMQTIMLDCFLELCYRGACSLSSFEHPINWFEAPSDCLIWIRRMMY	36565.16584
RHRRHRRSRSRDREGGRDRGRDGRRDERREERKVERRNEGRDEGRVEGRGRDA	39985.76812
RHICLILINIAVGLRFIFYAIDPYCIYNIFNPILNRLLFVTFYWIALLAYVLM	48072.75203
RHHRHRSRSSSSSSSRSRAKTLAGLGLGAAAIAGAVALARKHSEKKKEESGKV	30212.40387
RHHPEIINALVTLIATASTTHVKYTFQGILDHYSYYVLVDGFTLKQLTWMQGI	62738.51572
RHAIVVKRVIRMSGKGKMSRMSALVVVGDGKGMVGFGEAKDPNAGKAGRKAFQ	32801.65034
RHASRHASRHASRDASPERRTLRSNLAAAFSGHGRRSRPASPERGGGGGGGAG	26803.42687
RHYCYIIVLKSLMYESPRIIGFAWKPEEGHFFNKVMYRTFVGLLMLLQVLLVG	55915.82381
RHLPAVNGGKLTSYAIVGEGSMSPHFVWTAHHAVYVVDGWSLALLFRKVELRY	48165.1759
RHLAEAGLGIAAAGAAKELYDHRRRSRSRSSDSSRSRSRSQSHTGRHVAAAAL	45841.84634
RHLGSLAYLGNTAVGEFGWGYKMIGGLYAQYLWRSVYWSKQVSLRTRINLSID	54531.96612
RHLSIRLCEIGLIIFAHGLHVHNAYSHLYICLHVVTSRYLYGSHCMVCQLLFY	75751.58021
RPKVQPFWVIDLFVPYRPLLSFVSDLYFAYQAWTQLTGLTVTLFYFSIWKLAL	58474.70457
RPQSKERGGRREDGAGTDEGDSSTHPSCSSHVGRQEGVFQTVQCKHYWVVKWE	49894.85316
RPPPRPPPQTPASPSPSPTSTTPPRSPSASRASPARPHPPSGRRTRTTRAPRR	56325.29642
RPPPPSAAAEPAADAPATEEAKPGHEKKEKTEKKPKEKAKKAEKKEEVCAAAT	6572
RPPVLRLRALTALITVLILLLAAIVVLYRFSERSLLYQTAFIYQAKIPYFNSI	24518.19099
RPEEAPSTDEEESRGECWSEGKLCLENYMRLNDLEPENSDPEQLAHVKELLEK	47543.17354
RPDVVLIQAGLWARFWLFIVISHALLEYHTFADGICLCYVSTVVFLIRHAKLW	68140.35431
RPAPAKSKARSSRKAVVEEPEIPQAQEEEEDVKPVIRGRKKRVSIAEPEKPKR	35300.03117
RPAAVLARQRERERARDARARAVRGAAPVAAAVAVRRVARHVCVACACAAAAA	60386.41376
RPVLDVALAAGEEDLSSKPRCQRCRKSKKGCDRQRPCGRCRDAGIGIEGCISE	31474.57972
RPYLLLLHLLCSFFFFESISIILAIAFQLLLIRASSHMIIRMLLQVYCFLSMR	75854.56231
RPSGASTPVQPTPEPDNKKRRRGKGGDDAETDGKPVKKAKRGRKPKVVQEPKV	33208.21007
RPSSPPRRPPPSSPSPAPPSKSPATCRSKTSPWGHGRCRPRPPARAPASGTAP	45152.76394
RPSSAVVHAPRSKRAALRPSAPARCPPSSSSSSSPSTSPSCRRPASPTTSTCP	30675.306
RPSLASSTATATATTTRPAADAASTTRAPRASLAPSTKPTTTRPAVAAAATRT	33458.28937
RPSLGCILFILIRYVSIIVMVVSNYGVLSTSFTEKVCERYFMIAPVFKVIQTM	50590.75086
RPWRWSFGVYVLCRTLALGGIISAFVGFSPFNEFHCDVWLRFLLVFSWFAIAS	66553.14925
RPLSEASRDLALPSVTRVWCDEKDNIFYMQDVNFVTDITKVLLVSVLSTVARC	47586.59652
RPFLLNCKDINQFTNLIWERIRITNGTKMYWVWQHLRCVVMFFTLQPNQRILL	83660.85168
RETDAWACGVVLYALCARRLPFGEGAARVEGESGGRIGREGGAREGAAARRHW	32389.91207
REQQQRNDFPEGTHRMKVVAERWKTLSDDQREISFISSLLYAYVHVELRLRLG	46518.8996
REEAERKAREEEAERKAARGRGEESEGRARKAGARRARGTPRGGKAGTRRGGE	43040.55229
REDRQRKQQREKERAAREAEGTQRRRRKRRRTNGGAKTEEGEEENDGEEEEDG	52847.25027
REARRHADEEARRRQARQEARRHADEEARRRQEEELARQEARRHADEEARRRQ	27003.32142
REAAGRERGERGRDNARGAGEREQPGRVRARLRGGRGKAREGEEGSCVRSAAP	22926.98409
REGRKKGREAREKRSGGKGGKGGKGKGRATDGAEGAEEGAAAGARQPNGRNAK	22202.24938
REGHLFSCIYIMYCQILFRKVGWSSVFDCAFHVLLAMSAAGNFLVVGAIRCKC	37306.56765
REGEERERDGRRTSTGRRARGKGRRSRRKEGKRENRKERERKEGKEGPGQRRR	26668.11816
REGEGRGERGREGAGRERGGGKGVGGGEGGGERTIRLKGRKGDSNETTRRKEE	31687.65415
REGGRRGRGRARSRRQGGKREERGRTRKGRKGGENRPKREGGQGGGERARRRE	41271.89927
REGGGEGGGAQDGSSAPKKKRLGRKERIKSKAAGGDTGGEGADGAAASPEGAG	39567.92406
REYNRMLRFYGVQDHQVKNTRLSVKEAFMLIIYRCVEVFCLFILSLPMIVLAS	58185.55451
REYHGDTAEIKYGHKVVEIGEDKERGKARVRVEKDGEGGVKEEEVHEADYVVG	22556.25277
RELKRMVQEAIRDIREKKSTLTVQHLKRLLFRVAALIICTPKCDHDLLHYLVI	61789.84173
RELEKREREREEREREERERELEKREREREQRGRELEKRERRGRRGSESWRRG	26102.05036
REFRVVEEEEEEEEEEEEEEEEEEEEDEEEGGLGGESVEEGGRRDKGKGVVKE	20114.88117
RDKKKARAKGGAGAAGGEKKAEGAAAGDAAAAADGEDEEREGKRRKIARAAEG	42248.15061
RDKDDRRRHRDRDDQSSRSHRHHRHRDGDSDRDGDGHRHKRSRHSKAEEAKPS	28788.72776
RDNSFLHALIHRFHEVHIVAWCIEKVNFMYLHPGVPFYVLCDCTRGPAIMVLH	51262.85899
RDRKKRKVDGSEDSDDSDDDGTRGKGRGKSKSKGKGKSKEKKKKSSRKSKKAE	6572
RDRRRRSRSRSRDRRNKRRRRELEDRSKRRRSKSRVKNEETSEAEKRGRRRKP	37906.87682
RDRGDSHRRHHHRSGSDDERRHRSDRRAREKDGDRSRSHRSSRHADEREERDE	17568.67244
RDRGGERDSKPRKTSGSSSNSQHADRGDTRSQKSSRRRRSSRSEHGGETSQHH	6572
RDEAGGGARRESKKAGARRGRTAEKRGGRGHEGRRQEGGKATKAEGGAEGEGE	46492.03244
RDESLRTKDKSVSRSRSRSRARDEETDDRRERSRSADRESRREGRGRSATPQG	34828.57762
RDDDAEEDKEEVPKKKNRKGQEVGGEAGKRVEEEEEEEAPKRKKKKAKAAAAD	13412.94806
RDDGRRRNEKPQRSKNKGTSSTGSDKKKTTEKKSSSSRKTSGSQVDKKLSSKK	37942.8467
RDDGDDDDGDDHDEEREDGGTRGEGRRRGEKGGREGEAARAEVHEASAEAEAG	16267.72552
RDAKERGEGKRKREERDSRRSERGEEDGKRRRESSADRDPDRKRSRRRRKDRD	40905.01181
RDANQCLELYPDIRILLVRLLEYPELMVITPIRMAIRCGLLYFSHLGSDRPQA	58793.13158
RDARARRTRERRRGRAERAPEEGRREERRKRGRGARGGRARGGAAGRGGRGEG	32195.64003
RDAEKGKEKRRSRSKNRDEKMEHAEEATGGEPSREHKADSGKKSRRSSIKKSS	29454.66381
RDALSGDPTAPRKRSKVSRACDECRRKKIRCDASSESGIEQCSSCKRVGSKCS	43489.23772
RDGMRQGTHSTKGRADVRGSTRKAAPQKGRGRARMGSLRAPHIRGGGIAFGPK	23961.3167
RDVYYILHWVVAFTLVRATVMYKMLEPFIKWYGVRSQHKIMRFGEQGWLTIYY	59843.92842
RDVFLGILHRNWFNRVWILQEVASARAAVVFCGRNSISTRIFTRLPLLFDITP	68048.89923
RDSKTDVEAEVEAAEKDEKKGKKRKRAEVVAAEESAEARKGKSKKSSRKGKEV	34083.16096
RDWRYVPEYVMRICRAHHADKPSVQMLVRKCFLEHIVNLTFTSFKALMSSKMS	42745.31391
RDCQWCAQLVRRTAIVAFNATNAVLNANMYVFVCIFLIAWLVVWKTWLWSVAL	38256.40721
RAKKDAKESTTSKDTGTGKGAGSSREGRGSRNTSSRGRGSASGRQSTRKSRAR	29272.59549
RAKNRAKEEESAAQQKQAQHQQHQQHQQHRQGEEAGSAGRAEAAAAAAAAGAD	26202.34499
RAKADAILRELQDTFFPSAAFRAWLTIVTKLIPLSCAVEARRFRPGLDYTLAT	77666.31984
RANMSTQKLAASASRQINAVVVSAGLMEKTVKVRIGQQKWNAHIRKHFNRTSH	44418.00711
RARRNSDSSIIDKAAQEKEDRRRRERRREREREEKDRDGKSSSTRKVRKPQGL	26173.8262
RARAHRPKRGGRGRGRGTGTNAREGGGREEGKKKNRKKKTKTKTKTKTKTKKR	36599.24387
RARCIPSAPTRRPLTRSTSTCRRPPRTTGSCWTSSRPSSTPKTSSSAAKPAPC	46173.42809
RAMYAPGFVELTLSYGTGGVTLYARYRSMIDALLKRPHATAFIFAGGYLSWLA	52646.73317
RAITPMRVWMEVHDRAAFKLVWSEVFRLVSVLTDCPLRFKRLHYGGTMLGINT	45032.25629
RAPRTSPHQHKPAPVPAAALARTSPHPRQHQHQHASRAPPAASPHPRQHQEHQ	31309.77753
RADHARRKSPARSRSASASSRSSSRSRSGSRGSDQANRRRRAASPGAQGDGRK	39856.49604
RADARSTTRPDGSADESFDALEEEVEEYYIYVHYKTITQPSKALNLVALGRLQ	51963.49849
RADADAAASGGHDRRRKRARSDASPSDGHASDASTARRERSSRRSSRSHPRHA	18501.77612
RAARARATPARPRPRASASRARGACRASTRGCRRRRSSSSSSRAGARMRATSA	58625.63044
RAAAVRGAAQEPQPESRGTSATPARKTAKTEGEEKPAKKRRTAGGDKANKRSK	9375.934825
RAAVTLCSFFCFFFSWTYSSLFLLSFFIWTGFGRSYGVFFFFFFFFFFFFGGF	19448.86928
RAAVSAPVVPTKAAVAPEEPPVKRKRGRPRLTSPRYRPKAAPAKAPAPTPKVV	50025.02547
RAGASPEEASAQSGGSRSKEAEESGSSPTGGEVGKSGGKNSSSSKSVEEKSKD	29732.53076
RAGGRGREKKKEAEGPKKRRRKGAGGGDGQRARRKDKGRRRGEIARTAEGRNG	20545.83115
RAVDNSKWWLLGDSFETDVLTFVSLFQFVNAALIFNYGYLFRDRWYRNYLLLV	47856.5992
RAVAVLRRGDFAGAGGGGGSGAGGGKRRKEKEKEEQEERRRRPAVASRAVKDL	57508.0284
RAYQQPILEYCRDAIDKESATTLSDERTVSKDDAEAKYSRVISACISLLASLL	30622.80168
RAYGCEAAFITVLQEKINHYTRCARVFYNLNRWVAVRLELLSSLFTTALAAYL	63381.38452
RAYGLLKRYILVPATFGYRCAQNIGWCTIPPRVQSLTIFAFVILNLILCCISY	57966.42494
RASTTSPTCSGTSTSARGRGAACSRGASTSGRCTRSSRRTRGSRSGTATSTTR	33568.97999
RASEASVGTEGATDIPGDEKKKKRAPRKKPGEEENEAGRGKGRKRKGTNESSA	36208.05385
RASAAVPRRRDSTDSSDSEGDIRAAMAAARRKQAKVPAPRPVVENRPAPANTP	36341.65963
RALPPFFSFFPFFRSCPLPLLSLPFSHPCFPLRLVSFFFFLLFCFSFFFILTC	32918.34963
RALLLLSYCAFLKTTGVTDGEIVQLISTSAELKFRPWSLVRGAECVNRCITAL	47409.78109
RGKQPYRWTIWIYLGTRYSCLLMFITFFILNHAGHALCKPLILMNYVFNIVSW	41691.6638
RGKVVSRLRKVLQKTSFKPTRSLTDHWTWNEIAILIRFVLMLSFNNRGPVKSY	43236.24436
RGKSSSSSIGGAQEGAVRADETSHHHHHHHHQQQQQQQQQKQQQRHVQEQADI	30634.83157
RGTIRPGFLIYFFILFLWVFQIHCIMQIIVNRIALLHVSPTIVRRLKWGIFAI	71836.0551
RGTIRPGFLIYFFILFLWVFQIHCIMQIIVNRIALLHVSPTIVRRLKWGIFSI	66258.34812
RGTQKREKRGKEKGEGGTWGRAEGEGKRGGKEKGRREEKRGKKKEAGGAGGRG	23466.49259
RGRRKWNWTVVLYFACRVTTLAAAVTQMTGFNFTSEISCKTWLILTRIFTNTS	48191.92297
RGREDNEDGGRNKRRGGGRFEGRRGRGDRDGNRRRDTRDSRREDKSTANGDAS	6572
RGRLPCRYTIWIYSLTRVACLLGVIVCTVGMDVSTSYNCQLWVSSVATLFCVT	70340.81383
RGINAPLIQIPLYNNDPWIQTTISDDYLLPPGWFDILFPTNFDLLKDIYLTAF	60627.35021
RGERGQGAGGRGEGEGRGAGGERERRGGEREEGRGRERDERQGGKRERERGQG	21828.40942
RGEILESKFGRSSKPSPRILIVSNSKFYIVAQALVNHQVQISVERSVPLGAIK	51945.56436
RGEGDSKSDGKSDGKSEDKAENKGEEAPLVSEKDLVILAEHDLNGRQIKNVIK	11027.26724
RGDTAAPGAEDDVELHYVCFVKGGDGRLWELDGRRKGPLERGRLGEGEDVLSE	27769.11372
RGDEDADGDDDEGEGSGDKTGDAEAGAAPSSGAGGGSSNSKKNKKKKNKKKGK	51923.09632
RGDGMEERKGEKRGRKGGERGGRGEGGHRGRKGDTEGGRGTGEKRGGKGGKRG	33481.73405
RGDGAEDSNRKRRRRSRSPRRSPPDRARERSTTADDAKGTRHRDRSSHRHKDK	32609.78794
RGAKEGARGGGENEKNEGDTGRSRAEGTRETESGAGASQQRAAREGTAGTQGR	6572
RGATPGRKPAAGGPRESAARAARGRGKGGGTGGEGRGRGRARGRGRTRGKRRT	54898.01064
RGAARCFCVYFFLSLWHFYENHIFFFCSLFFHSLLLCHFFFSFFCVALRLLAC	33847.63039
RGGKGVEEERGEGGGRGEGERGQGGRGRGGRGAGARGRGGTGEEGEGAGGKQE	51365.67406
RGGNPSGNAGGAGRRAKKSKDRDRNKKKSKKNSGQSGDRSTSSSKNKNKKGGG	6572
RGGRRGRGERKREKEEKKRRKRKGKEKRATTEEGGRARRKEKKAVCGRRWSGG	46075.44095
RGGRGRRNGGKERGKEKKGKKEEENDRRGKGKERKERRKNDGGKRREGREREK	47596.0678
RGGGRKKKEADGEDGETTPKKTPRKRAAKEAEDGDASPKKKGRPAKAKPRQEP	17862.41283
RGGGRADQGRRKSPARARSASASSQSSSRSRSASRDSDQSNRRSKATSPGGRG	32477.32157
RGGGGGGKRGSRAGSGIAADSKEKGNDGEVKLKDKEKGRSKEKKSGKEGGGAA	35931.57932
RGVEKLKVEVGCFFWILGEGMIADERLKKFMKDMAHARHVVSSPDVCPNIITY	40815.6822
RGYDIAKVSNSADLVSWVIAWLLCNNPHIVFIHFGFSYDILVLAAHALHILDC	38518.54362
RGSVESDLIILAMTCTLDILMHLPRSVFYRRQLDLFLWLLRVIPSVKTTNSLN	41393.37072
RGSYRLFLIHARLICTIHPLHLPLLYFPAYSMCILYPTPTYITSCSLLAVSFV	55694.44064
RGSLREDESQHIATGVEGVHEARDGGRRTSNARAEKTKRVATPVCLSAAHTRG	28646.12545
RGWMVYIGFLVVFYSAAGFGLSVVNNFTLLIGVYKFVYPITTTLFQLIFTQIF	50213.75077
RGLKNVVVLPAVGERSLASCLAGGDLDGYVIRVLRMLVWFIAFSRDTYDIYIG	69606.47389
RGLVLCLCLCITLKTAFHMIAVYQPLHPLFTSIDLGHLQPQPFCKLGMILGIM	65854.65466
RGFVVMLEGLFICGGLVIQAFLNLGLSHATGGVTWRFSLAFSCFFDLVVFFSI	46639.21833
RVRAAERAGQQAGREGRRGRQRGEHARRGGRAAHERAAQAHHRAPVPVPVRVP	62216.18936
RVHMLLCICLIATFVGVTVDLALEILFRLSQFSESPRFSPTGSRTLILTLPLF	45347.68977
RVHPTCLKEFGTADFICGQCNSIYRSGRFLRIARCICLMCHLLSLASTVGLIF	57280.912
RVPPNSSQKTGEPSSSSTKPVASSAVRNRVPPNSSQKTGEPSSSSTKPVASSA	52854.69067
RVPWSSAISKRLQTYHEMLQSFPFVWRMIKDVLGLKSCRYLLVLYLFCEAVTS	61970.80713
RVEEEGKSGVPAGDRFCGISLRPGILTDGEAGGVKVGKIGTGGKTARATVAES	22923.39861
RVEAQVRDRRVEAQVRDRRAEAQVRARDHRSKVQVRNRQSKAEAEAQVRSQAR	33930.03168
RVELLLRSFKVFTLKTGEQCLDYLGDKFRVVLNLPEDWTNTAVGAWLVQKVIL	39731.45696
RVVVVTDAFQKMDHFYWSLQAWLMYRFDALSACSTFAMTLLALYDDLSPGLTA	83747.76701
RVVYVSCNVHTQARDVGVLVRGEVEDVAANSNNTNMSTTTKNKTGGGVRYEIE	23575.20033
RVVSAFGWKADKHLGFALLKLCLEDRRIRSPMASLMLLAYYTVLTSLCPQVLA	60869.02043
RVVLRCLFLAYECIEEADVKSTLSYTIEVAFNLITSTCDYIGPVAMSHALRAG	53931.50434
RVYKRDPMLYLSSGWQYQGHFVYVTRLDVIHLSSWLRVFCFQIQHFSSVWWVL	58962.26782
RVSDYSMAQFRFLLKFLLVHGRWNYIRICKYTISTFWKELLFYLTQAMYQRWN	28778.84919
RVLNLTIHCAIWVRLYASLAWQKFADTLVHLELQFFTSSVLRAIPQNVCCRHL	38086.98776
RVLETPAIFPSFLNTALFPMPFIVGLILFFFFALFPFPLPFLSPSFFPSILQY	43190.4471
RVLVILRMWAFCYRGNGRTKYAHEMLHLLHNLICVWTKELRHIVLQNWLANPQ	61137.16423
RVFTKIRRLLIRLKKHDIHAVCAALLTYIFWPTAFLRAYCLDSIYYDPASRDK	54130.67345
RVFLFRLMLSLIYTFLGSLCVTGAVWAYRVNWKVNGNQFVLSWMAIWLFAHCN	44819.63817
RYNHLFDETLVAICVLLGRIGGRFIVDDFEVMWCHNLFRTKVVKAIVVFALAY	39643.39379
RYIATGRGFATTRISFSILFSRFAGPSIYLGMRTLLMLLYVTLSFWTPYLIYF	54705.84445
RYPPKHILISQSLILILLCFHLSFVWNKEFAPFNIESRTLFICFLGYLPILLL	36867.87448
RYPFILFPFYSLLSHFLLLLTEIALCLKYCLLLSLCSPILLFLLVFLLLAFCL	47644.23365
RYEAQGGGYKDTGDNKNKAKKGTPERKTKEDGKEEEEKGDKKEEAKKEEGKKE	22820.28451
RYWTFMTFLSIFLSIFACFLWIAVYSLFPTFFFDWELIILYSTMNFWATVVVV	51714.32592
RYLKCGGHVKHFFDLSRRADLSLEWLRRYPMEAVITDQIVSWLCHICLRQMRV	45991.59738
RYLNITGRCRCSLQDLSFSVLLIRSLGAPLVELHVCCLYWWFGAYRLRFIFFI	54998.07646
RYLRHIKNIVFVLVLLNYWSKLYNTVLIGGPVRAVHDFKTYLIRIVFRQLRRL	47278.80018
RYLYAAMNLLSIINPIFSLIQFVIACFLVAGNLSLVYVRVWGPIVLLSLFLFD	45750.16628
RYLLLSIRDWPCIYIHDLFVFIVSLITDVPDDFLILNFQDLLFFFFVFVFLIF	66195.56603
RSKHWEMLSVLHAGMVLLTAWFFFHCIDLIIHLERARVAYGYIVVPALFDILR	46455.49642
RSKAKDDDRSSDESDSKSSKSNKSKRSKHNNDSDSENGSSDEDRGSKRRKKSK	22979.05716
RSKVLRPFWLFLLALCYNLVHATALFYQVITLNVAVNSYSNALLTLLMSNQFV	53544.95835
RSKSSDESSSDSDSDSGSESGSDSDTSRRKRSKSKSSSRSKSKSKSSKLRARS	10645.03247
RSTMKIVEEEDQRRRAIRKTCCALCGREEGVSLRCKRCKTVLYCSPSVRGCQL	33155.44209
RSRRAHPRTTSSRASPSCARSSRAPPRATSSSASTTSSTGTRSRTTTPSTSPR	18017.63867
RSRAEGGSSPGRGGSEDGAGAGKPGKERRDKSRGARAKQCGCKAVNQDKSCEC	21899.88372
RSRSPEPARKKVDVKQEEPLASSKWAKDDDETLRKRESELKEGLLRKKVTASL	34816.7138
RSMPIRKDDEVLIVRGKDKGKEGKVVQVYRKKWVIHVERVTKDKTNGATVQIG	33528.65033
RSMLFPKPSGFKFYRDSFRYISVMACVAMLGFIATFINFIRLGIAWHLIIVRA	54415.00662
RSIPVRKDDEVKIVRGTYKGREGKVVQVYRKKWVIHVERVHREKGSGATVPIG	58867.13829
RSHAGRGRSRSREKHEHHRSHHHREKRRRESEIERRDSKRAASPKSKPSENIH	27130.08752
RSPRRQTQSSSTTPPARKTPTQTTKTHRTTSPTTRSSCRRASGRQTAPTHSSC	43080.88944
RSEKRSEERSSRSGPTDRVEGQERGSDRERGREKRGSDRESSRRDRGGEGERA	31733.35841
RSESGSPARRKKKRSSRDSEDSAGESSDSDAGARRKSRKGKDSRRDRKSKKDK	37580.09778
RSDRDRRRKQSPESRGRRHRSRSKDARREKRKRADSEGEQSARRSRPSEHHRR	19073.2506
RSAPGGRAGGRDGGSSSSSSDSSDEERETDGPVRKRRRTATSGARKAAPKSRP	29154.33781
RSGYGSRDLYEYDLIEVRRTQVETALILTGLISLMKTNRSRERYVHTEHVTGT	39492.07782
RSSKPSSRFLVLTKQKVYILVTRMVQNAPQTTIERSVGISSISSASVSTLQDD	29580.55733
RSSRRDRDEDENERHSRHRRENRRRSHSSDERHGDARRRDEKSRHHRSSRHER	17913.4944
RSSRSKRRSRSPHDSSHKRRSRKEGRRPPSRERDEEDGEKRRHRSSRSHRRRR	11398.21139
RSSVGAYIKPKQQVVAVPCVGPHDSGINVLYLCAPSVEEVVMLTRFVILHLGG	55505.23803
RSSSKKKDASDDEDKHSRRKSSSRKKGSDEEDDKSRHSRSASASKKKDKKSYD	14263.51617
RSSSGKDRDRERDGGRDRNGKSSSSSRRREKERDEDSGDERRKSSSSSRRRRD	44424.49105
RSSLSSPPCPRSRRRMRVRSSTTTSTSPPARSSSADRTRPTSTTTAARPPACP	21972.47853
RSLQLSWSILLRFFKEHFCMDRLSLTIVDLGTLGSPLIRSERNGYLRRFFQVF	46699.32221
RSLGIVFYFGLLLSFYFEFFFSSIFSFVIIIWLYPIGFLYICLSAAIPFPLLN	64996.11288
RSLLWQLSVWSFIKLMILMLFGYRMEAISILGREVMLPRGLIGLGYDSIDHCG	47776.963
RWINSTIHNLFEVVMLPDLCGFCCFSMRFVVLLDLIGTLSLPVSFVYLVYLIY	64414.77452
RWIRVRKHMVLAATLVEPFTESVVLSIICASSLKYLFGVWLWISICVHFALWA	48050.88955
RWQYATLFFSGVSGGATLALSLCVITHPSLLTRIVVVCIFLTLISAFTILPIS	38530.36543
RWGGILNTHLCLLSTLVLCCTMLRFCINVIWTDTFVNWEMGWRTVCPWLLILL	44594.67744
RWGLGRWWVPFQLFVIFWDLDNWPVFGLRPWVFEFMEGPLEYVLSFLVLFTAK	67539.13854
RWSYLRTSEMILTFFYKNIMWTLVLFWYQLFCGFSGTMMFDYSYITLYNLVFT	63248.30506
RWCARCMLLTATIHMGYFFSAWAPYDYIGYQLKNNKIVWKGLAAWCTLVWIVF	47665.94835
RWCARCMLLTATLHMGYFFSAWAPYDYIGYQLKNNKIVWKGLAAWCTLVWIVF	93320.93371
RCMVIYRSSGFFFWAIVLLPCLMFLASFSESLFQYISSPSFTVTVRLGLGILF	63246.4731
RCQAVTVSDEVYSKLRCSSGHSGSGLLFMLIWIRIWKTLVIAYSGFSWREYLY	88087.85447
RCPAARLASSAPSAPPTPASASRTCPRPPRPSPRRTSSKSCSTRSSSASATPR	47981.16055
RCANARIVWGARVVGVGGQGEGEAKAWVDVEMAGEEGAKRVERREADFVVGCD	37568.33957
RCGILLGSKNDGEGVDFVRVRGERIERGSSASIEEGIGEMGRSRPVRFGGGEE	21453.24818
RCSIIYAGCHCPMWMVLFVPGCLFGLSVALGTLWLVQASDMLFPHTNYILIYI	46742.02089
RCWFILLYVMPNIAGTFGLRYVPLQNHVARLWCYYLTGPYNASFVLTLSLVIA	37382.12258
RCLVLFLWALDTIHFAFTSHGLYFYLVTSFGDFAVLLSPTWTILAQVYVTNLS	50128.18431
RCFSFLFLGCHYDTDWGFGFCCLFVINCRFNFCIFFLSLFSSFFVLVSFFLLY	58780.2984
RLKLFIMVVFCLGTIHEYALIGMYWSILISCRRSMSLECTTKLPWQMVLGVFM	49767.04226
RLNFLLFCLSLFLSLYFFPFCLLFFLFSLSSFLFCLPSFLSLLSSFFFFFVSL	57163.37709
RLRKDVGPFSPDDIQKPSLTWIHVRRNNLLLMMAPVRSYTWKAAQTLGEIFGA	28030.18241
RLRAEGEEDAAAGNDQNKSGRKGGGVAMVGDGINDSPALAAASVGIALSTGSE	29324.21037
RLRVWELGRNSWTVYKFNPDLFPFIDVYPWPRICRLLKCLVFVFRYLEIIRPL	51778.98038
RLRVLYSAWQLHVDGKVRIGTLAIIGSFKELRYLGGKRTRRCGLVALLLLSAY	50673.08954
RLRLSCYIMMCVVTSYSTWAIVSGYFTCVPVAKFWDPTIKGHCLNFQALWFFN	61914.70004
RLMKKKKKSSLVFVFNHFRPVYVFLFFFSLYFFPFLSTPYFFPSFFFLFLFWV	49908.61917
RLIYGDYVSYHFLKMLHKVHDQISLAYIHHGLELVMWSCKVLVLLFKQLFESY	67911.3612
RLILILSLLVCWAAAIIDCVFVIIAGVTGVLQPQSRYLVLLLPMLFTNFLATL	57298.93071
RLQRDGQAGAGRGEARGGRGPVAGGQGAQHAGPVRRHRRQRRAGHLHGRKQHQ	32791.07876
RLHTLRMPISWPLLGLARRRLASLRTFAVWIKPRHSSLTAAERLAFTQFLAAH	78991.74812
RLHILVGFVTVAEVTNIVFITRSSWRILIGGVERPDLILIPPATSVGTPILNG	34974.29714
RLHCHVVCPLSHSLLTQVYLFLFFFLSNLLITSLSLPVHFFPFILCLCCIAHF	58037.3647
RLPNEWGWVLNVHLCIFYTIAFCFSVYQFCLDVIIGFPQMPWLESLSLLLPVL	37483.23721
RLEKQGWFAYIKEFRIFLPCLWPTGSIRGKLCLVVLILDLVINRFLRVLTPRQ	59808.62716
RLETLHKCIVTYLWLSYRFANLVGSRKVATYAKEITENVIEKTLMEFTWTRWA	52007.17305
RLEASKKRKARVEVDIVLERDCVVEGGEVRGRMEVRVHGSKRSEGLRVGAGKI	44412.84671
RLDATAEEEAKRQRACEACRALKVRCDRGSDDSPCKRCEKARRECVITQPSRK	40327.76564
RLAELCLLIDPRLLVKLAGVMARYIESMATYRAHPRQIYNRQCSVFNTSLKLF	62172.37383
RLAGGLRGLTGLEKEELRKRGWGLGWWMMRGAFYENITKAWIHTVTRKLKNKP	47315.58676
RLGQCVKRYFDSKQVTHLVNAGKYGTGVVSYLFYFMWSYREESRGANFALWCF	79347.65197
RLGEEKRSKSTEEAPREESEEAESTKKASGKSESAGEEKTKEEGEEGEGKKEG	30783.55476
RLVVLYGASRIVVAIKRAHGGFDYTRRLSDEEPMVRIMTVVVSYSRLILISVY	53276.24536
RLVYLMAKNKFGADAQQEFIGDYFRTDSATFRDVRVLFGLLSRSWFGRVWCIQ	52185.17544
RLYMLCTKIFLLLVGQRSEVGLTYASCITFMLCAAIPSESFVRNLVLLRVMLA	58361.77193
RLYAVRLVIVILVMELTLHFLYVVAISKSKAWDGASPLELSMVGYFNLVIIWM	42904.10116
RLYLKGVVLTLWSLDTIHLICVCHALYWYLITNFLNAFVLEKLAWYRGWCPSH	68585.02108
RLSTFYNLNLIRVLFRFLFTLPLLILAHDFLLMLGALGCFVSSCITLLIFFPR	63027.39854
RLSASKIYIWCSGGVVFAIVLALQVLVLLALLNVITCLEGHMLSIHGWPRGEC	31101.27184
RLSSSSKSKRSLRHPQRALCSSRAWEEDGGGNPNGGRGFVVRIRRFGRARLHS	62529.68123
RLWQLILCKLEHFHLGFFLLGSVNNIYFTYKILNDMFDIVLLGQDQQDNDDEL	59964.44398
RLWCFSRGFMLVNYNVLVLSCQLAWSSEFLMSFWTFVFVLILMLLYYFVWAHK	43718.20345
RLWLVRGPFTELFRRFLFSNIRFTSKVTIISYIGTYYAIGAAWIMTTANYLAI	47586.40283
RLCPRLGLVELFFKNSAELSKVLKALGAAAATTLCTVVFPGYSHRLSFLQWYP	62387.37906
RLCEFLFFLLFFGGFLVGGLVGLGVWFGWAFVLAFSFFLALHFGVSNHLFVVF	29040.38739
RLCYERFILCLICLPILYLPLVLILGIFIALSLTYIIFISFDPIISSMWYLAL	68395.79525
RLLNKTRQCHDDGIAVLQNSIETISTTLVLWTHREVIGPLQLNLNWVAMSFAC	48216.4007
RLLNALLLPPYLEQIMYFGTLACFDAWLYTFTILPMRFISAVGVLVKWWLYLI	47482.28566
RLLRNLPLIAGHGPKYLQGIDKFVENEFLTVVGTWMRATKFDVLSFMIHYVTL	65510.61346
RLLRLLLRLLRLLLLRLLLLLLLLLLLLLLLRLLLRLLVTLILFLNIQRVLIL	16322.55181
RLLIVFAWMCRLGCWIEMDHEARLVLLKFLATFKANSNNVISYKLDQYYLTGL	80053.38107
RLLVTTYRMFFILVVTLNLIALALVTVGHFPYADNHIGVILLGNLLCAVMIRN	29750.16198
RLFAELFMFSICLFSRVLSYFSVFQLQLINVLMYFLPLMIICGYWAGLLNVAI	52515.52784
RLFAYYRSGWQVSNADVVQLPSWLFTLFLCAVCYLCMTIWYTYLTFQIHCVYW	66339.38453
RLFALLHLHILAYISFFISSSLAYHLHLFLLLLSYFSLLFCIFVSPRLGLSSC	66391.43248
RLFGRGQWTLGRVIFFVFFYFNVAPLMLGVSMVCWFMVFWIPMGRVTLILFYH	85251.60849
RLFSKQLHPRMFRVCLTLIIIVAIWGLTFICLVIFACNPVEKSWHVTMPGKCI	27493.70924
RFNLPICGEIKMYRGWTVIDLVHMVCINTACKISNLKHALRKLSISFTNLVKP	54717.69122
RFRALRLLVIDDMIRLRDQSHCGWICTFLSSIELDVIQCINFRIWINMCPEFY	32635.98781
RFMVVIVSLFPRLNYFMDAVGHVLSVYYFNHLACQWITTAITSLAIVLFALRT	53893.92803
RFISTRSFLFIFLFDSFFFFSFFFLSLFFFFISFFSFSSFFFFIFTLYLSRAL	28321.84525
RFISLAFFDVVSCSVWLSIYHLLVLRFFLDLQSCLSFLLLYIRPSFPCLLIPR	50483.65927
RFGGSARGGGTGVEPPAKGKKGGGEEREGGEGRKGKGGRGPGTRERKGKERER	6572
RFVTNILVILSDRVNMEQLLKRIRKKAADFYHFTDLWQWCCAQFVKLLRKVYN	55117.56809
RFYVYLLILLGCIIWINQCQYATDRSGYQRGHSAVLRALFYRLCRLLQTAITP	35040.71248
RFLICDYLLIIAGLFNIVATSLTQVVVNLGLGRHIMDPSVFPNILQYSYYLWI	25003.50864
RFLSFLLLLLVFFYPFVFFVLALVLCTFWSLFPSNTPLHSLVCRLQLLHPFVF	41398.35759
RFLLAALLLFGPLIGSCPSMSMSLMITEFGLFCCACLLGFVHHLFFPIFVESR	47568.43275
RFLLCLLCMELLLHFVYVGAINSSLPVWDSYTPAQLSLLSFQNLIIIWLKLLL	36758.08134
RFLFQWDLELALSLCLSHTLGIISLPYKSIFISILWLIQSSWQLLFFLFWQPL	70366.21754
RFFIRVLSNLKIDRHNSMYCTLGRPITILNLILRGWYVVRKFIILLFSIVLLF	54125.09468
SMDQIREYNTRLQLVNAQSFDYTDNPYSFNVGINQDSAVFDLMTSPFTQEEVL	111594.7512
SQPSDTIRKRTAGDDGALDQTENTSISPKKRRTEDHTKGEEDEGERGVGNSGT	22176.90606
SPDDFDQTLPLDLSDENITEVAYLPENQHSVLSSTGISNEHTKLFLILNEIIS	63044.60747
SWNAPSLTNSWDSPPGNRTGAVTIGDESINGSEMPDFSLDLVSNDRQTGLEAL	32772.80833
SFNDTSFLNMEDPIRNEFSFDNGDRAVTDLPRSAHFLSDTGLEGINFSGLNDS	55154.13113
SFLNDAMSEIHTFGDFNGELDSTFLEFSGTEIKEPNNFITENTNAIETAAASM	112670.7447
SNARGSDPSSYAIEGEYKTLATDDLGNILNLNYGETNEVIMNEINDLNLPLGP	112289.9585
SNPLTSQANRMSSYDKKTNVLGFDDGTFDNKVFNRTNFEEKAPFDIPLDEFFT	118972.0432
SSATDSNPNTNLEDSLFFDHDLLSSSITNTNNGQGSNNGRQASKDDTLNLLDT	37908.15495
SPTRAYVGANTNSKNASFNDADLLSSSYWIKAYNDHLFSVSESDETSPMNSEL	38818.99463
SDNQPDFVDFQELLDNDTLGNDLLETTAVLKEFELLHDDSVSATATSNEIDLS	114819.9407
IPENELLDEDTMNFISSLKNDLSNISNSLPFEYPHEIAEAIRSDFSNEDIYDN	98245.51505
INKGTNRFSETVLPPQMAAEQSWSDSNMELEICLDYLHNELEVIKKRQEDFEC	60154.10948
IISARDAGNGEEAAAQNVLNCFEYQFPNLQTIQSLVHEQTLLSQLASSATPHS	75224.56949
IPIKYNTAIKRHQHSTELPSSVKCGFCNDNTTCVCKELETDHRKSDDGVATEQ	39235.07664
IPSSQSRDIANDYDRGSTDNNLVTTTSTSSIFHDEDLTFFDRIPLNSNNNYYF	102318.5898
IRNHSLPTNLQVKDKIEDLNEIKFFNDFEKLEFFNKYAKVNTNNDVNENNDLW	46801.67362
ILQNDLKFDQILESSYNNSNHTVSKFKVSHYVEESGLLDILMQRYGLTAEDFE	57617.79761
ILDDFFNDGACNEINVILDKAKVRRDFLDYFMPEKEVKAEGDRSIVYILSNPK	59153.06634
ILENKGLNEDLSSHIYEKEAPKFDSDIDISRFGTNDAVIFNNDGWDTSLPIDF	101925.1446
IDHTDIHAHHADAHDDSFIESEEWLSKFIMDSQIDNDLKLNINHFNDIGFNNL	153865.2162
IDDFEQFRTEYTIDLSDFQNTERLKFLEEYYWKTLNFTTPMYGADTPGSIFPE	93286.22367
IDGIDLEEAGNFREIETYYRDYLSPIDRLSIISVQENNVIFQDKGNVSRENIE	73129.23349
IYTNRFVSGDDGSNSKTKNLDSNMFSNDFNFENQFDEQVSEFCSKMNQVCGTR	74442.56812
ISAQEFSRNFTEDVDESLQSEIDLMNYDNEALNQLMAIDLDKLLGIFPNLSNF	140030.4253
ISMEKIGRRAFNKGMKNIDEGPETENDATENSLTTILNDLEGPLEDFSENFID	34305.17544
MKKKKGEGMKKERRRRGGEGGGKGALRREKKGTGTGKDGEREKQEKGEEGKCN	29900.1561
MKKLEKLLLSNDLTSQKKAFLVLCRMHYLTSSLLSSCVVVLVVGWSSIQKNTT	63437.96392
MKTINILTTPPLHIFFSTPIVYSLFLLLNFFPIFFFFFFFFLYSLPFFFFIVA	52096.47167
MKTPPPQLGFFVGVLVLYAFFFIFLFFYFLFYGDIHLKQEDIIYVWNTYWAIW	20224.67595
MKRVYKLNTCLFFYNSYNPFHIYFYSFIHSNMPAMYHLFSILLLWLNCLSLVQ	44454.75031
MKRVLHVRNVARVNSGGKVRSVSALVVVGNGQGAAGYGEGRAVDAAAAVQKAT	54549.20774
MKRSAAALVSYPSSDEETSEAQAKSEPIKKKKKLPQLSSSLVVPVPVDNPALH	41303.48471
MKIKSVQKQTRAGQRTRMKAIVVLGDSNGHVGLGIKTAKEVATAIRAAIIIAK	55900.94452
MKIHECTGVVYIGNVLCHKQPQVLLGLMFFMDLTLFFLDSYLWYIICNTIFSV	68689.21846
MKIVWFSGPKVCTLFIFLLFCFLLSCCSAFLVSFFCWFLSCWLFLLAFGLLFF	49387.42331
MKILRLYLTKLPFLARPILTQLLQESLFRYGIVRELGIYLRQNYFDNTGRFTL	83400.69211
MKILYCILCMLFFFLFLSFYIQKKILFSLTCVFTLPPLSLFLFFFLFIVQILC	55666.75746
MKILSFLCTYSLSFTLTIPNSLLSFLRTLFNFTNNYKYMILLLLGYLCLIGLF	35625.37615
MKQHEYFHLGINLFCPPFFILKSYKEAILSLLLAFKILEIWTFFFIFPLFFLF	47845.59673
MKHETLFFLFCRSLTRFFPMFGASFFFVLFLDLFVFVFCVVYGYSRFIFFLFV	50288.36909
MKPITPKLEEQEPAAYGAAASAATVPTTKRKCVSSACVPCRRRKSKVTPRNPL	34473.77588
MKEPVDDNVLQEPVPFEDFKFSFGMDPDFSFPLEPTLPTPQLSFMQDPFLLFP	116020.1779
MKELSFFPISISIQRYSHIRWVLLHCTNYLISFVYHCYVIILSVFFFLYIFTA	76945.47883
MKDSHTARSDAVVFAIAVGRPFFFAAVLLRLLATETLGSSIALGVIGLVFIYC	42413.5152
MKAEYITLINLLVHPSFVLWESPLPTLSFFFFFFFFLAWSPFRVFSLFVIPSL	50252.29245
MKACLRCLVFLLGCTSPWCFTRYLALEHFTLFWIDADLWWQVYRFSILVLLSY	44416.46591
MKGIRLYFKYVLLHVLLLPPSLLPFFFPLSPLFYMSILMGFSSPFFFFFSFIH	52993.36257
MKGIRLYFRYVLLHVLLLLPSLPFFFPYLCRRFTCSFMNILIGFLFCFFLYIC	55291.57976
MKGVCLKVGTTKPKKPNSGERKIARVRLSSGKVITAYIQGEGHNVQQHSVVLV	51036.18115
MKGVCLKVGVVRPKKPNSGERKTARVRLSNGRQVTAYISGEGHNIQQHSVVLV	53471.70032
MKVNRPFACSHEGCEKAFARKGELTKHERLHSGERPFACSHCEKAFGRSDARK	16000.96028
MKVDSYTDYLTGIFIHCGLYDTNHDPNYPALYYRCVLLDSTWLVGLLTCFLWL	65076.74314
MKVDLNKHPSCRRIIWVGYTKICTFLIPDKLLVYLSLTTQARRIAWREKLTLF	59584.59654
MKVFCSSFPFSNPILFYFSLLQIIFDYWLYNFMGSFYFWLPLAPFFFFFFLVL	47477.07924
MKSHDLFFFLLLLFQLTSFSSIQLFPAVRVILHVLSHLFMVLHAYCCLPPFIF	64359.69433
MKSVVFCFLPLFFFCHSSKANHSSTFISMPPFFSLFFFFFPFSHFPTLSVLFG	50637.32645
MKSLPFGIHTAVCDLISLLLLLLLFFFFFFLLASIWVLDNFFPFFPFSRHLYS	37534.88175
MKLMLSLYLLRMIFSLLVFFLLSGNVVATLFGFSMCFLIRFGWCCVLSYVLSF	68490.79949
MKLPWDDSVTIFLVNYVDFLLLFPFVLLMEFIFDDLPWLSLYVLKHYYNILYM	38631.42052
MKLVRFLMKLNNETVTIELKNGSVIHGTITSVDPQMNTHLKSVKLSLRTAAPG	24729.52619
MKLVCHSLQLHFLSILVLEDLLIATLRVAQSCITAFFWRNHFSFTCLCLLTML	63179.98229
MKFVFVPFAVSPPKPFFLLLFLLLFFTSTFCAFSISPFSLFCSSLFYCSRFLL	52402.07732
MKFCFIVWLSCMCIYFAKVIVVFLIALCLDNIFPFHIPNTKLLIPSTHFMITW	57486.62866
MKFLPFRFADLQANNFILFYFLYLMLACYLYPICIYTGKLFVIFPFIFLFFVP	54971.26015
MKFLFILCCHILPYVPIFYLMSLSSIFLHFTLLFIYLITLFYTFAYIFIFSFY	50428.06752
MNKLFFKLRICVLIKIMLLQFVIIATIYNCNYFIIIVMYICLLLLLPFKLVYD	52147.85386
MNTNWNILPPVLFKWGPSLMVLSFNKPYFCSALPWYLYLCIFMCCLTHLYYFI	70626.21448
MNRIKSARGRDDGSDGEVRILVVSGPRVREVEWSGVQPAWMAVEVVVVMECPR	36774.15372
MNRFSIRFTFVISLIDILRGIIILLYTYIHNVGFQCSLISFLFHWLTLVYFFL	55120.5881
MNITTVRALGLYILFHQYLIMIEDFICGFLIWYLRYFFYFTYLLCTVISYLSC	78493.17424
MNIDAPRPRPGGDRPIRRRRRPVVACNECRRRKIACDRKSPCCQCTLHRVNCV	44568.0483
MNILNLEMWYYLLECLNLRFVLVFFLLSLFFSSRFTGGLVGVECFSFFVWITM	85997.39107
MNQTRHFFSPFFLFSLFLSFPSFLLSSFLLLFLPFYFSPSYLLLCLFSLIFYK	52750.11182
MNQTSRFFSPFFSPFFSPFFSPFFLLFFLFSLFLSFPSFLLPCFLLLFLSFYF	48786.00874
MNQTSRFFSPFFLFLFLLFLSFLSPPPFLPSSLPFLLFLPFLPLSLSLLSLIF	15354.76365
MNQTSRFFLLFFFFFFFYFFPFSHLLPSFLLLFLSFYFSPSYLLLCLFSLIFY	42561.21159
MNQTSCFFPPFFLFSFFFFLFFFPFPHSSSLPSFFFSFPSISPLFTSFSVSSL	35174.27703
MNQTSCFFSAFFLFALFLSFPSFLLPSFFLLFLLFYFFPSYLLLCLFSLIFYK	57248.95739
MNQHYGFLNCDLFFYFFFSSLFLIWPFLLFSFSFTVFPYLFTIMETYFGHIKT	28690.80957
MNQSPDDTGGEDQTTAPSWRACDNCRARKIKCDKRSPCSNCRVSNAICRTAKK	30581.60483
MNHTSRFFSPFFLFSLFLSFPSFLLPCFLLLFLFLPFLPPSLSLLSLILYKFW	31907.44276
MNPTPAVFALFFPVIFCVYICYAWFLLFFVFWEPFFFLHIFLYRIILLSIWNL	29883.72544
MNPHFLLPSIVSFQFSCFFGCLVVYLSVFFSRFIFILTFPSIYFSSTVFFFVS	37089.20168
MNPPIHSLSFLQSYICFMLIPPLPLMFIIVFHPLYFFWLFLSFLLLDYYLSLL	37765.2823
MNPPDNIIILPFHPLPFFWLLIFIPFSLSLPSSFFFNSNLSFLFFFFVFCFMI	68609.76083
MNDKVVSCETRRRRKAREGREKRGKGEERGEKREGRRERGEREREKRKERGRE	25340.29631
MNDCSAGCAGGQFPVGQDGLICIVEFNTITCVSTGSIVFLMLHSWLYFVLLIF	71600.29095
MNAQQLSGTRHKKEIKRRTKTGCLTCRKRRIKCDEGHPTCRNCQKSKRECLGY	38560.88815
MNAVQASGLVISLVLYVAVVFILLAGPLLFFLCYFFFLISITFPVHLPPMRVS	63847.44403
MNAFRPLHFLFYFIFLLLSMKALRFFIFSIFFFIFLHLHLCIHIYIALLFSYP	30588.37491
MNGDRDSGRSRDHYSSRGDRDDRRDRDRDRRRRSRSPGHRSSRRDYEVDTYSS	45669.63812
MNGGNGFGFWFGVWFWLGIYILSLFFFFFSFSFLLLCVFVSFHSLVFFFFFFS	53284.06449
MNGLWCRDDILFYISFVLILFSSFSIFLLLLDRLRFLFSFLFFFFFWCFVFIV	45792.64138
MNVLTFFYVVGGVFFFFTISFALPGGYIVLDLSYYNHIICATYLLLLFEFMFY	54207.71011
MNYLELSLVILTCLWDILLVVTFCSYRRIFRRVNMVNIMTISLLKHLSVFCLF	52336.47285
MNYLFSCFKFFLFFFFFLLFSFSPHLFFIFSCLLYLACLCVCVWWKGPFSCIS	72514.04351
MNCRIVWNRCCGGLVPRFLLFLWCFGTVGYYRYFFSMGLGILLLWYILVLTTV	50622.23762
MNCGIGFLNFHSQTSFKFLLFILFHFNFFAYLPLLTSCYSRLFSFSFSTIYFI	61232.78977
MNLTLFYYTFLLSFFLIYCVVLNLYLRFFPANFVNMPLFISLTFLKCAWIPLL	56242.71999
MNLILRCIWRVTKTIPRLIQTKSIKPDILLYDIHKFFVTVPPREWKRRATEFP	55905.57489
MNLDTSPDFVHFFLGFTGGVSILDLYCLFMYTFFDMIQLQLNPFSDFFFPFSL	62084.66452
MNLVSLAAVCLFYFFSPTLFFVPSLCSHGHLFTYGHFLLLLCSLILPWTCFRL	71990.96911
MNLYLLCRYMTLVYCFVYMLGNNITKFDCEVWVKALLSFGYIASILSSSLIVL	61166.3545
MNLSRVFLKVRAIAFSCISLLSFLWIILLCLMLYYRWDESDHSEHSLLIILLL	45104.82135
MNLSRYAVVLATQWGILIMLAMNQLCIPSFLTMFAYIPTKVLQFFHYFIVSLF	47654.18017
MNLLFITFFLLVMWVVWFICVVVPFFLLLLLCFFSFLFFRLFGAGWLGWVGNF	42529.90767
MNFTDIYFSDIIYVLLLYLLILFTFFLDLLISFTFVTLYSILFLFVLYSFILN	70480.44795
MNFWAWFFFFFYSLLILITSFLSFVFFFSLFLFWFLFLFLFPFLSLLIFPLPS	41061.38437
MNFFFCMRSWTLLCYPKTGLLFFILCFFSSALSILSPPPCIFFFFFFLSRVCC	45095.46298
MTVDHDFNSEDILFPIESMSSIQYVENNNPNNINNDVIPYSLDIKNTVLDSAD	76388.96273
MTGTTLLPPPFISNDVTNSADSTNIKPSPSSSVDNLNDYLTDINSLAWGVNSL	67617.75939
MTKPIIIKINHIFALRHYYLPYFHPYILFVFFSSLFTLRGTMWLILLFFGSFA	50304.51351
MTNRQRVGHKKSRHGCIRCKARRVKCDEQRPCSNCVRHRTPCSLSQEPLAAAL	45192.86529
MTNRLHIICHICVFYGYVLMFPAITSYYFILLCILILILHLFIFILAHFYKDR	37263.18503
MTNRLHIVCHICVFYGYILMFQAITSYHYFILLCILILILHLLTFILVYLYKD	38399.53784
MTNQPTTQDGPSPVKHRACDECRSRKLACSKEPDGCSRCKKEGIVCHYSAQKQ	28448.18582
MTNLFSASFLSSSSSLSFFFSLFFLLFQRYLLEERPLTIMAFYLLPFFFSLSL	29772.24489
MTNFSVALNVHTQIAYHNAEALRLKCMYNASSLLAKLPPHVLALIFLNHANWF	36212.19311
MTTNRDKAFFFFFNCERPIFNFFFCPFFLFFYIPFYFPYPYFFSFSYFSFLYL	78170.31023
MTTDNTQKPTISLVEKVDLVFRLLAIAPLRHAIHFTRSLFIAYWRGLPLRLHI	70297.45581
MTTWHKVFFFFRNLSFFCLFCLSCFFFLLLFLMKLETTNKVSILYLSLTLILF	43691.77791
MTTLYISFLFFLFCASFTFCTIFFFFFFFFTQWLYSSPLHLSLSLSLLFLFLI	65131.96269
MTRMLPLSFELFKFIVNLCLALVFTSWLFSWSKMLLILGLICVCRDFLSLVIV	31651.68034
MTRAFTIMINLITIVLSFLMSQSFTSYVCHILLCPLANLRPQLLYIWWVSPVL	54176.7503
MTMRKSFEYSFSREIYFLFFFLFFSFLFFLSFLSFSLSLFFFFPLHPGLFRLV	54394.99895
MTIDVIHVTYFTFFFFIIVLIYAHLVIPYILDVELLTYFLNDAFKWNMLNMLF	50220.83592
MTISSPYCLFRCVAYGPWQTLSVLFCFFFFLLLFLSPSLHHLFYFLSLDFFSY	55454.62565
MTILVILSILCLFQSYMGGMYSLDAHWVDIGLLRIYCNTLCIKMCQILMQFLL	22701.14515
MTQLYPFFLLFFAGLTMLLLLNHTFLPRVSVKSVKSLFRCNVRGFGTFFLFFL	43753.70873
MTHILGYIHRSCYFLFLRSFLNFDISCCWITLSWLLCRSILYYCRPMVKILSS	66330.39339
MTHALNIVTYLYRQHLLEDEHFLDWILRNLGPCPLERLLVWLLLVSLYWRDLI	49837.36176
MTPRAQDSSSDDKEDKKDTDRAAIRAAQNRKAQRLYRQRKEARVRELEATVAK	78858.45787
MTEREPDNEQQPRKRIAVACGRCRKRKIRCSGDPGNGEPCTNCRNANAEPCQF	38744.37035
MTEQPPAIRIADKDGDGPAKRRRRPALSCAECRNRKVRCDRREPCGSCTRLRS	42423.99379
MTEQAPTIRTAEKDTEGPAKRRRRPALSCVECRSRKVRCDRGKPCRACTRVRS	26171.604
MTEPMLFFVLYFIRLLPFSFIFFHFLSFSLSILFFVILFSSSFHPFSSSFFFI	53404.35155
MTEDEGKPRRKRARLACTACNARRVKCNVTESRPCHNCIAGNVLCETVPSRRG	36114.54114
MTESHRPNQSLGLDDAAGGRKPAKRKAHRKSRTGCRQCRASRVKCDENKPSCS	41047.86542
MTDRCRVRCTKLIIIIKGIFFWVSLVSLLFFFLLILSAFSFFLLLLLYYLFTI	46183.52295
MTGRHLWGIGVLFLPLLFFLLDFPFFSFSFLLMCLCEILSIFFWLHFSLGREG	44861.70938
MTGIFFFFFLLFLFLQLGIGTVFERLLSFQFPNYILFPILPPLHPSSPPFFTY	38561.72955
MTGFSFLLMTFFFFLFFLFFFFISLFLLFFPLFSSHSLFFRLLAICSGLWCSG	59970.06899
MTVTPVNGYGWSRANKIGWTVFYISLWGYSNCSYFFPLPLYFSYVFFFFPFYP	42194.18249
MTVMTLCFFGSSFGPWAGAWFCCLLLLLLLLVIAVSLFLHVCFAWEFWFCLCY	39529.56064
MTVIRFLKMIGPFFFLLLSFLLFPFFFFFIPFKMTLLSFLLLFPLFILHSVHC	47504.98629
MTVEPSISLLFIDYLLFLIPFLSLFILFSLVLLLSYISPCNFFFFAISSQLPW	39164.06686
MTVDTLSYTLFPFYSLLSHFLLLLAEIVLCLKYCLLLTLFSILLFLLVFLFLA	32762.93004
MTVSWLRRLGTFLFEFFFFFSFFSFFFFLFSFFFFLFFLFSYFPFFSFFSFFS	21621.06881
MTVSLQLYSHTLQLVLCCACAPPLLKFLLFCFFFFFWFFFFFWFCFWFFLLMF	37955.77081
MTVLQYPFRFIVRTHFPLIWAYSSSLGVGYVFLIGSFFLFISLHPLPLFCLLC	66090.06136
MTYTFDLFSSFLSIVYMPHMATLYFLFFFLLLQCGYFIVLCFFFFHCVLCCFS	66967.36881
MTYLPFINFSLDIFVIVIVIVIYFPFFVTNFFNWFFSPFWCYLINYLFNLNLF	52369.49749
MTSRHSFKAIKVLVICCVFLFFLLLKRKDHFNSCCLIFHIKIGLIDVLIFFYF	41871.07691
MTSRLHIICHICVFYGYILMFQAITSYHYFILLCILILILYLLTFILAHFYKY	36751.0423
MTSPPPPSITVSHLALVPFFRTPVSAYSLLFLLFFRLGLCLSCWLFLLFSFLF	65837.42492
MTSPPLIKEEQTSSDESQIQQQSKTRRPKTRASVACTSCRDRRIRCVVPSGKK	55679.76877
MTSYVHQALVRFIGVTLTYQEYKEKLGRSFYLRNLAENTTMLGFLCWVNILHF	33816.91349
MTSWPLLPPYSIHAMIKMIAFSSLFCSFFSLHLFFYYYLPLYIAVFIFFIVTH	32432.08972
MTWRGLSLLLSVLLITWCDPAFFPPVYIQFLFIFIFAWLHLIFLFLIQYLGCI	37937.5889
MTWFTATLTVLYHLTHPIITIFRWLLLPLTPFYHLFSYIFSTLFLLPSLYIYF	53060.61046
MTWFGILPPFSWPWIYPRSFGMCGNLSTTLFLHVLIALFFFFCLFFHLCLLWL	50182.84939
MTWFLSFWLKCGFVLLGLFFDFFLFCNRFLYASISFFFFFHSLSLFWNRNHLF	79907.85613
MTCCLNLFCLLLINLIFFVCACCLLVFSLLAIQNKLPECILLPINIFKMLTIL	52932.76935
MTCFVCNPFLLCAKVFVFFSVSWWVVLSSLFWGCFLMYVFLLFPIKMFLRFCS	61013.37105
MTLTAHLKGGYRYPFGLDWIWHGSENDLLFSNSYKMKMSIILGWAHMTYSLCF	45179.83064
MTLTLHPCAQTQFLTAFYCIYCHLTWRCSLLILINMGLGLIQRYVFPLLTFLF	43435.28685
MTLTFWFFLPLLDILSGLKFEFLPMLVFYFYFFPFASFCRFEALDIWTWILII	48072.11022
MTLITIIDLESFIFEDCIDLILFSQFLDSFQHSAVLTAYINWYTNADWWRSIV	66941.36135
MTLASLAARRSNCMKRRVGCVVVSQPDRRVISTGYNGTPRGIRNCGEGGCPRC	39127.249
MTLGLMAFSEYNFADYACLFLFSSFLLFYLIFPIFSFLLLCVYFFFVSFHLYA	27580.20182
MTLVVMMILPPLASLDCFLLSFFFSLLLSPTFPLVLFFSVYKFFHFSTFPFFV	54800.77326
MTLCTFFGCLLTAYSPLLSIFFLYIAPNAQYVLLMVASAFFCLLALLLSSVIW	55017.95351
MTLLVGYLGVFFLLFSSPSLLEFFFFVTYRVFVVFFFSSSFFFLGYPVFFFFF	36573.94697
MTLLLLLLLLLFSYNFTYIYLFFLLLSFHLCVSLYTTFTLNFIFLYTSLYILD	74150.03319
MTLLFMWLIVRYILCYVSYYRRYAHRVGTQLPPTYPSFIPKYGTALSYLLAPA	58708.15216
MTFVSEALITHRIDGGDIGVVNIFSKNKWRSKVYVRILVQICMRWVMMAIYLN	55677.96604
MTFLHLYFSLSSCLLKTCLSFFVPTPQLLHFTSCIFICFIGTGVFFLYFPFLF	65688.14002
MTFLPFSLFAFLFRCLLFFLAIFRLRYALFLFLFFSFLYLYPFYLHILHIVAY	52602.9289
MRKNGSILSFRSFPPSPTFLPSFLLFFFSFPFFPVIFFQTPLLFLLLFFIYWG	41981.61629
MRKTCRFICNVTRMRTVWIKALERVCARHGVFKPTFPLQRMSILDLEYASLGP	52178.97644
MRKVLANVPGPGGTWGLGFISGVLLVNPKRLLGYLLRCWSTHHGKLARCLWPI	47645.28877
MRKLQVRSWSGLHVLSHFQIFDLLALIPGGWCNQILWLQGHHQWYIVILFVFT	65787.79224
MRKFLFQSFDILYLLIFLSFFFILSLFFFILIIFGSSPFIYFIFYFNHFFFFD	26922.76374
MRNEYYFFTSLSCIFSVLCFVSSFFYLVFSSLVLFFFFFLTGLFYLKFFCWVF	39429.40657
MRNDRGERKKEKRRREARERKKKERKGRREKGGKRKEEDEEKGRGGRGRRNGG	28650.10035
MRTHVLSMHSALLLLHCLRAVWLAPVSRPRQCLTSPAFCSSTRLAIILGGVRH	77878.39786
MRTPSTSPFDFCFFFAFSFLLLCWPVIPFILLFYILKFLWTYPFVFCVLYFIE	37592.56635
MRTGSNFVLFAFFCLVLMFTLTFILVFVCCASVGGILYPFRFLLSFVWILVSL	28208.93719
MRTLKLCSSCKHLGPEIYAFGWVCTNLSCQILFRHSGFHSLKGVTYSTSFLAQ	57444.19265
MRTLHGLVYFFPFILYHRLVFLWLRVLALSRYVFLFSVCFPWSVLVTFVIFLY	80119.77772
MRTLLMCHANRGIGFFWSGVFLWKVNILAGNGGYSSMCAYVNWLRLTWFSFVA	40907.82725
MRRVTQQTGKGKIPSMYSLVVIGNGDGLVGYGEAKDDEPAAAREKATAKALRS	46441.12612
MRRVARSTKGGKVRSLAALVVVGNGNGVGGFGEGRAVDSAQAVAKATAAATKN	32531.12577
MRRLKFGFFPPHFAGFFLSVVLHIIIVYNLWVPFVLLFLLISFLSFLSCIQSF	54202.82517
MRRLPTAMVSCFGVYAVSHNLSLPFVSSLFPCFIQFCARIILFSLVGYSFWSL	74479.12284
MRRLGWVGVSGLVSFLFTSFFFLVSFFLLLLLLLLTHFSFLFFFFAFTFILMM	45522.00705
MRRFSLFFSLSSLCLWLYVCWIGWIDGFLLVDVMVHLQHVYCVLTILIFLFSL	22290.86257
MRMLLYLLIHFIFMGVWTWLSWFSEVELLMVVLGLLETCFELTDMCGFCIFFV	69477.75857
MRIRYEMSWGFLLSFLLSNGRRKIDHGTSSLRMTLGFLIAHRVYMMIILNFYT	47181.0229
MRIIIFMSLLLLKIIMILLLLLLRIKFNWFSFFSILKMLLSMKIMMLFLFLLL	35870.84658
MRIAIYWRSFSVSTSFFFLPGYSFFLSNWVLFLVYFYDTGCGVCFLPFIMIFF	72723.38558
MRILQFFSFLYLLLYFSRTLLIVIYTLVILLLNQLLVFFKFLSLFFAFFWYVF	41382.59834
MRILGCVVNAHLKQMIHRNSLLIIPECPRMFWLGCQTRCVVLGEWIGLHANRF	69284.61659
MRILFTICRYFPLLFYPFYLWAWVPVHSKELCEKLICPFGQYLCILILLCACW	56614.2059
MRIFVFFSLLFLFFFCYMYYICLLLFCTLQTYIFILYHIIPYSILIYIYYISN	59204.47491
MRQRLGGQLFSKSFFYALLVTSTWSSKLVYLSPHFTSLPPLLILLYAPTFLLL	60588.82075
MRQARGLHCRCPFGYRASLVLCLYLDVLFEGGFLYFYFFVPFFHATTFFFFLL	37711.80068
MRQVHIVFSGRDSGRESDIEVVSETSVFHDAAFVLGCVLVRGRSFAAPLLTAL	32709.9691
MRQCCRCGDALKRCVILAVIAFGSVPPVYVGLVACARCRVWLFSPGLLYLKWF	55505.67273
MRHEHGGMAFNVFFLWTFMYLCLWLRVNVLCFMSISLFLMSLFFLFFLVWLSG	51234.74334
MRHVASRWPILPRLLVPIFHLLAWFLIPVGRLCIRSFPLIFSVVCFLCAFSSC	51072.16833
MRPLSWRLWRTGDSNRELLSHFLFYLGLFFFFREWLFLVLFFLFLLLLLPGVR	26645.03238
MREKDNDETTTGIFFLFLFLDKILLLFAWYLPWSSSQFLRLLFSLVLFWAVTL	45270.25209
MREDITQIDLITFYLCIFLSITVFVELIILCWIRILSIFNVCLFALLLCQLVY	33697.56816
MREAERAREEQEQERRRVEKVREREREREQERLERERLKAERERAAAAAVVAA	40138.09817
MREGWVWISEYRVLCLYFFFFLFLFFSNSFFFSPIYLFLFFTLFLVCLLCFRP	53358.7375
MREYIRFYFDTLHSSRVFVVWLLTHVLFLEKDRLKAMFAKDEFNGIEEIKMRY	24934.43111
MRELFIFILFLFHFYPYSYFNYYIFFSFSYFLFRYFVSIIIIFFLIQVVFGLV	100702.6544
MRDNQYPPYLLSVVHFTCQPPFGVRNLHSPIFILFQYVPHVLLIHFSSFVIFF	64269.17247
MRDIIGISIFLFFSLFLFYLSFCFCMRNVNLSFSLFILTLIDCLTDLLIMVPI	60256.01507
MRDISTLTVCCPLLFFLNLLHFLCFSLCFSLTYFINCLTFLLFLYISFFIKLF	42750.82667
MRDGKQGMREKKRKEEGESKSEKKNGKGGRMGKRGGKGKGRKREEQRRVGIEK	28094.51845
MRAKNLTWTTLIYFSTVLWFVGDLVTNNHVRLVGVWSECKLWILWFRVFFVYV	84290.33875
MRAAMDICVLIKMPCPLLKHTPFFTCAVTMAAVVYLSYWSFIATETGDDVIRE	46743.36846
MRAAPKYITFFLCYGSWFTSMTRGLSCPCWVYFIGHVSIVVVVVFFTFVYIHG	38807.32682
MRAVDIPSLAFNAVGVSNHGIQQMPVAEFATVMKSLVTILLKSMPLDKEKRYQ	38873.43604
MRGTSLFLFYFISFLSLFLFQLLHFFFFSYFLFRYFVSIIIIFFLIQVVFGLV	53215.89924
MRGVCSFCSFCSFSFLFLFLFLFLFFSFFSFFSFCFFLFFPSFLSVSLSFLLS	71121.76214
MRGCLVAGITLLTRFVVASCGRRNVGRMRHRPRGQPLPSSLMLLVVICREFRK	66484.69854
MRGLCRSLKLCKLFVTMFDGWMMLFSFFFFFLFLLFFYYYSCCSDGFLLCFFL	42484.5064
MRGFYYYLFCLFAEFGIHGVLFHGGFFLLLFFFLSSSLWLALTRFRWPFPFVF	57836.99807
MRGFFWQILLQTCLLPIVTCTLLPTPLMPFCALQHTPLSNLFLLLSWLYFLPY	48438.3554
MRVGVGGLLWLLCGSPFFFLHFISFVFLFFWSLLFFLFCRALHTPFSSYYNYH	72014.80714
MRVCVTSLFFFPLSFFPILIKLFLLSHHLFPTSNPFSFVFSSFAPFLPAFSFI	40858.84816
MRYRPSEDLGKKLLLLFIYILFRGKLVVNPFHFFSSFLSFFFFFFFVFFALLL	35902.27322
MRYRVNYMSTQGIHYSPFLPWIINIFKPNIMLICLFSFLPYFILFIMKSMLVL	74642.36631
MRYGHLYTWIIILKYSLVLHQVFSLYLCIIFLAIIVFLIFVYWLMLEIFLVLF	80457.60012
MRSTGLESIKGLGTGYVGICGFIYLCISTYMHFLIPNIPNWIFFLLFLYPFLS	59295.32353
MRSMKRTFFFFFLVFDLRYYSVLYYILYLYPFPFFLFLFIFYFPLFLFLSTAS	54545.51806
MRSSLPKLYRYGCLYWITGLCIFVYILYERRYYCCHNMPYFFHQPWFLCLSSL	68765.16908
MRWNRIIIGSHVSVLWMIGYVFTLLLTLVPSPLLEFRYFILPFIFFCIHLPPP	48074.24322
MRWTSTISFFLLPLGFFFSFHPFHIPFSTFLVSFEICIFFLSFFFSFLPIFLF	58511.4613
MRWFFLLFWVFLSFFLSLQFFSILSFVCGSLACSISLLCRFSLRGAGFCWLGG	47614.61176
MRCPFHLLHTTSGLVYTFYLLFWVLVDTLMFYFFFPSCMSLGSVGHLLFISCC	67612.97584
MRCLRSVLGVFFLSYSLYILHCIFCLISYPLAISFMNLSCLGWFHGFWGFIYF	35971.83911
MRLNICKDLWIHSAFRMLSDISAASLFLVSRSYFIIIFTVASLGYTRMLSLYH	51888.32533
MRLRVFFFISSFMWLLLVSFYCSFFSFAFTLFFFRFPPFFFSLFRFTLLPSPS	63654.32439
MRLIYLPIIFCRLPSHGWTIWMPIIRALSLLVFSLIYLLFIGDLPALTLTIFF	50857.68907
MRLHCFFLFVFFFSLFSFLLATLCHSPLPLPFVHVSFFPPSLLPLPIFALDPF	33062.09134
MRLEVFCPLANATSHAYLIFCIMHCLYFIRHFFCCRSLSTFYSSRLLLLFHFI	80882.70562
MRLGQLYSLFLFPSFLLSFFIMPLVSVTKYTPGVDNIYFFFFLFFFFFLFFFL	36890.89348
MRLVYFCAGIYFLVADLVFSLFLFSFSSLLTLFFSPFFSLSLGLTLLEIQFTF	51811.72942
MRLYCKVVYCHLFVSYLLPLSLTAHLNHLSKGRSLAIFCLLVLILSSFLFSFS	27026.28369
MRLSRCCVFILLFFFDLVYYYPFLLLFNGFGGICIFLVLKRSHRETEFICFMQ	60600.54063
MRLCFAKYHFPPPSTFFPPLLFSLLCPVAFYANYCPFFFFFLFLFPYSFFVQE	63563.85954
MRLLAYGLMSSGVLLAHVVHIWRQRGFFFATCIGLTNHNFGLLVIMNFCLFCS	55987.0639
MRLLYCFFHPGRIFDWFCWIHHVFLLVFGWLPLDWLYNLWGLGSLPWTLQNMP	47327.35967
MRLFRECALFDTFMLYLNGDCMWVCLCLCFYLDFTVLGWFIIYGLVYCRVDDR	55951.28977
MRLFYSSFLLFSFLPFLPLLWFFNYLIAIVFPFFFFFFLSFVMGLISFRFLLF	40213.7195
MRFPPLLFSFFLFFLFFFHLFLFLFHNLFFFYQSFFSSQPLFSFSLSFLSSSL	42783.71667
MRFSSLLFLFCLFHFPLFFFFFSSFFNFCLPILFLPNLFSPFLFPFSPHLFFF	51935.55705
MRFWFLYLFLLFGIGWVGLALLYYYRIFCLFLCNIRILFLLVCFISTHSIIYS	46164.1157
MRFLLTIIHFFLTLFLSYTLFLSVILLFSRLYYFLSIIRSSYAIIWIFFLFIL	51953.71878
MRFLLLSFPCNHHPSLSLYISSISLFLLRPFIFLSLLFFCIVSYYLGVCVVWG	53456.59013
MRFLFFLLLFLFFFPPPLPPISSLQGCFFVIFFFGFFIFSSFLLFYAVFFFIV	39009.3879
MMKKKNWSYVVFWRGLPFFFFFFFFFFGEHFVLIFTSFVLFLLSLLCAGCVWV	25039.513
MMKTLAQMYPLASFSLFQGLKFFILLALMNECLLLCTALRRWLICTQLPGIYF	49217.13498
MMKVVGFLYQIYLIIYCVGWWFLLLVLFVFSFSFFFFLFFFFLFFSSTFYSLS	43113.09399
MMNNNESEAENQRLLDELMNQTKVLQETLDFSLVTPTPHHNDDYKIHGSAYPG	47269.31792
MMNKTPGFLSLIPPFVIDLILLRCCLDPNISLNVTYRTLYFLMWFFQSVYLAV	53219.42524
MMRKLAYFYALPEVQNSKVLQTIVKKGFVPLLIALIFPRVTEDQLRVVIRFCQ	50016.02104
MMRRWNELGLDGWVQNQHGLDSFAFLQLAFRLPICCIFPSKILVVFPLLLLSA	52939.66701
MMRSAANMGLISQPSNLLLVVQPCPPLLLCVLFPPPLSSYCLLLSLSLLLFFF	38532.17428
MMRCRFGVVFRILPYYLFVFPQIFIYLLLDSFDVQSSLPLLLLYTSLIILVTW	56879.59659
MMMGTIVKSFFLFTFTFSIFFFYFFPRVLFTPFFFTYWTSAFFLLLFLFFFLF	64922.08397
MMMGTIVKSFFLFTFTFSIFFFYFFPRVLFTPFFFYILDLSLFFIVVLIFFSF	54287.71236
MMHSLHPLSISILSLDFNLSYLLFVLPCHRIICSFFRLLAVLFHFFLFIGFYL	60278.79044
MMHCLRYFLLLLFLPFPSAPPYLLLLFIVSMFLYHRPCAYCTFLIMSIFSATC	76680.30968
MMHLSIRDEQKVSLCLTIYLFIFFFFFLILFLWLEGVYLFFLLMTFFLRPYSS	43822.5999
MMPRGSYLAFFLLLLFYSFLSLFTPLNFVFLFFLSPLLRLHTLFYLLYFFGLA	42077.72078
MMELEGWDGGPYIWVDLVILFWLFVILLDWFFLLAIFSTVRGSPGLVGVFFFF	52129.10379
MMDCRRRTGFQAFFLSFLSLVLSSFFLLCLFNPYVCVFFLIFHYRLTFSVIWS	49136.01817
MMDCGRRTSFQAFIFLSLFLVHQVSFCCVYLICFFFFLFFLSFLYSFPFPFFF	26404.85165
MMAMAFDPGFRDDEVVQFLLYELGVSSLLFCFVCFGDFVDFLDPFAFWVDLLF	48557.35173
MMAPSCSICLPLVLPPLLCQIFSPLILSLFPYPLHCLCMLFFQLIYMPLFFFF	68249.44299
MMAEGERPLATMCSVLSVCYVCVRLVLSNLIWIVLCSSPRPLPMALLSLLAHR	32913.02626
MMACLVSGIGWCLLYFTCMYLLLIYYILSLFYPPLASCNSFSFFFLSFFFFAG	67166.07604
MMGLRELHAASREFAMLFWREPRLDLALFLLLFLFFFVLFLFFCLFFFFCLVF	15107.19182
MMGLSLGFKCCFQMLSLFSILFSFHLVLRLLSFPFFSCSYCILYRFLFFCWGW	24460.15
MMYDSLSSLFVSTLFFSLYEFLCLSCPLCFNYPFQVGFCTLFLFFHPLFAFMQ	34478.52514
MMSMFWGWHGQRNGVFSGVLGFGILLVTWFFFFFKFSPHILLIISVYGHFGFF	81470.2146
MMSDSGQDEKTLPQADKNGTSQVAVPLEATEASEQALLRRLLRKTDLLVMPGL	24250.21906
MMSGGMAYQVLFLYLLGYRLFYPRYFLFHSMFLFFIYCYMRCCPFRFTTILID	57973.12453
MMLPLVQGWGSTDGFFIFIFIFFIFAFLFNLSIYRSFFFLPFLFFYMEVLLRL	73252.21814
MMLVQSIPVSRDVILGVLLRLLAPTVFLSSVVLALLLVSTLCKIPKQGRLRAW	64648.40783
MMLVGVVAFNVLKVIPVSDPRCIGVLLVGYVFQGLGFFMTFFYLAIYILRIMT	43608.67344
MMLVSSRSFLYWYGVSLTLLLLSLEFVWSFLLFFTWLVTLSLFPFLSSVSHCH	60201.62813
MMLWWRWRWILLLMLMLMLRWRWWWHTSLWWRWSKCLLTRLLLLLLLWWWDSF	55011.77321
MMLLSVRLCIVFFSFMAACFGIPYTPSILFASLFASALGLHILRIFFLVIVHF	51346.24373
MMLLLMLMILMMILTMMMLLLLHKQENEGCVLFLFLLWWLWLWFWLWCCWKSS	35251.38445
MMFETHFWSLSSLLLLFFLSFFFFLYIWGSRFFFFQFPFPFPFPFPFFFSIFF	53847.93682
MMFETHFWSLSSLLLFFFSFFLFLSLYLGVSILFFQFPFPFPFPFPFFFYLFL	39458.46667
MMFCLRSFIPLLLLPLPPSLSPLHLVLLLFLTYILNRPCIYCSFLLLILFVSS	60586.76861
MMFFFFFLVSFIYFWIGAPVGFFILKIKFVMLDVQSLHLAIFLICPHLCFYVM	54360.56882
MIKKISFFLYIFALRSSFFLFLFVLYFFFPLFFFFFFSFSFFFLLLVSVATLE	12205.10778
MIKRLRWRRKIERNLPEFRLIPFLQRLLWLLLLLQFLLHLLHPPILCLHRLRY	50728.77463
MIKFSLLIFLIVFILDYLIFFCFFFFFLFFYFFIQFTLFMVCGGDLIYGFING	43217.21874
MINKKTNPCKILFDPFSSFLFGNLILLSLFLFVDVIFSLPCFLYVCFVFFPSL	69155.97693
MINCYAEVALFECCVMFILSPLPPFSLSPQYIFYTLLLYLHYQYFVYRNCALL	71532.22333
MINFWLFIFLSSSLLFLPFFFLYIFFNYYYFFLFTQYIMVTWFFENYQFANAW	56193.75467
MITTLYHHVRYILIRQPRRPVSLLDQPAVLNYLYVLLYHTIVTFNILTPAVYW	49591.08771
MITTLFSFLLVFFPFFLFRFFLLLLLLNLFLLLLSHFLSLYHQPISPIPPRHH	74239.0422
MITRRTGGNSGNWVPSIRVQEGVLTKGFRPINMRSELVRLHEVVILVVGMEMD	47084.40792
MITRCHLIIFLFWLLLLLLLFRCWATFLCISAWLFAKQEKQTFCQPCLLIMRV	38243.73693
MITQILYLDLLHPLHCHFFFFFSFFSSLIVVSVIITRLYFFFFSHLVIFCPFL	54638.01272
MITVALYIIGRGFFSFFFIFCHFTILVFLFLAAYFFLFFSCPFLLLFYFFWFT	54167.62358
MITVLSVIPLLLLLLLLLLLLLLLLLLLLISPLFRLGSLFVFCPYILFRLWWV	41999.79445
MITYIILLLFFLLYYSIILFTSFSFSFFITFILHTITTLPVFILSCCSTFFFF	66605.36437
MITYILRLGFDYLPPLALWIAIVLVHYTYVCCFLVVACENTCRWHMVQFNLRH	73338.76685
MIRTLFLFFLFIIIFFFFFFFCFLLFFVFLFLFIFLIVVFTIRKSMNLGFVCV	42445.22175
MIRPFSIYSITLDVFPWLLNLFFLFFFLILFPLLRNFLFCVVSLIQNIQPLCF	30363.91008
MIRDTPKSPSHPPSARSSSSRASSTTSCLSSTSTPAARTSSSSTTARTPVPRP	28648.71574
MIRWVFFRGYLGQEGFLSFLFFFVFFSGLSLWERIGYGFFILPSFYMDLLFLA	58312.91262
MIRFPCLLLYIFAMVYLGVLFFSFFDSCFFFFLHLLGAGWVVHFFLDIFFFYI	70629.0562
MIMILLVAVLYFLLFRFDLLGLFYCQLFLLSSHLRFVLSTLYLNGSHHLLFFF	34014.45176
MIMGKVVGSIPTVSNFLPFSFLFFFSSFLFSSLSSCEVVCLIISFFSFFHWLS	55187.61283
MIMYKIYFYTHFRLFFYICFYVHVEFSKPILLHVVLKLIKQLVFLSTYHLFLL	47863.68552
MIITLSRLFFFFFFFPVRFLAFLNHFFLFFFFFWLRWGLSVCFFILSWPGEKS	46390.1746
MIITFYTFFSFFPFFISFSLSLFSLRYFFFFFSFLSLSFFFFLFFLILIHLFL	14436.21564
MIIIIIIIMGNRFMMMSFLFAFFSLFFFLMKFFLSFSFFLFLSFLLIMFAISL	62102.62175
MIIIDIFLSIYMILSYLYLHLFIFHVHMNPSYFIYFLAFSVKEIFIVSWFFFI	57337.09385
MIIASLVPGGGIGFFYFVFWSLLWLRLFLAFLSIMGSFLCLFTCYMPSFLFFS	33426.94465
MIIGMWLFCHVGSSFSVYHMFPLLYFRLLLCYLVFWSCFLLTFSKVSFSFLFA	54408.32759
MIIVRSIFYCLGLIALLEFMLIRVASAFAISSLLTNLAYNKPFFLTYLSCATH	67092.82602
MIIVLLVKVVVFNLMCKCLMVNVGRCFGEIVSCTFYFWKHILFYYLRSVVTRL	37659.14439
MIIVFVFFSLFFFLPFLFPLAFFFLFLFPFFLPSYFPSYSLRCSYEGRPSFFF	47067.11113
MIIYYIGSIFWCLGNLQVGGFFGFDGIWSYCIFWRNWVRDVFGLSVLIGVVNY	44909.55986
MIISAVYITYFFSLSYLFFPLYLFIVYPFFSFLFNLLAKDTFIVDTYIIVFFA	50623.51096
MIILGRMGYSHVLLLPFFNSICFSFLFLPHSLCCLHFNSFYTYFLLLPHPHLF	61896.8505
MIIFFFFFFLLCHWINTGIIFHVLDLMVKFLFFIFVDQQKKLSLLLFIHFAWL	54711.47885
MIQTPLFYYLFYILFYFIFIFIYSLLGFFLIFYLFVLFSFHFCFPPPPPFSFF	46948.63944
MIHGLQSYNLSFLIFFLFLLSSLFVLFVMLSKFAFVLFVDTLYCLIPYVFLFF	42499.90276
MIHVPLIIFYIILNLFVAYLCLLIFSYYYRMIAQLLYNQCMIQMQPIIHQIKE	53540.42932
MIHYPPLLQSPRLVCTLLCSVDVIWLWFNHLFTLFITWRGVLFFLSFFTLLFF	51632.3722
MIHSIAVYIMLISSTLTHSLISLLFYILSLYVGIFYTYHILFKVLFICQWFLF	76208.96915
MIHSAIIAWYCVFGLVFLLIVICIFHQFSSHRSSPWYFIQNWTRAFGFLSYIL	66654.0845
MIHCMLLVGSTCPFFSLFLIAYFYDAIYDLAQFDMWSLLLCIYWDISPIFLFP	48109.57254
MIHLLQYAYLFLFLLMLYDTLCHAILFFLTLNLTNWWYPIPFNMILHFIVPLF	45258.14886
MIPPIHSPSFLQSYICFMLILPLPLMSIIVFHPLYFFWLFLSFLLLDYYLLLL	23294.22881
MIPGVLLECSFVEFLSFLLDLLLLTLLWIMRLMMMLLLPLFLLLLLIFVYCCV	39512.87884
MIPSVMIRTSDYSLVIILSLCLVLKMMLICIVCSIESYLTNLDKWLFCLILCK	51271.75499
MIPSYLSHGRAAIIAIRLVLALYFFWHPLVLFLSSLKLITPCICLHLLFAFWI	62546.36317
MIPSSAPLNFFLPFPFQFWFFFDFFFLTVEQPFFLCVVFFLLAFYVMLLYFFI	17887.11648
MIPLQVLSLIDAKNLILLLTKFFSCVALSSCLYWDSCYNLIHGYLVLYKIIYT	59389.83158
MIPLSHRKHKLISLPYLLVSSWLFLSVTLSIPLLQSYIAKHYSTGLVLFLLYF	71865.93622
MIPLLSFYYYFYISTCKTELLFSPFIFYFLLFLYIYIKIYTYFLHTPFLLVFE	47748.7268
MIPFQTGQVMGMLNRIDRLPLKEILTYAMPYLLEKTNVSMIIRQYLWSTLGNH	44128.82811
MIERCLMMGPSLGLYVFDLFLLEVGYLAFYAHFNLFSMFAYVFPFIPLVGIRC	41529.66087
MIEMMAFRIALGFVGGLGLDGVWCGFFFPFKFVVFSFLHTLSISLGLDFFFLL	91715.39368
MIELCLWVFSLLVLPRFGLRNFEVRINVALRELLLTITWGRLAIHVSLLRLVV	48992.4531
MIDILFFVLFHFFDVLFFSLFCLFLCIILFSSLTFLIYYFFFFFLFFPFFGLF	36493.85149
MIAVFFYYFLLFFYITCEFPVLCCGSLFFFFFFFFCFCDIYCISFCLLAHYHY	44259.18996
MIASHPSPFLSRLFGLPLLFFSSFIEVSLFFLFFLPSLRFLFFFFPSLALFFF	42679.06593
MIASSPGGILCGILLFLLFFLLPCDLPLPFVSCFFSLFSPFLMFLFFLPYFFS	40671.00334
MIGHDYLLVVVPIPILSLLHVSLLPYFFYFFVLVLVFLYLFLLRFLSFLLLLL	65674.92245
MIGHWFVLLNLISNWIVLSSFSILFYIYIYMPLYCHYAPFIFMLFLLYIPLLI	48847.52227
MIGDGGRVFRVHSSLSLSFVIFFFSVLLFFFCPFSFVFYCIYAFLVPGLVVLV	35238.31247
MIGVVCALYLFFFPSFFLLFFFSTLLDDDTLIIYKFFLLWESWFVAFILFFYL	24899.65231
MIGVCWVGGGIGVWCFCELTSSSFYPIDLVDFFFSFFCFLNFLLAFDFGLLLA	57008.13227
MIVRLSSVPVSGCSFVVIEALLDFLVLPLRHFNLFIAPTSFFSHLYVFFFFGR	56728.07656
MIVMNQPNYIFDEFAIIISVYISSISNLAFYFGYDFLVLLFLQNLLEFIIMCY	76783.61358
MIVVVLCLPSALTHLGCLFYHDPSSPFALVTFSVSLIIILPNLGVILFGFFNI	48628.68924
MIVLVLLFLVFCLLLLVGMVDERGMAGDMYKLYRTPASCRVLALSNPIVRGAW	52783.29926
MIVLCASFFYILSSLSLFFFFLTLPIMHFLPFSRLFIFSCFLFPLYLFTSFFL	31012.50004
MIVFSPISFVGTLWVVSCCLFFKFPLPLPFPLPLPFFFFVSLFFLYLSRKIRA	28196.0724
MIVFLFWVIGINLDCNCWFSLFLILLMRVMDLMSYGWIIEVFFFLLNFYYLLF	53715.82964
MIYACGLICFYFFFFFLYFFPFCISFHIFLFSFLYPSCSFSFLQHCQVGTGVC	48868.38477
MIYGWSIFFFFFFFALHVYIRVFLWGRFCLRVVWVRLFLFHFSGWGCNFGGFV	49654.91771
MIYLASFLLLTVDSSIWSVPITIFIPYTIYLFPPHTYICVLFARILIFHLLSF	61158.7493
MISTLAMSLLETPIEPRTHAEICLEFWGIRLCSPITDINLAAFWNYYFKTIAH	45616.10519
MISIPFPFHFIFKYVWWYYHVLYCLLACLLACCSCTYMFYLPVLLMLLLLFGC	41868.25958
MISIAGFYLFFLGYWRFWMLFINLIVGLLATIGHHVSGLACLIFFCGSSVRIS	35275.33783
MISPIFPRNLIIHNITFSMLFSFFSFLFYTLYALFNFPVPFFLSSILTPLNIF	71159.59034
MISPFHFQSLFFILFLLFFLCAWCSGWAGLRFFTPHLVSIFFLFMDWQLDLVG	48507.95741
MISSAKLTLFAFFRSMQMQSISLGRNLKAFILRCVLLWPRILRSFRKVWSWYF	18189.9788
MISWLLRFFWLPGGLFFIWCFFSVPFFALRFCSCRHSFFTTFFLCFFYFYFVT	67071.29547
MISWLLCFFDFRGDFLYGVLFFCTIFCFAVFGFFFFLQPSTFSFTIFFLCFFS	31008.38297
MISWLLCFFGFRGGFFYMVFFLICTIFCFAVFGFRFLQLSTFFFHNIFLMFFF	51893.23945
MISLVYTGVDGEFGMLFGFGFWFCFLMGRRFTVFVFVFLDMFWGHVFCFVCIS	45557.63921
MISLFFFLFLYHIYVFLLLLLLYFLPSLPYPPIYTLYIVSLIIPHLVYLLQNS	31366.70162
MISFPLFDPVVFNPFLFYDILSSFCSCFSFFFSLLFFPILQYPFLFFSCFFIA	60132.11194
MISFVSIVSILLAKSAFLFYFLRQDSFLPNLVFCLCISLLLLLVCLLQWLLVC	53685.71924
MISFFNWQVWGGFCGLLFIFFLFDFFLLEFGSTYHLLEDGLNLFLFWYFYDYD	43595.57427
MISFFCDIPVFSLLVPFLPLSFMFPMSPMFYYFFIYAVGCSIFLSLLFFSYVI	28053.67066
MIWREFFLFFLFFFFLFGIYGLRVAGLDYFVYGDLFVIINISYLFFWWVYAIY	45881.06764
MIWRYVWYTLVLGCLFCCRPNYSLLVPNTIDLHRLWLGFRFQILFVAWGVYLV	58868.10894
MIWCSFLLALSWSYFCDLPCFFFFFFFFFFFFFFFADIYCSFLSFKLITPISF	52570.64081
MICCDLSFGGKLFCKQLFLLLLVFCAILHYNWRWVYSDVLVMILMLAMIISLA	43634.91565
MILKHIHSCHALASFVVSLHSFPLLFSCPSRGLCGIVALETVFLFFFFPLFQL	75578.41864
MILNGELERCRESLHIVSEYVHSILRLNVLCLRLLYRRMDPSREPVDLFEVAV	54501.41152
MILTSHLSFILFLFLFLFPFSFSSFLPFYLHYLFILPSILIFPSPPFLPSLFL	51184.33591
MILTLFALCFFFLDTSSCFLHFISIVSFLISLILCLFFFFFLVASEPFHFIPS	57937.26282
MILRIWGFHYLYMLVPGWYLCFRFSFFLFYFLFLFLLQFLHITLPFSCLVSFW	46204.05049
MILRAFFLLTVYFVCSPFFFLIIYLLFYDRPDSTLSWIWIWIHTFLPSLLFPS	42459.82749
MILMIFTYLLLTIPVVVGLIVASLLHFNFIHLNVLYACSLTSLQLINPCMVLF	50022.92937
MILMLLLLLLLLLLLLVMVLLLLLVMVLLVVLLVLLWVLLLMLLWVLLGVLLG	16226.80012
MILIVFSLLLSFPMFLERVLFFPLSFLFFFSPSFCLSYTQPSPLTMPFFSYFC	68282.19543
MILHSSYLPLGVPPFSIYYILHTLGHSINKITKLLLSNLILRFLNCCTQLIVR	53421.9868
MILARMLHIYIYKEIVDLTNVCIKCIKIISSEVRRVVLFNLDQTYETIPYIVE	66573.14806
MILVQLYIYHHFLNYRCLLHVILFRLKLILPSSSLIFVLGSVESSGNHGTSYD	49197.0291
MILYTWFFLRSPFFIFGILWVHGLVDRFLFCHLLVVYFCHLVNFFIHLKYANE	55728.57352
MILWNWILEFHSQTSFTLLLFILFHFIFFAYVPLLTSCYSHLFSFSFSTVSFI	46868.93458
MILWARAWISLFLFLYLLFYLFVFSLDIPPFLLYTFFIFILLLCVFACTYRHK	49190.32526
MILLQCIPPFFLFSFLYSFVFPSPLPTIYDLSFSVSFFLFLFPWLVEIQLCCC	52804.43929
MILLPSLWLLSLVVIFPVCYFYIQKSFPFPSSLFCIVCPITIYIINILSSHVL	33941.45415
MILLVSFFFLLLIFFFSIREFRSECIVNDFWSFVYLSAYIVLDVCRIFFFLFW	25551.87089
MILFFFAHRGLFLVYSASFCLCCDCLYFFLVYTFFFTLHNPFFLVPLFFSIIL	62866.54062
MIFMPSCCGFFISMFTTYGTLFSIRGILTYNPFFLCTFLFPFLFHGVPCLFLF	49710.92634
MIFMLDANPSYGTLFILLPYLLSLIIPVLITSVLLSDIFFFFISYCMLCLSCC	52172.32271
MIFIYMIFIYVIFLFLYFYIFFYFLFFIFIIFICCYFIFLYYLFSYFPFFLFY	43520.02799
MIFSNLLVLSLLCSLFLFFYFFFYVLCFFLFAYTLSRSLYITILGFFDLVIVF	66230.33254
MIFSLFLSYNPLFYFIYYYLFYFSCFLLLILIAIITIIAILLCILEFHVPKSL	51607.71531
MIFFLPLVFTSFFFIFFYMYYTVWTLHLSFVKSLEACMNPWIWELYGSTFIHL	59998.53229
MIFFLLFFFSFHQVYFSLFSFRRIFLLSFLLLLLPFLLFACVLFSLLTFCPFL	41927.52984
MQNKIVQALNWVCVDLNPPLTSFYFSPFFSFFPTLSSCFNTPLFFFLFSSFFF	61806.48021
MQTKVFVFPLFLHYLYCVIFHLLWILFGIAFIFSLVSIIIYLLIVFAHLFHFV	66662.36032
MQTSLLPLFSFLSFLFLLVFLLLLSLYLAFSHVAFSFLSLFFCYISFFLFYSF	26186.94229
MQMKMSESMSILILMLIMLELGWDVVDPCFFFTPFTPFPILPSFLPSFFFLFL	54527.8327
MQMIFFLSLTFLILLFFFFFFFSSFPFPFTIITFYISNPLFYFVTLLVSITYF	19146.28106
MQIQALAFPSYCQNTLFMPCTSIVCLDFFFLLHIFPLVPRSLDVFFLFLLVHL	76363.30917
MQIVLYLHCKVCFIYFHCLLLDFRSFLHIQRPQEPWIAYIFPTTACVSPQTRR	55284.00676
MQQLFTFGSLFFPSFHPFFFFFFFFCHPSFLFFFLPSFLPFFLFFFLPSFLPF	57957.012
MQETNGNTTAADQGSRHDVPPPRRPTRSRNGCMTCRRRKVRCDEQRPRCSHCE	8919.119047
MQDGEHEQRLNGRKLALEAENYIIISTRLQKPCIGVVQVLLLLIIMRTISASD	79640.11463
MQADNLPFMCVCPYFLSTYSSSLSLVFPLFFFLCLFLLFPFFAFLLLLSLFSC	44496.77981
MQAGIHNVLFHFRNKWWIQIIGSGLPYFVLLAGRGLMCIFLFLIFRLRRCLCV	67286.68855
MQASFIFLSFTSGVIHTYILYLDLVAYFLLSLGGFVLIIGFWRWGFFFSFFPF	55366.22937
MQGEETIASKTNKPRQRRAHTRSRTGCSECRNRRVRCDEQKPQCKNCINSQRI	24098.59907
MQGGRLVIYLYYFLMEVFNVLFFLFLFRCWSLLPSALGGGLCYLFLVWGLLFC	66951.59153
MQGSGKLSGLIFLSCFFSLLFFFFSFLFFYFFLLSNQLLFFCPNLVLDVALFT	18004.12651
MQGWVHALFSFFFNLIVVALLSCLCFIHLSSSYYNLCPVLYLTTPCLFIRFYI	61992.14502
MQVISYIFFCHVKYLFFVYSLHVVSNTNLSSYMLFNWLYLILLRLFVYIIYFI	71324.59854
MQVSNLLLLVLNLCCVVFLLINLDLHSCFFKLILFIFTSCLFNHPLPFQFIFT	51686.95635
MQYVANATPVTCDYDGFDGSGMLVIPNIAIYLSATSGLACIIKCFEILWWYMA	64950.77156
MQSKAFSFLLSHISLIGFFFTFYEVLLLQFWFLFSLIFIPSYLLMLIVHLFLL	49037.60104
MQSGHLFRLFGIAKTVLFFFSSVSCSLLHFLFSSFPFPIFPFVLSICYVFHFF	46614.7218
MQWAGLMFFRCSICLLAFSVILMFGLVWYFFALCVVNRLSTICFVFWMLLSFL	42722.36177
MQCIFVHILLVFIINTFYLVHRLFSSSFLSSFTLFCFLYTHYSFLFFRLIHIS	69462.73411
MQCSISYWRQNQVTDNFALFYIIPCFLSILLYYSSFQSYYEQRAWRLILFFYF	56720.60208
MQLDGVQLGFVGLTPFFRERHTECPVFILVVGHSCKLLLIMHIILVIHLLDCR	52925.69443
MQFDIGPFVFFGLGWLSAIYLLLFPFFFFFFRLFPSLEFWLDLALIFMFRVLH	46296.52246
MQFSLLFFFCLLFPPLLLFLCSFFFSFLFLEIFGFVNCLGFRRSHFQRQALLV	54451.35172
MHKHFVVTLIMFFYFFFLFLLRGRCWNCTPLPTLIPSTASGVLLIVFLSYVVH	26383.73002
MHKCCLLDFLMLSTNYADVFYFHKLCIILTSFFSRLNPLLSIGLNLLLFCLLI	57022.27816
MHNSRSSFLVSCFFIYFFSLLVHCEGVLILTPIPFQNHLVSILECFLFYLFLF	51570.07432
MHTHAVTRSLFLYFLLNFFFIFFLLLEGFGLLLDFSFFFVLFRLDSLSLLFVF	76025.17661
MHTPFLFLPPCPSRTRLLLFFSLILFLLVLVPAPCHAQPWNLGTLFFIFWLAS	52681.88838
MHTSRAAWIHSKPADKAEAVAPHPHIAESGVGHSSHVGTHPKLSGDPNSPWRE	45886.41541
MHTLVLDFDEDVVEQALRLFNLNSRALTTFLSLLVMEYGIALGPMRHRWITSP	18123.37592
MHTLLTILQTLHILVIFNTIVYPVCLFEICCFAWYFIPFAFRFLCLCFFFLFL	54993.47893
MHRPVCSGQSPPFFSPTSPIHFILPFLFSIFSFPHGAGVSMHIGRLVLLFFFF	59301.01686
MHRELTGYFFSFFFFLFFFSFFIHISRLAVYIWDWVTSLHFFIFVILNILGSS	66707.03254
MHRATNYYFSFSALLYLVFIFLRCSLALGLFFCFMFLSFEFFCFLMVLCLFCI	33190.59078
MHRLHYLMCIIIGVRLTAVVGLGRHRVVYVYCFCFSDTSRKMVRQDGIKLFTA	43225.95465
MHITCPRLWGHCSWCVVLPFIFHTFLYCIPTFCCFLVHISAILFIGFSFLGSL	55598.72055
MHIVVTLCYFMTYLKPRRKDIYQRVQRWLPKIWTKFWQEIKRNDSFSYVFVDK	49532.59088
MHILVELAVFLICRCSQIWRTWVQGGKLAISHNKLVRPTFFRRLLHCIWLFRL	72225.28512
MHILFLSLFFCFTLRFSLILLFGVIWLVKAFKYCHLVYWKLITYFNLLIFALY	54847.12681
MHHELLRPILRLGHLMWTICFWMRRIMINAESPYRKTILHVRRSNWLFRRIIT	81554.98031
MHPILSCLVSIVCPIMHILLLAVLLFLNTLSRLILAFTYTTFSLFVFSVQLTP	71461.8909
MHPPTHYRLLSPPLFPYIFFFQVGFLLRFFSLFFSLVSLVLILCVTFFFFFFG	57547.22377
MHPCTLLSFRVFAYFYLLLIPPPPLLYSYLSYTNIYSYIIVLLLLLLFYVTIV	54822.59538
MHPFSPHCLSLSLLLKFSQLFNISFFLLVMHFLWLDILGFFFILFPNHFPMFG	43760.98836
MHEYARVALFGTVGVPLRVFISPAFLRALRSFAPHVIHLVDPILLRMQAHIAL	48715.85706
MHDTWFPFLAIVLLFYPTILGPGTFSIYFPHSALPPYMSLHLYVHARFLLLLL	65785.82706
MHDAISFVLHLRLFAHVVGTSLSDGGPVFLALCMLPPLMRHFVSMSSNLWTTA	70719.4959
MHASFIFLSSTSGVIHTYILYLDLVAYFLLSLGGFVLIIGFWRWGFCCFFLPS	69112.22417
MHAFQAGRDMPLVRRRSGGCLESDGGGEERVLRCETEECMSKEGVVSVGAGAD	35473.17908
MHGTGVFFGCLGIHIFFFLSSLLFHVDIFVIRDIFFNFLLFFFIFFLRILYSM	42705.35527
MHVAYFMVLFFFIVLIDAHLVVPYIFDVELLTYMLNDAFKFDLFGCFCKVIVI	68946.73744
MHVYVYIIIYNNIWYCMVYSINIHIFVNNYYLLRLLAIYYSYCFIVLLFIMFF	43518.71061
MHYTTLLYFIYISFNFFTLILILFFNPFFFVSILSFSFLLFLFCCCSISEVVV	64332.71754
MHYRYIAGFFFVHTFSCGQGLKDSNLILQCVPLYPQLHPFFLIFLHFFVFLSL	70555.50161
MHYRSAILCHSFILYCLVVVLGVFFKVILVLIYNRVCVPLIVLCLFSYSLSLV	59061.00074
MHYIGGYLVLFYFFLFLFFFYFFFFSPFFYFLPFLFFLFFSIPYFFFFAPFVS	39680.28746
MHYVFLPFFFFFLLFFLLFPLFFFFLPSFHLLLFLSSSLLLSFLSLAPATSHH	38792.53265
MHYLGLFRALDYNASSLIGVVNIDYTTVIYLIIEELIILLLTLAKRNVATQYA	61815.92495
MHSMRHAPSSFFLLFRPVIVFMAVVFSNFYLLPLLFSLLYVILCFFLYILFVS	34565.36606
MHSPHNCRVSKHFVIFCFFFFFFLFCRPLPLLSNLILTLFFSSFFLLGLFGVL	64723.80093
MHSDMYLHPTLLSFLSVQFSMGFLFFLCRRYLYFSEWLLVVLCVFVSRFIGFI	38404.51204
MHSGPSFSCFFSVFPSFIFGLSTSSTLYIYFFFLLLDQLFVPSFFALLLLFLP	41440.20436
MHSVTAALRSLSLAGRRSLSTSAPRWEQAAAEAVASTSTWTPQTQRTGVLARK	14930.93176
MHSSGWLWANISLLFPRLFFLTFFSYLLCDLAFRFDRLVCFLWLLFFQWSFII	52205.31865
MHCRDIMRFNEMELAKLRLLLGSNCQALRNTASLLSRNLACSKIIYLSVRLGE	21033.21371
MHCIVVSCSLFLWFVFCKYLIYFKNAFTDISVFLGFLFGWFLSLLFHLSIVFG	48519.1685
MHCEGCIQVIYRCYCLLIFLFFYYVCLFCLYILGKQLGLVHVFFYKYWCFFIL	53129.29951
MHCVLALSLGLLSRVIVFYGCSFRGKLHFMMFWEALYLLLIFMRMLWLLFFIT	50982.4582
MHCSLPSGLSFGCQYALVHLLFVRRISIWGLLILQIFLGTRVFYHVFILRVVR	62715.85856
MHLQGFVAWMFYILNCLAFSLRIISHWIFPIYLIWGIGLVENDYSSIDSWFLL	42074.86443
MHLLTFTIPSYRAVCKVFPFLFWLSLFLTHWFVYSFSFLQAFFSFCFTWAWCV	69869.44536
MHFAVKVKMQLFFFIFSLTLFFFLWYFFFFFPVVYGVFSSGVLGVFFSLFSFF	66167.46135
MHFAVKVKMQFFFFPSLSFFSSVVFISPPPPFVFLWHMGFLACLLFRSLVVFF	57013.62089
MHFVWLYHPFAKYGDFYLILSFTYLRTITDCCSCCIMTTYGMLRIFPIFVILV	79130.71945
MHFLNFLFYCVYYLPLNHTIFFYFVWLTLTLLFFFFLVVYIHISSISSFFYIC	56567.34471
MHFFSFFFLCFYFYFLSSLLGSMDYTALYFPFFFCSNYRRCYMCFLVEPFFFL	78522.36684
MPKLNLYKIFLSILCSVVILVVWFPNLESILLLRVLVFHLVKYIGLCLLFFLC	55999.71424
MPNKLVYEICFVHLTINCLCRGCLMYCALYIILIIKYHNHLLYFIFFNFMAIP	38220.84944
MPNEESKPVDQAAQEAEASKAVEELKLDEGSASKGKSSKKDKIKNAISSISSS	26780.41013
MPNDWFIYGCIFLECYISYGVYIRVWFLLMDFVLGPISHLSIYFLWIWFILLC	66857.85479
MPNAGIWCARWFIPLLFLPLPSASPYFLTVFIFSLIVQARPCFYCILMLTALF	58179.44174
MPNCLNIRFFLFFLLKFLYAPLSFLLFPYPSHAYLFFHVLLLINCLFVDVIPV	54612.80813
MPNLGLRREWYKGDFSVKYTQLTLIYLVMCVWFPSCLGGYMLTLQYIMLLLIM	68648.53315
MPTNFTKEGRTCTVTYKIQVHMIRPAVFIDFITLWIRQTFGMIVMVVTAELPR	47785.60833
MPTTSHSLFLRYVFLFVAWLVFREVFALMGFFLLLIFLIPKIVKVPFFFFFFL	55029.41173
MPTITLAWPERAYFYSLLVVSLLSAKLLHVFSHLTTIPIFLFLLYFPTFLFLD	59632.59355
MPTPGLDHSLQMMPDGNSGVNPSLLGDFDLFSASAYQAELDYLSFPFMDSFLA	139698.1022
MPTPSFFCFFLLFLSPMLNMRGDTFTAPLIFSFFVFFFFFFMLSLHFLLVFFS	46384.72081
MPTDHASDTPSLGESSNQGAHKGYGRACLQCRQKKRKCRPSETKPDLCLLCEK	39980.85531
MPTVRCLLPFVLFTGLLYRILLSLSFLLVLPFLILLFSSPSLLSCFLLLAYIL	56996.95842
MPTLLVSLCSFFPWPLFLSFLFLVFHTFASLVIVQKSHFILSYILIMHLSFFA	46323.05175
MPRKAAAATTEIPAEPRRSSRIKEQPKVEPAPKKAPAKPRGKKAKAAEAEAAP	12966.79885
MPRHLYLIYILYILMTWGLYLILLQVIFIITMLMIFIYPFSIYLFKFQHIRSL	49490.46767
MPRPKRPGAPEAKTRSRKGCWPCKARKVKCGEEKPACSNCSRQGVICDYSIRL	34648.15772
MPRPFSFFFSFLLFLLFFFSIFFIFLFLLFFFLVKGIWTTYKYVLVTCLYLVI	32745.39437
MPRLCCSCCYTDSLYFMIIRDRFFWLLHNGIVVVSLISYIRCMMISSPLLVGH	48423.84981
MPRLCLWLTCIYGVMYCMEFSLLVYALHSLANEYYPASYGDNLGCVTVNLHYY	44392.36568
MPMDILVFYIPHRIKFCFFFFYLFIFFIFLPSYLIFYCTVTSAFLLFLYLYYL	26028.36916
MPMLLIIFPLLYFLYCIHNLFHIISHYYEVFNTFYIVILHLSFLFYLHFILFH	69541.46128
MPIPLRLPFPFCFWVRMGLLDVYYHTVGGLYGYVLGGGVVICWRWWCFSFFCL	55545.92799
MPIGPIIMLYPMRKHHSILPCKIQRLLEYLWSFLLIQKDWYRYEQTNKYSIMA	40147.02562
MPIGCLMRQVHWHRAEMREYQACLLIFQALLCTTGDPFAHILMYMWFGILYRF	58770.65829
MPILMQFCFIMALNGICNSMHLYAAYNLRTHVLARVFWSILWLLLRSLCSAGW	70679.56527
MPQTAGQAVWHFILSLLYYQFVPFHIRRFIFSCFPLPVNIPTLFVFLNVLFFW	51626.56406
MPQESKGKASAAAQRAHEKESKRARGALSCAECRRLKLKCDKSVPCSSCVRRG	44672.09212
MPQSLTCRSASIIATQDCFDVIIFRLRFLLDIARGTLLLFRDHGRALTPFGRP	51051.03152
MPHTHLIFESCFFIVFSPNDLLTTDYLFFLPFPFPFPFPFLFPFPFLFPFLFL	63098.47096
MPHYNSFNMDFSKLRNACGIVLLHWRRYRRILWLIAKNFMRLRGLVSLFDSGP	48619.41465
MPHLCVSVCLFLVLVMKRWLHVCRDIICRSLSWPEYEFSHFCSLIMRVLMLLL	76293.22758
MPPKRGRPKKASTPPPAPVEDEAPAPVAAPRGRGRPRKVQPSGDPEQTTAPTP	28535.40261
MPPNHPIRLFPLLVQILLLLSASSLLLDTYDYINLGINSSFSYYYFLHLLTFL	44246.9394
MPPTSSSVSRSSFSRGRTSSCRPRYSSSRPTSSSTSGSSRRTARSSPSASPRS	10968.67138
MPPRYIRYADRAVIENLSWYYWVFNPIMIGLYGPVRTIIDIYFRYFYNCILLF	40051.4109
MPPQSRQSRMPEAPAEPRSARGRVTKRRSGNACVRCRRQKIKCSGSHPCEACS	24765.63644
MPPHSEIDDIFAAKHSEPAPPPPPQKKKSKKRKRDAAAATVAPAAAPPPAAPA	46547.70344
MPPPRKPHRKSRYGCIQCKRRHVKCDEEKPCRRCLDREEQCSLKPDVAAADIT	17642.17266
MPPAPKSPQPRRPGAPKSKGAVRAKSGCYTCRIRRKKCDEQMNAEGSCSTCVR	42798.64589
MPPAPKSPQARRAGAPKAKGAVRAKSGCYTCRIRRKKCDEQMNPEGSCSTCVR	37360.97794
MPPVAKQKRSAADRAKGASRAKSGCYTCRIRRKKCDEERDEHDHCRTCTRLRL	23655.54348
MPPCGLVSLTCLTELVLGLNITACVVILVDGNHLIYILSLFFWCWILLTLPAT	35458.68685
MPPLLQLRLVHFLQLCLLLLLLLLRLHLLELLHFLLVFLLHRSILLLCQICSL	54771.16388
MPPFLFSEGAFMFRICFFPLCLWWCLFLFFSFFLLLQFLSYGFAFSCGRYILF	65072.71174
MPPFFFGLWRIFFFFFFFFCKQLWWTVEFVTYVSCFFFLLNKLVFWLFFFSVC	58520.22466
MPEPAAAAAPRQRAFRTKSRLGCLQCKRRHVKCDERRPRCGRCVAAGSDCSLQ	17423.3113
MPEETVTEPRKKRAKIMSACSECRRKKTKCNGEQPCRNCQKSSVQCVYPAATQ	36493.47464
MPEVESARPTTSSKCIVLFYLFFLPCLSPFLYFLMLTMASVPSPLGFLLLLVC	66114.7845
MPDVIFKPPPADPCHYDMCLVLYYSVLFSHFIVGFFLRVLHLWCSLLHFYSRI	63465.61909
MPDVWLSWLVLSFAPSPPFHHFLWFWFCLIAWFIFFRPITWTFDTLFWFLFLP	43360.14304
MPAIFFGSQIGGETLQPLSYTGLPWKLLIQDILLFLRWCYYLPNIVIPLWPWP	67370.80472
MPAVKKDAPSQRQQDKESKRARGALSCAECRRLKLKCDKTVPCSSCKRRGCSA	34636.05243
MPAYLDKPLTFLAFDWCVTFFFFCCFFLLILFLSLLVINVIVLCLLPLISLVS	6572
MPASSSTAAASPGNSHNVVGVHYKVGKKIGEGSFGIIYEGKQKEERTNLLNNQ	35303.72733
MPALQCALLLHQVNMAFLQWNCMLYTIYHFRIIHIIILLLHMCTRTIICLLNG	37696.11598
MPGTCTLPYYSNLPIMLVLVLIRRSNYFFFLVSLTTGSFLTTFFSLFSVRLPL	67010.97875
MPGHALVDIQNTFGCTFIGLVISILYLILNFGNVENLEYNMWAMNLQVDITGL	56500.81374
MPGGWVFLMSIAFYYFILLFFLLLPMIYGFLFVCLFGVGTCFVICTFGFFPFF	62438.23577
MPGVTGHHLTSWYWLSFIFIFLFYFALLVVFIWVIFSYLFTHLIRFGHAVVVS	29002.60512
MPGLCIWYGVFWVVGFFSFFLLVLRVMGFLVCVFVRLVCVCFFRAFDICFFFS	34532.59623
MPVGIVLQLIAAVQYHLYTAMLFTWTDYKTIFFPYLLKCCLWVWVHQLLCNVS	56908.50526
MPVVKLMAEPFLFLFLFYLSVLALAFFYFFYFFYFFFLKILPGMMVFSSLGCF	55466.18481
MPVLPKSSSTKRAGAPKAKGAVRAKSGCYTCRIRRKKCDENPDDAGQCQTCVR	36646.95596
MPVLPYFFAKFIIDIPRIVIGGSMFSLALVVFFPYQQPFVRMYGMVIILYFYS	51180.26672
MPVLFVFFSSFHSFIFLFFFYYGWLKVVIQVVMRLWGYKSLVGFFFLHGLLVC	66489.77997
MPYKKGHFVWILVYAIAVQSGNVMKKRVGVVTLVLKMPSRKILPPWSTLVCKT	47335.77285
MPSITLTWPDRAYFYSLLVVSLLSAKLLHVFSHLTTIPIFLFLLYFPTFFFLD	57257.57002
MPSITLAWPDRAYFYSLLVVSLLSSKLLHVFSHLTAIPIFLFLLYFPTFLFLD	72545.58143
MPSAATRPCVQCAAAASRYNCPQCRASTCSAPCSKAHKLRAHGSDAAAGPSSA	47539.09207
MPSAYHLGITPFGVHQWDINLRTLQRYLFFLYCCWIIWGILVLLLKVIILLQY	39658.2679
MPSCFCFIPEFTALSLPPLCSLFWFRLCTWLFLRMLCTRIYLFCSWFFCLTYF	56423.32283
MPSFTLAWPDRAYFYSLLVVSLLSAKFLHLFSHLTALPIFLFLLYFPTFVFLD	76678.92229
MPSFTFAWPDRAYFYSLLVVSLLSAKFLHLFSHLTALPIFLFLLYFPTFVFLD	71932.92418
MPSFFLFFLFFFLLSQCFLVLCHVCIGLVSFSSLSFFFFFPYSTFFSPLPFFL	61658.5693
MPWGGWGYIFDVTRPFFFCFISCLFLFYICLLGFLVGFFCFSFFFDLFIFFMT	24567.28945
MPWFIVCPLIFCSFGPFDALLSVLFFFYEHHFLLVIFPLTLIMQFSFLLSYFS	53090.95292
MPCLCHFWMTCLCHFRMPLFFYFQMPCLCHFWMTCLCHFLMPCLFYFWMPFLC	43228.11993
MPLRLRCNCILFYLLFFPLFFFNSTCDFSILLVIFFYSTFSLDFSSFLLFFFF	55521.81756
MPLMIIFRFTIFIFILFQFLSFPSFGRGVFLSFIFFFIIFFSFHDQLFLILFF	56964.3398
MPLMIIFRFTIFYFYFVSIFFFLFLLLVGEFFFLLSFFFFLSFVFFLFTISYF	37135.20731
MPLQLRCLYNCDVSLIVMLLLGLLLGIFPSLHIEICICSRDLLLICMGMWPVR	45526.21161
MPLPPGISYILKRAPSLLLPGVITYFASKYVVNYCRLTLPRWILCALVLLAKP	86270.75324
MPLPPLSLSLLVLHSRHSQHSFSLHTYTLTFLFYFPYLLIDLDYLAFFFIFFP	41379.95049
MPLPLIFVYLSGQMLSFLGSLFGVYMYFASLVLNYLGLFSSLRLRLWSFFLTA	66188.66737
MPLVRRLGAGGDRGAGTVRVRVATSSHTPHHLKVVVLSKVPFLLPDIVVDRMQ	12854.57851
MPLSPPLYFIVFLYLQFQLYAYFICYFYILLSFYSSTHPVLSFYPLYYPFYLL	61255.02169
MPLWPPFWSAFSFSFSFVLSFFFFLFPFPFPFPFPFSFSLSFLFFLFFSFLFF	30951.95255
MPLCSLHTYKGGWLWLWWLRWWWRNNNCEALNFSFFFFFFFFLFLFRGVDGVL	65996.51016
MPLLPRWRGKACKVVILAQFDHRYYIHGTLKRLTDVVAWLKAWWICVFWLGSR	61327.25151
MPLFCSISPSFHESVHFWFFFFFFLSLTLFPSFRLVSYFCTFFLFLNWVNRGF	44778.11163
MPFNLPPRAIGVATRVLEELGLFNIYKSCIDTKILCIQRFVRLFAYGGSTLVL	44224.84085
MPFRNCFACIICCSWLLYLDVLLILSMYSIYFMGGFARYLFWFIYWFFGIMEL	44765.86921
MPFGRRSAFGVFFIYHFFFVLHLIFTGFQSIFVYIGLSKLFFFWFGPFFFLFP	61795.16661
MPFYMPSKGLAIKDFVGQIALIIKVYVNPITLVSISYHYYMFFLSLNCLWLFL	65093.9426
MPFSVSASNILLSPFHLIFWSIRNFSNILIFLFSPFFLVLYYASYVFTPIFIP	96504.0288
MPFFSDFLFLFLFFFLEFFFFFFLPGFRLGYSSLFSSLLFFFFGFPIPPPHLS	46234.82214
MLPSPGETKNHAKSQSEIIQMLTDEFWANYNSGWEELINQSEFSTLFDDYKDN	116063.5815
MLLSMLYNSVGYQYLEDHCPQGGEYSDLLRNLINECEAILPSYEIIERYKNHF	39530.85139
METTVSGQSSQPPAANDDQEPTKKRKRDKYVGKACGPCKRRKIRCGGGVPCES	36300.76104
METPEQPSAGRRRPHRKSRTGCAECRRRRIKCDEVKPACTACVRHDHPCVYPS	22022.82856
METATPPQPKKGRRGNPKTRTGCVTCKMRRVKCDEAKPQCKRCISTGRTCDGY	15483.52202
METSASARSPPPSTRQPSAPRRVRAALACQRCKGRKQKCEGGQPSCRSCIKAG	60731.09297
MERNGNVVWILFWHFHLLFFWAMEKSFDFLHSKTLSPFWFITYFLYLLILFYL	31935.74653
MEILKLPFYILHVLPLPIRGALATLTPLVRFHTVVVSLSCLLSLRCIYLLFFH	75323.7534
MEQTNKEDSGSDTQACPICDAPAVNRCSRCASVYYCSQEHQKEVRYESPSNAL	49892.74839
MEQTLATNQSLQPVKRVACNRCRTQKLKCNPSGEGRGSSSKCVRCAKAGTDCT	38872.51423
MEQSMGFMIHVYITVIPLGDVYEVLVFLILRSILPLPPGFLCLSLLLHDLFFI	62413.00991
MEHQDFFGFDYGLFDDNFPITSNSLRYDDLFHFEPLDLEQDDLGWGLPDPSLS	143172.216
MEHLVYHAPGVLPKMECRPPFRLCLLLLILFLFLFLCCQKVPLWIFACRFCCG	41188.18513
MEHFSLFLFRFFFLFFVFLFLRRRGGGFGTGFGFWFLVFGFWFLVFGFWFWLW	64007.67708
MEPRLGHPALLVYSLLLLLLILRWKMFSFLCVVFQWRCIMLFLVFLVFCWGVG	35919.42749
MEEPSGDASRRRNGPRLYHKKSRLGCIRCKQRRVKCDEKRPACTGCSRHAVEC	60533.40706
MEDAADDGAASTKKAKVSKKRKKDIESDGEQEKPAKTPKTKLKLNNKTPKEAS	48662.82462
MEDAGDDATPATKKGKGMKKRKKGEESDGENEKPAKTPKTKLKLTNKTPKEAS	36630.00657
MEAKEGRPGNAFACERCRKHKVRCVPSDAPGICQRCQRARAPCIEHVARRRPA	31408.58465
MEAREGRAGNAFACERCRKHKVRCVPSGTAGICQRCQKARVECIEHVARRRPA	29108.97376
MEASFYFSSSSFCSAFLFFYFFILFFWGGFPLFPSQLFLSLSLLFIHTLSLFP	26687.87383
MEACMSIMMIPMILRNGTVFSFFFRVMLYFTCIVSMAGWLVPGSYWLWFGLVC	48143.18495
MEGRHISVIKQLYGLYWLDVWKISLQLWSEVKGMYHVLQQNLWIITLFPFFAA	63991.9825
MEGRVGGDQKGGGFIFVYGSGVLDWGVFFRFIYISLSFFVWGLFLCVSFAFVL	41177.47355
MEGMQVEQDIARGSRKPHRKSRLGCGNCKQRRVKCDERKPSCDRCVKHNILCD	23798.26656
MEGGRGSRGSHENNELFFFLSLHSRFFFFYLFIYFSLLFFSFTIYFMVFFFFF	54613.11468
MEGYELRMVALLLFSLLFVVAKKRGVHTNPSRLAVFVVLLRLCFVFCCLLFLA	84962.65658
MEGSEKAARVAPPAQRVRTGCLTCRKRHLKCDEAKPTCENCRKGRRECVRGLR	6714.45968
MEGLVVCSVWIFSCVWSLWLALCIWIFCLFVGVWLVRIWRGPGLYLLFFFFFL	71023.62156
MEVRQRKPGSGRPKGSKNKAKPPGTEPRPRKPGSGRPKGSKNKTTLAAAAAAA	30884.8297
MEVGSAAVAGPVLAAAHVPRKRRRPALSCEQCRKRKVKCDRTSPCGQCTRSKG	32059.66049
MEVVEGGGWKSFVYSCIRVIFLWGLDFGYFGLVACLISFCIGIFFSFFFPHYF	27231.34282
MEVCSVWISSLWFFVFSAFSVLGLWSLVFGIWSFRESGWYMGPGFFFFFFLIL	63124.92995
MEYLIGHMEIYSVHFLHFCFFLRFLIFFFPLFFFFSYFSFHSYIYTFFFLEII	31819.52633
MESRARISTSVILYLCARLRSIAVITYMIVVRSLSTFVYLAQRFFILLWPIIW	55570.28209
MESHSFLPICRYFWGVMPQLMPSFYLNLLSWFSLCFIVFHWLHTVVIFPYLLL	49200.42866
MESAKKAVESVAEGIKKVAISGDQKPAAGGKKEGGKKEKKAAKAGAEVSSGPL	34311.11593
MESVTCFYFHLFRFFHSRLLVFVLMLCFESIVSLFRFLCIFVFSLFFYIFFFF	75500.26516
MEWMGGWLVLGGWIYLFCSVMFKLDRLVVFLEVFFFYLLLCVIVLVMGLVVML	38798.13396
MEWHLLGSCLAGLVWGVFYIFFFFAACLIGFFPYHYHYLLLLLVLLTTNILFV	49505.07071
MEWVRTARGRVPPGRRPVEGGYESSGARLYHALAVVDGVRVPGKTGEHLGGCN	32040.64734
MEWVRLLSKEVLLFYSIFFFSFVSFTVLTLFPLHESSILSRLLIFIYPLRHLV	44744.75967
MEWLLHTVYVVAIKDTRAWGGFSPFQMSMVGYFNLKLIWLKLLIIWRFFRLWA	76003.199
MELVLHCFYLGAIRKPGHTYDSWSSDTPFQLSMIGDSNLLIIWLWLLIPWRSF	80504.23187
[truncated: 23,737 more rows]
