# Supplementary material for: Evolutionary discovery and characterization of fungal transcriptional activators using active learning
Source: bioRxiv. 2025 Oct 29:2025.09.12.675635. Preprint. [Version 2] doi: 10.1101/2025.09.12.675635 (PMC12636428; doi:10.1101/2025.09.12.675635)
Supplement: Supplement 5 [file media-5.csv]

Bin	Mean	Median
1	6,177	6,414
2	14,780	14,704
3	24,147	23,945
4	38,638	37,898
5	58,726	58,364
6	84,079	82,931
7	146,846	142,194
8	256,651	262,143
